# Supplementary material for: Metabolomics of oncogene-specific metabolic reprogramming during breast cancer
Source: Cancer Metab. 2018 Apr 3;6:5. doi: 10.1186/s40170-018-0175-6 (PMC5881178; doi:10.1186/s40170-018-0175-6)
Supplement: Supplementary file 1 — Raw data for GC/LC-MS/MS metabolomics. Related to Figs. 1 and 2. This table contains all the GC/LC-MS/MS metabolomics data. Included under separate tabs are raw data, statistical analysis, pathway analysis, heat maps, and box plots. (XLSX 2322 kb) [file 40170_2018_175_MOESM1_ESM.xlsx]

## Sheet: Explanation
Additional File 1 Metabolomics Data
Related to Figure 1, Figure 2
	OrigScale		Values are normalized in terms of raw area counts.
			For a single day run, this is equivalent to the raw data.
	ScaledImpData		Each biochemical in OrigScale is rescaled to set the median equal to 1.
			Then, missing values are imputed with the minimum.
	Pathway Heat Map		This is the heat map associated with the statistical analysis of the data.
			Indicates ratios, p- and q-values for each comparison.
			0.55	Green: indicates significant difference (p≤0.05) between the groups shown, metabolite ratio of < 1.00
			0.76	Light Green: narrowly missed statistical cutoff for significance 0.05<p<0.10, metabolite ratio of < 1.00
			1.71	Red: indicates significant difference (p≤0.05) between the groups shown; metabolite ratio of ≥ 1.00
			1.32	Light Red: narrowly missed statistical cutoff for significance 0.05<p<0.10, metabolite ratio of ≥ 1.00
			1.2	Non-colored text and cell: mean values are not significantly different for that comparison
		* indicates compounds that have not been officially "plexed" (based on a standard), but we are confident in its identity
	Box Plots - Alpha		Box plots are provided for each biochemical detected, sorted alphabetically by biochemical name.
	Box Plots - Pathway		Box plots are provided for each biochemical detected, sorted by biochemical pathway.

## Sheet: OrigScale
												SAMPLE NAME	UNDA-00001-GC-01	UNDA-00002-GC-01	UNDA-00003-GC-01	UNDA-00004-GC-01	UNDA-00005-GC-01	UNDA-00006-GC-01	UNDA-00007-LC-01	UNDA-00008-LC-01	UNDA-00009-LC-01	UNDA-00010-LC-01	UNDA-00011-LC-01	UNDA-00012-LC-01	UNDA-00013-GC-01	UNDA-00014-GC-01	UNDA-00015-GC-01	UNDA-00016-GC-01	UNDA-00017-GC-01	UNDA-00018-LC-01	UNDA-00019-LC-01	UNDA-00020-LC-01	UNDA-00021-LC-01	UNDA-00022-GC-01	UNDA-00023-GC-01	UNDA-00024-GC-01	UNDA-00025-LC-01	UNDA-00026-LC-01	UNDA-00027-LC-01	UNDA-00028-GC-01	UNDA-00029-GC-01	UNDA-00030-GC-01	UNDA-00031-GC-01	UNDA-00032-LC-01	UNDA-00033-LC-01	UNDA-00034-LC-01	UNDA-00035-LC-01	UNDA-00036-GC-01	UNDA-00037-GC-01
												CLIENT IDENTIFIER	Normal-2	Normal-3	Normal-4	Normal-6	Normal-7	Normal-8	Normal-1	Normal-5	Normal-9	Normal-10	Normal-11	Normal-12	PyMT-1	PyMT-2	PyMT-3	PyMT-5	PyMT-7	PyMT-4	PyMT-6	PyMT-8	PyMT-9	PyMT-DB-1	PyMT-DB-2	PyMT-DB-4	PyMT-DB-3	PyMT-DB-5	PyMT-DB-6	Wnt1-2	Wnt1-3	Wnt1-6	Wnt1-8	Wnt1-1	Wnt1-4	Wnt1-5	Wnt1-7	Her2/neu-1	Her2/neu-2
												SAMPLE ID	1653966	1653968	1653980	1653972	1653984	1653985	1654129	1654120	1654113	1654133	1654138	1654122	1653977	1653958	1653965	1653989	1653974	1654126	1654137	1654114	1654121	1653964	1653981	1653976	1654136	1654135	1654111	1653959	1653961	1653975	1653982	1654134	1654130	1654125	1654118	1653983	1653973
												PARENT SAMPLE ID	1650731	1650732	1650733	1650734	1650735	1650736	1650737	1650738	1650739	1650740	1650741	1650742	1650743	1650744	1650745	1650746	1650747	1650748	1650749	1650750	1650751	1650752	1650753	1650754	1650755	1650756	1650757	1650758	1650759	1650760	1650761	1650762	1650763	1650764	1650765	1650766	1650767
												LC COLUMN	2	2	2	2	2	1	2	1	2	2	1	1	1	2	1	1	2	1	2	1	2	2	1	2	1	2	2	1	1	1	2	1	1	2	1	1	1
												RUN DAY	1	1	1	1	1	1	2	2	2	2	2	2	1	1	1	1	1	2	2	2	2	1	1	1	2	2	2	1	1	1	1	2	2	2	2	1	1
												MOUSE NO	E9113	E9116	E9140	E8165	L3080 B	L3123 B	J508	T870	F3-B	L3299	L3257 L4	E8054	T874	L188	20906	L234	021312 PyMT #2/3	792	L236	021312 PyMT #5	E8053	J293 A	J293 B	E9114	J295 A	E9141	E9142	L3270	133	CN101-3	815	L3124	142	CN101-1	L814	L243-A	L243-B
												SAMPLE COLLECTION DATE	2010-05-06	2010-05-06	2010-05-06	2009-09-03	2012-03-15	2012-03-15	2012-03-14	2009-09-22	2013-03-14	2012-05-04	2012-05-04	2009-09-01	2009-09-22	2009-09-01	2006-02-09	2009-09-01	2012-02-13	2005-03-01	2009-09-01	2012-02-13	2009-09-01	2012-03-14	2012-03-14	2010-05-06	2012-03-14	2010-05-06	2010-05-06	2012-03-15	2005-03-06	2013-07-18	na	2012-03-15	2005-03-06	2013-07-18	2012-07-26	2012-03-21	2012-03-21
												TISSUE SAMPLE WEIGHT (G)	0.15	0.24	0.37	0.04	0.19	0.15	0.35	0.05	0.1	0.16	0.29	0.06	0.07	0.1	0.27	0.09	0.26	0.2	0.05	0.13	0.07	0.4	0.44	0.12	0.37	0.24	0.15	0.15	0.08	0.22	0.15	0.09	0.17	0.13	0.33	0.18	0.18
												GROUP DESCRIPTION	normal mouse mammary tissue	normal mouse mammary tissue	normal mouse mammary tissue	normal mouse mammary tissue	normal mouse mammary tissue	normal mouse mammary tissue	normal mouse mammary tissue	normal mouse mammary tissue	normal mouse mammary tissue	normal mouse mammary tissue	normal mouse mammary tissue	normal mouse mammary tissue	MMTV-PyMT tumor tissue	MMTV-PyMT tumor tissue	MMTV-PyMT tumor tissue	MMTV-PyMT tumor tissue	MMTV-PyMT tumor tissue	MMTV-PyMT tumor tissue	MMTV-PyMT tumor tissue	MMTV-PyMT tumor tissue	MMTV-PyMT tumor tissue	MMTV-PyMT-DB tumor tissue	MMTV-PyMT-DB tumor tissue	MMTV-PyMT-DB tumor tissue	MMTV-PyMT-DB tumor tissue	MMTV-PyMT-DB tumor tissue	MMTV-PyMT-DB tumor tissue	MMTV-Wnt1 tumor tissue	MMTV-Wnt1 tumor tissue	MMTV-Wnt1 tumor tissue	MMTV-Wnt1 tumor tissue	MMTV-Wnt1 tumor tissue	MMTV-Wnt1 tumor tissue	MMTV-Wnt1 tumor tissue	MMTV-Wnt1 tumor tissue	MMTV-neu tumor tissue	MMTV-neu tumor tissue
PATHWAY SORTORDER	BIOCHEMICAL	SUPER PATHWAY	SUB PATHWAY	COMP ID	PLATFORM	CHEMICAL ID	RI	MASS	PUBCHEM	CAS	KEGG	Group HMDB	Ctrl	Ctrl	Ctrl	Ctrl	Ctrl	Ctrl	Ctrl	Ctrl	Ctrl	Ctrl	Ctrl	Ctrl	PyMT	PyMT	PyMT	PyMT	PyMT	PyMT	PyMT	PyMT	PyMT	PyMT_DB	PyMT_DB	PyMT_DB	PyMT_DB	PyMT_DB	PyMT_DB	Wnt1	Wnt1	Wnt1	Wnt1	Wnt1	Wnt1	Wnt1	Wnt1	Her2_neu	Her2_neu
726	1,5-anhydroglucitol (1,5-AG)	Carbohydrate	Glycolysis, Gluconeogenesis, and Pyruvate Metabolism	20675	GC/MS	100000580	1788.7	217.1		154-58-5;	C07326	HMDB02712	54093	66916.9	107964	115123	103984	80479.5	160319	210973	170177	158477	70930.7	318554	1.3493e+06	641003	446372	461643	831386	2.33432e+06	527706	1.63371e+06	1.30547e+06	1.15168e+06	1.13155e+06	1.22846e+06	706974	995872	883550	389036	202905	1.71275e+06	214243	309716	119285	2.55481e+06	430411	687130	608834
946	10-heptadecenoate (17:1n7)	Lipid	Long Chain Fatty Acid	33971	LC/MS Neg	100001278	5558	267.3	5312435	29743-97-3;			201842	155958	191556	446029	374564	311531	295295	315146	365152	422587	239444	199013	305221	134123	151750	94020.4	299064	107510	1.10978e+06	262630	102566	543918	257991	732846	384328	1.23546e+06	955374	581499	145258	118666	248172	243910	186294	315844	63777.7	443354	468657
956	10-nonadecenoate (19:1n9)	Lipid	Long Chain Fatty Acid	33972	LC/MS Neg	100001277	5775	295.4	5312513	73033-09-7;			111470	67424.2	98467.5	266452	219336	160773	125702	198032	183667	203304	78376.2	96323.8	402874	90541.9	93853.4	76500.1	147784	63744.4	561124	156965	54488.2	276279	156408	429285	207384	651635	478141	280806	83166.1	68629.4	149219	95222.4	116323	157505	31243.7	293162	316797
1264	12-HETE	Lipid	Eicosanoid	37536	LC/MS Neg	100002167	5295	319.3		73837-14-6;		HMDB06111	29454.7	18458	18804.5	47287.7	28585	37693.5	20402.1	19862.9	55847.7	40943.6	26527.6	29698.7	119469	240672	130119	197766	84982.8	86116.8	33574.4	195776	19492.5	108315	95187.5	106921	104258	47413	139320	1.03055e+06	300550	501310	158591	1.39969e+06	400615	458278	333954	29996.1	40167.7
1190	13-HODE + 9-HODE	Lipid	Fatty Acid, Monohydroxy	37752	LC/MS Neg	100002196	5270	295.2					262452	229040	185320	518722	250724	301662	200458	242254	260306	257840	226479	165406	216236	64539.8	64425.7	82283.2	194643	43035.1	998426	351849	47812.4	250047	194260	719664	114256	272375	498642	1.3025e+06	208658	391485	235297	1.68524e+06	279068	811711	102144	244966	300935
1265	15-HETE	Lipid	Eicosanoid	37538	LC/MS Neg	100000565	5271	319.3	5280724	54845-95-3;	C04742	HMDB02110	16433.8	11009.9	4060.84	29971.6	8340.96	13479	11350.5	28154.1	9714.04	14460.6	11277.3	12961.4	38043.3	31110.4	39950.5	45062.4	21712	31789	41246.5	68116.6	24253	17312.6	27482.5	35484.2	11971.8	10106.4	27448.8	186634	124132	70088.3	76809.1	245652	86454.9	64990.5	48219.3	25931.6	29849
1032	15-methylpalmitate (isobar with 2-methylpalmitate)	Lipid	Fatty Acid, Branched	38768	LC/MS Neg	100002945	5698	269.4					93088.8	67137.7	73840.1	164016	115135	98859.8	97163.3	158059	138879	110616	65700.6	93060.6	107794	60837.3	83222.9	77891.1	86236.7	75299.7	289815	97278.2	75896	137439	98631.4	210841	124876	261120	225882	166427	73720.1	60922.5	80047.3	76343.4	99984.6	92271	50384.4	152054	151513
1035	17-methylstearate	Lipid	Fatty Acid, Branched	38296	LC/MS Neg	100002356	5987	297.4	3083779	2724-59-6;			21468.2	16181.6	25693.5	55414.1	38250.9	38483	28345.6	54033.2	45457.9	48609.9	19213.1	25620.4	61177.9	19948.1	15659.9	45873.5	20311.2	13431.1	79449	29106.7	9830.03	40754.9	22517.7	67590	38651.9	76230.8	60418.8	30296.3	18978.8	11455.4	30035.6	13758.6	30903.5	23983.3	16109.7	39438.7	46059.1
1351	1-arachidonoylglycerophosphocholine (20:4n6)*	Lipid	Lysolipid	34061	LC/MS Neg	100001551	5900	618.1			C05208		11123.5	11098.2	8572.45	37943.1	22933.5	18111.3	13129.7	24191.5	34670.7	24255.5	9874.71	7274.16	134288	145399	137396	63902.9	138495	150636	104710	83813.1	128293	116647	91928.6	87399.5	76680.5	405260	179017	114209	91368.9	105320	125153	82502.4	75169.6	210774	112813	146992	145478
1379	1-arachidonoylglycerophosphoethanolamine*	Lipid	Lysolipid	35186	LC/MS Neg	100001571	5731	500.3				HMDB11517	92253	69068.8	28772.9	170305	42316.8	48710	70944.7	138487	77327.2	95974.7	26645.5	57822.2	137914	174128	149351	114330	112088	143935	185368	158996	110449	178606	111885	165012	82655.4	177050	177663	311970	250008	81760.6	228578	229555	175644	230299	62922.9	141211	132901
1400	1-arachidonoylglycerophosphoinositol*	Lipid	Lysolipid	34214	LC/MS Neg	100001654	5479	619.4					25546.3	23342.6	26190.9	78677.4	34482.3	20624.8	45207.6	43340.3	23753.9	47109.7	21468.1	18092.5	162576	246821	203002	214316	336685	166465	87127.8	249781	209966	242374	151385	216882	201381	318558	260985	189359	109661	194922	205442	115186	124208	280370	161105	166626	244499
1345	1-dihomo-linoleoylglycerophosphocholine (20:2n6)*	Lipid	Lysolipid	33871	LC/MS Pos	100001553	5696	548.3											16326.5							144307	68093.4			43542.9	17107.9	61519.9			26731	11025.5		63665.6	34043								16862.4	49419.2	28166.7
1357	1-docosahexaenoylglycerophosphocholine (22:6n3)*	Lipid	Lysolipid	33822	LC/MS Neg	100001566	5871	641.9					8547.59	7434.78	3796.65	12234.7	11679.3	3738.47	6664.68	22274.8	11373.7			6708.48	34258.5	54571.9	58270.2	21566.6	35037.9	57085.9	26939.9	18071.4	39926	46394.1	44234.8	38624.7	37897.8	139513	70541.6	30553	31438.4	25020	25806.2	14172.2	15447.1	38255.3	20030.9	29733	26829
1386	1-docosahexaenoylglycerophosphoethanolamine*	Lipid	Lysolipid	44633	LC/MS Neg	100002060	5650	524.3					76363.5	48817.5	11853.2	93056.8	35885.7	28568.9	62276.4	160976	61804.5	89527.9	24789	48365.8	103760	214069	158543	72469.7	73021.6	132775	164870	93019.7	104950	105321	110204	137496	93093.8	137838	165229	149251	116867	65486.1	101095	116159	82650.6	172876	64970.9	55789.7	47567.7
1349	1-eicosatrienoylglycerophosphocholine (20:3)*	Lipid	Lysolipid	33821	LC/MS Pos	100001552	5600	546.4					30072.8	42851.3	32972.1		48785.2	21960	20411.8	59900.4	41383.2	36062.3		52888.5		284082	223662			53231	21787.6	29067.5	12984.1		48157.8			157248	41489.5		19923.2	23121.4		18394.4				62168.7	39152.5
1383	1-eicosatrienoylglycerophosphoethanolamine*	Lipid	Lysolipid	44630	LC/MS Neg	100005371	5777	502.3					4084.7	2748.94		4892.65				3529.37					10858.6	12051	26473.7	7717.39	8358.85	13826.9	11555.7	6699	8917.47	13517.5	16763.1	37223.6	13207.6	59646.6	12684.7	7368.58	12216.7		5115.83	11354	7761.08	7748.16		16416.3	19363
1348	1-eicosenoylglycerophosphocholine (20:1n9)*	Lipid	Lysolipid	44560	LC/MS Pos	100005352	5882.7	550.5									55742.5									468194	269821		45191.2	70677.4		41530.4						74861.5	50826.5	45817.9		60751.9						189433	165810
1104	1-hexadecanol	Lipid	Fatty Alcohol, Long Chain	1410	GC/MS	53	1863	299.2	2682	36653-82-4;	C00823	HMDB03424	117109	109251	98207.9	98471.8	110780	48529.9		103205	103524	94083.5		34623.3	172272	135673	259515	361191	159681	167997		180552		148290	174866	152220	147536	155605	158477	200523	178026	148339	217325	146685		184261		130979	135478
1359	1-lignoceroylglycerophosphocholine (24:0)*	Lipid	Lysolipid	44564	LC/MS Pos	100002873	5905.7	608.5		325171-59-3;
1435	1-linoleoylglycerol (1-monolinolein)	Lipid	Monoacylglycerol	27447	LC/MS Neg	100001040	6226	279.2	5283469	2277-28-3;			18348.5	14741.7		22216.6	101456	85134.7				19199.3	17034.8	19199.1	225628	51899.6	73739.6	163222	200123	123898	121934	162022	32664	350495	237306	141825	220820	442327	320329	202233	46351.9	104705	71522.1	210322	29933.3	114616	22191	405642	381337
1340	1-linoleoylglycerophosphocholine (18:2n6)	Lipid	Lysolipid	34419	LC/MS Pos	100001395	5574	520.4	11988421		C04100		61733.4	65559.3	68845.3	97369	65890.7	41237.2	67368	128037	92820.3	27566.1	11567.5	81590		654717	404239	27107.3	23574.2	126445	68736.7	43444.9	14635.3	194494	211580		14178	263011	122556	40780.7	35856.1	88392.3		14611.2			10603.8	140354	133222
1375	1-linoleoylglycerophosphoethanolamine*	Lipid	Lysolipid	32635	LC/MS Neg	100001570	5725	476.3				HMDB11507	53692.3	40529.3	28000.2	55893.8	39999.8	35788.7	53155	88755.9	53740	45449.2	13498.1	31148.6	37258.3	35260.6	51258	21817.3	26086.5	31694	50086.8	36314.8	27594.7	54871.8	54432.2	70508.5	45034.3	103272	68829.6	30499.8	40128.6	14691.9	20370	23393.1	24722.2	38749	8893.16	64936.5	65487.4
1396	1-linoleoylglycerophosphoinositol*	Lipid	Lysolipid	36594	LC/MS Neg	100001778	5487	595.3					5199.98	3456.39	9578.43	9416.92		9444.19	5305.96	8064.52	7156.68			1650.18	8984.19	31924.6	19520.4	21250	19797.2	12189.7	9020.2	13480.9	17940.2	17500.7	27824.2	71357.5	32471.5	64369.2	36146.3	11114.3	6003.67	12631.7	7825.81	9987.53	15087	8887.21	9992.16	107937	137070
1333	1-margaroylglycerophosphocholine (17:0)	Lipid	Lysolipid	33957	LC/MS Pos	100001264	5750	510.4		50930-23-9;		HMDB12108		20025.5			22341.4	21745.8		56737.3	27092.2			45900		181148	118031			32118.7	19032.7	18339.7			61036.5			27494.5	69530.2									35496.1	29806.6
1324	1-myristoylglycerophosphocholine (14:0)	Lipid	Lysolipid	45453	LC/MS Pos	100001383	5481	468.3	460604	20559-16-4;		HMDB10379							24637.2		22318.8					59135.3	118438			194133	42699.4	36275.1			35839.7			285046	118802									36665.9	55256.2
1433	1-oleoylglycerol (1-monoolein)	Lipid	Monoacylglycerol	21184	GC/MS	100000924	2181.2	397.4	5283468	111-03-5;		HMDB11567	18860.4	6765.67	27163	24270.6	17469.3	7245.36		17938.3			17907.4		280685	93462.9	123473	69741	322344	56964.2	148112	123242	70619.9	620873	182883	102692	86431.8	365487	330178	244282	96161.2	84907.5	82618.1	66256.4	49832.3	155347	26418.5	392782	423499
1337	1-oleoylglycerophosphocholine (18:1)	Lipid	Lysolipid	33960	LC/MS Pos	100001272	5700	522.4	16081932	19420-56-5;				65295.9	78803.2	107645	65227.3		44672.1	186588	123749	45702.5		104768		2.75901e+06	2.35342e+06	83287.9	101890	625332	180611	264884	54287.2	292296	782210	62631.4	58901.7	832134	336967		183110	236198	86974.2	54695.2	17651.4	27671.8	38454.8	734248	650100
1371	1-oleoylglycerophosphoethanolamine	Lipid	Lysolipid	35628	LC/MS Neg	100001569	5928	478.3	9547071	89576-29-4;		HMDB11506	153451	68191.9	34434.1	173358	34784.7	38755	83860.4	166067	110957	131836	26240.4	54357.8	243063	229934	401399	130586	205337	412098	241284	315787	210204	277925	556580	307755	277213	559920	264793	245372	232183	88489.9	143689	257874	193943	200470	95067.4	487068	603950
1417	1-oleoylglycerophosphoglycerol*	Lipid	Lysolipid	45968	LC/MS Neg	100005716	5586.8	509.5					65073.5	33677.1	43230.3	90132.9	92446.1	81232.3	105751	132674	79822			58016.8	120667	78794.5	145204	131246	89527.3	63864.3	567462	150817	60621.4	158262	84321.3	273667	151962	625331		234585	57318.5	69601.3	107225	71384.6	78306.3	108155	44386.4	71039.6	115524
1394	1-oleoylglycerophosphoinositol*	Lipid	Lysolipid	36602	LC/MS Neg	100001777	5577	597.4					46781.9	45934.5	27095.6	77957	23679.8	18603.5	30745.5	65583.7	18701.9	40639.6	19245.1	26821.5	41076.7	75973.8	108922	56955.9	81963.1	54104.1	51761.3	65234.7	104040	42395.8	59305.5	100842	78447.2	193920	41802.5	36730.3	26207.2	24822.2	31582.8	32195.7	37153	52373.3	23534.9	148445	188930
1403	1-oleoylglycerophosphoserine	Lipid	Lysolipid	19260	LC/MS Neg	100000630	5607	522.3	9547099				14608.9	5798.21		24380.1		8124.04		19362.4	11531.4	17555.9	4402.37	6733.96	64914.6	47817.3	54646.9	45421.2	48751.3	73110.2	99373.8	62189.3	69706.4	68706.1	75380.9	46557.7	81304.6	202762	141507	55648.8	41496.7	25177.4	34072.3	39452.1	33563.1	46557.7	26034.2	101711	97748.1
1363	1-oleoylplasmenylethanolamine*	Lipid	Lysolipid	44621	LC/MS Neg	100005372	6105.2	462.5					22565.4	9873.41	10148.2	38991.8	10807.6	12821.8	9037.95	20404.3	30618.7	16891.2	10356.2	6187.98	173766	173989	145945	84683	168682	184635	133383	328185	182018	262636	183467	102593	54956.2	58136.4	150735	214524	204653	52825.3	95354.5	105783	130618	99447	91262.1	55741.7	136843
1331	1-palmitoleoylglycerophosphocholine (16:1)*	Lipid	Lysolipid	33230	LC/MS Pos	100001511	5524	494.3					32552.6		31473.6	50360.6			16781.3	50360.6	14585.9	19546.6		22087.2	43084.2	319867	490299	29429.4	41282.2	212560	54117.6	57658.2	11982	86598	122502	21905.3	26093.6	256941	83604.6		21966.1	75313.5	26503.4					177571	173286
1428	1-palmitoylglycerol (1-monopalmitin)	Lipid	Monoacylglycerol	21127	GC/MS	100000827	2119.5	371.3	14900	542-44-9;			40771.2	35106.5	34815.9	62752.7	33755.5	35118.1	38937.7	92591.9	81431.9	78627.8	51389.1	34919.2	475024	342809	439462	229531	535603	331506	349285	308948	356012	904340	436703	244931	259488	1.0367e+06	1.08889e+06	520997	409327	377331	167427	182346	106791	353682	158065	600602	592851
1329	1-palmitoylglycerophosphocholine (16:0)	Lipid	Lysolipid	33955	LC/MS Pos	100001263	5671	496.4	86554	17364-16-8;			384417	398676	289688	175332	338108	189568	163417	980280	500808	193032	20479.8	407500	65094.9	11125621	9356569	96412.6	181698	1.56426e+06	398490	446769	74486.4	1.04485e+06	3.18557e+06	75852.2	48188.5	1.73013e+06	972135	91900.7	437387	370395	200734	43385.7	35781.2	22557.8	36953.9	1.77544e+06	1.4536e+06
1366	1-palmitoylglycerophosphoethanolamine	Lipid	Lysolipid	35631	LC/MS Neg	100001567	5940	452.3	9547069			HMDB11503	105335	62086	19221.5	139785	37005.5	31476.4	47858.8	126528	80952.4	94085.8	26111.8	33154.7	179139	154922	365930	71616	129837	303316	149409	172419	144268	207403	365239	241656	195256	313487	224785	228043	183548	81452.5	148597	157191	147786	188929	77742.6	220171	234240
1389	1-palmitoylglycerophosphoinositol*	Lipid	Lysolipid	35305	LC/MS Neg	100001655	5573	571.3					40757.5	25231.6	12758.9	89754.6	17106.2	16450.2	17013.9	50227.8	15760.6	41752.2	14315.1	14653.9	55354.2	103800	311703	60710.7	72816.9	112930	54874	59098.9	110980	46028.4	75329.5	85375.7	61064.3	123199	81167.7	85942.3	70751.8	44518.5	59038.1	59486	62777.3	59979.4	18353.2	112649	160228
1361	1-palmitoylplasmenylethanolamine*	Lipid	Lysolipid	39270	LC/MS Neg	100003000	6153	436.4					74696.1	38109	23315	155449	20407.6	22953.4	32374.5	87807.1	78282.5	68733.2	8775.46	31691.2	416709	516212	738548	315911	380686	599726	309219	646318	366843	693350	915761	284642	281257	457592	648936	497589	496985	155509	362074	340793	312119	317489	216121	263377	472959
1431	1-stearoylglycerol (1-monostearin)	Lipid	Monoacylglycerol	21188	GC/MS	100000932	2186.6	399.4	24699	123-94-4;31566-31-1;	D01947		79130.2	67228.3	64932.3	100310	72735.5	57722.6	88873.7	111529	92843.6	88744.9	23498.9	82790.6	268634	263168	269671	218306	361251	281533	175440	296325	243583	400481	311999	189311	186607	269766	535486	285935	446129	191713	194458	157563	175104	225790	189717	229754	234296
1335	1-stearoylglycerophosphocholine (18:0)	Lipid	Lysolipid	33961	LC/MS Pos	100001271	5844	524.4	497299	19420-57-6;			528036	272193	295105	151759	356637	144012	254425	771281	885311	179031	23737.4	698833		8.06818e+06	4.0746e+06	52673.8	115458	593387	323905	424098	43774.4	633069	1.97881e+06	53368.1	71382.1	1.11074e+06	924997	64970.3	365951	327231	125801	32876.8	13187.7	22081.2	12677.3	1.01302e+06	919654
1369	1-stearoylglycerophosphoethanolamine	Lipid	Lysolipid	34416	LC/MS Neg	100001461	6200	480.4	9547068	69747-55-3;		HMDB11130	169412	43931.8	30966.7	184040	24091.9	34944.3	38980	116277	84389	62399	25673.2	38496.5	221396	521071	1.07093e+06	206262	154255	325493	133927	211601	105287	520691	701208	690151	329484	249222	279744	732403	580300	148293	312129	231191	209700	245797	175286	212458	791150
1392	1-stearoylglycerophosphoinositol	Lipid	Lysolipid	19324	LC/MS Neg	100000656	5800	599.4		796963-93-4;			87173.6	73150.5	80661.8	350893	88005.3	75123.6	111949	287324	158443	159259	52942.4	46481.2	502260	705973	824574	581894	663925	602459	412022	616331	619317	282982	612362	741436	506429	811392	997386	674878	619332	490364	767197	493438	454508	909215	278237	404818	442314
1402	1-stearoylglycerophosphoserine*	Lipid	Lysolipid	45966	LC/MS Neg	100004327	5798.7	524.4	9547101				82514.5	58844.6	30265.8	215134	40771.1	61661.4	69222.7	211699	118253	164714	27788.5	43638.8	152250	128174	199512	83053.4	111934	153639	247915	123259	138569	81765.4	346554	337279	91382	162633	197213	280459	174415	117417	206192	210214	148756	401628	87574.8	118877	151197
1362	1-stearoylplasmenylethanolamine*	Lipid	Lysolipid	39271	LC/MS Neg	100003001	6500	464.4												14680.6		1258.98	4092.76	6074.42	34111		28396.1	61377.8		47179.4	5547.79	76758.5	11612.5		121520		143870	7007.11	4268.11		8728.26	13033.3		54803	43793.1	7530.01	35713.2	12582.9
75	2-aminoadipate	Amino Acid	Lysine Metabolism	6146	GC/MS	381	1686.5	260.1	469	542-32-5;1118-90-7;	C00956	HMDB00510	9938	23592.2	7983	26360		24834.6	9905.42	11731.6		40624.9	18124.3	43269.1	44764.2	94432.2	66297.8	22720.9	81913.9	137887	51032.8	74828.5	133498	67897.1	89741.6	57597.8	57002.4	67256.8	65822.2	95402.5	114208	109019	181500	96141.9	52596	99947.6	66297.8	97522.9	92852.7
279	2-aminobutyrate	Amino Acid	Methionine, Cysteine, SAM and Taurine Metabolism	1577	GC/MS	1128	1215.7	130	4396916971251	1492-24-6;	C02261	HMDB00650		29016.9	37156.1	43016.4	17331.9	24375.3	6764.95	37276.1	25138.1	37338.6	11424	52106.5	276899	496810	184383	215900	266615	370043	139863	235328	232498	439837	657745	212227	259752	278798	300129	188328	212785	347578	209920	144004	104901	248921	274887	209075	167754
1352	2-arachidonoylglycerophosphocholine*	Lipid	Lysolipid	35256	LC/MS Pos	100001554	5524	544.3											39582.9	117223	64826.8	28980.7				1.64582e+06	927029	58525.7		691547	220388	168480	97185.8	103922	151769			554895	531594		85008.1	175007	25666.9	52427	27327.6	17469.1	76860.9	135506	117223
1380	2-arachidonoylglycerophosphoethanolamine*	Lipid	Lysolipid	32815	LC/MS Neg	100001674	5674	500.3					23434	22741.3	9934.69	47960.4	9974.04	16250.2	21791.5	61920.4	29373.8	27106.8	16822.4	28896.2	90236	211559	163545	73354.8	88089.5	155310	85416.6	115597	161508	185756	98270.1	69611.5	61321	154047	126268	167925	237649	65971.5	147931	136836	171432	125373	59634.1	99783.3	110118
2067	2'-deoxyadenosine 3'-monophosphate	Nucleotide	Purine Metabolism, Adenine containing	40663	LC/MS Pos	100003420	1383.5	332.1	1467	102832-10-0;															32956.8	88701.1	45577.3	30176.4		35439.7		76393	26570.7	19908.6	12939.5	20198.8			21805.1	34564.7	33934.4	35203.1	19446.9	19382.9	15443.4	31451.4	19988.4	29892.7	45963.7
2143	2'-deoxycytidine	Nucleotide	Pyrimidine Metabolism, Cytidine containing	15949	LC/MS Pos	100000125	1256	228	13711	951-77-9;	C00881	HMDB00014				11107.6	3101.84			5221.27					36745.8	48743.8		98728.6	14322.3		16256.2	40565.2	16148.2	45237.8	27095	121060	78014.4	11124.6	25312	146229	26470.8	136379	23926	62449.1	17878.8	76045.1	78032.1	23202.4	25079.8
2142	2'-deoxycytidine 3'-monophosphate	Nucleotide	Pyrimidine Metabolism, Cytidine containing	40453	LC/MS Pos	100003421	1048	308	3274948	6220-63-9;															31984.9	56202.7		17031			18222	45084.7		24109.2	22522.1	42185.5			25819.1	13785.6		30204.7	23567.5	50118.7	22602.6	32479.3	31410.5	33648.9	29642.2
2093	2'-deoxyguanosine	Nucleotide	Purine Metabolism, Guanine containing	1411	LC/MS Neg	348	1759	266.2	187790	961-07-9;	C00330	HMDB00085													4212.8			3443.66		3932.12	3414.3	9124.54	4914.99			5344.58	7953.77	4975.79		4838.26	5515.86	4975.79		9765.36	4368.62	5877.79	3983.25	3451.84	3617.34
2032	2'-deoxyinosine	Nucleotide	Purine Metabolism, (Hypo)Xanthine/Inosine containing	15076	LC/MS Neg	100000135	1700	251.1	65058	890-38-0;	C05512	HMDB00071													7068.9	9800.14	5780.77	6161.55	5738.28	4542.21	3388.21	11900.3	6281.01	5336.28	4107.28	15332.5	8630.06	3063.29	2581.81	9347.92	9702.62	12490.2	5937.94	11168.2	3459.53	9808.86	6949.44	3991.16	4789.95
1358	2-docosahexaenoylglycerophosphocholine*	Lipid	Lysolipid	35883	LC/MS Pos	100001565	5507	568.3						18060.8				25941.7	17560.5	72184.2	53787.6	30619.9	12443.5	39957.1		979117	285689	28811.7	50797.9	219685	58146.8	66386.3	17803.5	85819.1	124260	41735.9		136186	139693		60708.1	62735.2		9164.15			15813.8	89649.7	56777.4
1382	2-docosahexaenoylglycerophosphoethanolamine*	Lipid	Lysolipid	34258	LC/MS Pos	100002061	5512	526.2					144402	214493	116694	116742	261403	102341	244753	439758	290396	179755	16714.2	266575	51405.5	6.99372e+06	5.56766e+06	139273	77294.5	1.72229e+06	604700	94049.8	63128.2	706220	1.73929e+06	33591	32131	842250	1.26881e+06	61394.6	153595	217466	116508	17878.5	21566.2	12874.8	45137	696558	512319
1381	2-docosapentaenoylglycerophosphoethanolamine*	Lipid	Lysolipid	34875	LC/MS Pos	100002065	5548	528.2												215680	140910	125590		106112		923537	617634			864078	376987				136339			538180	808296									47323.7
1385	2-eicosapentaenoylglycerophosphoethanolamine*	Lipid	Lysolipid	43254	LC/MS Pos	100004564	5448	500.1									22342.3		51333.9	56439.5	49931.6	39197		29973.3		148181	178402		22220.6	166831	60806.6	18920.4		44564.3	55328		21438.9	127202	215584				19329.7		17827.6			43187.5	50153.2
1043	2-hydroxyglutarate	Lipid	Fatty Acid, Dicarboxylate	37253	GC/MS	100002070	1576	247	43	40951-21-1;	C02630	HMDB00606	27782.5	28964.2	24866.3	87268.6	71128.1	21255.9	41310.7	44232.9	49554.9	90632.9	21423.5	67825	134001	188394	208519	115742	158070	500721	98510.4	294659	458121	130871	192232	255896	127148	182245	152715	41738.7	101968	65550	61094.6	53741.6	65393	83904.2	69055.5	102940	72859.5
1166	2-hydroxypalmitate	Lipid	Fatty Acid, Monohydroxy	35675	LC/MS Neg	100001579	5508	271.3	92836	764-67-0;			21800.3	28494.1	27741.3	29412.5	36934.6	16984.6	18896.1	20085.5	22945.9	19865.4	12573.2	12947.7	33555.6	63163.5	31210.2	313427	45249.1	29661.3	50246.4	135617	26418.7	59844.5	56486.8	58632.1	19221.7	36254.1	42963.9	43638.7	74614.2	33823.4	73846.7	45890.6	41728.9	44122.7	112962	32352.5	38851.4
1167	2-hydroxystearate	Lipid	Fatty Acid, Monohydroxy	17945	LC/MS Neg	1239	5705	299.4	69417	629-22-1;	C03045		12011.8	12990.5	10564.9	19034.1	11291.7	15656	9675.96	15689.6	10365.8		6112.02	8081.92	11161.9	30477.5	16349.5	77307.5	14198.8	12089.9	16376.7	40326.6	14097.1	19636.3	17492.7	22037.5	19140.8	18584.4	18866.5	27239.2	31658.1	18598.8	35107.7	14916.5	18427.7	17531.5	38092.2	14811.4	20947.3
1436	2-linoleoylglycerol (2-monolinolein)	Lipid	Monoacylglycerol	32506	LC/MS Neg	100000987	5988	279.3	5365676	3443-82-1;		HMDB11538	7519.88			24709.3	56864.3	23230.8			30739.3	31747.4			85763.5	38134.4	37745.8	73552.4	84844.7	82569.1	17414.6	89791.6	16131.1	154397	133261	36134	103231	91136.5	142237	75444.6	25966.2	42298.6	34506.5	149244	12788	32942.4		135783	160395
1341	2-linoleoylglycerophosphocholine*	Lipid	Lysolipid	35257	LC/MS Pos	100001557	5544	520.4					43856.4	63506.9	40828.6	72619.5	81146.9	59132.7	75188.4	173580	99178.9	49993.2	11727.9	128204		653038	525144	58102.9		254184	67457.3	68348.8	52102.5	107599	178583		22869.8	275358	235381		62048.2	66109.8	85012.6	19574.6			19867.4	135505	77757.4
1376	2-linoleoylglycerophosphoethanolamine*	Lipid	Lysolipid	36593	LC/MS Neg	100001776	5650	476.4					9381.76	10094		7200.7		8193.31	11653.4	32923.5	12584.9	14626.2	5849.77	7622.96	12898.5	26610.7	21195	7308.63	11650.4	20573.9	9686.04	21012.9	27003.7	26250.4	13506.5	18658	21639.9	23674.2			18396.3	4839.16	5213.01		9471.68	8412.47	3936.86	28259.6	24549.8
246	2-methylbutyrylcarnitine (C5)	Amino Acid	Leucine, Isoleucine and Valine Metabolism	35431	LC/MS Pos	100001509	2439	246.1	6426901	31023-25-3;		HMDB00378	48743.4	46036.8	47035.3	70986.6	61353.6	47958.3	50244.1	67855.8	61172.3	65937.5	55719.8	45326.2	379241	311575	119130	241039	386611	360268	283223	291432	337025	297364	201954	239025	279401	268921	203798	541794	209957	708880	365669	216117	447221	501660	635175	235705	251804
1339	2-oleoylglycerophosphocholine*	Lipid	Lysolipid	35254	LC/MS Neg	100001556	6000	596					9875.83	10347.4	10741.5	36823.7	12229.4	7525.46		12879.2	8026.64	7199.81	4060.86	4362.39	139434	160089	191454	53125.9	158828	106363	72375.1	74090.8	108713	133835	133697	101025	62714.9	280473	94895.1	58238.3	60830.1	65167.3	62714.9	48112.1	38762.4	71415.3	43753.8	166973	140816
1372	2-oleoylglycerophosphoethanolamine*	Lipid	Lysolipid	35687	LC/MS Neg	100001651	5848	478.3					70905.9	33660.4	9761.82	42826	23959.7	31601.6	28455.6	72605.4	48607.9	64190.7	19072.8	17767.2	97423	138726	149540	73092.4	70335.6	158063	68065.9	109836	100889	114405	124444	67886.3	75243.9	127116	67002.8	86581.9	136472	33868.7	56994.3	90885.3	92393.3	62470.4	25188.2	110361	122868
1395	2-oleoylglycerophosphoinositol*	Lipid	Lysolipid	37232	LC/MS Neg	100002069	5571	597.5					4517.72					2149.16		3345.34				3070.79	5153.03	27611.2	25915.8	7195.45	15523	13543.9	5363.62	12478	15091.5	8442.95	13529.2	24501.2	12823.2		5667.87	4368.48	3890.12	4004.69		4905.35	9281.73	6050.58	5152.25	30027.9	49105.4
1404	2-oleoylglycerophosphoserine*	Lipid	Lysolipid	37948	LC/MS Neg	100002312	5577	522.3																	30538.4	37140.6	34914.3	14346.5	29791.5	63081.2	17802.5	33522.9	54642.3	35270.1	34083.1	6450.55	28647	50935.3	51410.4	21684.5	19771.6	12335.6	10737.2	18104.7	21200.5	16334.7	14104.5	40350.3	35593.6
1429	2-palmitoylglycerol (2-monopalmitin)	Lipid	Monoacylglycerol	33419	GC/MS	100001048	2108	129	123409	23470-00-0;															155943	315424	147745		210549	136346			165236	165805			98917	170204	155943	147053	131757					108498		138604	178222
1330	2-palmitoylglycerophosphocholine*	Lipid	Lysolipid	35253	LC/MS Pos	100001562	5604	496.3					67268.9	67419.8	37646		56375.2		26896.6	156300	64216.8	35922.7		49245.3		2.98097e+06	1.731e+06	36663.5	57316.4	421234	181029	113929	33110.1	291147	474217		18179.8	618375	288182	28231.4	50040.7	54499.8		19540.9	19996.7		13874.8	314741	231642
1367	2-palmitoylglycerophosphoethanolamine*	Lipid	Lysolipid	35688	LC/MS Neg	100001652	5790	452.3					14647.1	6476.99		15499	5840.65	6967.32	5119.15	17444.1	11030.5	11700.8	4316.33	5741.1	19964.7	28879.9	41820.5	18119.6	17508.8	27907.2	18549.1	25471.5	25319.1	31015.8	42423.4	22253.9	18926.7	27506.8	20870.1	28111.8	33013.8	9388.89	21485.4	23232.3	19344.3	23876.7	9625.02	21417.9	23105.1
1336	2-stearoylglycerophosphocholine*	Lipid	Lysolipid	35255	LC/MS Pos	100001555	5780	524.4	10208382				36305.2		35066.3		40206.4		15835.1	48966.8	60423.3	12898.7		40329.9		445271	189233		24441.4	40082.9	25252.7	41808			81908.6		12539.2	58611.7	58700.5		31114.7							49656.7	46075.7
114	3-(4-hydroxyphenyl)lactate	Amino Acid	Phenylalanine and Tyrosine Metabolism	32197	LC/MS Neg	240	1395	181.1	9378	6482-98-0;	C03672	HMDB00755			2759.55	3844.65	2183.7			3189.87		2131.99	3277.33		51170.5	57028.8	15630.2	197256	47542.2	17227	43557.7	30896.1	14598	61208.7	49735.2	31748.8	33328.9	22778.9	36550.3	5431.75	17618.6	11823.7	16327.1	2684.51	6019.45	9667.38	6895.04	10410.2	11425.7
1155	3-dehydrocarnitine*	Lipid	Carnitine Metabolism	32654	LC/MS Pos	100001508	1020	160.2	6991982	10457-99-5;	C02636	HMDB12154	296782	206974	385673	1.05964e+06	968456	842597	219241	364847	301574	605798	270259	214017	838300	1.34497e+06	742396	692742	1.44052e+06	750928	1.02713e+06	878515	1.49878e+06	952822	979833	756316	1.03372e+06	1.2511e+06	1.08074e+06	5251008	1.84276e+06	2.81968e+06	3682095	5.46976e+06	2.89129e+06	2099452	1.32524e+06	2007831	1.96692e+06
2187	3'-dephosphocoenzyme A	Cofactors and Vitamins	Pantothenate and CoA Metabolism	18289	LC/MS Neg	100000138	2010	686.2	444485	3633-59-8;	C00882	HMDB01373				6516.43									2150.03			3454.89	8245.56			3636.69		4052.48	8774.18	6539.72		21611.1		3284.98		6374.53	4428.34	5776.44		6693.52	6374.53	5547.1	5167.49
1159	3-hydroxybutyrate (BHBA)	Lipid	Ketone Bodies	542	GC/MS	254	1203.5	116.9	441	625-72-9;	C01089	HMDB00357	156478	76234.6	191189	228705	224006	130060	101824	139800	193721	173447	110841		873135	408397	153051	319533	325511	366476	285257	438186	366132	677648	617630	422122	519262	234621	319533	705184	343263	431461	398764	499455	240954	355627	247635	314623	237749
183	3-indoxyl sulfate	Amino Acid	Tryptophan Metabolism	27672	LC/MS Neg	100000467	2258	212	10258	2642-37-7;		HMDB00682	15690.6	15078.2	23235.4	34166.4	16107.7	18083	19239.3	11239.9	18827.8	31835.5	20558.9	13139.5	126424	82926	49229.9	72870.8	87268.5	95330	42659.8	66575.3	49022.9	48927.7	46472.1	41518.2	104190	267388	79906.5	64587.6	81604.2	59368.1	150846	30705.2	26229	48832.5	84801.8	74646.9	85267
743	3-phosphoglycerate	Carbohydrate	Glycolysis, Gluconeogenesis, and Pyruvate Metabolism	1414	GC/MS	132	1754	299		80731-10-8;	C00597	HMDB00807	484481	256502	564071	586456	498844	624300	233051	1608257	356644	531457	375317	231044	1.13191e+06	177189	979047	2612223		461319	726026	1.76106e+06	365033	327921	451748	426254	447556	494820	697351	1.55427e+06	1.99912e+06	1.18885e+06	1.72687e+06	1.04653e+06	703645		742121	317445	355183
808	3-sialyllactose	Carbohydrate	Disaccharides and Oligosaccharides	40424	LC/MS Neg	100003408	725.6	632.2	123914	35890-38-1;		HMDB00825													83902.8	24315.6	358997	31117.8	172041	212858	75275.7	34468.9	36344.5	155023	854344	18725.5	83427.5	174435	167727								29081.9	74800.3	69666.8
2124	3-ureidopropionate	Nucleotide	Pyrimidine Metabolism, Uracil containing	3155	LC/MS Pos	1053	1062	133.1	111	462-88-4;	C02642	HMDB00026		15747	15100.4	17985.2			11006.5	28399.9			17308		40250	54055.8	23593	42091.6	52861.5	28116.7	24859.3	56547.2	58151	51913.2	74705.9	20189.8	135733	47905.1	28980.5	12902.2	45209.6	25089.7	51908.4		49670.3	25347.9	38765.5	39050.8	47930.6
344	4-guanidinobutanoate	Amino Acid	Guanidino and Acetamido Metabolism	15681	LC/MS Pos	100000096	1085	146.1	500	463-003;463-00-3;	C01035	HMDB03464	111915	96408.3	52073.2	12961.6	122358	78331.5	39502.8	37078.9	27361	42687.3	49832.4	99308.4	45131.2	24236.1	26832.9	40711.6	35750.4	28730.1	26638.7	43581.9	28901	14039.9	15837.4	36129.7	43133	37020.6	33311.3	43889.3	24797.2	32416.2	27934.5	15946.5	21412.9		41252.5	42843.4	69273.6
1161	4-hydroxybutyrate (GHB)	Lipid	Fatty Acid, Monohydroxy	34585	GC/MS	100001507	1277	233.1	10413	502-85-2;	C00989	HMDB00710	8693.94	12439.3	28663.2	30334.8	34239.6	15562.4		22437.8	27597.3	24513	10563	11241.9	37249.2	24321.1	18087.4	77359.9	47575.5	38577.7	53825.9	63748.8	34444.9	20580.8		41323.1	17113.4	15143.4	44778.9	32474.3	46278.1	22566	29019.2		18071		8602.07		10792.5
113	4-hydroxyphenylpyruvate	Amino Acid	Phenylalanine and Tyrosine Metabolism	1669	LC/MS Neg	1141	1716	179.1	979	156-39-8;	C01179	HMDB00707										3129.39			4276.21			118775	4749.54		5332.08	21314.9						4167
87	5-aminovalerate	Amino Acid	Lysine Metabolism	18319	LC/MS Pos	100000454	860	118.1	6992101138	660-88-8;	C00431	HMDB03355	45459.4	28310.6	34351.7	95274.9	38754.9	32576.3	12929.9	37409.6	39710.5	39174	29264.9	35625.2	42523.6	30683.2		46498.2	32768.1	6950.55	44955.3	35077.6	30021.5	23626.5	28963.6	107953	38380.7	38698.2	56242.2	173612	18194.3	61497.1	49308.8	161715	37113	167131		25682.7	32811.3
2213	5-methyltetrahydrofolate (5MeTHF)	Cofactors and Vitamins	Folate Metabolism	18330	LC/MS Neg	1244	1838	458.2	146	68703-91-3;68792-52-9;	C00440	HMDB01396													19056.6	12692.3	18735.8	6063.39	23660.4	17040.1	11548	16718.8	24652.2	17843.9	18309.1	8311.68	14678.2	14530.2	11167.9	10360.1	16368.2	9164.43	7511.31	16007.8	9558.36	9409.78	6787.71	31346.5	32879.6
335	5-methylthioadenosine (MTA)	Amino Acid	Polyamine Metabolism	1419	LC/MS Pos	212	2427	298.1	439176	2457-80-9;	C00170	HMDB01173		8076.61		39266.1	18328.3		13763.5	17840.5	18907.7	40650.6	20058.2	17512.3	68546	161354	57647.7	60536.3	107731	95772.3	107053	100272	174319	120576	96575.2	194017	168582	212935	108408	152087	58319.9	190983	107530	267714	81938.2	283841	195177	128924	121824
2111	5-methyluridine (ribothymidine)	Nucleotide	Pyrimidine Metabolism, Uracil containing	35136	LC/MS Neg	100001446	1774	257.1	445408	1463-10-1;		HMDB00884													4218.4	10043.5	2733.88	11221.4	9865.74	4006.18		13187		4367.9		4174.07	5466.5	2782.9	4580.12	3435.06	7355	2347.28	5510.5	5258.39	3213.05	2765.53		2125.16	2243.52
354	5-oxoproline	Amino Acid	Glutathione Metabolism	1494	LC/MS Neg	1021	744	128.2	7405	98-79-3;	C01879	HMDB00267	20721.2	8546.61	28063	133417	16833.9	22382.4	16930.4	89140.9	49547.9	55051.7	26171.8	46838.2	202059	254895	175575	251829	275431	227312	253226	447996	647854	180760	107901	157679	100064	80727.7	262123	176792	200384	81834	178619	359589	178744	92045.2	467893	221406	278964
1227	6-keto prostaglandin F1alpha	Lipid	Eicosanoid	20476	LC/MS Neg	100000571	4180	369.3	5280888	58961-34-8;58962-34-8;	C05961	HMDB02886													10596.9	16732.6	18306.1	7670.21	10174.2	32886.8	11125.2	22979.9	3344.86	8155.78		12802.6	3982.99		10551.7	114983	34808.9	15648	43774.6	22909.1	43428.4	16732.6	16345.2		5005.15
1487	7-alpha-hydroxycholesterol	Lipid	Sterol	35692	GC/MS	100001602	2300	456.2	107722	566-27-8;	C03594	HMDB01496	19719.4							60051	26082.7	59140.3		32441.8	10422.2	36523.5		29841.4		17831.8		42864	22106.1		31559.4	84026.9		19245.7		55475.8	85588.6	17018	54678.1	153784	57732.2	120758	11093.2	5646.4	24691.8
1488	7-beta-hydroxycholesterol	Lipid	Sterol	35092	GC/MS	100001095	2340	456.4	473141	566-27-8;		HMDB06119				37397.5	8045.81	11956.4		37558.7	24973	12900.3		13735.6	34030.3	63845.5	24429.7	81706.7	22072.2		33850.7	33972		9265.71	47224	55190.8		15586.1	57863.1	63042.9	151005	39292.5	96118.9	142629	57401.1	106357	49037.2	43957.2	42417
1195	9,10-DiHOME	Lipid	Fatty Acid, Dihydroxy	38399	LC/MS Neg	179	5177	313.3	9966640	263399-34-4;	C14828	HMDB04704	15052.2	10320.8	3683.06	37219.2	19083.3	11773.3	14693.5	17220.6	12233.7	17668.8	8775.03	10592.2	4627.18						26957.1			6223.71	3266.43	30431.7	2702.18	11819.3	8753.14	8932.98	3488.86			7834.21	3305.19	4253.66		2348	2631.7
1138	acetylcarnitine	Lipid	Fatty Acid Metabolism(Acyl Carnitine)	32198	LC/MS Pos	100000802	1203	204.2	1	5080-50-2;	C02571	HMDB00201	617386	465713	941634	1.25287e+06	1.12414e+06	687451	1.03304e+06	1.48823e+06	1.07119e+06	1.18019e+06	864537	841514	2.99831e+06	2.3777e+06	1.51691e+06	1.50503e+06	2.06487e+06	1.77463e+06	2.6578e+06	2.06059e+06	2.89667e+06	2.43072e+06	2.03195e+06	1.68724e+06	2.38052e+06	2.31369e+06	2.02271e+06	2.5336e+06	952262	2.82283e+06	1.71697e+06	3.24818e+06	1.47247e+06	2.7019e+06	3623591	1.7001e+06	1.75751e+06
925	acetylphosphate	Energy	Oxidative Phosphorylation	15488	GC/MS	1211	1263	211	186	94249-01-1;	C00227	HMDB01494	1.38658e+06	1.17459e+06	1.15709e+06	1693581	1.3147e+06	1.01412e+06	1342098	1326567	1.03226e+06	1.49513e+06	988671	1104747	4463427	3.07042e+06	3.13855e+06	3.34636e+06	4.24006e+06	4777822	3383344	3557399	4661171	4.2021e+06	3.9809e+06	3.51204e+06	2.95781e+06	3.94706e+06	3274465	4.41169e+06	5.41985e+06	4.32388e+06	3.54554e+06	4.92278e+06	3.58264e+06	4.05365e+06	4243285	4465463	2328767
700	Ac-Ser-Asp-Lys-Pro-OH	Peptide	Polypeptide	40707	LC/MS Pos	100003761	1767	488.2	4409396	127103-11-1;						14719.2									9614.29	8945.59	31466.4	11044.3	14581.1	69753.7	7343.14	6224.86	19332.6	11826		11884.6	9961.88	13690.1	11482.8	23545.5	38469.1		19784.7	15973.7	15610.2	12626.6	10412.9	12874.4	17502
2048	adenine	Nucleotide	Purine Metabolism, Adenine containing	554	GC/MS	880	1804.2	264	190	73-24-5;	C00147	HMDB00034				56260.5	16841.3	13036.7							238159	276903	114660	150046	471124	71214.1	100285	202057	116470	184374	202238	486615	93770.2	305673	326286	374078	179635	504954	205422	77757.1	163962	229315	201532	325453	200827
2047	adenosine	Nucleotide	Purine Metabolism, Adenine containing	555	LC/MS Pos	798	1650	268.1	60961	58-61-7;	C00212	HMDB00050	19527.8	15717.8	14004.3	33810.1	19462.2	17696.7	22777.7	26268.3	16660.7	26070.6	26520.7	17350.8	30246.2	20438	14523.8	51976.5	74538.7	33053.5	26239.7	102745	52524.2	60751.3	140454	53384.2	76129.4	55160.6	47870.2	76868.2	67003.9	123059	53246.6	224913	68342.2	133161	106318	104054	111775
2042	adenosine 2'-monophosphate (2'-AMP)	Nucleotide	Purine Metabolism, Adenine containing	36815	LC/MS Pos	100001694	1625	348.1	94136	130-49-4;	C00946	HMDB11617	20606	7584.01	11464.7	87298.2	12115.4	15507.2	15935.7	38333.1	26077.7	36281.4	15390.5	23718.6	164666	90554.7	57210.9	155820	129409	107861	124332	365908	108491	111043	97878.6	51770.6	36382.4	105049	94240.7	331716	96496	271180	150223	275550	158631	462272	330681	220536	220214
2041	adenosine 3'-monophosphate (3'-AMP)	Nucleotide	Purine Metabolism, Adenine containing	35142	LC/MS Pos	100001449	1451	348.1	41211	84-21-9;	C01367	HMDB03540	10781.1	11419.1	15086.9	93820.6	13076.5	13971.1	26780.4	40576	24842.2	62797.7	14032.1	19307.9	83487.1	23076.8	60374.4	238232	70865.1	78932.4	62229.9	390483	45231.8	45348.9	48314.9	47710.9	40779.4	30366.7	123150	256786	90177.3	157981	91690.8	196307	82758.2	348276	310749	114798	70947.2
2179	adenosine 5'diphosphoribose	Cofactors and Vitamins	Nicotinate and Nicotinamide Metabolism	558	LC/MS Neg	215	964	558.1	192	68414-18-6;	C00301	HMDB01178							6517.44			4187.5																38447.6
2040	adenosine 5'-monophosphate (AMP)	Nucleotide	Purine Metabolism, Adenine containing	32342	LC/MS Pos	209	1210	348.1	6083	149022-20-8;	C00020	HMDB00045	131204	314450	187872	43363.1	251949	73360.2	373082	31859.8	11247.7	128009	167339	70367	219959	187713	125854	51219.5	1.25042e+06	133171	200961	204909	213934	1.52502e+06	3.69096e+06	422659	112467	523250	270441	129850	52029	340338	82118.7	283653	51142.3	212723	193769	7.23285e+06	6.03965e+06
986	adrenate (22:4n6)	Lipid	Polyunsaturated Fatty Acid (n3 and n6)	32980	LC/MS Neg	100001193	5684	331.3	5497181	2091-25-0;	C16527	HMDB02226	214745	92891.9	112698	436308	359480	178757	176785	227040	386294	376206	106247	307633	1263798	2809648	1.33759e+06	1.8672e+06	1.43251e+06	2.33629e+06	1.05015e+06	1.36313e+06	960413	1.51508e+06	911737	1.05941e+06	1.25344e+06	1.38579e+06	1.42374e+06	962733	1.38092e+06	850993	1.06651e+06	269414	523391	1.30933e+06	921244	1.39683e+06	1.52276e+06
2021	AICA ribonucleotide	Nucleotide	Purine Metabolism, (Hypo)Xanthine/Inosine containing	38325	LC/MS Pos	216	1155	339.1	65110	3031-94-5;	C04677	HMDB01517
24	alanine	Amino Acid	Alanine and Aspartate Metabolism	1126	GC/MS	811	1147.6	115.9	5950	56-41-7;	C00041	HMDB00161	10175116	7.24439e+06	12535059	27212232	10379517	10509455	7149177	24437780	15070075	20456538	8555159	10179355	109884648	183712688	97419672	78033920	101632744	128445176	71099480	92995544	109045856	102078136	120804984	107894776	65177328	104743136	109251384	88716920	119444296	152428112	91734792	83378992	83914728	129127592	105001472	83949104	80485984
381	alanylalanine	Peptide	Dipeptide	15129	GC/MS	100000113	1379.5	271.1	5484352	1948-31-8;		HMDB28680	3917.61		7146.3	12844.5				6840.52				25543.7	10426.9	15802.7	7185.4	19087.3						13200.7	13242	13663.9			13185.6	24215.2	33880.4	25129.9	19794					18234.5	17103.8
390	alanylleucine	Peptide	Dipeptide	37093	LC/MS Pos	100001890	2150	203	259583	1638-60-4;						59654.2	16010.5								76487.3	33083.1	37223.8	24397.7	189979	34574.9	30185.1	127090	177386	32732.5	69215.3	99920.7	51081.3	60464.1	35044	160224	79799.9	660418	59645.7	162072	76804.4	318628	294422	116422	91551.1
393	alanylphenylalanine	Peptide	Dipeptide	38679	LC/MS Pos	100002700	2422	237.2	2080	3061-90-3;					12104.1	29010.7									46113.4			22970.4	92008.8			34023.7	65473	19162.7	24065.7	51771.1	15465.3	12882.2	16991.9	66915.9	32087.9	181567	19611.9	49701.6	39448.8	65985.8	77027.4	55265.6	28888.2
2035	allantoin	Nucleotide	Purine Metabolism, (Hypo)Xanthine/Inosine containing	1107	GC/MS	1002	1809.8	518.3	204	97-59-6;	C02350	HMDB00462	27477.3	25083.9	59126.7	48534.3	19172.4		39319.7	28922	46371.2	22691.4	6989.31	27856	664243	435678	177145	300187	296380	270074	154314	656460	234757	379853	258545	253577	132769	269737	346694	88489.6	231468	94086.5	170470	71601.7	137434	155593	189433	214456	109838
408	alpha-glutamyltyrosine	Peptide	Dipeptide	40033	LC/MS Pos	100003250	1810	311.1	351830	3422-39-7;											16919.5				12247.8		14585	13827.2	56271.7	15309.1	28941.8	42684.3	56323.6		14247.6	31056.2	16919.6	28597.7	20468.6	28946.3	35033.2	91301.7	20898.1	37481	26039	59349.2	60606.3	36639.1	17588.3
233	alpha-hydroxyisovalerate	Amino Acid	Leucine, Isoleucine and Valine Metabolism	33937	LC/MS Neg	100001300	1142	117.1	99823	600-37-3;		HMDB00407													16309.6	4939.54	7830.38	4188.71	3208.01	8536.92		4051.92	4497.65	5243.57	5341.21	4806.59	12561.5	4631.13	7441.81		3988.55	1402.49						1219.9
2197	alpha-tocopherol	Cofactors and Vitamins	Tocopherol Metabolism	1561	GC/MS	1105	2305.4	502.5	14985	59-02-9;10191-41-0;	C02477	HMDB01893		9859.22	18846.9	48236.2	36035.2								329061	214118	232473	144978	388452	324328	43288.4	248138	478728	406467	293825	61069.7	59338.6	74872	169076	120325	282540	164539	51005.4	31650	67809.1	122497	160001	393831	508145
379	anserine	Peptide	Dipeptide Derivative	15747	LC/MS Neg	100000044	1126	239.2	112072	10030-52-1;	C01262	HMDB00194	14833.5		24064.9	4327.32	30214		20455.1	122156	2564.23	31687.5		6699.7	17426.4	19063.8	32279	14342	36199.6	14241	34598.4	7874.32	17435.5	126054	83856.1		20153.8	15382.8	25869.5	73480.8	9517.41	7902.02	11961.8	23802.9	5967.66	2989.64	14833.5	7642.53	7734.64
771	arabinose	Carbohydrate	Pentose Metabolism	575	GC/MS	828	1631.6	217	66308	28697-53-2;	C00216	HMDB00646			26382.1	54201.3		24626.4				56734.3		1885.29	301135	83555	69670.9			107312	135997	29028.6		182125	147106		144373		100852	162769		172853			45127.2	83358.3	104039	308021	327412
776	arabitol	Carbohydrate	Pentose Metabolism	38075	GC/MS	100000012	1687.5	307.1	94154	7643-75-6;	C00474	HMDB01851									10724				42279.3	26036.3	32546.4	27453.7	53270	29963	15173.6	23842.6		11655.4	29860.5	31221	17169.2	50825.9	40099.8	22210.9	10293.7	13177.4	22372.9	9607.28	18619.4	22976.8		41986.4	24717.8
958	arachidate (20:0)	Lipid	Long Chain Fatty Acid	1118	GC/MS	893	2071.2	369.3	10467	506-30-9;	C06425	HMDB02212	32572.1	46276.4	41764.8	33368.9		39185.4	33143.9	74564.6	53437.5	65849.4	32351.2		88028.5	77379.7	87884.6	447446	138654	68535.3	86891.8	454784	75782.3	110280	101463	164892	81346.9	75145.6	121124	60446.3	182269	74471		68393.9	37335.5	96523.4	165666	84675.2	47214.4
985	arachidonate (20:4n6)	Lipid	Polyunsaturated Fatty Acid (n3 and n6)	1110	LC/MS Neg	229	5525	303.4	444899	506-32-1;	C00219	HMDB01043	1.6596e+06	808830	955891	2.6466e+06	1.65891e+06	1.24807e+06	1.1927e+06	1.49768e+06	1.75152e+06	1.83045e+06	1.00248e+06	1.24628e+06	7.54443e+06	8.23747e+06	10191377	8662227	6869743	9958746	3891988	6037119	6.94726e+06	6.5483e+06	5.25896e+06	3.45244e+06	5.43521e+06	4292843	5111942	4.42597e+06	7300689	3881843	6949286	1.27578e+06	3.48537e+06	4.85913e+06	4.12732e+06	4681635	5306836
296	arginine	Amino Acid	Urea cycle; Arginine and Proline Metabolism	1638	GC/MS	231	1608.5	142	232	1119-34-2;	C00062	HMDB00517	38013.1	42672	38696.2	84670	49797.9	68589.6			99781.8		62372.9		58017.8	266959	611072	60061.1	146337	70428	126822			490334	58353.7	73375.5		165583	306512	223098	297102	204595	349591			233475		367618	355703
2192	ascorbate (Vitamin C)	Cofactors and Vitamins	Ascorbate and Aldarate Metabolism	1640	GC/MS	233	1850.1	332.1		134-03-2;	C00072	HMDB00044		6640.7	92242.2	336850	152695		2939.28				9597.53		8417814	1.00201e+06	13560767	705792	5900160	15710138	2.92507e+06	318080	26520028	17954830	16857392	7956622	2.2873e+06	18421908	16285894	21362228	2.51677e+06	31690338	1.24201e+06	12776259	6637415	12933213	5667632	41387776	32886636
29	asparagine	Amino Acid	Alanine and Aspartate Metabolism	11398	GC/MS	917	1651.2	231	6267	70-47-3;	C00152	HMDB00168	25354.5	39350.2	26772.6	54555.5	15226.7	21953.4	53993.1		172229	49676.5	44212.7	109377	210843	744907	603351	136066	340588	403957	225637	263247	146532	492729	339304	423526	366806	433292	856705	307091	686180	503660	356766	307091	153568	1.04839e+06	490502	492772	537484
427	asparagylleucine	Peptide	Dipeptide	42980	LC/MS Pos	100003156	2170	246.2												13996.5		8053.39			21237.1			18541.5	55787.5	15441.3		42101.8	35812	25050.9	28058	32863.2	25218.1	43726.4		67241.8	34655.7	412145	21465.3	53663	15259.1	86947.3	130784	33581.1	28882.7
27	aspartate	Amino Acid	Alanine and Aspartate Metabolism	15996	GC/MS	234	1529.7	232	5960	56-84-8;	C00049	HMDB00191	1.12306e+06	789659	1548589	9621161	1.50234e+06	1.42622e+06	1.57391e+06	1.86899e+06	2.30448e+06	3218559	1.0024e+06	1.03236e+06	11505861	32096260	12296023	15357670	25098160	20331652	17252120	16188723	30358416	21402378	29596096	13344404	8602256	17447640	27482942	25976212	18602132	27317764	47774100	44494504	13415858	36596332	31500774	21786496	17349880
434	aspartylleucine	Peptide	Dipeptide	40068	LC/MS Pos	100003158	2310	247.2	332962	3062-14-4;					15565.4	41533.9	11174.1		17883.6	19691	21168.4		13403.8		27762.2		350067	14130.5	129134	463910	27802.8	63909.7	124828		35657.7	89512.6	37239.7	128494	24243.5	122244	533935	398148	47586.4	110775	51165.8	179763	214392	67939.6	48021.1
1055	azelate (nonanedioate)	Lipid	Fatty Acid, Dicarboxylate	18362	LC/MS Neg	2029	1322	187.2	2266	123-99-9;	C08261	HMDB00784	6423.56	4295.29	2362.04	12954.2	2609.9	2734.65	5565.64	11182.6	4534.45	9229.09	4778.52	6363.42	3966.3	7417.84		4262.89	4655.35		9214.11	7259.08		27947.8	8013.66	10625.1	9435.64	4729.97	5585.8	6346.99	6084.51	9537.96	7406.7	11213.4		16715.9	4286.21	3428.3	6309.28
2268	benzoate	Xenobiotics	Benzoate Metabolism	15778	GC/MS	100000008	1291.5	179	243	65-85-0;	C00180	HMDB01870	259416	190483	345702	643738	356045	317695	947554	211499	958488	193391	495990	554284	389169	539542	32181106	255919	506489	425656	1.63396e+06	404994	533980	488489	565261	604875	464358	308715	468392	329409	393507	445007	261322	363378	389974	343084	196030	358317	537617
2125	beta-alanine	Nucleotide	Pyrimidine Metabolism, Uracil containing	55	GC/MS	244	1451.8	174	239	56-41-7;107-95-9;	C00099	HMDB00056		29050.3	55117.7	129532	35996.2	64273.4		80395.8	36600.8	107499	35060.3	33032.9	1.27945e+06	675360	400215	1.07566e+06	1.82717e+06	1.17251e+06	727875	1.11962e+06	1.24581e+06	1.05683e+06	1.52348e+06	698952	621106	1.42527e+06	1.21061e+06	1.14512e+06	673724	792932	1.11155e+06	1.78126e+06	689630	781311	674542	1.41423e+06	992634
6	betaine	Amino Acid	Glycine, Serine and Threonine Metabolism	34426	LC/MS Neg	799	725	178.1	247	107-43-7;	C00719	HMDB00043	7632.89		6308.98			3212.32	5666.94	4328.6		7626.21		4610.8	20147.9			14382.3	10713.2	9520.02	7336.26	20269.9	11775.9	10305.2	9454.85	9302.81	13555.3	8431.68	11731.9	32196.2	20247.2	64160.2	20770.9	32338.6	19619.1	77485.1	48480		11224.9
1505	beta-sitosterol	Lipid	Sterol	27414	GC/MS	100001033	2380.8	357.4	222284	83-46-5;	C01753	HMDB00852						10208.2				45037.4			49048.9	104356	74876	115907	94304.6	81784.5		59721.6	63468.2	97769.1	108406		86167.9		102682	96842.8		70597.2	22584.5	79447.3		93908.6	59236.4	86167.9	101213
2228	bilirubin (Z,Z)	Cofactors and Vitamins	Hemoglobin and Porphyrin Metabolism	27716	LC/MS Neg	1090	4812	583.2	5280352	635-65-4;	C00486	HMDB00054													5578.25			5871.1							2292.93		6675.65	6757.01			8381.69	8285.34	15190		7837.86	11075.3	8420.39	7887.09	7835.8
2231	biliverdin	Cofactors and Vitamins	Hemoglobin and Porphyrin Metabolism	2137	LC/MS Neg	250	4671	581.2	5353439	55482-27-4;55482-27-4 ;	C00500	HMDB01008														7632.13															4943.55		25898.7		7632.13
1122	butyrylcarnitine	Lipid	Fatty Acid Metabolism (also BCAA Metabolism)	32412	LC/MS Pos	100001054	2007	232.2	439829	25576-40-3;	C02862	HDMB02013	38640.1	36023.6	42771.3	40781.7	71708.1	53685.6	9214.39	35755.7	31122.4	67939.6	59061.6	26741.1	597017	323984	279294	127631	309792	143841	166312	129026	200743	334047	204468	181917	218001	624131	115099	591466	90208.6	867671	471754	265634	240341	370546	302383	107158	77860.3
1507	campesterol	Lipid	Sterol	39511	GC/MS	100001269	2353	343.4	173183	474-62-4;	C01789	HMDB02869	13500.7		33799.4		48623.7				153647				430056	488426	145080	363904	388388	231579	204718	470576	504520	434249	385371	64566.2	216793	267823	559899	363515	248909	449432	139871	255077	133591	496755	320383	411670	441585
933	caprate (10:0)	Lipid	Medium Chain Fatty Acid	1642	LC/MS Neg	888	5092	171.2	2969	112-37-8;	C01571	HMDB00511	18709	10333	9993.07	17998.8	30406.7	11845	14855.6	14552.4	13695.7	15266.6	14537.4	11639.8	17666.9	12396.6	14158.7	12925.5	14531.3	10964.4	60652.4	20861.9	13138.7	21208.8	12324.4	17396.8	14211.7	23795.4	29798.5	30921.9	27781.6	12175.7	11213.3	16131.1	16080.6	14975.3	11070.2	18870.3	18064.9
1154	carnitine	Lipid	Carnitine Metabolism	15500	LC/MS Pos	100000007	702	162.2	10917	461-05-2;	C00318	HMDB00062	1.64661e+06	1133451	1.55659e+06	2.53571e+06	1.51579e+06	1.55206e+06	1.66691e+06	1.79759e+06	1.72701e+06	1.91053e+06	1.15367e+06	1.28999e+06	2.06939e+06	1.8745e+06	1.54916e+06	1.30806e+06	2122343	1.71974e+06	1.57704e+06	1.50577e+06	2.01137e+06	1.94344e+06	1985994	1526221	1.58777e+06	1.84768e+06	1.7046e+06	2.7241e+06	1.33765e+06	2783272	1.69355e+06	3.43715e+06	1.62631e+06	2.33858e+06	1855783	1.89001e+06	1.80872e+06
376	carnosine	Peptide	Dipeptide Derivative	1768	LC/MS Neg	249	813	225.2	439224	305-84-0;	C00386	HMDB00033			4872.12	6378.79	5128.72	3914.8	4650.73	32144.9	4923.95	10457.9	2832.11	5373.34	7754.32	16253.1	14756.6	21052.7	34887.2	4735.62	29498.6	29148.8	18415.1	27479.9	25214.7	7253.31	18428.7	12276.9	17567.7	22586.3	11367.4	12261.1	17894.9	20922.5	5847.92	10177.6	15218.7	13750.4	9282.23
2285	catechol sulfate	Xenobiotics	Benzoate Metabolism	35320	LC/MS Neg	100001605	1928	188.9	3083879	120-80-9;	C00090		3289.97	5164.79	8724.73	6556.58	5234.53	2928.92	2566.04	3947.11	3955.32	8465.75	2638.33	3162.98	36320.7	20034.9	6552.04	28960	29240.7	27503.1	7625.1	18436.4	16988.5	10985	8700.47	21741	22694.1	36881.5	15383.7	15553.8	34187.7	8620.53	48412.6	2535.09	7081.98	4539.72	15603.7	11389.3	14452.1
212	C-glycosyltryptophan*	Amino Acid	Tryptophan Metabolism	32675	LC/MS Pos	100001949	1912	367.1					16538	16850.7	34761.7	93414.5	22795.5	23971.8	21963.8	44481.6	29034.5	38066.3	28640.9	26527.4	209413	179414	119168	103465	255859	174038	256026	180407	165068	157989	188497	172259	170479	166017	244887	391063	208335	306761	410958	315103	220125	389229	265744	237924	234490
1287	chiro-inositol	Lipid	Inositol Metabolism	37112	GC/MS	100001859	1857	318.1		643-12-9;					60454	52773.8		91979			95857.9				303348	93609.6	212930	87121.8	207670	319199	83761.3	141280	199498	114585	197192	43723.9	154587	103405	132570	179382	162268	71880.1	252141	75574.2	125766	37406.2	77882.7	429757	277614
1497	cholestanol	Lipid	Sterol	21131	GC/MS	100000859	2320.8	215.2	6665	80-97-7;	C12978	HMDB00908	23371.2	17577.5	16235.5	36016.1	23606.2	8151.4			19057.5		15845	13952.2	295227	283749	185682	190108	329128	222871	66570.4	116899	175569	393056	324740	140278	168265	158905	220533	157595	290363	158905	160196	159870	121941	117076	70614.8	357164	504152
1484	cholesterol	Lipid	Sterol	63	GC/MS	266	2316.9	329.3	11025495	57-88-5;	C00187	HMDB00067	2.08413e+06	1.44919e+06	1.85543e+06	3.45153e+06	2.4112e+06	1.91706e+06	1.76536e+06	2.96747e+06	3.6764e+06	2.67073e+06	2790377	1.7521e+06	26047406	30281272	23307004	33866500	28173050	27604994	9381160	42496040	39860152	41675488	35497732	11558701	21713108	20433244	28861902	22810004	43900532	23174842	20010614	26026624	21672668	23906902	20504190	35828868	38177944
1313	choline	Lipid	Phospholipid Metabolism	15506	LC/MS Pos	1256	674	104.2	305	67-48-1;	C00114	HMDB00097	1263901	1.17795e+06	1849183	2.95857e+06	1.4901e+06	1.59032e+06	1.1835e+06	1.50336e+06	1.87191e+06	1.90362e+06	1.51106e+06	1.38789e+06	3.49084e+06	3827018	3.07464e+06	3.40647e+06	2.94142e+06	5.41644e+06	3846671	3315859	4.80648e+06	2.79979e+06	3.24293e+06	3.08908e+06	3.19206e+06	1.88339e+06	3.51613e+06	3.3604e+06	4.42399e+06	2.57302e+06	4860893	4.47773e+06	3.85373e+06	2.97138e+06	2.91146e+06	3.83215e+06	3.67473e+06
1314	choline phosphate	Lipid	Phospholipid Metabolism	34396	LC/MS Pos	267	695	184.1	1014	72556-74-2;	C00588	HMDB01565	430814	438559	486722	1.43257e+06	539939	640437	601967	864453	1.04734e+06	1.37312e+06	595084	565297	3.31176e+06	2.52122e+06	717216	1.42118e+06	2.50124e+06	3.18222e+06	2.39726e+06	2645337	2.88298e+06	2.83727e+06	2.24502e+06	1.95266e+06	1.15083e+06	2.05181e+06	1.33869e+06	2.04437e+06	1.21047e+06	2.17022e+06	1.93344e+06	2395638	1549402	2701958	3.01436e+06	1.60268e+06	1355905
951	cis-vaccenate (18:1n7)	Lipid	Long Chain Fatty Acid	33970	GC/MS	100001228	1987	339.3	5282761	506-17-2;	C08367	HMDB03231	630977	442386	479937	923344	1.39064e+06	917932	880127	998786	1.38077e+06	876973	1.05494e+06	760062	1.87983e+06	1.31224e+06	1197228	1.08605e+06	1.92994e+06	1.58681e+06	2.83934e+06	2.05811e+06	1.18539e+06	2117619	1.27874e+06	2.30988e+06	1581817	2.55437e+06	3.84933e+06	1.88827e+06	1.26729e+06	1.03587e+06	1.09294e+06	1.05791e+06	729208	1.40567e+06	555055	3.47085e+06	3.72646e+06
906	citrate	Energy	TCA Cycle	1564	GC/MS	1124	1763.4	273.1	311	77-92-9;	C00158	HMDB00094	204201	218559	851841	1.34098e+06	218507	547476	403102	427435	324223	937245	153170	49469.6	453079	706310	834974	1.85163e+06	1.26683e+06	1.87415e+06	1.33241e+06	326102	1.34955e+06	1.45581e+06	2119764	6463579	1.4582e+06	1.44982e+06	2361122	2.00031e+06	2.4484e+06	3.33797e+06	1.81098e+06	505359	800772	2875904	2.302e+06	4.11957e+06	2.78282e+06
300	citrulline	Amino Acid	Urea cycle; Arginine and Proline Metabolism	2132	LC/MS Pos	391	715	176.1	9750	372-75-8;	C00327	HMDB00904	85065.9	82472.8	114378	120854	109384	100582	103590	180504	88028.8	163334	96851.9	65155.4	59912	172841	155259	126651	71715.6	77700.3	110628	143062	56088.1	98219.6	42277.5	97056.1	89739.3	106349	64218.5	217188	128855	333256	190796	219098	84659.9	325127	318388	104215	109381
322	creatine	Amino Acid	Creatine Metabolism	27718	LC/MS Pos	1221	758	132.1	586	57-00-1;	C00300	HMDB00064	2.02566e+06	1.04835e+06	2.44977e+06	2.89148e+06	3.01101e+06	1.91351e+06	2272129	16918268	1917799	4933711	1.57065e+06	2.49201e+06	9151250	6.91942e+06	5506316	4.13683e+06	10036956	7.54409e+06	8587406	6.04511e+06	9405771	10517310	12696190	7582471	6165831	11831539	8.35478e+06	19582862	7727960	20604480	9190077	28542302	7.15203e+06	22140484	17146972	13878858	14414845
353	cys-gly, oxidized	Amino Acid	Glutathione Metabolism	18368	LC/MS Neg	1224	955	353.1	333293	7729-20-6;						8667.25									9421.27				15254.4		2888.72		16424.7			5121.92	5611.47			6492.21				33729.3		1979.3	16304.4	7939.56	4613.35
281	cysteine	Amino Acid	Methionine, Cysteine, SAM and Taurine Metabolism	31453	GC/MS	800	1560.1	218	58626419722	52-90-4;56-89-3;	C00097	HMDB00574	263228	169410	514748	753876	81749.3	325084	307801	484802	572293	725263	337358	307291	4.6849e+06	6.6215e+06	4638179	1482885	5.7222e+06	6272330	3.09531e+06	1.56764e+06	4869946	3018898	2.14191e+06	2563301	2.74844e+06	2.55932e+06	5.29814e+06	1.93687e+06	2.51596e+06	367254	2482604	1.93596e+06	1.39813e+06	466759	1.32122e+06	5.32392e+06	5219327
349	cysteine-glutathione disulfide	Amino Acid	Glutathione Metabolism	35159	LC/MS Pos	100001437	821	427.1	4247235	13081-14-6;		HMDB00656	264022	181638	471068	672268	208933	373053	155521	210921	355288	318642	173784	136759	2647045	3.48136e+06	1.98551e+06	172257	1.86674e+06	2.27606e+06	888006	50692	1.70362e+06	1.95115e+06	615396	1.43661e+06	1.37162e+06	769271	1.51288e+06	1.10067e+06	315785	234536	180464	1.0805e+06	108882	58218.2	586848	2931308	3.1066e+06
283	cystine	Amino Acid	Methionine, Cysteine, SAM and Taurine Metabolism	31454	GC/MS	279	2015.3	218	595	56-89-3;	C00491	HMDB00192	41093.7		155399	110678				79332.4	138493	133038	68004.6	71913.7				657833		74654	2.03368e+06	1.23141e+06	138687				136930	114694	204711
2133	cytidine	Nucleotide	Pyrimidine Metabolism, Cytidine containing	514	LC/MS Pos	827	1065	244	6175	65-46-3;	C00475	HMDB00089	98085.5	65987.3	93630.8	411923	81483.2	114700	89771	220822	239689	183061	87804.7	93138.8	890453	726556	155258	1.3028e+06	336972	256609	694221	1.15285e+06	287855	619670	418987	1.20208e+06	1.86411e+06	395931	787504	1.79217e+06	413458	2.1109e+06	539854	1.57164e+06	461326	1.90344e+06	2.22623e+06	544140	560634
1315	cytidine 5'-diphosphocholine	Lipid	Phospholipid Metabolism	34418	LC/MS Pos	1220	777	489.1		33818-15-4;	C00307		15583.7	18890	9076.2	38529.5	37523.7	16194.5	26976.6	33771.2	11328.4	45139.2	13581.8	9417.6	94631.4	137570			318075	55632.1	124374	37700	14779	190308	312301	222108		248332	132387	28292.8	9561.88	26171.1	19857.4	18661.6	11839.5	175575	32842.4	207929	192835
2130	cytidine 5'-monophosphate (5'-CMP)	Nucleotide	Pyrimidine Metabolism, Cytidine containing	2372	LC/MS Pos	282	887	324	7058165	63-37-6;	C00055	HMDB00095	33560.7	34119.5	40928.1	82635.3	44476.3	49493.8	49527.5	24941.7	47447.4	110718	43371.6	34953	471621	794100	152971	308588	465917	345277	336496	278521	574973	679944	542441	1.39566e+06	431995	234769	407990	148740	240830	163393	166921	192102	215814	202927	153461	872308	883402
2131	cytidine-3'-monophosphate (3'-CMP)	Nucleotide	Pyrimidine Metabolism, Cytidine containing	2959	LC/MS Pos	105	1181	323.9	256622	84-52-6;	C05822		6918.73	6901.36		34175.8		10601.6	7916.04		11021.6	21788.1	9105.21					253704	29144.2	17468.1		294899	14242	14432		11979.2			27895.7	142757	39675.5	55451	41343.6	214728		124217	141678	13961.2
1321	cytidine-5'-diphosphoethanolamine	Lipid	Phospholipid Metabolism	34410	LC/MS Pos	100001407	765	447	293	72842-05-8;	C00570	HMDB01564	20089.4	18052.8	10720.4	56373.8		19558.3	48046.6	41820.2	56494.8	39238.1	26524	21915	37270.4	52640.4	29260.1		79597.5	50494.3	87875.5	54820.7	21386.6	64596.5	72290.4	56911.4	17979.3	138410	68558.1	50401.8	27051.6	47434.4	25042.6	47508	28517.3	43834.9	48887.2	74640.8	59220.2
2193	dehydroascorbate	Cofactors and Vitamins	Ascorbate and Aldarate Metabolism	1659	GC/MS	301	1800	245.1	835	490-83-5;	C05422	HMDB01264		45913.6												333277	974495			603750	289628	157133	612521				189417	586918	424633		318911		229393	274731	402629	318911	358990
1153	deoxycarnitine	Lipid	Carnitine Metabolism	36747	LC/MS Pos	100001662	759	146.1	725	6249-56-5;	C01181	HMDB01161	67378.3	55325	63852.9	95629.5	52658.1	52452.5	55632	59855.2	56472.5	70789.1	44210.8	138468	172544	137993	115443	169694	156119	134702	108060	171224	217463	146151	123745	99303.6	167949	143078	150143	127197	103043	111272	179165	100229	101084	107033	144928	131169	133067
989	dihomo-linoleate (20:2n6)	Lipid	Polyunsaturated Fatty Acid (n3 and n6)	17805	LC/MS Neg	1231	5722	307.3	6439848	2091-39-6;	C16525		356593	208557	215865	620720	552382	397335	490397	528900	614955	681416	240512	349247	1.24348e+06	1.45265e+06	773538	1.0465e+06	872836	908673	1.76216e+06	945050	676279	901204	787878	2.00636e+06	865660	2.2398e+06	1.69461e+06	751442	700883	292548	388260	292515	354333	653180	339861	1.40212e+06	1.36249e+06
984	dihomo-linolenate (20:3n3 or n6)	Lipid	Polyunsaturated Fatty Acid (n3 and n6)	35718	LC/MS Neg	100001739	5600	305.4	5312529	17046-59-2 ;	C03242	HMDB02925	294941	152684	112587	343237	270209	196958	136090	182484	202280	201989	93448	135262	1.13308e+06	1.71957e+06	1392883	1.28073e+06	914467	639875	529239	584151	691466	1080409	1463052	2.26e+06	715807	972115	607521	452021	1.23001e+06	385842	378837	136903	300279	331658	242257	1.91765e+06	2242622
738	dihydroxyacetone phosphate (DHAP)	Carbohydrate	Glycolysis, Gluconeogenesis, and Pyruvate Metabolism	15522	GC/MS	309	1737	315.1	4643300	102783-56-2;	C00111	HMDB01473	20299.1	11469.1	43584.9			36682		44370.6		36597.5						105003						302392	72581.8					40734.3	51121		73745.2	53769.2
307	dimethylarginine (SDMA + ADMA)	Amino Acid	Urea cycle; Arginine and Proline Metabolism	36808	LC/MS Pos	100001810	812	203.2	123831	102783-24-4;	C03626	HMDB01539	24620.5		31314.1	87201.8	15717.1	26262.2		21949.1	26603.4	20189	17749.5	25053.9	134305	164235	258440	134007	159751	156733	103815	225771	118083	139265	112731	128079	81308.7	45389.1	189545	507951	423790	247066	242399	136785	156137	270985	280618	189181	228820
976	docosahexaenoate (DHA; 22:6n3)	Lipid	Polyunsaturated Fatty Acid (n3 and n6)	19323	LC/MS Neg	100000665	5518	327.3	445580	6217-54-5;	C06429	HMDB02183	1.07611e+06	486915	265077	1.02797e+06	948142	520912	693454	595764	1.00782e+06	1.07506e+06	481623	917404	2.60711e+06	2.99918e+06	3353740	2.93908e+06	1.98313e+06	4.63022e+06	1565526	2003736	3.25079e+06	2.09431e+06	2.22467e+06	2.05178e+06	2645962	2439128	2.21395e+06	1.09334e+06	2554402	1.24318e+06	1.93866e+06	237919	1.33037e+06	1.51228e+06	1.42899e+06	2.73554e+06	2.97242e+06
975	docosapentaenoate (n3 DPA; 22:5n3)	Lipid	Polyunsaturated Fatty Acid (n3 and n6)	32504	LC/MS Neg	100001181	5574	329.4		2234-74-4 ;	C16513	HMDB01976	410241	173789	90283.4	362248	313583	168704	197225	174165	329350	352624	105649	213472	902184	1.04231e+06	868661	992245	733254	1154434	602018	639451	653162	646285	560146	907653	630029	895002	888760	293176	717851	228981	411439	50191.5	250601	329500	371359	1.31319e+06	1.16932e+06
987	docosapentaenoate (n6 DPA; 22:5n6)	Lipid	Polyunsaturated Fatty Acid (n3 and n6)	37478	LC/MS Neg	100001580	5625	329.4	6441454	25182-74-5;	C16513	HMDB13123	40574.5	14144.5	3256.74	41691.9	37279.9	19157.6	33869.8	22081	38779.9	63460.6	14275.2	29758.1	123731	356809	315391	147648	141352	449330	79477.7	176664	182444	125819	102351	58231.5	112631	90111.6	146987	103375	176030	84794.7	122312	18169.5	78626.8	146681	164662	182449	176047
974	eicosapentaenoate (EPA; 20:5n3)	Lipid	Polyunsaturated Fatty Acid (n3 and n6)	18467	LC/MS Neg	2050	5442	301.3	446284	10-2005-9;10417-94-4;	C06428	HMDB01999	457421	232157	111426	275156	321351	173006	247858	151087	254896	295160	184673	308650	373289	303679	373225	314221	315500	427607	410837	255152	314950	274182	291136	332060	296854	609123	671940	146748	328516	91220.8	214693	26020.4	146244	136034	140491	429227	471920
961	eicosenoate (20:1n9 or 11)	Lipid	Long Chain Fatty Acid	33587	LC/MS Neg	100001335	5955	309.4	5282768				511485	292940	467037	1.04785e+06	958397	757304	710221	1.00992e+06	1.01841e+06	1135766	350835	435096	2610202	1.38077e+06	870811	2.00181e+06	1.39151e+06	1131286	2.96219e+06	2.21157e+06	766148	1.28385e+06	907067	2.97241e+06	1.49728e+06	3608092	2810532	1.10758e+06	996885	515615	811985	513907	725620	1.07729e+06	594787	1.86023e+06	2.09636e+06
2515	equol sulfate	Xenobiotics	Food Component/Plant	40478	LC/MS Neg	100003429	3625	321.2					6302.97	8449.21	10394.3	6631.78	9514.33	5708.33	4709.01	5016.4	7064.23	16075.2	6572.95		15524	18465.5	7184	18783.2	26261.1	11778.3	9682.51	30901.8	6518.36	10805.4	12725	26103.4	25497.9	82921.7	20804.7	8606.09	23526.1		49793.7	3830.9	9479.17		40533.6	19764.6	22972.7
2516	ergothioneine	Xenobiotics	Food Component/Plant	37459	LC/MS Pos	100002154	847	230.2	3032311	58511-63-0;	C05570	HMDB03045	197409	158566	221627	479628	298427	216186	200141	125163	152206	167708	105745	63674.8	560561	626294	674922	291871	287620	555538	342535	251960	415457	196733	522901	188916	144552	817705	370407	421760	567856	892383	571601	445064	1.00615e+06	596512	269688	467647	419464
965	erucate (22:1n9)	Lipid	Long Chain Fatty Acid	1552	LC/MS Neg	1087	6273.3	337.4	8216	112-86-7;	C08316	HMDB02068	16793.5	16624.4	23170.4	70054.3	51424.9	25025	25562.8	36113.3	38916.4	44055	9761.15	14793.7	605079	400575	195864	2.01989e+06	713974	229598	204252	1.1639e+06	214803	259300	185542	525575	322941	354445	225256	127491	296064	93808.3	141106	68977.2	82874.2	104342	190828	260003	276562
2518	erythritol	Xenobiotics	Food Component/Plant	20699	GC/MS	100000846	1517.5	217		149-32-6;	C00503	HMDB02994			21620.6	16734.3	16970		27807.1	27028.8	19192.8				174839	88369.5	193239	73717.1	134902	183116	74257.8	93755.3	99075.3	100890	90828.5	73315.5	72805.3	73717.1	155434	81872.2	91674.3	71798.1	54674.5		104769		54613.3	63152.2	62339.4
900	erythronate*	Carbohydrate	Aminosugar Metabolism	33477	GC/MS	100001320	1546.9	292.1	2781043	88759-55-1;		HMDB00613				23806.9			11493.7	34689.8	24800.5	17957.9	14460.4		248450	203659	143015	104573	226824	219690	129435	159905	267371	289950	224298	226103	270979	356599	185156	87764.2	168623	151187	97142.9	88443.5	83287.3	118425	137899	177823	91946.9
1319	ethanolamine	Lipid	Phospholipid Metabolism	1497	GC/MS	420	1304	174.1		141-43-5;	C00189	HMDB00149	644965	340598	1.57737e+06	3.71291e+06	937273	918900	286609	851209	465814	490062	401145	388702	7.48526e+06	4836825	7.75678e+06	4201802	11812172	12889046	5233172	2.409e+06	8600061	4671247	8476540	11900501	10779667	7601612	8438813	6.95728e+06	5.54336e+06	4.11859e+06	8708104	4.40444e+06	7058065	2.71733e+06	2490337	8431778	5.78984e+06
2182	flavin adenine dinucleotide (FAD)	Cofactors and Vitamins	Riboflavin Metabolism	2134	LC/MS Neg	327	2413	784.1	643975	146-14-5;84366-81-4;	C00016	HMDB01248	8081.14	6365.35	9593.34	17942.4	10732.1	8134.78	23666	13377.5	8678.01	15845.7	8680.7	8079.05	30742.5	29555.2	15377.5	18460	30417.4	25794.8	26037.7	28000.5	18740.5	33206.4	33842	20217.6	13274.9	34511.7	40516.3	15927.9	18725.7	8220.61	16746.4	12419.4	17144.3	13259.7	7264.72	35868	36782.3
830	fructose	Carbohydrate	Fructose, Mannose and Galactose Metabolism	31266	GC/MS	878	1762.7	204	5984	57-48-7;	C00095	HMDB00660		35254.3	127834	88254.6	81361.2	146487	23965.8	139433	97901.9	69716.5	64156.6	13010.2	291376	485476	1.88129e+06	278951	308022	718607	285218	192844	441834	403069	278936	309642	558500	341232	501794	202196	985123	228533	309217	160712	1.00164e+06	478994	177594	211385	276350
733	fructose-6-phosphate	Carbohydrate	Glycolysis, Gluconeogenesis, and Pyruvate Metabolism	12021	GC/MS	1232	1994.9	315.1		103213-47-4;	C05345	HMDB00124	54471.1	44526.4	98752.7	461678	157044	67259	132094	325208	179674	150428	68357.7	54443	1.3368e+06	1.82954e+06	699895	1.15008e+06	1.61401e+06	1.11967e+06	1.29968e+06	2.01677e+06	2.41886e+06	2.1174e+06	1.41362e+06	872788	847939	852263	1.91381e+06	3.46416e+06	2.01299e+06	3.18045e+06	1.18843e+06	2.02704e+06	1.07429e+06	2.27798e+06	2128909	1.61239e+06	2.16226e+06
782	fucose	Carbohydrate	Pentose Metabolism	15821	GC/MS	918	1682.2	204	3034656	2438-80-4;	C02095	HMDB00174			29234.9	63038.2	28171.7	28216.3		20719.8	39313.1	64018.6	29064.1		329403	354201	359373	189581	309794	526050	299041	232375	593462	349545	254527	242666	532946	240531	378704	266812	340115	169550	343040	350246	173546	169261	146064	294890	256237
915	fumarate	Energy	TCA Cycle	1643	GC/MS	330	1382.1	245		100-17-8;	C00122	HMDB00134	11257.2	51393.2	38508.1	98402.5	41576.8	27993.8	33817.6	46738.6	33992.7	25614.9	7437.7	19443.6	182168	312597	138980	265498	273825	295099	137606	249535	280478	273212	222351	271191	155051	297930	399056	299684	446350	546995	209985	204498	172599	301105	313175	198810	214753
845	galactose	Carbohydrate	Fructose, Mannose and Galactose Metabolism	12055	GC/MS	287	1793.8	203.9	3037556	59-23-4;	C01582	HMDB00143				48017.2				58298.9	38790.3				245958	211072	1.41308e+06	169627	352704	1.45545e+06	156751	299425	485520	270839	294810	116723	747362	286947	596276	182200	312093	122286	215623	156749	202532	174462	135180	194793	164643
41	gamma-aminobutyrate (GABA)	Amino Acid	Glutamate Metabolism	1416	GC/MS	141	1539.7	304.1	6992099119	56-12-2;	C00334	HMDB00112			4790.36	49531.9	22047.2	24195		10301	13881.1			10132.3	39150.3	136664	103741	87393.3	22439	118381	46599.8	38996.2	114920	47635.6	113708	36444.6	19282.5	98481.7	86058.8	113106	72671.3	69257.3	58934.8	26426.2	445836	58433.1	52806.2	67884.4	86769
360	gamma-glutamylalanine	Peptide	Gamma-glutamyl Amino Acid	37063	LC/MS Pos	100001843	1108	219	440103	5875-41-2;			26257.4		57131.5	130607	32407.8	39952.2		51898.6	77676.9	77072.8	27097		480186	1.09313e+06	219143	229258	857821	233508	398338	159649	636217	217184	356177	329155	232652	227768	511490	315058	347957	223233	302428	423102	230748	147903	519244	434019	434699
362	gamma-glutamylglutamate	Peptide	Gamma-glutamyl Amino Acid	36738	LC/MS Pos	331	1036	277.1	92865	1116-22-9;			46584.6	28902.9	70402.2	521706	99311.2	112264	30229.5	107081	211586	240455	74532.5	44942.6	1.03689e+06	2.24882e+06	516063	488334	2.73296e+06	793698	994606	284690	2.26972e+06	798746	1.08049e+06	1.57848e+06	1.24046e+06	768635	1.80206e+06	1.87518e+06	621550	664836	693510	2300990	378443	375056	1.89501e+06	3017881	2.99708e+06
366	gamma-glutamylisoleucine*	Peptide	Gamma-glutamyl Amino Acid	34456	LC/MS Pos	100001485	2644	261.2				HMDB11170				28224.4		12118.2				12854.3			50909.4	65270.5	43163.3	61127.5	69435.5	43178.2	28720.5	66412.2	55690.2	35615.9	27933.7	31084.8		29375.8	51374.9	32157.2	103538		111391	22683.2	62505.8	27360.6	43163.3	52089.3	63270.3
367	gamma-glutamylleucine	Peptide	Gamma-glutamyl Amino Acid	18369	LC/MS Pos	1268	2744	261.2	151023	2566-39-4;		HMDB11171			29587.4	128772		27094		26394.1	30881.7	22582.2		13086	322637	568448	280238	456590	513746	195035	230240	467089	397002	148222	143920	203696	112611	109117	292424	296898	674081	116241	935547	188176	394285	91039	254289	347495	436520
369	gamma-glutamylmethionine	Peptide	Gamma-glutamyl Amino Acid	37539	LC/MS Pos	100001313	1993	279.2	7009567	17663-87-5;			25477.8		29253.8	36804.6		28876.3		30101.2	31682.5	40543.9		25558.5	102083	178522	61336.2	68318.5	316658	53487	126444	91542.9	105919	65986.7	90298	84661.6	80523.5	66565.7	131231	130322	149573	26176.9	181827	92227.2	133046	34298.9	119830	153377	149538
370	gamma-glutamylphenylalanine	Peptide	Gamma-glutamyl Amino Acid	33422	LC/MS Pos	100000491	2846	295.1	111299	7432-24-8;		HMDB00594	25170.8		25675.2	78505.4	30347.9	20700.2		50738.7	45988.6	27143.5	39050.1	21966.5	196582	429475	135104	243340	379547	149800	239258	389434	370038	73044.8	109047	161245	105147	89005.5	292567	170652	320736	36727.8	525438	150157	256921	51337.3	214457	222933	251456
371	gamma-glutamylthreonine*	Peptide	Gamma-glutamyl Amino Acid	33364	LC/MS Pos	100001314	977	249.1		5652-48-2;			8214.23		17734.6	51987.2			6691.87	21624	17474.4	18957.2	11624.1		139614	208760	48732.9	149480	152282	86419.5	124546	230592	170041	35819.4	48860.9	60826.7	55023	49785.4	140043	68116.7	164265	56513.8	257434	81262.5	142108	53668.8	144321	91406.8	108749
372	gamma-glutamyltryptophan	Peptide	Gamma-glutamyl Amino Acid	33947	LC/MS Pos	100001295	3033	334.2	3038501	66471-20-3;					30907.5	51228.4		13393	16228.8	25315.8	20644.7		19041.1	24293.8	80543.2	228494	80398.2	115726	145547	86133.4	80470.7	110318	103316	59366	61210.9	91526.1	173430	89304.7	143830	85221.6	130772	47515.7	150619	78672	92887.7	41194.2	113599	125206	121331
373	gamma-glutamyltyrosine	Peptide	Gamma-glutamyl Amino Acid	2734	LC/MS Pos	1102	2073	311.2	94340	7432-23-7;			19280	27984.4	36622.4	72244.9	20719.1	17711.9		18710.9	25439.3	25178.5	22010.1	18349.4	121517	288519	117800	190970	275527	80786.8	115705	221074	167865	80683.7	94394.5	114967	67966.5	46396.9	123043	142199	222331	62261.6	324541	89908.2	140639	48882.9	107901	179947	211419
374	gamma-glutamylvaline	Peptide	Gamma-glutamyl Amino Acid	32393	LC/MS Pos	100001126	2040	247.2		2746-34-1;		HMDB11172	8682.39		24592.8	19419.8				16070.5			6442.38		34750.1	69028.1	36695.6	77528.5	65160	34765	54866.5	93210.6	72360.2	27304.4	25627.3	31066.4	24854.4	27560.9	58393.7	33084.8	89262.5	32899.1	131273	44767.4	106706	19716.2	60798.2	44310.6	60551.5
729	glucose	Carbohydrate	Glycolysis, Gluconeogenesis, and Pyruvate Metabolism	20488	GC/MS	572	1866.8	217.1	79025	50-99-7;	C00031	HMDB00122	1.7878e+06	1.67889e+06	1.11881e+06	9892208	6.60418e+06	3.57166e+06	3.4788e+06	10286298	9134616	12699087	4714648	3.66453e+06	860412	4.29727e+06	20860240	1.17407e+06	1.7883e+06	1.04657e+06	1.81141e+06	1087603	1283680	5720231	7278188	2.72247e+06	2.65625e+06	14488929	4.42451e+06	6397777	1.66214e+06	2.15231e+06	1.41486e+06	4166273	10342689	2.67112e+06	3120705	3018761	3415669
730	glucose-6-phosphate (G6P)	Carbohydrate	Glycolysis, Gluconeogenesis, and Pyruvate Metabolism	31260	GC/MS	291	2042.7	387.2		103192-55-8;	C00668	HMDB01401	497838	195104	574432	2.48585e+06	545223	451758	380767	2.35329e+06	1.41079e+06	917628	330152	357380	6.78506e+06	10818938	2.53676e+06	5209263	9104534	6.22481e+06	5.17521e+06	10109028	10475050	13744004	9556436	5.4862e+06	4273726	3.77915e+06	8005470	19242408	10698646	17898554	5013916	8.02919e+06	5.1448e+06	11202997	9423170	12110658	12403099
36	glutamate	Amino Acid	Glutamate Metabolism	57	LC/MS Pos	561	700	148.1	611	56-86-0;	C00025	HMDB00148	896048	854838	1.33501e+06	3.19775e+06	1.37297e+06	1.41937e+06	1.06144e+06	1.43665e+06	1901995	2.01859e+06	1.15601e+06	1.00365e+06	3.41565e+06	5.37823e+06	3368493	3.88913e+06	4.7799e+06	4600654	3.81715e+06	4.67123e+06	4.39954e+06	3029426	3.78685e+06	5.98399e+06	3.75568e+06	3.75654e+06	3607821	5.02034e+06	5.3432e+06	4.95132e+06	5288303	5279416	4003135	4722156	4255517	5.61571e+06	5.32773e+06
46	glutamate, gamma-methyl ester	Amino Acid	Glutamate Metabolism	33487	LC/MS Pos	100001103	1062	162.1	73913	1499-55-4 ;				13280.9		47583.4				23763					108532	146949	68872.6	98769.9	171164	47650.4	91091.9	86255.6	147633	144322	91235.4	69039.8	171682	149206	113008	97378.8	79677.4	116643	85916.9	99586.1	102721	94307.1	134205	99589.1	103864
37	glutamine	Amino Acid	Glutamate Metabolism	53	LC/MS Pos	563	684	147.2	5961	56-85-9;	C00064	HMDB00641	2089930	1.73523e+06	3.13366e+06	3.65228e+06	2102053	2354259	1579608	3336798	2273752	2.76298e+06	1.57285e+06	2.14313e+06	1.79451e+06	2.24029e+06	2.7451e+06	1.21139e+06	1.92118e+06	2.61775e+06	2.74122e+06	1.58946e+06	2.34782e+06	2092558	2.83289e+06	2884653	964624	1.98809e+06	1.72865e+06	4.21093e+06	2.74115e+06	3.90111e+06	1.70208e+06	2.96826e+06	1.65413e+06	3607038	3.43901e+06	1.92844e+06	1.8032e+06
459	glutamine-leucine	Peptide	Dipeptide	42994	LC/MS Pos	100003160	2180	260.2								15732.8									49301.2			24832.9	162496	22918.2	26074.4	57688.8	180112	21757.2	36965.3	59872.8	35484.1	42590.4	20886.2	103796	64687	337648	15667.2	120762	46348.6	168635	159347	67001.6	51344.4
347	glutathione, oxidized (GSSG)	Amino Acid	Glutathione Metabolism	27727	LC/MS Pos	448	1535	613.1	6535911215652	103239-24-3;	C00127	HMDB03337	724961	676251	405775	565862	627123	404172	498231	300193	272463	510521	263837	197880	407579	826762	484108		585242	1.79906e+06	130826	5567.4	567364	4.85766e+06	5.77585e+06	2.98003e+06	3.08241e+06	3.04112e+06	1.1251e+06	3543188		3.75498e+06		2404288		3.30061e+06	1.31044e+06	2.52582e+06	1.94392e+06
346	glutathione, reduced (GSH)	Amino Acid	Glutathione Metabolism	2127	LC/MS Pos	496	1274	308.1	124886	70-18-8;	C00051	HMDB00125	10752.2	21807.4	6643.49	58646.9	24439.4	17241.2		3752.82	2415.04	3346.8	1182.75		34683.6	32055	8362.19	20340	204973	9303.44	3779.66		53097.8	279759	2.09178e+06	239279	46665.2	1.13535e+06	95489.1	1.02582e+06	16273	8.33163e+06		109043	2598.51	850456	617438	2.02689e+06	691252
749	glycerate	Carbohydrate	Glycolysis, Gluconeogenesis, and Pyruvate Metabolism	1572	GC/MS	1052	1360.7	189	752	600-19-1;	C00258	HMDB00139	111714		186648	210155	99695.2	105207	125792	219257	143547	217636	83876.5	182750	382426	411199	777718	682582	349162	362637	353691	533153	218110	216870	222170	211967	551404	224424	295843	310950	843400	169622	588166	344107	214121	186656	183348	265849	132419
1418	glycerol	Lipid	Glycerolipid Metabolism	15122	GC/MS	1254	1311	205	753	56-81-5;	C00116	HMDB00131	21668596	8429795	42471500	34155388	25019144	23051904	26810834	34350020	20952866	29602616	21023370	17510412	37963640	31308384	49470828	12269443	40163424	63867964	90550472	30551654	43346356	51540056	38743536	35062224	43183772	100257320	97399024	38315200	29619262	24279990	29956446	33104532	29851402	39703388	17746032	36078768	30595324
2980	glycerol 2-phosphate	Xenobiotics	Chemical	27728	GC/MS	100001029	1691.8	243	2526	819-83-0;	C02979	HMDB02520	66747.6	29271	69721.5	107020	79886.8	65461.2		80957.7	59596.8	127541		44934.5	725993	1.13478e+06	466238	516544	2.33296e+06	899056	728691	584394	1.60191e+06	2.36507e+06	1.80714e+06	497923	1.28555e+06	1.12416e+06	1.33977e+06	598638	934161	861808	1263208	637846	561196	593385	603195	3.57838e+06	3.57852e+06
1419	glycerol 3-phosphate (G3P)	Lipid	Glycerolipid Metabolism	15365	GC/MS	100000258	1719.7	357.1	754	29849-82-9;	C00093	HMDB00126	638971	570667	836652	1.68219e+06	1.3991e+06	1.0866e+06	496935	650713	1.56059e+06	1.50637e+06	875353	470372	12199032	10609262	6.01773e+06	7.14991e+06	32302834	9667736	11730680	15270550	26400708	35609740	23441818	6475389	12896132	12102982	23226636	17043100	12030555	11678615	19374588	15864775	10858770	11002176	11536560	47578508	51500516
1316	glycerophosphorylcholine (GPC)	Lipid	Phospholipid Metabolism	15990	LC/MS Pos	100000269	694	258.1	657272	28319-77-9;	C00670	HMDB00086	1.1983e+06	1.26482e+06	1.65996e+06	2.42767e+06	1084508	1.57895e+06	1.11289e+06	1.4361e+06	1759108	2.83464e+06	890900	862587	6752035	9372240	6346266	6.1628e+06	15801524	6.82179e+06	11113611	7.36635e+06	13742996	11822768	12761526	4.31635e+06	10340424	11433501	8595027	6971262	6.94492e+06	7.67272e+06	11459924	7.13016e+06	5.99893e+06	6402055	6.81844e+06	21409604	21090138
1	glycine	Amino Acid	Glycine, Serine and Threonine Metabolism	11777	GC/MS	340	1166	101.9	5257127750	56-40-6;	C00037	HMDB00123	2385401	1.73351e+06	4378174	14375807	3887615	3.86471e+06	2607497	6.13964e+06	3471954	5.21184e+06	2581834	2.11769e+06	45577420	77401232	40961688	37869980	55200120	55318696	38002116	58716172	68312336	42761492	40751856	51374464	25438796	41998204	62248388	47046032	81646960	56672084	64368728	47851228	42054328	48294876	51444388	55002376	54934692
471	glycylisoleucine	Peptide	Dipeptide	36659	LC/MS Pos	100001790	2080	189.1		19461-38-2;					17141.7	19187.6	29815.2	18313.2	12108.1		6476.92						15532		26264.5		21698.5	24919.3	38785.5	11112.8	19687	34223.4		22916.8	18669.7	29359.3	23567.6	30527.8	21929.5	21340.1	28968.6	20808.2		24385.2	22528
472	glycylleucine	Peptide	Dipeptide	34398	LC/MS Pos	100001258	2236	189.1	928431548899	869-19-2;	C02155	HMDB00759		24180.4	21174.4	41616.1	29883	24991	22815.8	22494.5	16179.7	17536.7	18405.5	20814.5	44250.3	44211.6	68511.2	28083.9	156769	47818.2	59948.8	69990.2	77378.8	53828.4	59252.4	108600	32832.6	133808	86482	133594	79329.3	213905	88370.8	54426.5	94552.3	178505	114811	83864.9	68750.4
476	glycylproline	Peptide	Dipeptide	22171	LC/MS Pos	100000976	1115	173.1	30136256993386	704-15-4;		HMDB00721				25189.2		34460.6		16724.5	17027.2	17163.8		16013.6	32653.4	45035.4	57511.9	31050.6	42259.9	50369	25215.7	49012.3	40347.8	34181.3	34846	36087.6	32348.2	44172	30650.5	95211.1	97079.3	52648.5	59022.1	39183.6	49425.4	61448.9	58061.9	42762.4	21513.7
2076	guanosine	Nucleotide	Purine Metabolism, Guanine containing	1573	LC/MS Pos	1099	1676	284	6802	118-00-3;	C00387	HMDB00133	43933.7	28504.1	30538.3	144441	57139.7	50157.1	61591.7	75948.1	43588.7	103692	58119.6	57778	148417	38315.2	34804.7	65361.2	427267	40492.4	374009	163878	50097.1	256099	235268	538377	135222	418581	255127	145649	117225	214435	138651	375999	188156	264450	234206	239447	271078
2071	guanosine 5'- monophosphate (5'-GMP)	Nucleotide	Purine Metabolism, Guanine containing	2849	LC/MS Pos	347	1300	364	761	5550-12-9;	C00144	HMDB01397	28155.1	36781.4	28838.3		55997.1	23693.9	59220.3			103684	52921.6	38675.7	21727.4	21361.8		11254.3	171066	17417.2	48729.8	31907.2	18633.1	246461	346883	85376.9	22851.2	27063.7	54291.3	38732.3		35346.5		36770.3			32260.7	514585	418671
2190	gulono-1,4-lactone	Cofactors and Vitamins	Ascorbate and Aldarate Metabolism	33454	GC/MS	388	1862	333.1	608	1128-23-0;	C01040	HMDB03466		21865.1	13254.4	35956.9	21355.3		27174.9	48807.2	103804	55904	10793.8	9401.52	129098	107775	94689.1	90649.7	139302	128635	71666.8	154108	195573	120442	58550	131387	92754.4	105463	172702	319191	246830	442900	426350	214676	110086	706520	522366
2227	heme	Cofactors and Vitamins	Hemoglobin and Porphyrin Metabolism	41754	LC/MS Neg	100001386	5309.6	646.1		14875-96-8;	C00032	HMDB03178	2914.01		29676.1	74349.3	20179.3	11411.4	8619.2		39895.3	25143.5	14561.4	4241.58	14634.5	97921.1		120864	5153.83	13592.5	8402.91	17087.9	10701	15436	28435.9	18259.2	71059	8303.57	9896.49	26461.4	107624	65408.2	90891.9	40423.9	40543.3	115861	135173	6054.95	8094.38
2984	HEPES	Xenobiotics	Chemical	21248	LC/MS Neg	100000843	1033	237.2	3.27588e+16	7365-45-9;																	12610459			3544.75											1.84183e+06				1.0095e+06				6872.36
1141	hexanoylcarnitine	Lipid	Fatty Acid Metabolism(Acyl Carnitine)	32328	LC/MS Pos	100000781	3174	260.2	6426853	6920-35-0;		HMDB00705	23746.5		24579		21951.3	52757		43545.6	31676.7	37824.9	36267.3	58133.2	101736	46155.4	31398.3	76745.9	56420.3	46791.3	58400.7	53574.8	33373.9	55665.4	55374.7	53515.4	60028.3	115865	57973.9	157861	21228.9	165342	65274.9	132985	49611	182224	105080	39062.9	39493
2256	hippurate	Xenobiotics	Benzoate Metabolism	15753	LC/MS Neg	100000014	2136	178.1	464	495-69-2;	C01586	HMDB00714	4787.02	6200.54	6760.96	8792.46	5710.04	4601.79	3930.16	4964.22	5973.46	12259.6	4629.54	4166.18	43635.3	34305	9824.81	28224.6	34982.2	19929.2	17252.1	27592.8	13259.7	18351.8	10190.1	33604.2	42870.5	47927.1	23810.1	23724.3	22070.7	17862.4	30203.4	8359.56	9417.89	15652.8	21050.8	15049.3	19757.9
62	histamine	Amino Acid	Histidine Metabolism	1574	LC/MS Pos	354	570	112.2	774	51-45-6;	C00388	HMDB00870	478288	336800	1073766	1.12034e+06	976210	796219	655162	642194	957622	734418	655693	522568	206812	39905.2	71749.6	13875.7	364724	100580	399501	103797	8124.97	464610	287192	254940	65821.4	228481	257989	1.13113e+06	287595	265057	428793	594047	357461	316139	575301	40129.3	39233.7
50	histidine	Amino Acid	Histidine Metabolism	59	LC/MS Neg	355	757	154.1	7733651426	5934-29-2;	C00135	HMDB00177	13773.4	13911.5	26141.8	41661.9	28405.9	29520.6	18685.4	31744.3	54744.2	34884.6	24336.2	16176.5	93878.7	111366	108198	77621.4	96922	140329	80056.2	88119.2	107469	104624	119951	128247	100260	77306	110844	154149	165445	128056	174091	94987.3	118362	141669	114768	97945.1	102651
273	homocysteine	Amino Acid	Methionine, Cysteine, SAM and Taurine Metabolism	40266	GC/MS	311	1648.2	234	778	454-29-5;	C00155	HMDB00742						4128.65				24852.1				51660.7	28870.9	17736.2	42442.9	58743.5	40111.9	60509.4	22534.7	57968.4	29423.6	33947.8	47548.9	52866.8		30290.3		6490.58	30081.1	18669.4	31248.7				42495.7
18	homoserine	Amino Acid	Glycine, Serine and Threonine Metabolism	23642	GC/MS	100000458	1471	218.1	126476971022	672-15-1;	C00263	HMDB00719				35971.7	28144.2	16854.8			20990.1	27240.7			200961	340377	69059.2	130938	197625	106148	121233	215185	111184	354538	404069	222980	153308	189401	236057	168822	92746.2	353746	185211	260839	62397.5	323129	294005	278114	121034
2539	homostachydrine*	Xenobiotics	Food Component/Plant	33009	LC/MS Pos	100001550	1199	158.2	441447	1195-94-4;	C08283										9783.48		15675.3		16909.5		11819.6	20187.5		100482	11986.4	13891			7742.8	16962.1	16909.5	33673.5	23813.2	12039.5	100881	14674.1	127842		86406.6		16851	14994.7	19576.7
1139	hydroxybutyrylcarnitine*	Lipid	Fatty Acid Metabolism(Acyl Carnitine)	43264	LC/MS Pos	100003926	1475	248.2				HMDB13127	16800.9	7552.89	9700.04	50164.9	6876.35	12650.7	11585.5	42015.1	23132.6	28585	14691.9	13858.5	87002.6	115555	44018.5	51731.4	70232.4	79403.1	71239.7	64249.8	85643.4	69880.5	96302.3	56414.8	34317.1	48058.6	55573.1	136120	51856.3	124671	52330.5	127084	46430.5	115068	80127.9	37942.2	43072.9
227	hydroxyisovaleroyl carnitine	Amino Acid	Leucine, Isoleucine and Valine Metabolism	35433	LC/MS Pos	100001594	1683	262.1		99159-87-2;			52492.4	30484.2	39636.5	67026.9	26863.7	30293.2	28891.6	41879.8	41370.7	47126.2	27631.5	36593.9	159728	185881	102234	92322.8	180722		110444	152950	158860	135276	128412	113215	113215	135602	127245	281814	118988	479420	124011	224737	171998	352878	201761	122843	167513
290	hypotaurine	Amino Acid	Methionine, Cysteine, SAM and Taurine Metabolism	590	GC/MS	358	1598.5	188	107812	300-84-5;	C00519	HMDB00965	839463	663808	695393	2.95357e+06	1.21309e+06	838942	87007.6	216246	193815	536046	150036		1340301	1.91553e+06	762229	1.06099e+06	2.0454e+06	1.23787e+06	1.49837e+06	692558	1.32688e+06	472027	936206	3.67831e+06	574924	1.5014e+06	928410	12886669	8.20118e+06	15224756	10923898	10058833	5090383	12253357	6776506	1.23787e+06	791634
2026	hypoxanthine	Nucleotide	Purine Metabolism, (Hypo)Xanthine/Inosine containing	3127	LC/MS Neg	171	1313	135.1	790	68-94-0;	C00262	HMDB00157	34790	23857.1	42213.9	137853	45381.2	42790.2	36208.5	103775	60760.3	40672.7	27242	28358.5	147722	90883.6	176430	8350.84	249036	195265	173773	109035	354489	198050	261307	225911	150851	172841	163447	432826	258780	459610	320128	334134	220148	358965	257411	173307	196342
178	indolelactate	Amino Acid	Tryptophan Metabolism	18349	GC/MS	100000463	1964.9	202	92904	832-97-3;	C02043	HMDB00671	21439.3	11172.6	29404.8	38676.4	20653.1			14216.5					1.25471e+06	486532	52875.5	2.01028e+06	726414	194151	268896	640360		1.24595e+06	641306	327677	510836	276691	690092		224491		307521			164723	66066		214618
2025	inosine	Nucleotide	Purine Metabolism, (Hypo)Xanthine/Inosine containing	1123	LC/MS Neg	361	1600	267.2		58-63-9;	C00294	HMDB00195	199458	155033	165992	467455	254062	215758	189974	585148	175033	236262	136343	124566	567324	167051	148574	143090	1.6106e+06	187057	654318	446490	434331	1259491	1.39538e+06	1.20796e+06	558475	1.15492e+06	587256	989664	487394	1.43261e+06	910670	1.11473e+06	576173	1.05543e+06	748979	1.4543e+06	1.40358e+06
2024	inosine 5'-monophosphate (IMP)	Nucleotide	Purine Metabolism, (Hypo)Xanthine/Inosine containing	2133	LC/MS Pos	362	1310	349	7140378	4691-65-0;	C00130	HMDB00175	82433.5	45048	49319.5		151405	28204.2	183930	144300		512320	78678.6	76799.1	2998.77	3374.47			120218		84458.9			396633	326751				55620									96009.5	74712
1294	inositol 1-phosphate (I1P)	Lipid	Inositol Metabolism	1481	GC/MS	370	2057.8	318.1		106032-59-1;	C04006	HMDB00213	82529.6	64336.5	95557	232234	117031	71152.2	189175	187198	84110.7	240818	66773.5	60915	670488	406428	564989	648998	846296	814938	985744	714745	742370	1.03236e+06	1.03009e+06	581425	470654	566235	1700615	733617	950081	562200	481285	563077	550091	606647	491604	977500	1.29895e+06
8	Isobar: betaine aldehyde, N-methyldiethanolamine	Amino Acid	Glycine, Serine and Threonine Metabolism	40516	LC/MS Pos	100003770	650	120.2					23210.8	15309.2	40947.7	49342.9	31969.5	34800.1	15807	23085.4	30356.4	17865.7	23016.8	19470.9	24774.7	45393	135160	79409.5	29777.2	28303.6	29660.5	42497.7	75685	13111.9	86555.5	24060.2	48288.2	5974.09	49437.5	473404	166575	334212	130079	205936	136371	105447	102539	77234.8	98411.5
736	Isobar: fructose 1,6-diphosphate, glucose 1,6-diphosphate, myo-inositol 1,4 or 1,3-diphosphate	Carbohydrate	Glycolysis, Gluconeogenesis, and Pyruvate Metabolism	36984	LC/MS Neg	100002180	572	339					13551	10061.8	22742.1	13253.6	22205.8	24115.3	26958.4	61988.9	17453.1	35539.9	7271.57	13491.4	32946.3	50245.2	23137.3	4637.76	56019.4	5544.57	66236.8	16145.4	5306.99	45109.9	12492.2	22913.8		119016	93683.7	5035.79	43555.2	5505.78	196061	4559.72	52938	5641.95	8991.56	11294.3	9490.33
759	Isobar: ribulose 5-phosphate, xylulose 5-phosphate	Carbohydrate	Pentose Phosphate Pathway	37288	GC/MS	100002179	1935	357.2					55634.8	66521.2	116453	203830	56141	99729.6	42771	314700	37977	61521.3	24999.6	49435.2	132704	107691	129209	200700	151196	103305	124756	206421	228746	789464	696309	290511	70854.5	434171	266636	139210	255159	316230	518702	143458	217087	253381	194980	485981	551522
258	isobutyrylcarnitine	Amino Acid	Leucine, Isoleucine and Valine Metabolism	33441	LC/MS Pos	100001055	1941	232.2		25518-49-4;		HMDB00736	75974.9	51606.5	60038.5	77943.3	54911	61716.9	46759.3	58766	58804.2	84107.1	40354.7	31885.1	280581	425820	96492.9	241285	378674	370355	238435	211866	463639	321495	185944	210549	292284	263150	188563	546511	185629	848214	335888	182694	358459	577206	682376	327490	364267
243	isoleucine	Amino Acid	Leucine, Isoleucine and Valine Metabolism	1125	LC/MS Pos	376	1614	132.1	791	73-32-5;	C00407	HMDB00172	1.01567e+06	760766	1.63918e+06	4923327	1.57408e+06	1.40991e+06	1.20416e+06	2.82826e+06	2.42369e+06	2.17589e+06	1.46506e+06	1.473e+06	9661344	12741522	16275596	7.85246e+06	10696715	14355905	7.441e+06	9288477	10190517	9150018	8937250	10029130	7887019	12129204	9959930	15378981	16570890	10717997	13839613	9911012	11779995	9715057	10162147	9813034	10431186
500	isoleucylalanine	Peptide	Dipeptide	40046	LC/MS Pos	100003163	1686	203.2	52460095246010	24787-73-3;			18284.9	20133.8		29638.3	15604.3	15717.1	16722.2	15813.5	11826.8		29677.6	21467	37902	18238.3	24580	18864.9	68037.3	17787.4	30604.9	33267.4	66828.6	25622.1	23849.7	50728.4	24886	35530.5		58861.8	31634.2	230937	39326.4	50256.1	26636.9	109958	80932.3	42234.7	40251.1
503	isoleucylaspartate	Peptide	Dipeptide	42982	LC/MS Pos	100003166	1552	247.2		510-791-9560;					19525.9									16794.8	23543.6		8663.96		34453.3	25238.1	19480.3	19976.1	31751.8	20936.5	16729.8	31657.6		20830.7		35839.6	21045.6	84409	13972.7	40746.7	18369	49738.9	56342.7	23654.1	20675.1
506	isoleucylglycine	Peptide	Dipeptide	40008	LC/MS Pos	100003169	1732	189.2	342532	868-28-0;					11972.6	26015.8	18292.6	20896.8	23745.1	32626.1		17174	21003.8	16219.2	26618.1	21152	102497	17223.1	81837.9	123393	29642.4	26909.9	51305.2	38148.8	35133.8	53702.4	24352	75310.7	42030.7	51478	59584.1	78828.1	32626.1	38392	31617.5	61919.2	45486	33332.7	24121.3
515	isoleucylthreonine	Peptide	Dipeptide	42968	LC/MS Pos	100003175	1555.1	233.2						27658.9						25874.7	15957.3				22251.1		29157.3		61559	31812.8		37288.8	66928.7	26214.2	44662.4	36485.4	20219.5	50642.6	23704.9	46353.7	36139.6	61529.9	44636	38952.9	46550.9	35681.9	45315.2	41040.4	40698.6
223	isovalerylcarnitine	Amino Acid	Leucine, Isoleucine and Valine Metabolism	34407	LC/MS Pos	100001393	2533	246.2	6426851	31023-24-2;		HMDB00688	61494.8	33799	56532.1	76142.6	68303.8	71176.6	49276.8	52958.7	68382.4	79877.5	57052.1	46323	447302	548274	184819	439147	838483	410698	425016	571293	706536	442859	216615	284533	374324	374988	307717	651513	441758	1127628	652502	261348	768199	1.04249e+06	1.00413e+06	385107	456531
184	kynurenine	Amino Acid	Tryptophan Metabolism	15140	LC/MS Pos	100000265	1902	209.1	1611666971029	2922-83-0;	C00328	HMDB00684	26796.9	38033.3	218445	97637.8	130855	38507.3	50216.7	40131.9		62917.8	56688.3	143910	149876	71143	1.10124e+06	36609.1	49188.4	596452	153639	46616.1	1.74625e+06	68525.8	431953	81540.7	42142.5	37615.9	117515	42155.2	179298	167091	505153	194378	137550	272364	31349.6	48808.1	39709.4
746	lactate	Carbohydrate	Glycolysis, Gluconeogenesis, and Pyruvate Metabolism	527	GC/MS	482	1102.8	116.9	612	79-33-4;	C00186	HMDB00190	20159354	15319101	36905120	37123992	22611248	20644992	18389322	102144200	18566692	39977100	20396284	20850758	291695072	297940448	304851008	239497040	230489056	226242240	176043472	205139280	214663616	177317360	225578720	213511744	202122080	294572384	220628608	149754960	231710912	231020544	202744896	137385376	153623520	178591248	121181192	132375912	125416664
798	lactose	Carbohydrate	Disaccharides and Oligosaccharides	567	GC/MS	393	2134	204	6134	5965-66-2;	C00243	HMDB00186	56241.2		67602.1			64407.7		31072.7			20571.2		6031799	730517	15734655	1.50771e+06	12599876	1.58504e+06	2.92579e+06	2198035	440243	7397252	27662258	436359	845613	2.50888e+06	6.98082e+06	426401	398381		281143	43395.8		36054.6	1.4004e+06	1.65868e+06	1835785
936	laurate (12:0)	Lipid	Medium Chain Fatty Acid	1645	LC/MS Neg	181	5288	199.3	3893	143-07-7;	C02679	HMDB00638	102532	89506.5	84715.8	143772	125202	160166	101751	121961	108189	126070	107560	86052.9	133990	86696.8	80027.9	104511	156252	91082.2	1.21821e+06	257945	83723.1	158076	100123	169702	157886	284009	291798	405814	97613.5	103798	124016	194611	82966.7	236906	91918.8	120095	132236
215	leucine	Amino Acid	Leucine, Isoleucine and Valine Metabolism	60	LC/MS Pos	397	1674	132.2	70457986106	61-90-5;	C00123	HMDB00687	1.67819e+06	1.29728e+06	2.39524e+06	7865711	2.63385e+06	2.33121e+06	1.99209e+06	4.73781e+06	5.18099e+06	3.60612e+06	2.59236e+06	2.26401e+06	17351012	26553084	24052432	13827529	19183110	24154382	15422503	15645508	17188884	15188892	18226068	17264930	12875558	19626266	19607816	28464650	29591034	22110864	26234572	17758566	20835900	24987964	20221072	19068752	19982804
519	leucylalanine	Peptide	Dipeptide	40010	LC/MS Pos	100003179	1760	203.2	259321	7298-84-2;				16260.8		63394.5	23906.5	15883.9		13947.9			15327.6	8307.36	121577	37040	16467.5	141088	256478	25679	47561.9	191548	225475	29954.1	46109.4	99015.8	97842	50040.2		72997.7	90393.6	263636	69403.3	114386	64180.3	128787	152618	80960.7	91733.9
523	leucylglutamate	Peptide	Dipeptide	40021	LC/MS Pos	100003184	1716	261.2	52595895259590				47261.2	27826.9	34351.7	47653.4	22326.8	24595.5	39693.5	48612.6	23670.9	32044.1	40879.3	33365.5	40338.2	38064.5	62170.9	32007.4	126136	28811.4	33300.4	104395	259169	38047.3	35215.7	64432.2	55246.5	29495.7	20171.3	61958.7	46424.4	214238	57932.7	175599	82088.1	167828	157815	59995.1	71091.2
524	leucylglycine	Peptide	Dipeptide	40045	LC/MS Pos	100003185	1800	189.2	79070	686-50-0;						26707.9			17560.9			15861.7			31996.5		20566	14243.4	98664.4	24102.9	33396.2	46254.1	159967	22887.2	40150	61103.2	30569.2	36040.9	30483.5	63378.3	27735	181073	18020.9	79618.9	43005	114107	122418	41151.9	43798.5
528	leucylmethionine	Peptide	Dipeptide	40022	LC/MS Pos	100003188	2504	263.2	118276	36077-39-1;						6856.78													44026			13699	32878.4			29173				20453.4		169007		13987.4	21753.9	34856.8	52794.2	18738.8	23054.4
531	leucylserine	Peptide	Dipeptide	40048	LC/MS Pos	100003190	1519.7	219.2	3621685	6209-12-7;				12652.6	12161.5	19662.8		11170.4	12180.2		9593.64			8926.29	45803.3		12175	19778.3	115425	16574.5	26612.5	48470.2	146689	23031.4	39381.3	63362.9	32882.1	31524	9319.9	70406.4	32997.6	215057	25355.5	67361.8	36562.8	75191.2	105887	59912.1	51528.2
532	leucylthreonine	Peptide	Dipeptide	42969	LC/MS Pos	100003191	1621.9	233.2								30224.6									60352.8	19485.3		17245	130611			50954	113785	18544.3	40138.8	52213.5	22582.8		24289.9	76231.2		218730	16763.4	52545.6	33698.1	53899.9	76281.7	52207.7	57987.4
702	leu-leu-leu	Peptide	Polypeptide	40672	LC/MS Pos	100003711	3795	358.2	259327	10329-75-6;															32892.8		15223		45860.3			31665.5	111059		55095.6	18428.2	23430.1			20782.2		80465.5		24531.5		47268.2	68380.4	33411.9	33707.7
967	lignocerate (24:0)	Lipid	Long Chain Fatty Acid	1364	GC/MS	516	2211	425.4	11197	557-59-5;	C08320	HMDB02003	7620.36			15365				10183.5			18305.5		38346.1	92251.3	35614.6	350493	81280.1	35591.9		309764	26584.4	62710.7	38656.1	20478.4	63029.5	17433.4	21779.8	78176.7	172803	41296.8	22864.4	75327.1	22660.9	43746.6	54567.1	16634	20584
980	linoleate (18:2n6)	Lipid	Polyunsaturated Fatty Acid (n3 and n6)	1105	LC/MS Neg	180	5533	279.3	5280450	60-33-3;	C01595	HMDB00673	12709885	10010183	13325589	23478076	23869876	16885172	17263168	15952753	17233832	20028770	12223126	10666527	16593291	6285770	6543338	5.33811e+06	15928682	4477781	45020272	11439638	4.30564e+06	28562834	14587759	31790830	18738564	50543744	40525512	25215432	6.36689e+06	11007954	10221759	10677112	6649084	27815810	3.02463e+06	19194974	22020430
982	linolenate [alpha or gamma; (18:3n3 or 6)]	Lipid	Polyunsaturated Fatty Acid (n3 and n6)	34035	LC/MS Neg	100001337	5450	277.3	5280934		C06427		1.38862e+06	1.04666e+06	1.12002e+06	2.12024e+06	2.23669e+06	1.80078e+06	1.64605e+06	1.2278e+06	1512120	1.77245e+06	1.18866e+06	1.09569e+06	735518	328805	439912	279482	1.09094e+06	213386	4.30179e+06	604912	234019	1.77111e+06	787277	2.58954e+06	938866	5.17286e+06	4.03765e+06	2.01047e+06	427322	1.09879e+06	544063	417062	258215	2.22902e+06	209376	1.28713e+06	1.65562e+06
69	lysine	Amino Acid	Lysine Metabolism	1301	LC/MS Pos	407	603	147.2	5962	56-87-1;	C00047	HMDB00182	345565	284910	538926	853927	384727	412992	289007	642573	657301	418429	483790	384478	777094	1.01708e+06	906918	828986	910544	1.04327e+06	743609	761828	801883	792179	778792	1.04368e+06	659101	841003	857502	1322942	1.37374e+06	978185	1.15349e+06	857351	690450	1203861	932398	631335	708181
916	malate	Energy	TCA Cycle	1303	GC/MS	409	1502	233	525	6915-15-7;	C00149	HMDB00156	235051	296770	557142	871973	456735	407818	358030	640127	444733	562765	321934	162319	4.21469e+06	6.07347e+06	2.88397e+06	3417147	5910351	4.36752e+06	2.57705e+06	4571488	5707201	3.50187e+06	4.69375e+06	5555809	3.67686e+06	3.49751e+06	4840345	3.80498e+06	4.72017e+06	6.14904e+06	4218017	4.31896e+06	2721087	5199294	4563360	1.95978e+06	1.54315e+06
794	maltose	Carbohydrate	Glycogen Metabolism	15806	GC/MS	913	2142.1	204.1	439341	6363-53-7;	C00208	HMDB00163	128070	54310.8	62079.2	99255.1	139701		47653.6	480537		175684		225772	163791	1.05079e+06	415789	460965	644982		499941	279352	313969	1.74518e+06	2.52523e+06	1.28646e+06	635901	8634084	3.3774e+06	296660		403423	142253	155626	139177		142242	210000	224877
791	maltotriose	Carbohydrate	Glycogen Metabolism	27723	GC/MS	100000276	2368.3	361.2	439586	1109-28-0;	C01835	HMDB01262					20267.2						960.212			22013.3									66994.5	61613.5		187108	151886						17071.2
840	mannitol	Carbohydrate	Fructose, Mannose and Galactose Metabolism	15335	GC/MS	100000277	1839	319.1	6251	69-65-8;	C00392	HMDB00765			5933.44	2061.36		2729.34		56702.9	34268.6	2165.39	6361.17	8254.29	122860	52422.8	14052.2	8107.83	58655	12162.6	74488	18319.6	53414.1	21728.7	53874.2	47315.2	39923.2	71784.4	44621.9	60879.2	35192.3	22097.1	103892	63458	37996.8	9742.59	65240.6	119563	80992.6
836	mannose	Carbohydrate	Fructose, Mannose and Galactose Metabolism	584	GC/MS	803	1753.5	204	161658	3458-28-4;	C00159	HMDB00169	243033	226815	293098	688368	443508	352766	255752	427720	638060	631450	270278	246479	1.25072e+06	1.87328e+06	2.02045e+06	669322	1.23908e+06	2.25042e+06	963879	809989	1.65104e+06	1.65575e+06	1.57443e+06	856636	1.72209e+06	641849	1.22964e+06	1.30574e+06	2.16965e+06	770034	1.10775e+06	935737	904511	806976	485191	774432	923338
837	mannose-6-phosphate	Carbohydrate	Fructose, Mannose and Galactose Metabolism	1470	GC/MS	294	2035.9	387.2		70442-25-0;104872-94-8;	C00275	HMDB01078	44625.3	53088.2	63422.7	205622	69591.8	56008.7	62063.7	297251	116118	159783	27783.6	23754.4	683084	986308	390638	530632	789360	606047	671369	1.14254e+06	1.35723e+06	1.25815e+06	984624	701330	678631	559564	890930	1.52825e+06	1.14806e+06	1.58032e+06	622504	1087032	687537	1.38772e+06	1.25532e+06	1.22999e+06	1.1724e+06
945	margarate (17:0)	Lipid	Long Chain Fatty Acid	1121	LC/MS Neg	891	5733	269.3	10465	506-12-7;		HMDB02259	189188	175842	206616	344396	333366	247190	332367	360590	384486	394175	169727	246078	370535	285317	222984	264750	323203	217525	878622	305398	207566	371331	281821	532157	337162	913138	829701	370034	232702	142612	318883	193575	218637	290513	151868	313358	367001
991	mead acid (20:3n9)	Lipid	Polyunsaturated Fatty Acid (n3 and n6)	35174	LC/MS Neg	100001472	5642	305.4	5312531	20590-32-3;		HMDB10378	36955	20609.5	16410	59995.8	38849.7	23456.2	51834.7	34907.7	43026.1	66636	16477.9	25867	286709	317965	677660	656428	364102	478658	108942	249478	195238	132342	96138.2	89191.4	59391.7	263630	90088.1	140244	170155	76268.1	181224	42093.8	88294.7	119648	112873	75995.8	158587
264	methionine	Amino Acid	Methionine, Cysteine, SAM and Taurine Metabolism	1302	LC/MS Pos	415	1252	150.1	69920876137	63-68-3;	C00073	HMDB00696	502536	439059	852368	1.70271e+06	566061	550914	464367	1.17642e+06	743202	857362	600231	520799	5711702	6.87943e+06	4225768	3.30866e+06	6.07179e+06	5337966	3.02828e+06	5365951	4303548	3.48198e+06	3.71899e+06	5336865	3.93053e+06	4448732	4167157	6.8351e+06	5.38734e+06	5.00147e+06	4220887	3.64756e+06	3.11699e+06	4.81042e+06	4954668	4.5908e+06	4.26967e+06
269	methionine sulfoxide	Amino Acid	Methionine, Cysteine, SAM and Taurine Metabolism	18374	LC/MS Pos	100000039	729	166.1	1589801548907	3226-65-1;	C02989	HMDB02005	13196.1	13153.8	24682.1	14173.6		14729.5	17578.3	48834.7	24982.6	21797.7	21752.4	22653.6	28474.9	49165.9	24963.7	29681.2	25841.8	22776.5	25697.6	45799.8	17517.9	17694.7	18537.5	32938.3	35021.5	27500	23514	18756.3	25080.4	16839.3	24276.1	24693.5	19165.8	30717.4	24264.7	12014.7	12985.5
564	methionylphenylalanine	Peptide	Dipeptide	41441	LC/MS Pos	100003661	3042	297.2	100048	14492-14-9;				17619		17251.1	12823.3					19645.2		30175.6			18843.1	32528	24195.7			35996.3	42629.7		41865.6	43654.8	17520		22816.2	26119.8	46746.5	186817	46055.4	55849.5	37097	77976.9	120379	33151.8	40279.3
855	methyl-beta-glucopyranoside	Carbohydrate	Fructose, Mannose and Galactose Metabolism	40480	LC/MS Pos	100003693	1094.3	212.1	2108	709-50-2;																11480.7	13915	8272.45	14517.6	77154.7				29940.5		24284.3	16099.3	12885.5	7889.57		260390		188451		87954.6
2154	methylphosphate	Nucleotide	Purine and Pyrimidine Metabolism	37070	GC/MS	100001805	1221	241	13130	7023-27-0;			123426	108539	132499	727146	338743	172994	237457	180002	209473	193355	143552	236961	2.00897e+06	824732	759987	1.05494e+06	5880766	1.27494e+06	741970	1.20727e+06	1.82394e+06	2.25183e+06	1.67049e+06	1.05363e+06	2546422	1318646	1.24536e+06	1.06425e+06	1.63303e+06	1.66499e+06	1.07029e+06	1.12569e+06	668457	800198	1.07803e+06	2.22289e+06	1883862
1286	myo-inositol	Lipid	Inositol Metabolism	19934	GC/MS	363	1924.9	217		87-89-8;	C00137	HMDB00211	39596676	33129198	35267260	73922576	37539660	31175770	48686816	50025412	44865132	44270748	29915462	35676260	106339104	28268898	92510304	24108988	155166208	59153636	130884720	48351004	102042968	185599232	267449776	31524482	111903112	108553112	114501752	249492176	54017368	71036720	56257156	68413968	72803640	51340688	86940192	475936032	409046816
939	myristate (14:0)	Lipid	Long Chain Fatty Acid	1365	LC/MS Neg	519	5439	227.3	11005	544-63-8;	C06424	HMDB00806	1.40608e+06	871247	964128	2050807	2.0759e+06	1563790	1.42107e+06	1.58093e+06	1.54665e+06	1.76463e+06	982655	813743	1.84588e+06	924106	1.30704e+06	1110575	2.35352e+06	998854	7.60853e+06	1.81828e+06	743935	2.64511e+06	1.39057e+06	2754078	1.67627e+06	5.70679e+06	6.39933e+06	4.2348e+06	1185618	1.01997e+06	1.20104e+06	1.21088e+06	936467	2190868	567699	2.6085e+06	2.74448e+06
940	myristoleate (14:1n5)	Lipid	Long Chain Fatty Acid	32418	LC/MS Neg	100001198	5338	225.3	5281119	544-64-9 ;	C08322	HMDB02000	100835	51021.3	62333.1	183868	132998	119387	95327.3	79902	103504	141024	101461	40023.7	95340	53341.2	39928.4	112337	146238	37173.4	593168	184794	36078.6	216715	92232.1	176250	121171	391557	353326	471893	65337.3	98874	71645.5	129642	55437.8	213634	26474.3	168253	165762
2053	N1-methyladenosine	Nucleotide	Purine Metabolism, Adenine containing	15650	LC/MS Pos	1242	1356	282.1	5460178	15763-06-1;	C02494	HMDB03331													21417.5	17614	37038.5	22500.3	17320.3	24202.6	7760.28	18383	20496.1		17266.4	25003.6	21019	23981.5	19117.4	28950.8	31647.2	25678		29636.3	26548.1	26916.3
2083	N1-methylguanosine	Nucleotide	Purine Metabolism, Guanine containing	31609	LC/MS Neg	100001122	1895	296.2	96373	2140-65-0;		HMDB01563													3920.64		6078.84	13423.9				5626.74									7084.3
312	N2,N5-diacetylornithine	Amino Acid	Urea cycle; Arginine and Proline Metabolism	43591	LC/MS Neg	100004575	1402.7	215.1	10398396	39825-23-5;															5058.36	2271.01	3368.2		2679.52	10981.6			2679.52	2509.46				1841.24
71	N6-acetyllysine	Amino Acid	Lysine Metabolism	36752	LC/MS Pos	100001734	1134	189.1	699197892832	692-04-6;	C02727	HMDB00206			10767.8	26468.2				36626.8	11644.1	17226.8	9078.85	12350.9	72006.1	113840	115147	45976.4	78922.4	162830	71992.7	66591	124355	64621.1	61084.6	97442.1	55794.6	92079	77302.7	122057	94159.8	114914	89303	82612.1	61957.5	121853	133641	57396.4	63395
25	N-acetylalanine	Amino Acid	Alanine and Aspartate Metabolism	1585	LC/MS Neg	1110	882	130.1	88064	97-69-8;	C02847	HMDB00766				5807.05				3074.02					15355.1	22182.8	21502.5	10295.3	15367.9	21449.8	10628.2	19415.1	15310.6	10358	12133	15266	9859.25	10244.7	14933.6	21045.8	22915.4	19854.8	16011.2	13513.8	14906.8	24616.6	19362.1	12024.4	14922.4
31	N-acetylaspartate (NAA)	Amino Acid	Alanine and Aspartate Metabolism	22185	LC/MS Pos	100000787	1222	176.1	65065	997-55-7;997-55-7 ;	C01042	HMDB00812			5089.11	7728.13					10775.2	8248.61			18533.6	23805.8	10705.3	16363	67147.7	17114.8	62728.6	38821.9	21531.1	26740.1	21002	13200.3	25741.6	37928.1	25183.9	26881	13940.6	17017.6	27279.2	17775.6	14808.7	32450.1		10252.3	10596.9
40	N-acetyl-aspartyl-glutamate (NAAG)	Amino Acid	Glutamate Metabolism	35665	LC/MS Pos	100001612	1563	305	5255	3106-85-2;	C12270	HMDB01067	52624.2	63182.7	73653.1	58976.3	100541	86629.5	103226	137528	168192	124515	113309	31664.7	27737.8		21342.7	20576.9	22327.7		89843.9	20797.3	22425.7	43590.1	31045.8	29100	23052.2	36924.1	74809	40499.6	24735	17538.8		35772.7	33276.2	34571.5	37782.3	17387.7	11702.8
881	N-acetylglucosamine 6-phosphate	Carbohydrate	Aminosugar Metabolism	15107	LC/MS Neg	1213	628	300.1	10040501	102029-88-9;	C00357	HMDB02817	8606.58	7176.06	11892.6	35182	13064.5	16213.4	7385.87	16218.6	25817.4	18009.4	11784.8	12292.9	108969	126120	48069.2	61182.2	97552.3	67936.9	69372.1	97053.1	94788	85600.8	65949.9	114984	60535.7	63262.3	51704.9	80584.3	65622.2	86891.9	118660	71358.1	63307.5	72418.9	88938.5	198695	188430
265	N-acetylmethionine	Amino Acid	Methionine, Cysteine, SAM and Taurine Metabolism	1589	LC/MS Neg	1083	1805	190.1	448580	65-82-7;	C02712	HMDB11745	4095.12	2966.61	5477.9	17052.3	5291.11	5277.03	5588.37	15007.7	8900.86	9942.12	6251.62	6177.05	27087	49611.9	36808.5	13936.7	48995.5	45104.9	46043.4	24324.8	23968	23409.3	21690.5	35685	22612.2	64499.9	57527.8	56287.4	40659.2	24969.2	55290.7	13058.8	50902.4	61512	27458.1	26813.7	28884.3
888	N-acetylneuraminate	Carbohydrate	Aminosugar Metabolism	32377	LC/MS Pos	1162	787	310		131-48-6;	C00270	HMDB00230	35460	20756.8	26831.4		27355.4	24469.7	41822.7	170600	68147.4	92060	21496.3	34591.7	398709	628635	1.14367e+06	426440	481717	760372	575697	302149	537776	1.02028e+06	1.33326e+06	2.01488e+06	570145	442903	939358	109241	243877		163587		243877	132980	65847.5	705082	846023
92	N-acetylphenylalanine	Amino Acid	Phenylalanine and Tyrosine Metabolism	33950	LC/MS Neg	100001256	2590	206.2	74839	2018-61-3;	C03519	HMDB00512													2932.93	4790.03		5261.94	5379.49			7908.1		4792.04	6703.88	5764.31	3782.63	9340.73	4055.04		2626.87	3321.48	4495.16			4495.16	3497.84	2832.51	3354.81
15	N-acetylthreonine	Amino Acid	Glycine, Serine and Threonine Metabolism	33939	LC/MS Neg	100001274	846	160.1	4651717	17093-74-2;	C01118					4807.76				3750.02					21446.8	32182.6	21292.4	19016.6	15452.1	17139.8	7956.6	23101.9	16542.3	13097.2	15512	18140.2	14377.7	13782.6	14980.2	16183.7	18118.2	15992.3	14605.2	8066.42	16584.6	13732.9	15482	11820.2	11556
311	N-delta-acetylornithine*	Amino Acid	Urea cycle; Arginine and Proline Metabolism	43249	LC/MS Pos	100004523	836.2	175.1	9920500				13793.4		13878.7	54227.2	24546.2	18841.9	35694.2	35761	21283.1	20181.7	16439.8	17031.2	373665	311559	105570	143927	209305	433735	120000	194645	241826	148534	175697	343028	188178	137860	117225	163436	207086	59127.6	187678	123738	117870	62873.1	213281	85914.9	94489.5
968	nervonate (24:1n9)	Lipid	Long Chain Fatty Acid	41820	GC/MS	100001231	2201	423.4	5281120	506-37-6 ;	C08323	HMDB02368	9903.36	5425.49		13276.1	17829.7			1555.77				13531	59455	77708.4	54161.3	209274	68720.9		18057.7	164681	42916.7	16241.6	33732.4	42516.2	42835.6	8018.3		26353.7				13491.3			12797.8	39483.4	56179.4
2570	N-glycolylneuraminate	Xenobiotics	Food Component/Plant	37123	GC/MS	100001491	2119	444.2	4603312	1113-83-3;	C03410	HMDB00833		6651.11	6916.34					141697	13842.2			16213.8	88696.5	276254	74060.7	97141.5	100413	290986	46588.6	77605.9	313425	332124	232146	261554	62554.6	28783.8	150968	108248	197074	50193.5	84686.9	26119.3	100413	51043	61236.5	338363	301204
2159	nicotinamide	Cofactors and Vitamins	Nicotinate and Nicotinamide Metabolism	594	LC/MS Pos	432	1267	123.1	936	98-92-0;	C00153	HMDB01406	801082	554853	1.09361e+06	2.20268e+06	1.14979e+06	915070	992994	1.73195e+06	979740	1379554	644882	537490	6830875	5545273	3499753	4.6557e+06	7.74821e+06	5255730	5632109	5869271	7.12707e+06	5.23162e+06	7244878	4155383	4547652	6343897	5365861	6.193e+06	4980387	6.68381e+06	5655349	6111476	4.33977e+06	3957262	5.23982e+06	10113400	10139475
2163	nicotinamide adenine dinucleotide (NAD+)	Cofactors and Vitamins	Nicotinate and Nicotinamide Metabolism	5278	LC/MS Pos	1310	1370	664	1.08977e+18	53-84-9;	C00003	HMDB00902													17322.4	7502.87	7643.25	11970.2	34090.5	8938.46	8991.64	18454.8	15819.4	12732.1	22056.7	10368.5	20275.7	14124.2	9238.7	19239.4	13093.7	21063.6	9629.44	17957	8267.28	7775.73		31582.9	31232.6
2162	nicotinamide riboside*	Cofactors and Vitamins	Nicotinate and Nicotinamide Metabolism	33013	LC/MS Pos	100001310	955	255.1		1341-23-7;	C03150	HMDB00855			12311								12882		25406.3	14781.8		62880.7	31584.3	20365.1	22320.2	47317.1	11878.5		29686.5	19216.3	91463.6	19869.7	29686.5	23570.5			70615.4	51552.1	83712.2		35152.8	81392.3	104071
955	nonadecanoate (19:0)	Lipid	Long Chain Fatty Acid	1356	LC/MS Neg	892	6073	297.3	12591	646-30-0;	C16535	HMDB00772	46789.3	35576.1	49592.4	94689.3	85938.3	88504.5	62358.7	91230.7	80471.3	75813.6	38064.3	62734.5	123199	61379.3	40875.3	122172	57810.8	30286.1	151913	85144.2	35493.3	69378.5	55081.6	132435	101049	133750	123654	68413.8	62178.1	47153.5	72140.9	32024.7	45664.5	60145.7	39402	92674.5	94187.1
949	oleate (18:1n9)	Lipid	Long Chain Fatty Acid	1359	GC/MS	442	1984.4	339.2	445639	112-80-1;	C00712	HMDB00207	5089523	3.26818e+06	4.93317e+06	9016559	10905556	7257378	8680729	8566093	11981500	9815426	8.23624e+06	5.73836e+06	8623410	4.07107e+06	4.55604e+06	3.3151e+06	8847203	2937052	24715640	9613899	3.19943e+06	14350604	6310399	14212310	7.74015e+06	17626668	31971118	13001293	4661087	4330393	4.54489e+06	6043464	3.44678e+06	10111876	2016575	10061452	9920727
1152	oleoylcarnitine	Lipid	Fatty Acid Metabolism(Acyl Carnitine)	35160	LC/MS Pos	100001501	5202	426.4		38677-66-6;		HMDB05065				26002.1	37339.8			154597	54598.9	31043.7		48517.9		922970	403520	45397.7		68385.4	37356.8	192514	23595.8	144507	150904		14575.2	76476.5	30894.5			65860.7	28584		20808.5	28043.2			51558.4
355	ophthalmate	Amino Acid	Glutathione Metabolism	34592	LC/MS Pos	100001311	1457	290.1	9817431	495-27-2;		HMDB05765	13111	22377.9	12213.9	17312.3		14001.2	13686.5	18068		20794.8		12639.3	37668.3	32137.9	25481.8		31854.9	43780.9	16209.3	8301.9	23516.9	110348	211503	56372.5	67831.1	48820.6	35912.9	57209.4		108333		62371.6		89328.2	50890.7	35912.9	37412.2
298	ornithine	Amino Acid	Urea cycle; Arginine and Proline Metabolism	1493	GC/MS	444	1763.8	142	6262	3184-13-2;	C00077	HMDB03374	231663	184514	806294	945847	307044	373103	164320	296749	253038	359568	252351	160264	1.58811e+06	2.77249e+06	5.05428e+06	2.58591e+06	1.81371e+06	2.01837e+06	1874221	2424911	1.93691e+06	1.2403e+06	1.9377e+06	2.72649e+06	1.65049e+06	2.38103e+06	1.8848e+06	3.0829e+06	4270503	3.39538e+06	2133668	1.34439e+06	3031162	1.18964e+06	1.01786e+06	2.23757e+06	1.87951e+06
2096	orotate	Nucleotide	Pyrimidine Metabolism, Orotate containing	1505	GC/MS	445	1709.6	254.1	967	50887-69-9;	C00295	HMDB00226	62665	27306.1	89352.3	67467.4	105832		66949.1	280763	78247.5	68743.2	96691.4	77271.3	102730	180429	53295.9	169128	131894	172206		174662	78862.9	125264	68464.7	248916	82891.2	103562	95119.8	27792.4	114399	140816	46697.6	59630.2	102170	225206	109154	88102.6	103003
942	palmitate (16:0)	Lipid	Long Chain Fatty Acid	1336	LC/MS Neg	424	5619	255.3	985	57-10-3;	C00249	HMDB00220	12435314	9257420	10134952	19982060	20312476	13892096	15580387	18288910	19093602	21159054	8904422	10292832	17305594	14596573	18306904	14095654	21004782	13361444	42358560	16322278	10187028	27473808	16624862	29697700	19745638	46173416	48661916	33683016	13076093	10842504	14181089	12729554	11834231	24265764	6214473	18885484	21842836
943	palmitoleate (16:1n7)	Lipid	Long Chain Fatty Acid	33447	LC/MS Neg	452	5477	253.3	445638	373-49-9;	C08362	HMDB03229	6334365	4204463	4339616	11338650	9970122	8131003	7142568	6.26505e+06	8639482	10464178	6.71144e+06	3.52657e+06	5.29838e+06	1.94462e+06	3.98251e+06	2236478	8485270	3419943	24559482	6.26574e+06	2.24012e+06	12604740	6.15123e+06	13245083	8539509		24008326	19805178	2.74126e+06	4.7933e+06	4887955	6475004	3.91956e+06	13381001	1.19709e+06	9991454	11334903
1275	palmitoyl ethanolamide	Lipid	Endocannabinoid	38165	LC/MS Neg	1489	6416	298.4	4671	544-31-0;		HMDB02100	9746.03	9168.15	8227.45	20387.1	18061.4	12962.9	12549.6	26192.9	17049	16031.7	6209.06	28544.2	19643	12996.4	14376.3	132076	24545	10966.1	17046.2	69180.7	8961.48	18874	26329.3	21092.6	12088.1	11151.5	24979.3	8374.44	16663	7511.98	12663.9	14033.3	9319.07	7393.88	13681.7	8045.91	6306.8
1455	palmitoyl sphingomyelin	Lipid	Sphingolipid Metabolism	37506	GC/MS	100002107	2524	311.3	9939941	6254-89-3;			1515514	1.14157e+06	973167	3.19735e+06	1.45448e+06	1.34554e+06	1.38219e+06	1.86452e+06	1.8988e+06	2.06602e+06	1.22258e+06	1.54654e+06	8839535	10702786	7.31603e+06	11995443	15227456	9769448	6368515	10636139	11164975	18247498	18404804	6803354	10807692	11109753	10925655	17208412	20931360	13975547	10202793	13518301	8517168	13891068	7918340	15458146	18415966
1150	palmitoylcarnitine	Lipid	Fatty Acid Metabolism(Acyl Carnitine)	22189	LC/MS Pos	100000776	5179	400.4	461	6865-14-1;	C02990	HMDB00222	28463.2				39857.1	26846	25559.6	144209	84518.5	27663.7		65268.2		1.99242e+06	1.12446e+06	42891.2	25895	152284	37185	330353	14866.9	203797	200408	26105	24983.7	91542.7	93819.1		59704.4	120947	41534	15282.8	23642.1	33433.3	21262.9	43291.1	20897.9
2184	pantothenate	Cofactors and Vitamins	Pantothenate and CoA Metabolism	1508	LC/MS Pos	1024	2218	220.1	6613	137-08-6;	C00864	HMDB00210	881617	519910	791027	1.73104e+06	865950	739092	744672	732856	818045	968834	574452	429448	3.94393e+06	890886	1.97988e+06	1.56667e+06	6078742	2412744	3.75986e+06	2277052	3.06923e+06	5462738	5.03279e+06	4.03186e+06	4.51768e+06	5.30981e+06	3.49424e+06	925298	765724	434841	1.51971e+06	703271	1.57685e+06	346744	533016	4.65498e+06	4559765
120	p-cresol sulfate	Amino Acid	Phenylalanine and Tyrosine Metabolism	36103	LC/MS Neg	100001315	2896	187.1	4615422	3233-57-7;	C01468	HMDB11635										3969.89			858.058		2664.22		1676.45			2997.95						6183.25		15507.4	3706.62			1793.89	3059.72			3901.33	4749.61
932	pelargonate (9:0)	Lipid	Medium Chain Fatty Acid	12035	LC/MS Neg	437	4847	157.2	5461016	112-05-0;	C01601	HMDB00847	7871.77	5875.32		11635.5	6202.88		8264.16		6626.02	6234.7	6847.83	12120.7	8581.35	12431.4	10256.3	12748.7	10304.6	8473.81	13796.1	8901.48	10898.8	11684.8	10735	11922.3	12370	10675.6	10612.6	12059.1	16656.4	7272.1	6663.8	13491.1	9791.25	10345.4	8487.06	9678.35	10612.6
2826	penicillin G	Xenobiotics	Drug	37468	LC/MS Pos	100002155	3314	335.2	2349	69-57-8;	C05551
941	pentadecanoate (15:0)	Lipid	Long Chain Fatty Acid	1361	GC/MS	980	1853.5	299.2	13849	1002-84-2;10002-84-2;	C16537	HMDB00826	133351	62993.9	66129.9	170345	142409	93372.3	157202	252548	165717	142272	148578	66159.7	185756	195929	190193	59570.1	238516		397844	282285	161485	291034	283798	221285	167659	333793	346336	193239	201110		138504	172348	168537		193724	282926	277929
118	phenol sulfate	Amino Acid	Phenylalanine and Tyrosine Metabolism	32553	LC/MS Neg	100001510	2150	173.1	74426	937-34-8;	C02180		7546.03	7943.67	11130.5	9520.53	7357.62	7394.79	5917.72	6992.25	9327.9	20431	12881.9	10941.4	54940.4	26704.7	18319.1	26037.1	21661.5	25350.7	16341.3	25775.4	40267.4	7236.01	5999.06	17228.5	10270.2	122392	31135.4	23313.9	28255.3	22751.4	20977	18340.5	18297.7	22024	13849.2	44725.2	57091.4
99	phenylacetate	Amino Acid	Phenylalanine and Tyrosine Metabolism	15958	LC/MS Neg	100000011	2127	135.1		103-82-2;	C07086	HMDB00209																9495.77
102	phenylacetylglycine	Amino Acid	Phenylalanine and Tyrosine Metabolism	33945	LC/MS Neg	100001275	2377	192.1	68144	500-98-1;	C05598	HMDB00821				5187.38						4350.44	2772.66		7114.81	10032.1	5138.76	6328.46	8568.96		6809.99	8849.1	5540.61	2813.42		10089.9	6449.16	13747.4	5843.24	10655.5	6134.64	4727.81	5106.6	7533.25	4469.29	4918.29	3580.65	9154.77	9068.96
91	phenylalanine	Amino Acid	Phenylalanine and Tyrosine Metabolism	64	LC/MS Pos	460	2056	166.1	69256656140	63-91-2;	C00079	HMDB00159	1.94239e+06	1.49189e+06	3187208	8621921	2.79116e+06	2.71131e+06	2354453	4.7334e+06	5808090	3.87912e+06	3.04362e+06	2745769	14880201	21282538	18533330	10415689	20720766	22292554	13038615	15605542	18225274	16739143	16443744	17586800	12668002	16843744	18659984	21778898	24227770	18725262	20616028	15505447	17043678	21914032	18400806	15635465	15898971
572	phenylalanylalanine	Peptide	Dipeptide	41374	LC/MS Pos	100003589	2047.6	237.1	69931235488196	3918-87-4;			20631.8	23420.7	29364.2		8740.94				24255.5			14190.1	28770.2		22597	44184.7	70841.8	13584		35598.9	89407.5	11120	29846	35143.3	20773.5	30620.1	26885.6	32145.1	21779.9	123087	40301	38699.7	34509.7	74486.7	67805.1	25723.6	40070.1
574	phenylalanylaspartate	Peptide	Dipeptide	41419	LC/MS Pos	100003595	1901	281.1	335051	22828-05-3;					15336.3	26307.4		18853.9		8304.95	42884.1	21121.9	24287.4		21841.4			18639.7	41626.1		22081.6	30910	41383.4	14557.1	20612.7	40815.6	25946.5	23368.7		52192.7	43687.8	103016	62529.5	39349.6	22520.9	83758	87468	35534	28090.7
576	phenylalanylglycine	Peptide	Dipeptide	41370	LC/MS Neg	100003588	2460.8	221.1	98207	721-90-4;																	3107.4											3604.25	2519.02	7333.51			4668.9			7158.41
583	phenylalanylserine	Peptide	Dipeptide	40016	LC/MS Pos	100003252	1808	253.1	9859812	16053-39-7;																	15434.5		61674.2	22189.2	24101.7	14618.7	73693.5	19053.8	23917.6	41609.6	29813.1	35359.1	17497.5	57731.8	34761.4	132991	21173.9	57747	20421.3	97274.8	67829.7	26472.1	24456.9
96	phenyllactate (PLA)	Amino Acid	Phenylalanine and Tyrosine Metabolism	22130	LC/MS Neg	100000774	2237	165.1	3848	828-01-3;	C05607	HMDB00779													19801.8	9969.35		61137.4	17374.2		26606.2	5133.95		13717.8	9903.37	6037.39	8540.04	9969.35	30055.9				3643.99
927	phosphate	Energy	Oxidative Phosphorylation	11438	GC/MS	461	1307.7	298.9	1061	7664-38-2 ;	C00009	HMDB01429	70332952	46912072	88512232	133554672	85476216	67077604	152443888	294019584	178492720	200512400	112988016	86238784	376610176	392585952	343610720	271948480	437095488	334136320	437111168	340361152	472354304	431022464	390678400	344891424	349421696	483991488	454735744	386191328	398135456	423969696	357599968	289264064	211257120	484378144	439017440	425158464	389459968
744	phosphoenolpyruvate (PEP)	Carbohydrate	Glycolysis, Gluconeogenesis, and Pyruvate Metabolism	597	GC/MS	463	1595.4	369	1005	10526-80-4;	C00074	HMDB00263	18510.7		64107.8	50327.5	52153.9	63027.5	18330.4	159039	41450.7	69336.1	14926.8	20022.3	61380.3		30593.4	331751		45885.1	101637	227324	16883.8			11079.3	13906.2	56681.3	36383	117206	131935	50542.8	108115	143182	94263.7	22970.9	141831
1320	phosphoethanolamine	Lipid	Phospholipid Metabolism	1600	LC/MS Neg	1026	644	140.1	52323241015	1071-23-4;	C00346	HMDB00224	26927	18770.3	29122.7	69053.5	35243.6	26893.7	37692.4	38642.6	42579.6	55033.8	28858.6	30837	133670	114448	56961.1	81711.2	135355	83646.5	132243	120366	106348	126781	162494	235461	39065.1	189080	129177	96043.3	60770.8	86952.7	92197.7	58855.4	101444	119753	103571	253416	217830
84	pipecolate	Amino Acid	Lysine Metabolism	1444	LC/MS Pos	1025	1120	130.1	849	4043-87-2;	C00408	HMDB00070	28907.6	19921.7	21519.8	59417.9	21756.4	27756.6	23768.8	41255	34561	53703.3	30417	20015.1	365461	240120	102807	172495	217316	330656	109436	226113	172660	160265	218464	226217	182502	157960	162571	166827	233076	313634	210399	156493	163969	291142	217897	99141.9	102995
319	pro-hydroxy-pro	Amino Acid	Urea cycle; Arginine and Proline Metabolism	35127	LC/MS Pos	100001167	960	229.2	11673055	18684-24-7;		HMDB06695				41895.5						36680.7			134636	119972	75186.5	75989.9	141566	99533.1	117763	70321.4	59449.5	90346.2	71624.1	101413	71054.7	84036.9	95879.5	136639	137859	147640	214649	123938	106628	141344	120628	59787.3	62824.7
299	proline	Amino Acid	Urea cycle; Arginine and Proline Metabolism	1898	LC/MS Pos	480	796	116.1	1457426971047	147-85-3;	C00148	HMDB00162	747081	676553	1.33672e+06	2858549	851048	942699	863693	2.03557e+06	1413617	1.46428e+06	1000653	1.01745e+06	12180691	12802387	8467771	7.39451e+06	8106012	9980340	6546581	7.64043e+06	9016999	8.3493e+06	8549548	12389183	8768895	8978178	8018596	7394671	9793263	7600365	7405267	5.17423e+06	5.61892e+06	8476871	8297667	6.54774e+06	6.57548e+06
1125	propionylcarnitine	Lipid	Fatty Acid Metabolism (also BCAA Metabolism)	32452	LC/MS Pos	100001162	1589	218.2	107738	17298-37-2 ;	C03017	HMDB00824	96229.3	64739.3	74670.3	127500	77035.8	92038	31703.7	61637.6	51663	72887.1	57478.8	56335.6	507005	828366	217838	412850	420699	161887	352253	186325	693319	658324	507591	280752	241054	622844	197441	370290	105643	715989	251081	430677	197718	391002	376535	145206	161598
1213	prostaglandin A2	Lipid	Eicosanoid	19761	LC/MS Neg	100000578	4875	333.3	5280880	13345-50-1;	C05953	HMDB02752													4371.17				21997.9	6058.24	2491.58	7376.48	6832.63		3797.84		2673.28	1645.97	5076.81	32607.6	4448.13	11518.8	6832.63	12606.1	7557.56	8532.54	23767.7	7271.43	8159.68
1217	prostaglandin D2	Lipid	Eicosanoid	7737	LC/MS Neg	486	4657	351.2	448457	41598-07-6;	C00696	HMDB01403				4777.27											3725.5	2056.16	10516.5	2646.73		12951.7	3194.41		1992.51		4202.23			27400.2	1817.32	26468.7	4259.94	14904.5	4259.94	1699.59	60668.8		2243.14
1212	prostaglandin E2	Lipid	Eicosanoid	7746	LC/MS Neg	487	4562	351.3	5280360	363-24-6;	C00584	HMDB01220	8450.9			16171.2		3404.9		6647.41					19423	16921.1	10413.1	35742.1	25723.8	17722.6	15921.6	36170.4	14223.8	9188.37	5621.29	12411.1	5573.84		6276.68	77186.5	58394.5	81850	31771.3	99307.8	26265.4	16914.4	88851.9
2110	pseudouridine	Nucleotide	Pyrimidine Metabolism, Uracil containing	33442	LC/MS Neg	821	1104	243.1		1445-07-4;	C02067	HMDB00767	8626.7	7825.63	13335.1	23076.7	10855.7	10027.5	8358.5	9995.03	17287.1	17779.1	11151.3	3836.97	96356.3	72383.1	31176.2	89189.7	71298.9	42224.1	32516.3	77133.6	30513.2	57396.1	65336.9	91038.6	47587.9	54459.6	50747.3	49854.2	60785.3	76015.2	60023.8	73173.9	32878.8	64931	42492.8	38213.1	40644.7
332	putrescine	Amino Acid	Polyamine Metabolism	1408	GC/MS	49	1705.8	174		110-60-1;	C00134	HMDB01414	69797.4	54282	72852.3	112405	51808.6	95686	61140.7		80571.6	139838	50983.1	45645.8	467379	217660	221159	552224	691666	271450	197047	871692	215476	144194	249540	315291		198177	622169	547840	2643771	1.04195e+06	3.24491e+06	166542	1768611	400084	642184	318575	270502
2254	pyridoxate	Cofactors and Vitamins	Vitamin B6 Metabolism	31555	LC/MS Neg	100001121	2210	182.1	6723	82-82-6 ;	C00847	HMDB00017	5484.4	5003.25	4577.09	4956.41	4649.09	3832.66			5961.76	5054.17	2145.94		2284.93		18082.1		4172.59	9986.83	5248.37	1917.02					4858.65	7606.38	4192.04	9859.19	19411.5	4885.63	3710.21	4445.41	6433.99		2461.19
764	ribitol	Carbohydrate	Pentose Metabolism	15772	GC/MS	100000406	1692.4	217		488-81-3;	C00474	HMDB00508		5566.22	21924.9				32320.8		37422.7				185578	142439	339115	84835.2	200899	396330	186760	155225	385265	245063	288848	187941	335884	335733	292179	113948	275291	160584	203997	126512	184983	101131	208318	290083	396028
2181	riboflavin (Vitamin B2)	Cofactors and Vitamins	Riboflavin Metabolism	1827	LC/MS Pos	500	3111	377.2	493570	83-88-5;	C00255	HMDB00244	17232.1		28259	48897.8	18797	21426			23421	12598.9			163589	224216	201250	185220	140089	152866	90639.3	122289	195233	120067	101339	110078	150689	70170.7	120839	265279	275227	186234	182971	172893	119783	103038	120350	192313	228467
763	ribose	Carbohydrate	Pentose Metabolism	12083	GC/MS	914	1652	204	5311110	50-69-1;	C00121	HMDB00283	107783	41816.1	173284	220162	48925.1	48712.4		172110	89776.4	51519.8	29848.2	65697.8	781856	877394	1.55714e+06	807647	442593	1.06859e+06	379712	417235	795970	1428953	933306	670984	2.03173e+06	816975	890717	291738	1.08831e+06	351009	676799	334120	546805	124339	250465	417235	462049
761	ribulose	Carbohydrate	Pentose Metabolism	35855	GC/MS	100000147	1662	306.1	79021	488-84-6;	C00309	HMDB00621			20499.3			6885		10578.8					31948.1	58182.8	63746.6	62764.1	33655.4	51140.4		24390	24382.3	89292	37773.8	41631.3	79700.5	35763	40432.2	39009.1	87666.9	14576.8	56675.6	10229	44596.1		12972.6	25845.8	39233.1
272	S-adenosylhomocysteine (SAH)	Amino Acid	Methionine, Cysteine, SAM and Taurine Metabolism	15948	LC/MS Neg	197	1821	383.1		979-92-0;	C00021	HMDB00939	5848.45	5032.25	6312.15	5868.16	7802.75	6732.78	8028.53	8232.34	7485.76	7919.68	6931.46	6127.62	8137.74	4491.98	7175.98	6745.8	18736.9	6906.36	10892.7	7543.44	8043.14	16835.3	20264.3	19004.6	6166.88	17898.3	17969.2	13029.7	7672.11	18496.4	8506.99	11562.7	7818.34	20111	11421.4	21569.7	20310.8
4	sarcosine (N-Methylglycine)	Amino Acid	Glycine, Serine and Threonine Metabolism	1516	GC/MS	1023	1182.9	116	10887311726	107-97-1;	C00213	HMDB00271	40990.6	36344.2		95452.2				131342				128649	275138	446070	85353.5	210582	454537	206129		406508	229805	168345	218739	252807	199259	369460	246037	227373	232237	295785	239058	222888	287827	294367	471765	274831	247548
1289	scyllo-inositol	Lipid	Inositol Metabolism	32379	GC/MS	100001215	1893.8	318.2		488-59-5;	C06153	HMDB06088	2458504	1.77801e+06	3.12387e+06	2.59075e+06	4.23611e+06	3.54169e+06	2821056	2.01662e+06	3.97694e+06	2.99668e+06	2.36045e+06	1100127	1.79619e+06	537914	2.91131e+06	362822	6282760	625474	3.44403e+06	1.86327e+06	1.56911e+06	7.86685e+06	9747959	1.15894e+06	4.02332e+06	7098968	5.03251e+06	10049568	1.6765e+06	1.25415e+06	888222	2907741	1.0457e+06	640933	3.6332e+06	20756020	17732128
757	sedoheptulose-7-phosphate	Carbohydrate	Pentose Phosphate Pathway	35649	GC/MS	100001628	2070	691.35	616	2646-35-7;	C05382	HMDB01068	4192.11	6086.97		42851.3	17561.9			39330.1	19277.2			8877.18	44479	41470.8	15989	36671.6	73410.6	54096	25570.9	90922.3	58901.4	66025.7	23044	35925.7	17482.6		54695.5	205058	40608.1	30414.6	29715.6	29756.2	20462	102508	77145.9	56735.9	53310.9
9	serine	Amino Acid	Glycine, Serine and Threonine Metabolism	1648	GC/MS	503	1389.1	204	59516857581	56-45-1;	C00065	HMDB00187	2.13282e+06	1.58047e+06	3.18002e+06	9009854	2.76438e+06	2.67674e+06	2.33703e+06	5785646	4342480	3.7216e+06	2.30119e+06	2.20267e+06	20588642	42846744	23688466	17316728	29365252	41190272	24546496	32630772	33571932	33901036	29689834	25316066	17425256	29044326	39373336	36568280	38436452	44156236	29849280	27920656	22147194	53803728	40715476	30212502	27031972
616	serylleucine	Peptide	Dipeptide	40066	LC/MS Pos	100003202	2106	219.2		6665-16-3;			20909.4		21736.8	56697.9		19462.3		22519.8	26738.7	29874.4			115455	60937.4	79747.5	75420.4	328840	57778.6	70856.7	95061.7	190241	72310.1	120591	166388	73340.6	113881	90443.3	278973	119949	1.18486e+06	86104	220194	103761	359396	426141	187254	166359
618	serylphenyalanine	Peptide	Dipeptide	40054	LC/MS Pos	100003253	2348	253.2						17422.5		26185.1				13754.4	8095.24				27957.8	20914.6	23010.8	34043.8	93012.5	20227.8	33679	41803.5	79624	22007.5	37992.6	51554	33383.7	32781.8	50930.9	64015.8	76716	253905	35362.2	81123.3	47605.8	137979	156073	47829.6	48506.6
833	sorbitol	Carbohydrate	Fructose, Mannose and Galactose Metabolism	15053	GC/MS	506	1843	319.1	107428	6706-59-8;	C00794	HMDB00247	36660.9		61147.3	59336.9	46568.6	22807.3		61550.6	76655	73087.2	78346.4		548742	396142	730605	308255	462482	379416	189722	225631	466673	518314	268528	802434	280975	352942	530216	260011	474572	352546	309294	171142	311858	301832	298641	119807	161842
334	spermidine	Amino Acid	Polyamine Metabolism	485	LC/MS Pos	50	533	146.2	1102	124-20-9;	C00315	HMDB01257	41194.1	39051.5	71187.7	517529	50477.9	60793.1	130486	142843	115804	121460	128686	101296	131066	105299	68028.8	326643	369438	170836	169926	1.37716e+06	571869	96929.1	160546	298472	375072	177680	230460	702604	540649	1.02194e+06	249795	1.70506e+06	367421	1.64102e+06	2.42528e+06	267826	274723
333	spermine	Amino Acid	Polyamine Metabolism	603	LC/MS Pos	507	506	203.2	1103	71-44-3;	C00750	HMDB01256				215358												64631.7	50512.3			203136	28902.8			43332.5	13534.3			508152	286878	567145		312277		184597	369603	17030.5	30211.2
1452	sphinganine	Lipid	Sphingolipid Metabolism	17769	LC/MS Pos	313	5175	302.3	3126	3102-56-5;	C00836	HMDB00269				24408				23551.9	32591.4			27900.8		467283	190361			82230.1	40387.2	69505		84936.2	70465.6	19698.3		76450.3	67910.2		47852.8								38836.8
1461	sphingosine	Lipid	Sphingolipid Metabolism	17747	LC/MS Pos	297	5197	300.2	5353955	123-78-4;	C00319	HMDB00252	16422.3				28296.7		33854.5	60450.6	63004.6	30378.1		43523.2	29375	1.39296e+06	683634			464925	169010	203664	27010.7	196464	172534		37629.2	366563	472087		77736.6	22653.7						83881.5	101623
2621	stachydrine	Xenobiotics	Food Component/Plant	34384	LC/MS Pos	100001296	860	144.1	115244	4136-37-2;	C10172	HMDB04827	25717.7		36188.9	50067.4		28187.4	22670	28085.2	38026.6	28841.2	22335.5		111165	87821.4	57080.5	65849.3	89395.7	272198	26116.7	109243	40240.5	135769	32018.3	123496	101775	160504	88608.5	129438	413807	185452	545073	93600	297706	142574	101014	113089	113689
947	stearate (18:0)	Lipid	Long Chain Fatty Acid	1358	LC/MS Neg	439	5886	283.4	5281	57-11-4;	C01530	HMDB00827	6.42574e+06	5055317	5.82194e+06	9273490	8601704	6.43109e+06	7.12649e+06	8.3693e+06	9264311	7.93781e+06	3.30175e+06	5891070	12732869	13563645	11177826	19104632	11269391	8722024	16051877	12318404	8329673	10817109	9634549	14435914	11159487	15584263	20658052	9823101	9660488	6590954	10070910	5041842	6.97567e+06	10056666	6.05288e+06	9387521	9551579
973	stearidonate (18:4n3)	Lipid	Polyunsaturated Fatty Acid (n3 and n6)	33969	LC/MS Neg	100001229	5381	275.3	5312508	111174-40-4 ;	C16300	HMDB06547	62716.5	46391.3	34476.6	78698.1	86474.9	59179.8	68449.6	33983.8	52098.5	57558.5	43055.4	45151.3	17050.7	10589.8	13809.4	8065.15	23908.1	6460.65	129293	13327.6	7558.22	29665.8	12423.9	61930.7	14190.7	138965	100764	43442.3	15954.8	11502.4	16042.6	7501.84	8852.4	16644.4	6489.59	29012.3	35715.2
1456	stearoyl sphingomyelin	Lipid	Sphingolipid Metabolism	19503	GC/MS	1538	2645	311.3	6453725	85187-10-6;85187-10-6_x000D_ ;	C00550	HMDB01348	426323	280462	280674	932421	435452	225778	397621	884615	562872	614667	44488.6	201720	501516	951020	367856	1.28019e+06	607938	440549	790158	482261	901990	1088503	1.06562e+06	587967	614794	251527	796850	2101806	2835471	1.10865e+06	974328	1627012	1.30934e+06	680409	976298	350937	464721
1151	stearoylcarnitine	Lipid	Fatty Acid Metabolism(Acyl Carnitine)	34409	LC/MS Pos	100001391	5300	428.4		18822-91-8;		HMDB00848					21033.8			61186.8	48033.2			39764		2.38887e+06	444583	60713.7		210582	33874.3	413354	28848	130005	134348		26697.3	88367	67634.8		59084.9	64410.8	18314.8		21070.9
914	succinate	Energy	TCA Cycle	1437	LC/MS Neg	252	618	117.1	1110	110-15-6;	C00042	HMDB00254	8081.89	9496.29	5583.21	8358.84	3269.38	4993.97	2770.4	4320.39	3155.51	7619.45	3506.08	5641.46	45185.7	16349.8	8293.48	9672.9	9611.82	38547.9	22006.4	12744.6	14605.6	104467	9864.1	7607.02	9672.4	118205	9427.99	6886.58	9181.8	5784.98	9585.43	14046.2	9545.88	8967.51	5980.31	5496.77	6215.35
913	succinylcarnitine	Energy	TCA Cycle	37058	LC/MS Pos	100001948	1401	262.1					440420	318858	555612	663536	506431	408613	518458	694281	455500	489761	281465	31317.6	325775	241389	32873.9	124436	330512	31787	391349	127352	57532	411677	402766	277851	317338	415561	580720	421138	195199	200605	251493	434113	54920.3	157522	206831	752757	837794
291	taurine	Amino Acid	Methionine, Cysteine, SAM and Taurine Metabolism	32975	LC/MS Pos	512	687	126.1	11234068592	107-35-7;	C00245	HMDB00251	515668	415782	538508	508387	564816	528557	645054	876024	500908	544458	570404	545295	527626	158206	97920.9	277691	324820	359802	339661	371221	329067	304648	320388	282199	318876	236657	371572	665543	319653	583049	398249	560944	414444	554553	545921	126202	134104
1628	tauro(alpha + beta)muricholate	Lipid	Primary Bile Acid Metabolism	43167	LC/MS Neg	100004515	4743.7	514.4					3065.1	31607.5		10961.9				6615.58				142796	28261.1			3603.39		10853.7	31514.6	34402.8	9163.47	47897.1	11707.6		5556.69	6059.15	8331.07		11498.3		9413.85		2939.38		4606.81	7841.2	8122.63
1620	taurocholate	Lipid	Primary Bile Acid Metabolism	18497	LC/MS Neg	1648	5122	514.3		145-42-6;	C05122	HMDB00036	21473.6	83140.4	9118.83	23598.2	5360.4		5921.34	27126	4144.71	9633.69	4853.39	270540	226895	8286.16	3059.19	17369.2	11884.1	32624.9	63863.2	48290	14278.7	65517.1	36030.9	28630.2	18589.1	28075.3	19659.6	3629.59	35979.8	14198.9	60530.7	8241.68	10094.9	14257	16287.6	16991.5	19124.4
2194	threonate	Cofactors and Vitamins	Ascorbate and Aldarate Metabolism	27738	GC/MS	100001022	1560.7	292.1	151152	70753-61-6;	C01620	HMDB00943	216139	126101	134292	300097	263274	152118	133224	126526	98413.4	174903	116200	123774	305750	757270	323479	648009	892838	541517	348656	251097	485521	536362	569808	241855	470635	125902	217022	290777	709801	305618	2606772	669333	345318	698474	575340	701376	587666
14	threonine	Amino Acid	Glycine, Serine and Threonine Metabolism	1284	GC/MS	564	1412.3	218.1	69710196288	72-19-5;	C00188	HMDB00167	769813	531432	1.40758e+06	3.2117e+06	1.05019e+06	976165	784001	1.56291e+06	1.21197e+06	1.27355e+06	743720	393209	10605117	20367104	7.87223e+06	8.11946e+06	11510997	13312382	6902261	11291130	9286720	8391813	8916437	10800645	6.34464e+06	9718857	12245738	11845266	16262545	18789878	12670941	8.20833e+06	7.31234e+06	18383952	13469698	9686857	8747524
630	threonylleucine	Peptide	Dipeptide	40051	LC/MS Pos	100003204	2204	233.2	4420322	50299-12-2;						34093.9	26473.1				15709.7		6912.31		41576.9	19723	64546.9	17292	150810	45426.3	32624.9	83327.8	159077	46687.2	73019.7	73201.8	76020	84123.8	36382.6	81095.6	57621.7	258736	26346.5	132388	50707	153202	159535	88138.1	81335.6
632	threonylphenylalanine	Peptide	Dipeptide	31530	LC/MS Pos	100001125	2500	267.2	40997994099798	16875-27-7;						20741.5									18980.3			23339.3	75374.1		8016.05	36584.8	47369.5		16985.8	37000.9	17506.7	22897.1		48183	33767.1	304556	13571.4	69876.6	27365.7	92568.3	88451	36739.6	34171.8
1209	thromboxane B2	Lipid	Eicosanoid	17807	LC/MS Neg	1308	4520	369.3	5283137	54397-85-2;	C05963	HMDB03252														4046.21	5050.69	3362.53		3471.53		5475.62								15640.7	9218.37	6647.65	5672.61	13215.8	5877.62	5570.92	4597.77
2149	thymidine	Nucleotide	Pyrimidine Metabolism, Thymine containing	2183	LC/MS Pos	872	1976	242.9	5789	50-89-5;	C00214	HMDB00273				13469.9				13226.7				4514.23		119770	33929.3	88205.1		86066		197781		52436.3	42533.4	88508.5	75039.4	88107.2	78033.7	85968.1	92478.8	108317	97636.4			156077	122358	40141.6	50780.7
2150	thymine	Nucleotide	Pyrimidine Metabolism, Thymine containing	604	GC/MS	882	1429.1	255	1135	65-71-4;	C00178	HMDB00262	14283	9408.28		17665.9				25513.1		30049.8			100571	101696	58965.2	338853	170991	80814.3	82928.4	302396	17793.2	65999.6	57163.8	112588	90193.6	64446.3	135186	84414.8	206103	75746.7	134849	41042.8	81393.4	68041.9	60963.8	42527.4	60442.7
317	trans-4-hydroxyproline	Amino Acid	Urea cycle; Arginine and Proline Metabolism	1366	GC/MS	1001	1537	140	58106971053	51-35-4;	C01157	HMDB00725	35995.2	45300.6	59801.4	119085	80362.1	48943.1	103519	86399.2		48646.1		55379.7	983620	1.20056e+06	1.1093e+06	712159	873656	572038	664499	1.02824e+06	435844	650725	829874	808818	535650	755235	1.02334e+06	573976	1.09508e+06	788294	944860	619155	896777	904231	900181	396205	350561
57	trans-urocanate	Amino Acid	Histidine Metabolism	607	LC/MS Pos	537	1119	139.1	736715	104-98-3;	C00785	HMDB00301	28474.6		127457	68415.2	59248.6	41693.9	85647	159925	34862.7	36823.6	69274.7	55438.9	79743	115131	78446.9	467528	175573	58989	212380	292312	57674.4	1.01406e+06	198823	136091	203498	54484	136897	106389	157862	56184	313437	140617	121686	100714	770284	78783.4	107269
174	tryptophan	Amino Acid	Tryptophan Metabolism	54	LC/MS Pos	565	2445	205.1	69235166305	73-22-3;	C00078	HMDB00929	563509	520465	941661	2.6532e+06	716828	651794	723123	1.42329e+06	1.45656e+06	1439902	839351	629586	5417086	8884431	5047933	4160932	5.80228e+06	7463475	4.33564e+06	5.27078e+06	4329228	6.63962e+06	7.02193e+06	7173797	7181325	7274563	5.99237e+06	7225103	8.34675e+06	7.87989e+06	8.13002e+06	5061252	5.55898e+06	7.75328e+06	5.87825e+06	5992493	6386495
104	tyrosine	Amino Acid	Phenylalanine and Tyrosine Metabolism	1299	LC/MS Pos	815	1516	182.1	60576942100	60-18-4;	C00082	HMDB00158	795766	545747	1.16205e+06	3.70291e+06	1051842	909918	828547	2057893	1.97974e+06	1.55302e+06	1.0328e+06	1.01914e+06	5922291	12206384	8879668	4801301	8508588	10837332	6.14671e+06	7286388	7.63672e+06	7938908	8262212	8289161	5.87105e+06	7587687	7291827	10762911	11454328	10803197	10409176	6.27235e+06	7263193	10963345	7613049	7.27479e+06	7.81023e+06
656	tyrosylglycine	Peptide	Dipeptide	41375	LC/MS Pos	100003598	1596.8	239.1	259323	673-05-5;			15142.9	24918.9		38161.9	19514.7	19019.2	18568.6	31871.8		22985.8	26495.3	17458.2	16783.1	19819.4	38454.7	31371	51695	27274	37246.3	43573.6	39869.8	19701.3	10414	39793.5	23893	41426.4	22323	66052.7	29847.1	115795	41292.3	35070.3	41439.2	91733.1	44566.6	33601.3	42182
2109	uracil	Nucleotide	Pyrimidine Metabolism, Uracil containing	605	GC/MS	825	1370.4	241	1174	66-22-8;	C00106	HMDB00300	339585	232189	522146	2.04271e+06	318610	373557	325830	569164	492608	434202	271684	285042	6.13017e+06	4697147	4.0996e+06	6.46175e+06	5098170	6708628	2.74007e+06	6.18471e+06	5.73833e+06	3.54241e+06	4.5002e+06	4448842	4563869	2.74024e+06	7.80058e+06	4505665	7.72295e+06	3.95137e+06	6667646	3.771e+06	4650133	3575329	3.65803e+06	3.71451e+06	3.31684e+06
2034	urate	Nucleotide	Purine Metabolism, (Hypo)Xanthine/Inosine containing	1604	GC/MS	1134	1928	441.2		69-93-2;120K5305;	C00366	HMDB00289	286421	243993	1.026e+06	922896	369446	426494	113852	175992	52273	76428.1	56500.7	125494	9333014	19560192	1.38245e+06	20558536	2.63345e+06	2.22355e+06	1.82046e+06	7467741	911413	2.17863e+06	135610	830805	2.01693e+06	1.49809e+06	8.24237e+06		2.10001e+06	15389.6	1.37139e+06	126474	1.02356e+06	189688	213042	4258617	3.95405e+06
297	urea	Amino Acid	Urea cycle; Arginine and Proline Metabolism	1670	GC/MS	533	1223.9	171	117616150869	57-13-6;	C00086	HMDB00294	206607	312741	557684	1212688	547223	290049	345390	227754	536873	599739	479692		15549822	11582921	497067	6.21257e+06	9157654	7.38799e+06	4436015	19550196	5.06377e+06	9620560	6887740	5.48674e+06	3980490	22433796	27536106	4436015	5202754	4.08327e+06	8550450	1.99609e+06	5956399	3020838	5311518	11134592	11493451
2108	uridine	Nucleotide	Pyrimidine Metabolism, Uracil containing	606	LC/MS Neg	535	1430	243.1	6029	58-96-8;	C00299	HMDB00296	211380	198791	198233	168864	212650	178986	218469	214707	260496	309934	168012	169777	659972	981615	520963	458256	648526	692549	552744	567525	811598	582117	539246	583935	563642	647637	579992	542768	511040	651460	758393	709210	481319	546859	540762	534597	606437
2104	uridine monophosphate (5' or 3')	Nucleotide	Pyrimidine Metabolism, Uracil containing	39892	LC/MS Neg	100003366	635	323.1		58-97-9;		HMDB00288	9523.12	12851.4	10129.3	4480.05	18164.5	8522.86	16037.4	2849.77	4483.2	38335.7	16051.1	12915.9	24381.3	20472.2	5134.23	5445.25	62145.5	12333.4	36955.4	9858.32	9106.48	87122.3	106066	58980.8		22161.8	30616.9	7308.38	7015.58	7977.87	8687.73		6521.71	10925.9	10592.9	211373	199601
1140	valerylcarnitine	Lipid	Fatty Acid Metabolism(Acyl Carnitine)	34406	LC/MS Pos	100001394	2584	246.2	6426903			HMDB13128			5659.33				6627.27				9650.24		34948	31525.2	23747.7		22651.6		24816.8	14216.8	30870.1	22185.9	24557.2	26995.3	25001.5	42432.9	26551	30790.6		36821.4	30512.6	41438	24648.8	38051.4	27767.7
254	valine	Amino Acid	Leucine, Isoleucine and Valine Metabolism	1649	LC/MS Pos	566	1040	118.1	69710186287	72-18-4;	C00183	HMDB00883	1.4583e+06	1.2531e+06	2.04114e+06	5067820	1.89667e+06	1719265	1.49598e+06	3.26373e+06	3.10627e+06	2.62673e+06	1.73924e+06	1.66741e+06	9570862	17986240	12542187	9373311	11605350	13485901	8756289	10845815	10883810	9316697	10366823	11595261	8963444	11048123	11118143	15032508	17902470	12526408	16363062	9924311	11907441	12241924	12081111	11987843	11512627
677	valylphenylalanine	Peptide	Dipeptide	40688	LC/MS Pos	100003645	2790	265.2	69931196993120	3918-92-1;			15465			37646.7		20172.2				12464	12994.8		37434.2			18517.7	102520			43255.3	107803	17041.8	42541.4	63934.4	37540.4	22811.7		66972.5	30551.9	384441	26166.1	78877.8	38806.3	118262	147356	50283.4	48633.8
679	valylserine	Peptide	Dipeptide	40716	LC/MS Neg	100003647	1332	203.2	139506	15388-94-8;															3288.92		4369.43		7400.76	3589.21	4489.65			2907.6	5884.11	4660.3		19132.5	15094.2	6048.34	6183.63		8478.09		7170.19	4185.64		5938.36	4742.1
2027	xanthine	Nucleotide	Purine Metabolism, (Hypo)Xanthine/Inosine containing	3147	LC/MS Pos	1004	1430	153.1	1188	69-89-6;	C00385	HMDB00292	634039	440332	754099	1950814	645492	690807	664996	1.31858e+06	1.05262e+06	810544	561749	566374	4.03213e+06	3.86925e+06	3.73033e+06	788295	3.53477e+06	4.70728e+06	3.02312e+06	3.19346e+06	3.96148e+06	3540934	3.12156e+06	2.80881e+06	3.94543e+06	3676717	3.59287e+06	3.57604e+06	4.36067e+06	3.24586e+06	3.96401e+06	3.14154e+06	3101590	2.9732e+06	3.1416e+06	3.72024e+06	3.78662e+06
2029	xanthosine	Nucleotide	Purine Metabolism, (Hypo)Xanthine/Inosine containing	15136	LC/MS Pos	100000299	1785	285	64959	146-80-5;	C01762	HMDB00299	32274.9		39804.7	26771.1				9331.71	9385.06	9731.54			196848	131613	354664	176971	105445	225695	29555.4	73391.8	140248	111377	80803.2	42993.4	64886.8	71368	82913.9	114936	265221	57785.2	203052	54720.4	71731.5	29905.3	35319.2	60896.5	65521.3
770	xylitol	Carbohydrate	Pentose Metabolism	4966	GC/MS	543	1677.6	307.2	6912	87-99-0;	C00379	HMDB02917	4815.97			22001.1	11320.1	10492.1	9232.87		15529.8	24279.5	8739.69		74944.9	64863.5	55500.4	42245.2	75872.6	94016.5	35172.1	29071.3	54206.5	43787.5	59769.9	63155	16212.8	51746.7	56498.8	89890.9	134557	109320	92620.6	96049.2	54502	99942.8	109221	44349.8	48297
766	xylulose	Carbohydrate	Pentose Metabolism	18344	GC/MS	100000421	1668	306.1	5289590	551-84-8;	C00310	HMDB00654			8996.62	14864.4		8605.81		7998.44					15736	52127.8	21161.8	33773	21952	23485.9			23046.8	37828.5	29174.5	18635.4	59800.4	22822.2	13836.1	23916.9	59459.1	28859.5	18629	6569.84	19732.5	10140.3	7337.33	15444.1	24593.1
[truncated: 10 more columns]

## Sheet: ScaledImpData
												SAMPLE NAME	UNDA-00001-GC-01	UNDA-00002-GC-01	UNDA-00003-GC-01	UNDA-00004-GC-01	UNDA-00005-GC-01	UNDA-00006-GC-01	UNDA-00007-LC-01	UNDA-00008-LC-01	UNDA-00009-LC-01	UNDA-00010-LC-01	UNDA-00011-LC-01	UNDA-00012-LC-01	UNDA-00013-GC-01	UNDA-00014-GC-01	UNDA-00015-GC-01	UNDA-00016-GC-01	UNDA-00017-GC-01	UNDA-00018-LC-01	UNDA-00019-LC-01	UNDA-00020-LC-01	UNDA-00021-LC-01	UNDA-00022-GC-01	UNDA-00023-GC-01	UNDA-00024-GC-01	UNDA-00025-LC-01	UNDA-00026-LC-01	UNDA-00027-LC-01	UNDA-00028-GC-01	UNDA-00029-GC-01	UNDA-00030-GC-01	UNDA-00031-GC-01	UNDA-00032-LC-01	UNDA-00033-LC-01	UNDA-00034-LC-01	UNDA-00035-LC-01	UNDA-00036-GC-01	UNDA-00037-GC-01
												CLIENT IDENTIFIER	Normal-2	Normal-3	Normal-4	Normal-6	Normal-7	Normal-8	Normal-1	Normal-5	Normal-9	Normal-10	Normal-11	Normal-12	PyMT-1	PyMT-2	PyMT-3	PyMT-5	PyMT-7	PyMT-4	PyMT-6	PyMT-8	PyMT-9	PyMT-DB-1	PyMT-DB-2	PyMT-DB-4	PyMT-DB-3	PyMT-DB-5	PyMT-DB-6	Wnt1-2	Wnt1-3	Wnt1-6	Wnt1-8	Wnt1-1	Wnt1-4	Wnt1-5	Wnt1-7	Her2/neu-1	Her2/neu-2
												SAMPLE ID	1653966	1653968	1653980	1653972	1653984	1653985	1654129	1654120	1654113	1654133	1654138	1654122	1653977	1653958	1653965	1653989	1653974	1654126	1654137	1654114	1654121	1653964	1653981	1653976	1654136	1654135	1654111	1653959	1653961	1653975	1653982	1654134	1654130	1654125	1654118	1653983	1653973
												PARENT SAMPLE ID	1650731	1650732	1650733	1650734	1650735	1650736	1650737	1650738	1650739	1650740	1650741	1650742	1650743	1650744	1650745	1650746	1650747	1650748	1650749	1650750	1650751	1650752	1650753	1650754	1650755	1650756	1650757	1650758	1650759	1650760	1650761	1650762	1650763	1650764	1650765	1650766	1650767
												LC COLUMN	2	2	2	2	2	1	2	1	2	2	1	1	1	2	1	1	2	1	2	1	2	2	1	2	1	2	2	1	1	1	2	1	1	2	1	1	1
												RUN DAY	1	1	1	1	1	1	2	2	2	2	2	2	1	1	1	1	1	2	2	2	2	1	1	1	2	2	2	1	1	1	1	2	2	2	2	1	1
												MOUSE NO	E9113	E9116	E9140	E8165	L3080 B	L3123 B	J508	T870	F3-B	L3299	L3257 L4	E8054	T874	L188	20906	L234	021312 PyMT #2/3	792	L236	021312 PyMT #5	E8053	J293 A	J293 B	E9114	J295 A	E9141	E9142	L3270	133	CN101-3	815	L3124	142	CN101-1	L814	L243-A	L243-B
												SAMPLE COLLECTION DATE	2010-05-06	2010-05-06	2010-05-06	2009-09-03	2012-03-15	2012-03-15	2012-03-14	2009-09-22	2013-03-14	2012-05-04	2012-05-04	2009-09-01	2009-09-22	2009-09-01	2006-02-09	2009-09-01	2012-02-13	2005-03-01	2009-09-01	2012-02-13	2009-09-01	2012-03-14	2012-03-14	2010-05-06	2012-03-14	2010-05-06	2010-05-06	2012-03-15	2005-03-06	2013-07-18	na	2012-03-15	2005-03-06	2013-07-18	2012-07-26	2012-03-21	2012-03-21
												TISSUE SAMPLE WEIGHT G	0.15	0.24	0.37	0.04	0.19	0.15	0.35	0.05	0.1	0.16	0.29	0.06	0.07	0.1	0.27	0.09	0.26	0.2	0.05	0.13	0.07	0.4	0.44	0.12	0.37	0.24	0.15	0.15	0.08	0.22	0.15	0.09	0.17	0.13	0.33	0.18	0.18
												GROUP DESCRIPTION	normal mouse mammary tissue	normal mouse mammary tissue	normal mouse mammary tissue	normal mouse mammary tissue	normal mouse mammary tissue	normal mouse mammary tissue	normal mouse mammary tissue	normal mouse mammary tissue	normal mouse mammary tissue	normal mouse mammary tissue	normal mouse mammary tissue	normal mouse mammary tissue	MMTV-PyMT tumor tissue	MMTV-PyMT tumor tissue	MMTV-PyMT tumor tissue	MMTV-PyMT tumor tissue	MMTV-PyMT tumor tissue	MMTV-PyMT tumor tissue	MMTV-PyMT tumor tissue	MMTV-PyMT tumor tissue	MMTV-PyMT tumor tissue	MMTV-PyMT-DB tumor tissue	MMTV-PyMT-DB tumor tissue	MMTV-PyMT-DB tumor tissue	MMTV-PyMT-DB tumor tissue	MMTV-PyMT-DB tumor tissue	MMTV-PyMT-DB tumor tissue	MMTV-Wnt1 tumor tissue	MMTV-Wnt1 tumor tissue	MMTV-Wnt1 tumor tissue	MMTV-Wnt1 tumor tissue	MMTV-Wnt1 tumor tissue	MMTV-Wnt1 tumor tissue	MMTV-Wnt1 tumor tissue	MMTV-Wnt1 tumor tissue	MMTV-neu tumor tissue	MMTV-neu tumor tissue
PATHWAY SORTORDER	BIOCHEMICAL	SUPER PATHWAY	SUB PATHWAY	COMP ID	PLATFORM	CHEMICAL ID	RI	MASS	PUBCHEM	CAS	KEGG	Group HMDB	Ctrl	Ctrl	Ctrl	Ctrl	Ctrl	Ctrl	Ctrl	Ctrl	Ctrl	Ctrl	Ctrl	Ctrl	PyMT	PyMT	PyMT	PyMT	PyMT	PyMT	PyMT	PyMT	PyMT	PyMT_DB	PyMT_DB	PyMT_DB	PyMT_DB	PyMT_DB	PyMT_DB	Wnt1	Wnt1	Wnt1	Wnt1	Wnt1	Wnt1	Wnt1	Wnt1	Her2_neu	Her2_neu
726	1,5-anhydroglucitol (1,5-AG)	Carbohydrate	Glycolysis, Gluconeogenesis, and Pyruvate Metabolism	20675	GC/MS	100000580	1788.7	217.1		154-58-5;	C07326	HMDB02712	0.139	0.172	0.2775	0.2959	0.2673	0.2069	0.4121	0.5423	0.4374	0.4074	0.1823	0.8188	3.4683	1.6477	1.1474	1.1866	2.137	6.0003	1.3564	4.1994	3.3557	2.9603	2.9086	3.1577	1.8172	2.5598	2.2711	1	0.5216	4.4026	0.5507	0.7961	0.3066	6.567	1.1064	1.7662	1.565
946	10-heptadecenoate (17:1n7)	Lipid	Long Chain Fatty Acid	33971	LC/MS Neg	100001278	5558	267.3	5312435	29743-97-3;			0.6613	0.511	0.6276	1.4613	1.2272	1.0207	0.9675	1.0325	1.1964	1.3845	0.7845	0.652	1	0.4394	0.4972	0.308	0.9798	0.3522	3.636	0.8605	0.336	1.782	0.8453	2.401	1.2592	4.0478	3.1301	1.9052	0.4759	0.3888	0.8131	0.7991	0.6104	1.0348	0.209	1.4526	1.5355
956	10-nonadecenoate (19:1n9)	Lipid	Long Chain Fatty Acid	33972	LC/MS Neg	100001277	5775	295.4	5312513	73033-09-7;			0.7089	0.4288	0.6262	1.6946	1.395	1.0225	0.7995	1.2595	1.1681	1.293	0.4985	0.6126	2.5622	0.5758	0.5969	0.4865	0.9399	0.4054	3.5687	0.9983	0.3465	1.7571	0.9947	2.7302	1.3189	4.1443	3.0409	1.7859	0.5289	0.4365	0.949	0.6056	0.7398	1.0017	0.1987	1.8645	2.0148
1264	12-HETE	Lipid	Eicosanoid	37536	LC/MS Neg	100002167	5295	319.3		73837-14-6;		HMDB06111	0.3094	0.1939	0.1976	0.4968	0.3003	0.396	0.2143	0.2087	0.5867	0.4301	0.2787	0.312	1.2551	2.5284	1.367	2.0776	0.8928	0.9047	0.3527	2.0567	0.2048	1.1379	1	1.1233	1.0953	0.4981	1.4636	10.8265	3.1575	5.2665	1.6661	14.7046	4.2087	4.8145	3.5084	0.3151	0.422
1190	13-HODE + 9-HODE	Lipid	Fatty Acid, Monohydroxy	37752	LC/MS Neg	100002196	5270	295.2					1.0496	0.916	0.7411	2.0745	1.0027	1.2064	0.8017	0.9688	1.041	1.0312	0.9057	0.6615	0.8648	0.2581	0.2577	0.3291	0.7784	0.1721	3.993	1.4071	0.1912	1	0.7769	2.8781	0.4569	1.0893	1.9942	5.209	0.8345	1.5656	0.941	6.7397	1.1161	3.2462	0.4085	0.9797	1.2035
1265	15-HETE	Lipid	Eicosanoid	37538	LC/MS Neg	100000565	5271	319.3	5280724	54845-95-3;	C04742	HMDB02110	0.5483	0.3673	0.1355	1	0.2783	0.4497	0.3787	0.9394	0.3241	0.4825	0.3763	0.4325	1.2693	1.038	1.3329	1.5035	0.7244	1.0606	1.3762	2.2727	0.8092	0.5776	0.917	1.1839	0.3994	0.3372	0.9158	6.227	4.1416	2.3385	2.5627	8.1961	2.8846	2.1684	1.6088	0.8652	0.9959
1032	15-methylpalmitate (isobar with 2-methylpalmitate)	Lipid	Fatty Acid, Branched	38768	LC/MS Neg	100002945	5698	269.4					0.9438	0.6807	0.7486	1.6629	1.1673	1.0023	0.9851	1.6025	1.4081	1.1215	0.6661	0.9435	1.0929	0.6168	0.8438	0.7897	0.8743	0.7634	2.9384	0.9863	0.7695	1.3935	1	2.1377	1.2661	2.6474	2.2902	1.6874	0.7474	0.6177	0.8116	0.774	1.0137	0.9355	0.5108	1.5416	1.5362
1035	17-methylstearate	Lipid	Fatty Acid, Branched	38296	LC/MS Neg	100002356	5987	297.4	3083779	2724-59-6;			0.7086	0.5341	0.8481	1.8291	1.2626	1.2702	0.9356	1.7835	1.5004	1.6045	0.6342	0.8457	2.0193	0.6584	0.5169	1.5142	0.6704	0.4433	2.6224	0.9607	0.3245	1.3452	0.7432	2.231	1.2758	2.5162	1.9943	1	0.6264	0.3781	0.9914	0.4541	1.02	0.7916	0.5317	1.3018	1.5203
1351	1-arachidonoylglycerophosphocholine (20:4n6)*	Lipid	Lysolipid	34061	LC/MS Neg	100001551	5900	618.1			C05208		0.1217	0.1215	0.0938	0.4153	0.251	0.1982	0.1437	0.2648	0.3795	0.2655	0.1081	0.0796	1.4697	1.5913	1.5037	0.6994	1.5158	1.6487	1.146	0.9173	1.4041	1.2767	1.0061	0.9566	0.8392	4.4354	1.9593	1.25	1	1.1527	1.3698	0.903	0.8227	2.3068	1.2347	1.6088	1.5922
1379	1-arachidonoylglycerophosphoethanolamine*	Lipid	Lysolipid	35186	LC/MS Neg	100001571	5731	500.3				HMDB11517	0.6533	0.4891	0.2038	1.206	0.2997	0.3449	0.5024	0.9807	0.5476	0.6797	0.1887	0.4095	0.9766	1.2331	1.0576	0.8096	0.7938	1.0193	1.3127	1.1259	0.7822	1.2648	0.7923	1.1685	0.5853	1.2538	1.2581	2.2092	1.7704	0.579	1.6187	1.6256	1.2438	1.6309	0.4456	1	0.9412
1400	1-arachidonoylglycerophosphoinositol*	Lipid	Lysolipid	34214	LC/MS Neg	100001654	5479	619.4					0.1571	0.1436	0.1611	0.4839	0.2121	0.1269	0.2781	0.2666	0.1461	0.2898	0.132	0.1113	1	1.5182	1.2487	1.3183	2.0709	1.0239	0.5359	1.5364	1.2915	1.4908	0.9312	1.334	1.2387	1.9594	1.6053	1.1647	0.6745	1.199	1.2637	0.7085	0.764	1.7246	0.991	1.0249	1.5039
1345	1-dihomo-linoleoylglycerophosphocholine (20:2n6)*	Lipid	Lysolipid	33871	LC/MS Pos	100001553	5696	548.3					0.2842	0.2842	0.2842	0.2842	0.2842	0.2842	0.4209	0.2842	0.2842	0.2842	0.2842	0.2842	0.2842	3.7199	1.7553	0.2842	0.2842	1.1224	0.441	1.5859	0.2842	0.2842	0.6891	0.2842	0.2842	1.6412	0.8776	0.2842	0.2842	0.2842	0.2842	0.2842	0.2842	0.2842	0.4347	1.2739	0.7261
1357	1-docosahexaenoylglycerophosphocholine (22:6n3)*	Lipid	Lysolipid	33822	LC/MS Neg	100001566	5871	641.9					0.3186	0.2771	0.1415	0.456	0.4353	0.1393	0.2484	0.8303	0.4239	0.1393	0.1393	0.25	1.2769	2.0341	2.1719	0.8039	1.306	2.1278	1.0041	0.6736	1.4882	1.7293	1.6488	1.4397	1.4126	5.2001	2.6293	1.1388	1.1718	0.9326	0.9619	0.5282	0.5758	1.4259	0.7466	1.1082	1
1386	1-docosahexaenoylglycerophosphoethanolamine*	Lipid	Lysolipid	44633	LC/MS Neg	100002060	5650	524.3					0.8206	0.5246	0.1274	1	0.3856	0.307	0.6692	1.7299	0.6642	0.9621	0.2664	0.5197	1.115	2.3004	1.7037	0.7788	0.7847	1.4268	1.7717	0.9996	1.1278	1.1318	1.1843	1.4775	1.0004	1.4812	1.7756	1.6039	1.2559	0.7037	1.0864	1.2483	0.8882	1.8577	0.6982	0.5995	0.5112
1349	1-eicosatrienoylglycerophosphocholine (20:3)*	Lipid	Lysolipid	33821	LC/MS Pos	100001552	5600	546.4					0.8339	1.1883	0.9143	0.36	1.3528	0.6089	0.566	1.661	1.1475	1	0.36	1.4666	0.36	7.8775	6.2021	0.36	0.36	1.4761	0.6042	0.806	0.36	0.36	1.3354	0.36	0.36	4.3605	1.1505	0.36	0.5525	0.6412	0.36	0.5101	0.36	0.36	0.36	1.7239	1.0857
1383	1-eicosatrienoylglycerophosphoethanolamine*	Lipid	Lysolipid	44630	LC/MS Neg	100005371	5777	502.3					0.3566	0.24	0.24	0.4271	0.24	0.24	0.24	0.3081	0.24	0.24	0.24	0.24	0.948	1.052	2.3111	0.6737	0.7297	1.2071	1.0088	0.5848	0.7785	1.1801	1.4634	3.2496	1.153	5.2071	1.1074	0.6433	1.0665	0.24	0.4466	0.9912	0.6775	0.6764	0.24	1.4331	1.6904
1348	1-eicosenoylglycerophosphocholine (20:1n9)*	Lipid	Lysolipid	44560	LC/MS Pos	100005352	5882.7	550.5					0.5624	0.5624	0.5624	0.5624	0.9175	0.5624	0.5624	0.5624	0.5624	0.5624	0.5624	0.5624	0.5624	7.7066	4.4414	0.5624	0.7439	1.1634	0.5624	0.6836	0.5624	0.5624	0.5624	0.5624	0.5624	1.2322	0.8366	0.7542	0.5624	1	0.5624	0.5624	0.5624	0.5624	0.5624	3.1181	2.7293
1104	1-hexadecanol	Lipid	Fatty Alcohol, Long Chain	1410	GC/MS	53	1863	299.2	2682	36653-82-4;	C00823	HMDB03424	0.7895	0.7365	0.6621	0.6638	0.7468	0.3272	0.2334	0.6957	0.6979	0.6342	0.2334	0.2334	1.1613	0.9146	1.7495	2.4349	1.0765	1.1325	0.2334	1.2172	0.2334	0.9997	1.1788	1.0262	0.9946	1.049	1.0683	1.3518	1.2001	1	1.4651	0.9889	0.2334	1.2422	0.2334	0.883	0.9133
1359	1-lignoceroylglycerophosphocholine (24:0)*	Lipid	Lysolipid	44564	LC/MS Pos	100002873	5905.7	608.5		325171-59-3;			1	1	1	1	1	1	1	1	1	1	1	1	1	1	1	1	1	1	1	1	1	1	1	1	1	1	1	1	1	1	1	1	1	1	1	1	1
1435	1-linoleoylglycerol (1-monolinolein)	Lipid	Monoacylglycerol	27447	LC/MS Neg	100001040	6226	279.2	5283469	2277-28-3;			0.1601	0.1286	0.1286	0.1938	0.8852	0.7428	0.1286	0.1286	0.1286	0.1675	0.1486	0.1675	1.9686	0.4528	0.6434	1.4241	1.746	1.081	1.0639	1.4136	0.285	3.058	2.0704	1.2374	1.9266	3.8592	2.7948	1.7644	0.4044	0.9135	0.624	1.835	0.2612	1	0.1936	3.5391	3.3271
1340	1-linoleoylglycerophosphocholine (18:2n6)	Lipid	Lysolipid	34419	LC/MS Pos	100001395	5574	520.4	11988421		C04100		0.9164	0.9732	1.0219	1.4453	0.9781	0.6121	1	1.9006	1.3778	0.4092	0.1717	1.2111	0.1061	9.7185	6.0005	0.4024	0.3499	1.8769	1.0203	0.6449	0.2172	2.887	3.1407	0.1061	0.2105	3.9041	1.8192	0.6053	0.5322	1.3121	0.1061	0.2169	0.1061	0.1061	0.1574	2.0834	1.9775
1375	1-linoleoylglycerophosphoethanolamine*	Lipid	Lysolipid	32635	LC/MS Neg	100001570	5725	476.3				HMDB11507	1.2817	0.9675	0.6684	1.3342	0.9548	0.8543	1.2689	2.1187	1.2828	1.0849	0.3222	0.7436	0.8894	0.8417	1.2236	0.5208	0.6227	0.7566	1.1956	0.8669	0.6587	1.3098	1.2994	1.6831	1.075	2.4652	1.643	0.7281	0.9579	0.3507	0.4863	0.5584	0.5901	0.925	0.2123	1.5501	1.5633
1396	1-linoleoylglycerophosphoinositol*	Lipid	Lysolipid	36594	LC/MS Neg	100001778	5487	595.3					0.364	0.242	0.6706	0.6593	0.1155	0.6612	0.3715	0.5646	0.501	0.1155	0.1155	0.1155	0.629	2.235	1.3666	1.4877	1.386	0.8534	0.6315	0.9438	1.256	1.2252	1.9479	4.9956	2.2733	4.5064	2.5306	0.7781	0.4203	0.8843	0.5479	0.6992	1.0562	0.6222	0.6995	7.5565	9.5961
1333	1-margaroylglycerophosphocholine (17:0)	Lipid	Lysolipid	33957	LC/MS Pos	100001264	5750	510.4		50930-23-9;		HMDB12108	0.6153	0.6718	0.6153	0.6153	0.7495	0.7296	0.6153	1.9035	0.9089	0.6153	0.6153	1.5399	0.6153	6.0774	3.9599	0.6153	0.6153	1.0776	0.6385	0.6153	0.6153	0.6153	2.0477	0.6153	0.6153	0.9224	2.3327	0.6153	0.6153	0.6153	0.6153	0.6153	0.6153	0.6153	0.6153	1.1909	1
1324	1-myristoylglycerophosphocholine (14:0)	Lipid	Lysolipid	45453	LC/MS Pos	100001383	5481	468.3	460604	20559-16-4;		HMDB10379	0.4039	0.4039	0.4039	0.4039	0.4039	0.4039	0.4459	0.4039	0.4039	0.4039	0.4039	0.4039	0.4039	1.0702	2.1434	0.4039	0.4039	3.5133	0.7728	0.6565	0.4039	0.4039	0.6486	0.4039	0.4039	5.1586	2.15	0.4039	0.4039	0.4039	0.4039	0.4039	0.4039	0.4039	0.4039	0.6636	1
1433	1-oleoylglycerol (1-monoolein)	Lipid	Monoacylglycerol	21184	GC/MS	100000924	2181.2	397.4	5283468	111-03-5;		HMDB11567	0.2018	0.0724	0.2906	0.2597	0.1869	0.0775	0.0724	0.1919	0.0724	0.0724	0.1916	0.0724	3.0032	1	1.3211	0.7462	3.4489	0.6095	1.5847	1.3186	0.7556	6.643	1.9567	1.0987	0.9248	3.9105	3.5327	2.6137	1.0289	0.9085	0.884	0.7089	0.5332	1.6621	0.2827	4.2025	4.5312
1337	1-oleoylglycerophosphocholine (18:1)	Lipid	Lysolipid	33960	LC/MS Pos	100001272	5700	522.4	16081932	19420-56-5;			0.1685	0.6232	0.7522	1.0275	0.6226	0.1685	0.4264	1.781	1.1812	0.4362	0.1685	1	0.1685	26.3346	22.4632	0.795	0.9725	5.9688	1.7239	2.5283	0.5182	2.7899	7.4661	0.5978	0.5622	7.9427	3.2163	0.1685	1.7478	2.2545	0.8302	0.5221	0.1685	0.2641	0.367	7.0084	6.2052
1371	1-oleoylglycerophosphoethanolamine	Lipid	Lysolipid	35628	LC/MS Neg	100001569	5928	478.3	9547071	89576-29-4;		HMDB11506	0.7473	0.3321	0.1677	0.8443	0.1694	0.1887	0.4084	0.8088	0.5404	0.642	0.1278	0.2647	1.1837	1.1198	1.9548	0.636	1	2.0069	1.1751	1.5379	1.0237	1.3535	2.7106	1.4988	1.35	2.7268	1.2895	1.195	1.1307	0.4309	0.6998	1.2559	0.9445	0.9763	0.463	2.372	2.9413
1417	1-oleoylglycerophosphoglycerol*	Lipid	Lysolipid	45968	LC/MS Neg	100005716	5586.8	509.5					0.7128	0.3689	0.4736	0.9873	1.0127	0.8898	1.1584	1.4533	0.8744	0.1324	0.1324	0.6355	1.3218	0.8631	1.5906	1.4377	0.9807	0.6996	6.2161	1.6521	0.6641	1.7336	0.9237	2.9978	1.6646	6.85	0.1324	2.5697	0.6279	0.7624	1.1746	0.782	0.8578	1.1847	0.4862	0.7782	1.2655
1394	1-oleoylglycerophosphoinositol*	Lipid	Lysolipid	36602	LC/MS Neg	100001777	5577	597.4					1	0.9819	0.5792	1.6664	0.5062	0.3977	0.6572	1.4019	0.3998	0.8687	0.4114	0.5733	0.878	1.624	2.3283	1.2175	1.752	1.1565	1.1064	1.3944	2.2239	0.9062	1.2677	2.1556	1.6769	4.1452	0.8936	0.7851	0.5602	0.5306	0.6751	0.6882	0.7942	1.1195	0.5031	3.1731	4.0385
1403	1-oleoylglycerophosphoserine	Lipid	Lysolipid	19260	LC/MS Neg	100000630	5607	522.3	9547099				0.3138	0.1245	0.0946	0.5237	0.0946	0.1745	0.0946	0.4159	0.2477	0.3771	0.0946	0.1446	1.3943	1.0271	1.1737	0.9756	1.0471	1.5703	2.1344	1.3357	1.4972	1.4757	1.6191	1	1.7463	4.3551	3.0394	1.1953	0.8913	0.5408	0.7318	0.8474	0.7209	1	0.5592	2.1846	2.0995
1363	1-oleoylplasmenylethanolamine*	Lipid	Lysolipid	44621	LC/MS Neg	100005372	6105.2	462.5					0.2366	0.1035	0.1064	0.4089	0.1133	0.1345	0.0948	0.214	0.3211	0.1771	0.1086	0.0649	1.8223	1.8247	1.5306	0.8881	1.769	1.9363	1.3988	3.4417	1.9089	2.7543	1.924	1.0759	0.5763	0.6097	1.5808	2.2498	2.1462	0.554	1	1.1094	1.3698	1.0429	0.9571	0.5846	1.4351
1331	1-palmitoleoylglycerophosphocholine (16:1)*	Lipid	Lysolipid	33230	LC/MS Pos	100001511	5524	494.3					0.6464	0.2379	0.625	1	0.2379	0.2379	0.3332	1	0.2896	0.3881	0.2379	0.4386	0.8555	6.3515	9.7358	0.5844	0.8197	4.2208	1.0746	1.1449	0.2379	1.7196	2.4325	0.435	0.5181	5.102	1.6601	0.2379	0.4362	1.4955	0.5263	0.2379	0.2379	0.2379	0.2379	3.526	3.4409
1428	1-palmitoylglycerol (1-monopalmitin)	Lipid	Monoacylglycerol	21127	GC/MS	100000827	2119.5	371.3	14900	542-44-9;			0.1566	0.1348	0.1337	0.241	0.1296	0.1349	0.1496	0.3556	0.3128	0.302	0.1974	0.1341	1.8245	1.3167	1.6879	0.8816	2.0571	1.2732	1.3415	1.1866	1.3674	3.4734	1.6773	0.9407	0.9966	3.9817	4.1822	2.001	1.5721	1.4492	0.643	0.7003	0.4102	1.3584	0.6071	2.3068	2.277
1329	1-palmitoylglycerophosphocholine (16:0)	Lipid	Lysolipid	33955	LC/MS Pos	100001263	5671	496.4	86554	17364-16-8;			1.327	1.3762	1	0.6052	1.1671	0.6544	0.5641	3.3839	1.7288	0.6663	0.0707	1.4067	0.2247	38.4056	32.2988	0.3328	0.6272	5.3998	1.3756	1.5422	0.2571	3.6068	10.9966	0.2618	0.1663	5.9724	3.3558	0.3172	1.5099	1.2786	0.6929	0.1498	0.1235	0.0779	0.1276	6.1288	5.0178
1366	1-palmitoylglycerophosphoethanolamine	Lipid	Lysolipid	35631	LC/MS Neg	100001567	5940	452.3	9547069			HMDB11503	0.7089	0.4178	0.1294	0.9407	0.249	0.2118	0.3221	0.8515	0.5448	0.6332	0.1757	0.2231	1.2055	1.0426	2.4626	0.4819	0.8738	2.0412	1.0055	1.1603	0.9709	1.3957	2.4579	1.6262	1.314	2.1096	1.5127	1.5346	1.2352	0.5481	1	1.0578	0.9945	1.2714	0.5232	1.4817	1.5763
1389	1-palmitoylglycerophosphoinositol*	Lipid	Lysolipid	35305	LC/MS Neg	100001655	5573	571.3					0.6874	0.4255	0.2152	1.5138	0.2885	0.2774	0.2869	0.8471	0.2658	0.7042	0.2414	0.2471	0.9336	1.7506	5.257	1.0239	1.2281	1.9046	0.9255	0.9967	1.8717	0.7763	1.2705	1.4399	1.0299	2.0778	1.3689	1.4495	1.1933	0.7508	0.9957	1.0033	1.0588	1.0116	0.3095	1.8999	2.7023
1361	1-palmitoylplasmenylethanolamine*	Lipid	Lysolipid	39270	LC/MS Neg	100003000	6153	436.4					0.2364	0.1206	0.0738	0.4921	0.0646	0.0727	0.1025	0.2779	0.2478	0.2176	0.0278	0.1003	1.3191	1.634	2.3378	1	1.205	1.8984	0.9788	2.0459	1.1612	2.1948	2.8988	0.901	0.8903	1.4485	2.0542	1.5751	1.5732	0.4923	1.1461	1.0788	0.988	1.005	0.6841	0.8337	1.4971
1431	1-stearoylglycerol (1-monostearin)	Lipid	Monoacylglycerol	21188	GC/MS	100000932	2186.6	399.4	24699	123-94-4;31566-31-1;	D01947		0.3809	0.3236	0.3125	0.4828	0.3501	0.2778	0.4278	0.5368	0.4469	0.4272	0.1131	0.3985	1.293	1.2667	1.298	1.0508	1.7388	1.3551	0.8445	1.4263	1.1725	1.9277	1.5018	0.9112	0.8982	1.2985	2.5775	1.3763	2.1474	0.9228	0.936	0.7584	0.8428	1.0868	0.9132	1.1059	1.1278
1335	1-stearoylglycerophosphocholine (18:0)	Lipid	Lysolipid	33961	LC/MS Pos	100001271	5844	524.4	497299	19420-57-6;			1.8616	0.9596	1.0404	0.535	1.2573	0.5077	0.897	2.7191	3.1211	0.6312	0.0837	2.4637	0.0435	28.4443	14.365	0.1857	0.407	2.092	1.1419	1.4951	0.1543	2.2319	6.9763	0.1881	0.2517	3.9159	3.2611	0.2291	1.2902	1.1536	0.4435	0.1159	0.0465	0.0778	0.0447	3.5714	3.2422
1369	1-stearoylglycerophosphoethanolamine	Lipid	Lysolipid	34416	LC/MS Neg	100001461	6200	480.4	9547068	69747-55-3;		HMDB11130	0.7652	0.1984	0.1399	0.8313	0.1088	0.1578	0.1761	0.5252	0.3812	0.2818	0.116	0.1739	1	2.3536	4.8372	0.9316	0.6967	1.4702	0.6049	0.9558	0.4756	2.3519	3.1672	3.1173	1.4882	1.1257	1.2635	3.3081	2.6211	0.6698	1.4098	1.0442	0.9472	1.1102	0.7917	0.9596	3.5735
1392	1-stearoylglycerophosphoinositol	Lipid	Lysolipid	19324	LC/MS Neg	100000656	5800	599.4		796963-93-4;			0.1736	0.1456	0.1606	0.6986	0.1752	0.1496	0.2229	0.5721	0.3155	0.3171	0.1054	0.0925	1	1.4056	1.6417	1.1586	1.3219	1.1995	0.8203	1.2271	1.2331	0.5634	1.2192	1.4762	1.0083	1.6155	1.9858	1.3437	1.2331	0.9763	1.5275	0.9824	0.9049	1.8102	0.554	0.806	0.8806
1402	1-stearoylglycerophosphoserine*	Lipid	Lysolipid	45966	LC/MS Neg	100004327	5798.7	524.4	9547101				0.5457	0.3892	0.2002	1.4229	0.2697	0.4078	0.4578	1.4001	0.7821	1.0894	0.1838	0.2886	1.007	0.8477	1.3195	0.5493	0.7403	1.0161	1.6397	0.8152	0.9165	0.5408	2.2921	2.2307	0.6044	1.0756	1.3043	1.8549	1.1536	0.7766	1.3637	1.3903	0.9839	2.6563	0.5792	0.7862	1
1362	1-stearoylplasmenylethanolamine*	Lipid	Lysolipid	39271	LC/MS Neg	100003001	6500	464.4					0.0966	0.0966	0.0966	0.0966	0.0966	0.0966	0.0966	1.1264	0.0966	0.0966	0.314	0.4661	2.6172	0.0966	2.1787	4.7093	0.0966	3.6199	0.4257	5.8894	0.891	0.0966	9.3239	0.0966	11.0387	0.5376	0.3275	0.0966	0.6697	1	0.0966	4.2049	3.3601	0.5778	2.7402	0.9654	0.0966
75	2-aminoadipate	Amino Acid	Lysine Metabolism	6146	GC/MS	381	1686.5	260.1	469	542-32-5;1118-90-7;	C00956	HMDB00510	0.1499	0.3559	0.1204	0.3976	0.1204	0.3746	0.1494	0.177	0.1204	0.6128	0.2734	0.6526	0.6752	1.4244	1	0.3427	1.2355	2.0798	0.7698	1.1287	2.0136	1.0241	1.3536	0.8688	0.8598	1.0145	0.9928	1.439	1.7226	1.6444	2.7376	1.4502	0.7933	1.5076	1	1.471	1.4005
279	2-aminobutyrate	Amino Acid	Methionine, Cysteine, SAM and Taurine Metabolism	1577	GC/MS	1128	1215.7	130	4396916971251	1492-24-6;	C02261	HMDB00650	0.0078	0.1385	0.1774	0.2053	0.0827	0.1164	0.0323	0.1779	0.12	0.1782	0.0545	0.2487	1.3217	2.3714	0.8801	1.0306	1.2726	1.7663	0.6676	1.1233	1.1098	2.0995	3.1396	1.013	1.2399	1.3308	1.4326	0.8989	1.0157	1.6591	1.002	0.6874	0.5007	1.1882	1.3121	0.998	0.8007
1352	2-arachidonoylglycerophosphocholine*	Lipid	Lysolipid	35256	LC/MS Pos	100001554	5524	544.3					0.149	0.149	0.149	0.149	0.149	0.149	0.3377	1	0.553	0.2472	0.149	0.149	0.149	14.0401	7.9082	0.4993	0.149	5.8994	1.8801	1.4373	0.8291	0.8865	1.2947	0.149	0.149	4.7337	4.5349	0.149	0.7252	1.4929	0.219	0.4472	0.2331	0.149	0.6557	1.156	1
1380	2-arachidonoylglycerophosphoethanolamine*	Lipid	Lysolipid	32815	LC/MS Neg	100001674	5674	500.3					0.2712	0.2631	0.115	0.555	0.1154	0.188	0.2522	0.7165	0.3399	0.3137	0.1947	0.3344	1.0442	2.448	1.8924	0.8488	1.0193	1.7972	0.9884	1.3376	1.8689	2.1495	1.1371	0.8055	0.7096	1.7825	1.4611	1.9431	2.7499	0.7634	1.7118	1.5834	1.9837	1.4507	0.69	1.1546	1.2742
2067	2'-deoxyadenosine 3'-monophosphate	Nucleotide	Purine Metabolism, Adenine containing	40663	LC/MS Pos	100003420	1383.5	332.1	1467	102832-10-0;			0.3869	0.3869	0.3869	0.3869	0.3869	0.3869	0.3869	0.3869	0.3869	0.3869	0.3869	0.3869	0.9854	2.6521	1.3627	0.9023	0.3869	1.0596	0.3869	2.2841	0.7944	0.5953	0.3869	0.6039	0.3869	0.3869	0.652	1.0335	1.0146	1.0525	0.5815	0.5795	0.4617	0.9404	0.5976	0.8938	1.3743
2143	2'-deoxycytidine	Nucleotide	Pyrimidine Metabolism, Cytidine containing	15949	LC/MS Pos	100000125	1256	228	13711	951-77-9;	C00881	HMDB00014	0.0844	0.0844	0.0844	0.3023	0.0844	0.0844	0.0844	0.1421	0.0844	0.0844	0.0844	0.0844	1	1.3265	0.0844	2.6868	0.3898	0.0844	0.4424	1.1039	0.4395	1.2311	0.7374	3.2945	2.1231	0.3027	0.6888	3.9795	0.7204	3.7114	0.6511	1.6995	0.4866	2.0695	2.1236	0.6314	0.6825
2142	2'-deoxycytidine 3'-monophosphate	Nucleotide	Pyrimidine Metabolism, Cytidine containing	40453	LC/MS Pos	100003421	1048	308	3274948	6220-63-9;			0.2124	0.2124	0.2124	0.2124	0.2124	0.2124	0.2124	0.2124	0.2124	0.2124	0.2124	0.2124	1.0589	1.8607	0.2124	0.5639	0.2124	0.2124	0.6033	1.4926	0.2124	0.7982	0.7456	1.3967	0.2124	0.2124	0.8548	0.4564	0.2124	1	0.7803	1.6593	0.7483	1.0753	1.0399	1.114	0.9814
2093	2'-deoxyguanosine	Nucleotide	Purine Metabolism, Guanine containing	1411	LC/MS Neg	348	1759	266.2	187790	961-07-9;	C00330	HMDB00085	0.469	0.469	0.469	0.469	0.469	0.469	0.469	0.469	0.469	0.469	0.469	0.469	0.8467	0.469	0.469	0.6921	0.469	0.7902	0.6862	1.8338	0.9878	0.469	0.469	1.0741	1.5985	1	0.469	0.9724	1.1085	1	0.469	1.9626	0.878	1.1813	0.8005	0.6937	0.727
2032	2'-deoxyinosine	Nucleotide	Purine Metabolism, (Hypo)Xanthine/Inosine containing	15076	LC/MS Neg	100000135	1700	251.1	65058	890-38-0;	C05512	HMDB00071	0.3129	0.3129	0.3129	0.3129	0.3129	0.3129	0.3129	0.3129	0.3129	0.3129	0.3129	0.3129	1.0686	1.4815	0.8739	0.9314	0.8674	0.6866	0.5122	1.7989	0.9495	0.8067	0.6209	2.3178	1.3046	0.4631	0.3903	1.4131	1.4667	1.8881	0.8976	1.6883	0.523	1.4828	1.0505	0.6033	0.7241
1358	2-docosahexaenoylglycerophosphocholine*	Lipid	Lysolipid	35883	LC/MS Pos	100001565	5507	568.3					0.1704	0.3358	0.1704	0.1704	0.1704	0.4823	0.3265	1.342	1	0.5693	0.2313	0.7429	0.1704	18.2034	5.3114	0.5357	0.9444	4.0843	1.081	1.2342	0.331	1.5955	2.3102	0.7759	0.1704	2.5319	2.5971	0.1704	1.1287	1.1664	0.1704	0.1704	0.1704	0.1704	0.294	1.6667	1.0556
1382	2-docosahexaenoylglycerophosphoethanolamine*	Lipid	Lysolipid	34258	LC/MS Pos	100002061	5512	526.2					1.0181	1.5122	0.8227	0.8231	1.843	0.7215	1.7256	3.1004	2.0474	1.2673	0.1178	1.8794	0.3624	49.308	39.2538	0.9819	0.545	12.1427	4.2633	0.6631	0.4451	4.9791	12.2625	0.2368	0.2265	5.9381	8.9455	0.4329	1.0829	1.5332	0.8214	0.126	0.152	0.0908	0.3182	4.911	3.612
1381	2-docosapentaenoylglycerophosphoethanolamine*	Lipid	Lysolipid	34875	LC/MS Pos	100002065	5548	528.2					0.1255	0.1255	0.1255	0.1255	0.1255	0.1255	0.1255	0.5721	0.3738	0.3331	0.1255	0.2815	0.1255	2.4498	1.6383	0.1255	0.1255	2.2921	1	0.1255	0.1255	0.1255	0.3617	0.1255	0.1255	1.4276	2.1441	0.1255	0.1255	0.1255	0.1255	0.1255	0.1255	0.1255	0.1255	0.1255	0.1255
1385	2-eicosapentaenoylglycerophosphoethanolamine*	Lipid	Lysolipid	43254	LC/MS Pos	100004564	5448	500.1					0.3401	0.3401	0.3401	0.3401	0.5013	0.3401	1.1519	1.2665	1.1204	0.8796	0.3401	0.6726	0.3401	3.3251	4.0033	0.3401	0.4986	3.7436	1.3645	0.4246	0.3401	1	1.2415	0.3401	0.4811	2.8543	4.8376	0.3401	0.3401	0.3401	0.4337	0.3401	0.4	0.3401	0.3401	0.9691	1.1254
1043	2-hydroxyglutarate	Lipid	Fatty Acid, Dicarboxylate	37253	GC/MS	100002070	1576	247	43	40951-21-1;	C02630	HMDB00606	0.3184	0.3319	0.2849	1	0.815	0.2436	0.4734	0.5069	0.5678	1.0386	0.2455	0.7772	1.5355	2.1588	2.3894	1.3263	1.8113	5.7377	1.1288	3.3765	5.2496	1.4996	2.2028	2.9323	1.457	2.0883	1.7499	0.4783	1.1684	0.7511	0.7001	0.6158	0.7493	0.9614	0.7913	1.1796	0.8349
1166	2-hydroxypalmitate	Lipid	Fatty Acid, Monohydroxy	35675	LC/MS Neg	100001579	5508	271.3	92836	764-67-0;			0.5902	0.7715	0.7511	0.7963	1	0.4599	0.5116	0.5438	0.6213	0.5379	0.3404	0.3506	0.9085	1.7101	0.845	8.486	1.2251	0.8031	1.3604	3.6718	0.7153	1.6203	1.5294	1.5875	0.5204	0.9816	1.1632	1.1815	2.0202	0.9158	1.9994	1.2425	1.1298	1.1946	3.0584	0.8759	1.0519
1167	2-hydroxystearate	Lipid	Fatty Acid, Monohydroxy	17945	LC/MS Neg	1239	5705	299.4	69417	629-22-1;	C03045		0.6518	0.7049	0.5733	1.0329	0.6128	0.8496	0.5251	0.8514	0.5625	0.3317	0.3317	0.4386	0.6057	1.6539	0.8872	4.1952	0.7705	0.6561	0.8887	2.1884	0.765	1.0656	0.9493	1.1959	1.0387	1.0085	1.0238	1.4782	1.718	1.0093	1.9052	0.8095	1	0.9514	2.0671	0.8038	1.1367
1436	2-linoleoylglycerol (2-monolinolein)	Lipid	Monoacylglycerol	32506	LC/MS Neg	100000987	5988	279.3	5365676	3443-82-1;		HMDB11538	0.1517	0.1517	0.1517	0.4984	1.1469	0.4685	0.1517	0.1517	0.62	0.6403	0.1517	0.1517	1.7297	0.7691	0.7613	1.4835	1.7112	1.6653	0.3512	1.811	0.3253	3.114	2.6877	0.7288	2.0821	1.8381	2.8687	1.5216	0.5237	0.8531	0.696	3.0101	0.2579	0.6644	0.1517	2.7386	3.235
1341	2-linoleoylglycerophosphocholine*	Lipid	Lysolipid	35257	LC/MS Pos	100001557	5544	520.4					0.5833	0.8446	0.543	0.9658	1.0792	0.7865	1	2.3086	1.3191	0.6649	0.156	1.7051	0.156	8.6853	6.9844	0.7728	0.156	3.3806	0.8972	0.909	0.693	1.4311	2.3751	0.156	0.3042	3.6622	3.1306	0.156	0.8252	0.8793	1.1307	0.2603	0.156	0.156	0.2642	1.8022	1.0342
1376	2-linoleoylglycerophosphoethanolamine*	Lipid	Lysolipid	36593	LC/MS Neg	100001776	5650	476.4					0.6414	0.6901	0.2692	0.4923	0.2692	0.5602	0.7967	2.251	0.8604	1	0.3999	0.5212	0.8819	1.8194	1.4491	0.4997	0.7965	1.4066	0.6622	1.4367	1.8462	1.7947	0.9234	1.2757	1.4795	1.6186	0.2692	0.2692	1.2578	0.3309	0.3564	0.2692	0.6476	0.5752	0.2692	1.9321	1.6785
246	2-methylbutyrylcarnitine (C5)	Amino Acid	Leucine, Isoleucine and Valine Metabolism	35431	LC/MS Pos	100001509	2439	246.1	6426901	31023-25-3;		HMDB00378	0.2322	0.2193	0.224	0.3381	0.2922	0.2284	0.2393	0.3232	0.2914	0.3141	0.2654	0.2159	1.8063	1.484	0.5674	1.148	1.8414	1.7159	1.349	1.3881	1.6052	1.4163	0.9619	1.1384	1.3308	1.2808	0.9707	2.5805	1	3.3763	1.7416	1.0293	2.1301	2.3893	3.0253	1.1226	1.1993
1339	2-oleoylglycerophosphocholine*	Lipid	Lysolipid	35254	LC/MS Neg	100001556	6000	596					0.1575	0.165	0.1713	0.5872	0.195	0.12	0.0648	0.2054	0.128	0.1148	0.0648	0.0696	2.2233	2.5526	3.0528	0.8471	2.5325	1.696	1.154	1.1814	1.7335	2.134	2.1318	1.6109	1	4.4722	1.5131	0.9286	0.9699	1.0391	1	0.7672	0.6181	1.1387	0.6977	2.6624	2.2453
1372	2-oleoylglycerophosphoethanolamine*	Lipid	Lysolipid	35687	LC/MS Neg	100001651	5848	478.3					1.0081	0.4786	0.1388	0.6089	0.3406	0.4493	0.4046	1.0323	0.6911	0.9126	0.2712	0.2526	1.3851	1.9723	2.1261	1.0392	1	2.2473	0.9677	1.5616	1.4344	1.6266	1.7693	0.9652	1.0698	1.8073	0.9526	1.231	1.9403	0.4815	0.8103	1.2922	1.3136	0.8882	0.3581	1.5691	1.7469
1395	2-oleoylglycerophosphoinositol*	Lipid	Lysolipid	37232	LC/MS Neg	100002069	5571	597.5					0.6233	0.2965	0.2965	0.2965	0.2965	0.2965	0.2965	0.4616	0.2965	0.2965	0.2965	0.4237	0.711	3.8095	3.5756	0.9927	2.1417	1.8686	0.74	1.7216	2.0821	1.1649	1.8666	3.3804	1.7692	0.2965	0.782	0.6027	0.5367	0.5525	0.2965	0.6768	1.2806	0.8348	0.7108	4.1429	6.775
1404	2-oleoylglycerophosphoserine*	Lipid	Lysolipid	37948	LC/MS Neg	100002312	5577	522.3					0.2227	0.2227	0.2227	0.2227	0.2227	0.2227	0.2227	0.2227	0.2227	0.2227	0.2227	0.2227	1.1639	1.4155	1.3307	0.5468	1.1354	2.4042	0.6785	1.2776	2.0825	1.3442	1.299	0.2458	1.0918	1.9412	1.9594	0.8264	0.7535	0.4701	0.4092	0.69	0.808	0.6225	0.5376	1.5378	1.3565
1429	2-palmitoylglycerol (2-monopalmitin)	Lipid	Monoacylglycerol	33419	GC/MS	100001048	2108	129	123409	23470-00-0;			0.6343	0.6343	0.6343	0.6343	0.6343	0.6343	0.6343	0.6343	0.6343	0.6343	0.6343	0.6343	1	2.0227	0.9474	0.6343	1.3502	0.8743	0.6343	0.6343	1.0596	1.0632	0.6343	0.6343	0.6343	1.0914	1	0.943	0.8449	0.6343	0.6343	0.6343	0.6343	0.6958	0.6343	0.8888	1.1429
1330	2-palmitoylglycerophosphocholine*	Lipid	Lysolipid	35253	LC/MS Pos	100001562	5604	496.3					0.9989	1.0011	0.559	0.206	0.8371	0.206	0.3994	2.3209	0.9536	0.5334	0.206	0.7312	0.206	44.2646	25.7037	0.5444	0.8511	6.2549	2.6881	1.6917	0.4917	4.3233	7.0417	0.206	0.27	9.1823	4.2792	0.4192	0.7431	0.8093	0.206	0.2902	0.2969	0.206	0.206	4.6736	3.4397
1367	2-palmitoylglycerophosphoethanolamine*	Lipid	Lysolipid	35688	LC/MS Neg	100001652	5790	452.3					0.7654	0.3385	0.2256	0.81	0.3052	0.3641	0.2675	0.9116	0.5764	0.6115	0.2256	0.3	1.0433	1.5092	2.1855	0.9469	0.915	1.4584	0.9694	1.3311	1.3232	1.6209	2.217	1.163	0.9891	1.4375	1.0907	1.4691	1.7253	0.4907	1.1228	1.2141	1.0109	1.2478	0.503	1.1193	1.2075
1336	2-stearoylglycerophosphocholine*	Lipid	Lysolipid	35255	LC/MS Pos	100001555	5780	524.4	10208382				0.903	0.3119	0.8722	0.3119	1	0.3119	0.3938	1.2179	1.5028	0.3208	0.3119	1.0031	0.3119	11.0746	4.7065	0.3119	0.6079	0.9969	0.6281	1.0398	0.3119	0.3119	2.0372	0.3119	0.3119	1.4578	1.46	0.3119	0.7739	0.3119	0.3119	0.3119	0.3119	0.3119	0.3119	1.235	1.146
114	3-(4-hydroxyphenyl)lactate	Amino Acid	Phenylalanine and Tyrosine Metabolism	32197	LC/MS Neg	240	1395	181.1	9378	6482-98-0;	C03672	HMDB00755	0.1553	0.1553	0.201	0.2801	0.1591	0.1553	0.1553	0.2324	0.1553	0.1553	0.2388	0.1553	3.7277	4.1545	1.1386	14.37	3.4634	1.255	3.1731	2.2508	1.0635	4.459	3.6232	2.3129	2.428	1.6594	2.6627	0.3957	1.2835	0.8614	1.1894	0.1956	0.4385	0.7043	0.5023	0.7584	0.8324
1155	3-dehydrocarnitine*	Lipid	Carnitine Metabolism	32654	LC/MS Pos	100001508	1020	160.2	6991982	10457-99-5;	C02636	HMDB12154	0.3115	0.2172	0.4048	1.1121	1.0164	0.8843	0.2301	0.3829	0.3165	0.6358	0.2836	0.2246	0.8798	1.4116	0.7792	0.727	1.5118	0.7881	1.078	0.922	1.573	1	1.0283	0.7938	1.0849	1.313	1.1342	5.511	1.934	2.9593	3.8644	5.7406	3.0344	2.2034	1.3909	2.1072	2.0643
2187	3'-dephosphocoenzyme A	Cofactors and Vitamins	Pantothenate and CoA Metabolism	18289	LC/MS Neg	100000138	2010	686.2	444485	3633-59-8;	C00882	HMDB01373	0.3373	0.3373	0.3373	1.0223	0.3373	0.3373	0.3373	0.3373	0.3373	0.3373	0.3373	0.3373	0.3373	0.3373	0.3373	0.542	1.2935	0.3373	0.3373	0.5705	0.3373	0.6357	1.3764	1.0259	0.3373	3.3902	0.3373	0.5153	0.3373	1	0.6947	0.9062	0.3373	1.05	1	0.8702	0.8106
1159	3-hydroxybutyrate (BHBA)	Lipid	Ketone Bodies	542	GC/MS	254	1203.5	116.9	441	625-72-9;	C01089	HMDB00357	0.4897	0.2386	0.5983	0.7157	0.701	0.407	0.3187	0.4375	0.6063	0.5428	0.3469	0.2386	2.7325	1.2781	0.479	1	1.0187	1.1469	0.8927	1.3713	1.1458	2.1207	1.9329	1.3211	1.6251	0.7343	1	2.2069	1.0743	1.3503	1.248	1.5631	0.7541	1.113	0.775	0.9846	0.7441
183	3-indoxyl sulfate	Amino Acid	Tryptophan Metabolism	27672	LC/MS Neg	100000467	2258	212	10258	2642-37-7;		HMDB00682	0.3207	0.3082	0.4749	0.6983	0.3292	0.3696	0.3932	0.2297	0.3848	0.6507	0.4202	0.2686	2.5839	1.6949	1.0062	1.4894	1.7836	1.9484	0.8719	1.3607	1.0019	1	0.9498	0.8486	2.1295	5.465	1.6332	1.3201	1.6679	1.2134	3.083	0.6276	0.5361	0.9981	1.7332	1.5257	1.7427
743	3-phosphoglycerate	Carbohydrate	Glycolysis, Gluconeogenesis, and Pyruvate Metabolism	1414	GC/MS	132	1754	299		80731-10-8;	C00597	HMDB00807	0.9116	0.4826	1.0614	1.1035	0.9386	1.1747	0.4385	3.0261	0.6711	1	0.7062	0.4347	2.1298	0.3334	1.8422	4.9152	0.3334	0.868	1.3661	3.3137	0.6869	0.617	0.85	0.802	0.8421	0.9311	1.3121	2.9245	3.7616	2.237	3.2493	1.9692	1.324	0.3334	1.3964	0.5973	0.6683
808	3-sialyllactose	Carbohydrate	Disaccharides and Oligosaccharides	40424	LC/MS Neg	100003408	725.6	632.2	123914	35890-38-1;		HMDB00825	0.236	0.236	0.236	0.236	0.236	0.236	0.236	0.236	0.236	0.236	0.236	0.236	1.0574	0.3064	4.5241	0.3922	2.1681	2.6825	0.9486	0.4344	0.458	1.9536	10.7666	0.236	1.0514	2.1982	2.1137	0.236	0.236	0.236	0.236	0.236	0.236	0.236	0.3665	0.9426	0.878
2124	3-ureidopropionate	Nucleotide	Pyrimidine Metabolism, Uracil containing	3155	LC/MS Pos	1053	1062	133.1	111	462-88-4;	C02642	HMDB00026	0.2673	0.3825	0.3668	0.4368	0.2673	0.2673	0.2673	0.6898	0.2673	0.2673	0.4204	0.2673	0.9776	1.313	0.5731	1.0224	1.284	0.6829	0.6038	1.3735	1.4124	1.2609	1.8145	0.4904	3.2968	1.1636	0.7039	0.3134	1.0981	0.6094	1.2608	0.2673	1.2064	0.6157	0.9416	0.9485	1.1642
344	4-guanidinobutanoate	Amino Acid	Guanidino and Acetamido Metabolism	15681	LC/MS Pos	100000096	1085	146.1	500	463-003;463-00-3;	C01035	HMDB03464	3.1139	2.6825	1.4489	0.3606	3.4045	2.1795	1.0991	1.0317	0.7613	1.1877	1.3865	2.7632	1.2557	0.6743	0.7466	1.1328	0.9947	0.7994	0.7412	1.2126	0.8041	0.3906	0.4407	1.0053	1.2001	1.0301	0.9269	1.2212	0.69	0.902	0.7773	0.4437	0.5958	0.3606	1.1478	1.1921	1.9275
1161	4-hydroxybutyrate (GHB)	Lipid	Fatty Acid, Monohydroxy	34585	GC/MS	100001507	1277	233.1	10413	502-85-2;	C00989	HMDB00710	0.293	0.4192	0.9658	1.0222	1.1537	0.5244	0.2899	0.7561	0.9299	0.826	0.3559	0.3788	1.2552	0.8195	0.6095	2.6067	1.6031	1.2999	1.8137	2.1481	1.1607	0.6935	0.2899	1.3924	0.5767	0.5103	1.5089	1.0943	1.5594	0.7604	0.9778	0.2899	0.6089	0.2899	0.2899	0.2899	0.3637
113	4-hydroxyphenylpyruvate	Amino Acid	Phenylalanine and Tyrosine Metabolism	1669	LC/MS Neg	1141	1716	179.1	979	156-39-8;	C01179	HMDB00707	0.6589	0.6589	0.6589	0.6589	0.6589	0.6589	0.6589	0.6589	0.6589	0.6589	0.6589	0.6589	0.9003	0.6589	0.6589	25.0076	1	0.6589	1.1227	4.4878	0.6589	0.6589	0.6589	0.6589	0.6589	0.8773	0.6589	0.6589	0.6589	0.6589	0.6589	0.6589	0.6589	0.6589	0.6589	0.6589	0.6589
87	5-aminovalerate	Amino Acid	Lysine Metabolism	18319	LC/MS Pos	100000454	860	118.1	6992101138	660-88-8;	C00431	HMDB03355	1.173	0.7305	0.8864	2.4584	1	0.8406	0.3336	0.9653	1.0247	1.0108	0.7551	0.9192	1.0972	0.7917	0.1793	1.1998	0.8455	0.1793	1.16	0.9051	0.7747	0.6096	0.7474	2.7855	0.9903	0.9985	1.4512	4.4797	0.4695	1.5868	1.2723	4.1728	0.9576	4.3125	0.1793	0.6627	0.8466
2213	5-methyltetrahydrofolate (5MeTHF)	Cofactors and Vitamins	Folate Metabolism	18330	LC/MS Neg	1244	1838	458.2	146	68703-91-3;68792-52-9;	C00440	HMDB01396	0.2121	0.2121	0.2121	0.2121	0.2121	0.2121	0.2121	0.2121	0.2121	0.2121	0.2121	0.2121	1.3115	0.8735	1.2894	0.4173	1.6284	1.1727	0.7948	1.1506	1.6966	1.2281	1.2601	0.572	1.0102	1	0.7686	0.713	1.1265	0.6307	0.5169	1.1017	0.6578	0.6476	0.4671	2.1573	2.2628
335	5-methylthioadenosine (MTA)	Amino Acid	Polyamine Metabolism	1419	LC/MS Pos	212	2427	298.1	439176	2457-80-9;	C00170	HMDB01173	0.075	0.075	0.075	0.3645	0.1701	0.075	0.1278	0.1656	0.1755	0.3773	0.1862	0.1626	0.6363	1.4978	0.5351	0.5619	1	0.889	0.9937	0.9308	1.6181	1.1192	0.8964	1.8009	1.5648	1.9765	1.0063	1.4117	0.5413	1.7728	0.9981	2.485	0.7606	2.6347	1.8117	1.1967	1.1308
2111	5-methyluridine (ribothymidine)	Nucleotide	Pyrimidine Metabolism, Uracil containing	35136	LC/MS Neg	100001446	1774	257.1	445408	1463-10-1;		HMDB00884	0.495	0.495	0.495	0.495	0.495	0.495	0.495	0.495	0.495	0.495	0.495	0.495	0.9826	2.3394	0.6368	2.6138	2.298	0.9332	0.495	3.0716	0.495	1.0174	0.495	0.9723	1.2733	0.6482	1.0668	0.8001	1.7132	0.5468	1.2836	1.2248	0.7484	0.6442	0.495	0.495	0.5226
354	5-oxoproline	Amino Acid	Glutathione Metabolism	1494	LC/MS Neg	1021	744	128.2	7405	98-79-3;	C01879	HMDB00267	0.1492	0.0615	0.2021	0.9607	0.1212	0.1612	0.1219	0.6419	0.3568	0.3964	0.1885	0.3373	1.455	1.8355	1.2643	1.8134	1.9834	1.6369	1.8235	3.226	4.6652	1.3017	0.777	1.1354	0.7206	0.5813	1.8876	1.2731	1.443	0.5893	1.2862	2.5894	1.2871	0.6628	3.3693	1.5943	2.0088
1227	6-keto prostaglandin F1alpha	Lipid	Eicosanoid	20476	LC/MS Neg	100000571	4180	369.3	5280888	58961-34-8;58962-34-8;	C05961	HMDB02886	0.1918	0.1918	0.1918	0.1918	0.1918	0.1918	0.1918	0.1918	0.1918	0.1918	0.1918	0.1918	0.6333	1	1.094	0.4584	0.608	1.9654	0.6649	1.3734	0.1999	0.4874	0.1918	0.7651	0.238	0.1918	0.6306	6.8718	2.0803	0.9352	2.6161	1.3691	2.5954	1	0.9768	0.1918	0.2991
1487	7-alpha-hydroxycholesterol	Lipid	Sterol	35692	GC/MS	100001602	2300	456.2	107722	566-27-8;	C03594	HMDB01496	0.6078	0.174	0.174	0.174	0.174	0.174	0.174	1.851	0.804	1.823	0.174	1	0.3213	1.1258	0.174	0.9198	0.174	0.5497	0.174	1.3213	0.6814	0.174	0.9728	2.5901	0.174	0.5932	0.174	1.71	2.6382	0.5246	1.6854	4.7403	1.7796	3.7223	0.3419	0.174	0.7611
1488	7-beta-hydroxycholesterol	Lipid	Sterol	35092	GC/MS	100001095	2340	456.4	473141	566-27-8;		HMDB06119	0.1863	0.1863	0.1863	0.8659	0.1863	0.2769	0.1863	0.8697	0.5783	0.2987	0.1863	0.318	0.788	1.4783	0.5657	1.8919	0.5111	0.1863	0.7838	0.7866	0.1863	0.2145	1.0935	1.2779	0.1863	0.3609	1.3398	1.4598	3.4965	0.9098	2.2256	3.3026	1.3291	2.4627	1.1355	1.0178	0.9822
1195	9,10-DiHOME	Lipid	Fatty Acid, Dihydroxy	38399	LC/MS Neg	179	5177	313.3	9966640	263399-34-4;	C14828	HMDB04704	1.4211	0.9744	0.3477	3.5138	1.8016	1.1115	1.3872	1.6258	1.155	1.6681	0.8284	1	0.4368	0.2217	0.2217	0.2217	0.2217	0.2217	2.545	0.2217	0.2217	0.5876	0.3084	2.873	0.2551	1.1159	0.8264	0.8434	0.3294	0.2217	0.2217	0.7396	0.312	0.4016	0.2217	0.2217	0.2485
1138	acetylcarnitine	Lipid	Fatty Acid Metabolism(Acyl Carnitine)	32198	LC/MS Pos	100000802	1203	204.2	1	5080-50-2;	C02571	HMDB00201	0.3659	0.276	0.5581	0.7426	0.6663	0.4074	0.6123	0.882	0.6349	0.6995	0.5124	0.4988	1.7771	1.4092	0.899	0.892	1.2238	1.0518	1.5752	1.2213	1.7168	1.4407	1.2043	1	1.4109	1.3713	1.1988	1.5016	0.5644	1.6731	1.0176	1.9251	0.8727	1.6014	2.1476	1.0076	1.0416
925	acetylphosphate	Energy	Oxidative Phosphorylation	15488	GC/MS	1211	1263	211	186	94249-01-1;	C00227	HMDB01494	0.4144	0.351	0.3458	0.5061	0.3929	0.3031	0.4011	0.3964	0.3085	0.4468	0.2954	0.3301	1.3338	0.9175	0.9379	1	1.2671	1.4278	1.0111	1.0631	1.3929	1.2557	1.1896	1.0495	0.8839	1.1795	0.9785	1.3184	1.6196	1.2921	1.0595	1.4711	1.0706	1.2114	1.268	1.3344	0.6959
700	Ac-Ser-Asp-Lys-Pro-OH	Peptide	Polypeptide	40707	LC/MS Pos	100003761	1767	488.2	4409396	127103-11-1;			0.4249	0.4249	0.4249	1.0047	0.4249	0.4249	0.4249	0.4249	0.4249	0.4249	0.4249	0.4249	0.6563	0.6106	2.1478	0.7539	0.9953	4.7613	0.5012	0.4249	1.3196	0.8072	0.4249	0.8112	0.68	0.9345	0.7838	1.6072	2.6258	0.4249	1.3505	1.0903	1.0655	0.8619	0.7108	0.8788	1.1947
2048	adenine	Nucleotide	Purine Metabolism, Adenine containing	554	GC/MS	880	1804.2	264	190	73-24-5;	C00147	HMDB00034	0.0647	0.0647	0.0647	0.2792	0.0836	0.0647	0.0647	0.0647	0.0647	0.0647	0.0647	0.0647	1.1817	1.374	0.5689	0.7445	2.3377	0.3534	0.4976	1.0026	0.5779	0.9149	1.0035	2.4146	0.4653	1.5167	1.619	1.8562	0.8913	2.5056	1.0193	0.3858	0.8136	1.1379	1	1.6149	0.9965
2047	adenosine	Nucleotide	Purine Metabolism, Adenine containing	555	LC/MS Pos	798	1650	268.1	60961	58-61-7;	C00212	HMDB00050	0.3667	0.2952	0.263	0.635	0.3655	0.3324	0.4278	0.4933	0.3129	0.4896	0.4981	0.3259	0.568	0.3838	0.2728	0.9761	1.3999	0.6208	0.4928	1.9296	0.9864	1.1409	2.6378	1.0026	1.4298	1.0359	0.899	1.4436	1.2584	2.3111	1	4.224	1.2835	2.5008	1.9967	1.9542	2.0992
2042	adenosine 2'-monophosphate (2'-AMP)	Nucleotide	Purine Metabolism, Adenine containing	36815	LC/MS Pos	100001694	1625	348.1	94136	130-49-4;	C00946	HMDB11617	0.2135	0.0786	0.1188	0.9047	0.1256	0.1607	0.1651	0.3973	0.2702	0.376	0.1595	0.2458	1.7065	0.9384	0.5929	1.6148	1.3411	1.1178	1.2885	3.792	1.1243	1.1508	1.0143	0.5365	0.377	1.0886	0.9766	3.4376	1	2.8103	1.5568	2.8556	1.6439	4.7906	3.4269	2.2854	2.2821
2041	adenosine 3'-monophosphate (3'-AMP)	Nucleotide	Purine Metabolism, Adenine containing	35142	LC/MS Pos	100001449	1451	348.1	41211	84-21-9;	C01367	HMDB03540	0.1521	0.1611	0.2129	1.3239	0.1845	0.1972	0.3779	0.5726	0.3506	0.8862	0.198	0.2725	1.1781	0.3256	0.852	3.3618	1	1.1138	0.8781	5.5102	0.6383	0.6399	0.6818	0.6733	0.5755	0.4285	1.7378	3.6236	1.2725	2.2293	1.2939	2.7701	1.1678	4.9146	4.3851	1.6199	1.0012
2179	adenosine 5'diphosphoribose	Cofactors and Vitamins	Nicotinate and Nicotinamide Metabolism	558	LC/MS Neg	215	964	558.1	192	68414-18-6;	C00301	HMDB01178	0.6425	0.6425	0.6425	0.6425	0.6425	0.6425	1	0.6425	0.6425	0.6425	0.6425	0.6425	0.6425	0.6425	0.6425	0.6425	0.6425	0.6425	0.6425	0.6425	0.6425	0.6425	0.6425	0.6425	0.6425	5.8992	0.6425	0.6425	0.6425	0.6425	0.6425	0.6425	0.6425	0.6425	0.6425	0.6425	0.6425
2040	adenosine 5'-monophosphate (AMP)	Nucleotide	Purine Metabolism, Adenine containing	32342	LC/MS Pos	209	1210	348.1	6083	149022-20-8;	C00020	HMDB00045	0.7267	1.7416	1.0405	0.2402	1.3954	0.4063	2.0663	0.1765	0.0623	0.709	0.9268	0.3897	1.2182	1.0396	0.697	0.2837	6.9254	0.7376	1.113	1.1349	1.1849	8.4463	20.4424	2.3409	0.6229	2.898	1.4978	0.7192	0.2882	1.885	0.4548	1.571	0.2833	1.1782	1.0732	40.0591	33.4506
986	adrenate (22:4n6)	Lipid	Polyunsaturated Fatty Acid (n3 and n6)	32980	LC/MS Neg	100001193	5684	331.3	5497181	2091-25-0;	C16527	HMDB02226	0.2231	0.0965	0.1171	0.4532	0.3734	0.1857	0.1836	0.2358	0.4012	0.3908	0.1104	0.3195	1.3127	2.9184	1.3894	1.9395	1.488	2.4267	1.0908	1.4159	0.9976	1.5737	0.947	1.1004	1.302	1.4394	1.4789	1	1.4344	0.8839	1.1078	0.2798	0.5437	1.36	0.9569	1.4509	1.5817
2021	AICA ribonucleotide	Nucleotide	Purine Metabolism, (Hypo)Xanthine/Inosine containing	38325	LC/MS Pos	216	1155	339.1	65110	3031-94-5;	C04677	HMDB01517	0.3691	0.3691	0.3691	0.3691	0.3691	0.3691	0.3691	0.3691	0.3691	0.3691	0.3691	0.3691	0.3691	0.3691	0.3691	0.3691	0.3691	0.3691	0.3691	0.3691	0.3691	0.3691	0.3691	0.3691	0.3691	0.3691	0.3691	0.3691	0.3691	0.3691	0.3691	0.3691	0.3691	0.3691	0.3691	0.3691	0.3691
24	alanine	Amino Acid	Alanine and Aspartate Metabolism	1126	GC/MS	811	1147.6	115.9	5950	56-41-7;	C00041	HMDB00161	0.1207	0.0859	0.1487	0.3228	0.1231	0.1247	0.0848	0.2899	0.1788	0.2427	0.1015	0.1208	1.3036	2.1794	1.1557	0.9257	1.2057	1.5237	0.8435	1.1032	1.2936	1.211	1.4331	1.28	0.7732	1.2426	1.296	1.0524	1.417	1.8083	1.0883	0.9891	0.9955	1.5318	1.2456	0.9959	0.9548
381	alanylalanine	Peptide	Dipeptide	15129	GC/MS	100000113	1379.5	271.1	5484352	1948-31-8;		HMDB28680	0.2867	0.2867	0.523	0.94	0.2867	0.2867	0.2867	0.5006	0.2867	0.2867	0.2867	1.8694	0.7631	1.1565	0.5259	1.3969	0.2867	0.2867	0.2867	0.2867	0.2867	0.9661	0.9691	1	0.2867	0.2867	0.965	1.7722	2.4796	1.8391	1.4486	0.2867	0.2867	0.2867	0.2867	1.3345	1.2518
390	alanylleucine	Peptide	Dipeptide	37093	LC/MS Pos	100001890	2150	203	259583	1638-60-4;			0.2198	0.2198	0.2198	0.8188	0.2198	0.2198	0.2198	0.2198	0.2198	0.2198	0.2198	0.2198	1.0499	0.4541	0.511	0.3349	2.6078	0.4746	0.4143	1.7445	2.4349	0.4493	0.9501	1.3716	0.7012	0.83	0.481	2.1993	1.0954	9.0653	0.8187	2.2247	1.0543	4.3737	4.0414	1.5981	1.2567
393	alanylphenylalanine	Peptide	Dipeptide	38679	LC/MS Pos	100002700	2422	237.2	2080	3061-90-3;			0.2499	0.2499	0.4181	1.0021	0.2499	0.2499	0.2499	0.2499	0.2499	0.2499	0.2499	0.2499	1.5929	0.2499	0.2499	0.7935	3.1783	0.2499	0.2499	1.1753	2.2616	0.6619	0.8313	1.7883	0.5342	0.445	0.587	2.3115	1.1084	6.2719	0.6775	1.7168	1.3627	2.2793	2.6608	1.909	0.9979
2035	allantoin	Nucleotide	Purine Metabolism, (Hypo)Xanthine/Inosine containing	1107	GC/MS	1002	1809.8	518.3	204	97-59-6;	C02350	HMDB00462	0.1773	0.1619	0.3816	0.3132	0.1237	0.0451	0.2538	0.1866	0.2993	0.1464	0.0451	0.1798	4.2867	2.8117	1.1432	1.9373	1.9127	1.7429	0.9959	4.2365	1.515	2.4514	1.6685	1.6365	0.8568	1.7408	2.2374	0.5711	1.4938	0.6072	1.1001	0.4621	0.8869	1.0041	1.2225	1.384	0.7088
408	alpha-glutamyltyrosine	Peptide	Dipeptide	40033	LC/MS Pos	100003250	1810	311.1	351830	3422-39-7;			0.4328	0.4328	0.4328	0.4328	0.4328	0.4328	0.4328	0.4328	0.5979	0.4328	0.4328	0.4328	0.4328	0.4328	0.5154	0.4886	1.9884	0.541	1.0227	1.5083	1.9902	0.4328	0.5034	1.0974	0.5979	1.0105	0.7233	1.0228	1.2379	3.2262	0.7385	1.3244	0.9201	2.0972	2.1416	1.2947	0.6215
233	alpha-hydroxyisovalerate	Amino Acid	Leucine, Isoleucine and Valine Metabolism	33937	LC/MS Neg	100001300	1142	117.1	99823	600-37-3;		HMDB00407	0.2712	0.2712	0.2712	0.2712	0.2712	0.2712	0.2712	0.2712	0.2712	0.2712	0.2712	0.2712	3.6262	1.0982	1.741	0.9313	0.7133	1.8981	0.2712	0.9009	1	1.1658	1.1876	1.0687	2.7929	1.0297	1.6546	0.2712	0.8868	0.3118	0.2712	0.2712	0.2712	0.2712	0.2712	0.2712	0.2712
2197	alpha-tocopherol	Cofactors and Vitamins	Tocopherol Metabolism	1561	GC/MS	1105	2305.4	502.5	14985	59-02-9;10191-41-0;	C02477	HMDB01893	0.0599	0.0599	0.1145	0.2932	0.219	0.0599	0.0599	0.0599	0.0599	0.0599	0.0599	0.0599	1.9999	1.3013	1.4129	0.8811	2.3609	1.9711	0.2631	1.5081	2.9095	2.4703	1.7858	0.3712	0.3606	0.455	1.0276	0.7313	1.7172	1	0.31	0.1924	0.4121	0.7445	0.9724	2.3935	3.0883
379	anserine	Peptide	Dipeptide Derivative	15747	LC/MS Neg	100000044	1126	239.2	112072	10030-52-1;	C01262	HMDB00194	1	0.1729	1.6223	0.2917	2.0369	0.1729	1.379	8.2351	0.1729	2.1362	0.1729	0.4517	1.1748	1.2852	2.1761	0.9669	2.4404	0.9601	2.3325	0.5308	1.1754	8.4979	5.6532	0.1729	1.3587	1.037	1.744	4.9537	0.6416	0.5327	0.8064	1.6047	0.4023	0.2015	1	0.5152	0.5214
771	arabinose	Carbohydrate	Pentose Metabolism	575	GC/MS	828	1631.6	217	66308	28697-53-2;	C00216	HMDB00646	0.0226	0.0226	0.3165	0.6502	0.0226	0.2954	0.0226	0.0226	0.0226	0.6806	0.0226	0.0226	3.6125	1.0024	0.8358	0.0226	0.0226	1.2874	1.6315	0.3482	0.0226	2.1848	1.7647	0.0226	1.732	0.0226	1.2099	1.9526	0.0226	2.0736	0.0226	0.0226	0.5414	1	1.2481	3.6951	3.9278
776	arabitol	Carbohydrate	Pentose Metabolism	38075	GC/MS	100000012	1687.5	307.1	94154	7643-75-6;	C00474	HMDB01851	0.1892	0.1892	0.1892	0.1892	0.1892	0.1892	0.1892	0.1892	0.4667	0.1892	0.1892	0.1892	1.8401	1.1332	1.4165	1.1948	2.3184	1.3041	0.6604	1.0377	0.1892	0.5073	1.2996	1.3588	0.7472	2.212	1.7452	0.9667	0.448	0.5735	0.9737	0.4181	0.8104	1	0.1892	1.8273	1.0758
958	arachidate (20:0)	Lipid	Long Chain Fatty Acid	1118	GC/MS	893	2071.2	369.3	10467	506-30-9;	C06425	HMDB02212	0.4209	0.598	0.5397	0.4312	0.3582	0.5064	0.4283	0.9636	0.6906	0.851	0.4181	0.3582	1.1376	1	1.1358	5.7825	1.7919	0.8857	1.1229	5.8773	0.9794	1.4252	1.3112	2.131	1.0513	0.9711	1.5653	0.7812	2.3555	0.9624	0.3582	0.8839	0.4825	1.2474	2.1409	1.0943	0.6102
985	arachidonate (20:4n6)	Lipid	Polyunsaturated Fatty Acid (n3 and n6)	1110	LC/MS Neg	229	5525	303.4	444899	506-32-1;	C00219	HMDB01043	0.3942	0.1921	0.227	0.6286	0.394	0.2964	0.2833	0.3557	0.416	0.4348	0.2381	0.296	1.792	1.9566	2.4207	2.0575	1.6317	2.3655	0.9244	1.434	1.6501	1.5554	1.2491	0.82	1.291	1.0197	1.2142	1.0513	1.7341	0.922	1.6506	0.303	0.8279	1.1542	0.9803	1.112	1.2605
296	arginine	Amino Acid	Urea cycle; Arginine and Proline Metabolism	1638	GC/MS	231	1608.5	142	232	1119-34-2;	C00062	HMDB00517	0.2586	0.2903	0.2632	0.576	0.3388	0.4666	0.2586	0.2586	0.6788	0.2586	0.4243	0.2586	0.3947	1.8161	4.1571	0.4086	0.9955	0.4791	0.8628	0.2586	0.2586	3.3357	0.397	0.4992	0.2586	1.1265	2.0852	1.5177	2.0212	1.3919	2.3783	0.2586	0.2586	1.5883	0.2586	2.5009	2.4198
2192	ascorbate (Vitamin C)	Cofactors and Vitamins	Ascorbate and Aldarate Metabolism	1640	GC/MS	233	1850.1	332.1		134-03-2;	C00072	HMDB00044	0.0006	0.0012	0.0173	0.0631	0.0286	0.0006	0.0006	0.0006	0.0006	0.0006	0.0018	0.0006	1.5761	0.1876	2.5391	0.1322	1.1047	2.9415	0.5477	0.0596	4.9656	3.3618	3.1564	1.4898	0.4283	3.4493	3.0493	3.9998	0.4712	5.9337	0.2326	2.3922	1.2428	2.4216	1.0612	7.7494	6.1576
29	asparagine	Amino Acid	Alanine and Aspartate Metabolism	11398	GC/MS	917	1651.2	231	6267	70-47-3;	C00152	HMDB00168	0.0826	0.1281	0.0872	0.1777	0.0496	0.0715	0.1758	0.0496	0.5608	0.1618	0.144	0.3562	0.6866	2.4257	1.9647	0.4431	1.1091	1.3154	0.7348	0.8572	0.4772	1.6045	1.1049	1.3792	1.1945	1.411	2.7897	1	2.2344	1.6401	1.1618	1	0.5001	3.4139	1.5973	1.6046	1.7502
427	asparagylleucine	Peptide	Dipeptide	42980	LC/MS Pos	100003156	2170	246.2					0.2609	0.2609	0.2609	0.2609	0.2609	0.2609	0.2609	0.4534	0.2609	0.2609	0.2609	0.2609	0.6879	0.2609	0.2609	0.6006	1.807	0.5002	0.2609	1.3637	1.16	0.8114	0.9088	1.0645	0.8168	1.4163	0.2609	2.178	1.1225	13.3497	0.6953	1.7382	0.4943	2.8163	4.2362	1.0877	0.9355
27	aspartate	Amino Acid	Alanine and Aspartate Metabolism	15996	GC/MS	234	1529.7	232	5960	56-84-8;	C00049	HMDB00191	0.0647	0.0455	0.0893	0.5545	0.0866	0.0822	0.0907	0.1077	0.1328	0.1855	0.0578	0.0595	0.6632	1.8499	0.7087	0.8852	1.4466	1.1719	0.9944	0.9331	1.7498	1.2336	1.7058	0.7691	0.4958	1.0056	1.584	1.4972	1.0722	1.5745	2.7536	2.5645	0.7733	2.1093	1.8156	1.2557	1
434	aspartylleucine	Peptide	Dipeptide	40068	LC/MS Pos	100003158	2310	247.2	332962	3062-14-4;			0.2348	0.2348	0.3271	0.8728	0.2348	0.2348	0.3758	0.4138	0.4448	0.2348	0.2817	0.2348	0.5834	0.2348	7.3564	0.2969	2.7137	9.7488	0.5843	1.343	2.6232	0.2348	0.7493	1.8811	0.7826	2.7002	0.5095	2.5689	11.2203	8.3668	1	2.3279	1.0752	3.7776	4.5053	1.4277	1.0091
1055	azelate (nonanedioate)	Lipid	Fatty Acid, Dicarboxylate	18362	LC/MS Neg	2029	1322	187.2	2266	123-99-9;	C08261	HMDB00784	0.9289	0.6211	0.3416	1.8733	0.3774	0.3955	0.8048	1.6171	0.6557	1.3346	0.691	0.9202	0.5736	1.0727	0.3416	0.6165	0.6732	0.3416	1.3325	1.0497	0.3416	4.0415	1.1589	1.5365	1.3645	0.684	0.8078	0.9178	0.8799	1.3793	1.0711	1.6216	0.3416	2.4173	0.6198	0.4958	0.9124
2268	benzoate	Xenobiotics	Benzoate Metabolism	15778	GC/MS	100000008	1291.5	179	243	65-85-0;	C00180	HMDB01870	0.5829	0.428	0.7768	1.4466	0.8001	0.7139	2.1293	0.4753	2.1539	0.4346	1.1146	1.2456	0.8745	1.2124	72.3159	0.5751	1.1382	0.9565	3.6718	0.9101	1.1999	1.0977	1.2702	1.3592	1.0435	0.6937	1.0525	0.7402	0.8843	1	0.5872	0.8166	0.8763	0.771	0.4405	0.8052	1.2081
2125	beta-alanine	Nucleotide	Pyrimidine Metabolism, Uracil containing	55	GC/MS	244	1451.8	174	239	56-41-7;107-95-9;	C00099	HMDB00056	0.0431	0.0431	0.0817	0.192	0.0534	0.0953	0.0431	0.1192	0.0543	0.1594	0.052	0.049	1.8968	1.0012	0.5933	1.5946	2.7088	1.7382	1.0791	1.6598	1.8469	1.5667	2.2585	1.0362	0.9208	2.1129	1.7947	1.6976	0.9988	1.1755	1.6479	2.6407	1.0224	1.1583	1	2.0966	1.4716
6	betaine	Amino Acid	Glycine, Serine and Threonine Metabolism	34426	LC/MS Neg	799	725	178.1	247	107-43-7;	C00719	HMDB00043	0.6494	0.2733	0.5368	0.2733	0.2733	0.2733	0.4821	0.3683	0.2733	0.6488	0.2733	0.3923	1.7141	0.2733	0.2733	1.2236	0.9115	0.8099	0.6242	1.7245	1.0019	0.8767	0.8044	0.7915	1.1533	0.7174	0.9981	2.7392	1.7226	5.4586	1.7671	2.7513	1.6692	6.5923	4.1246	0.2733	0.955
1505	beta-sitosterol	Lipid	Sterol	27414	GC/MS	100001033	2380.8	357.4	222284	83-46-5;	C01753	HMDB00852	0.1185	0.1185	0.1185	0.1185	0.1185	0.1185	0.1185	0.1185	0.1185	0.5227	0.1185	0.1185	0.5692	1.2111	0.869	1.3451	1.0944	0.9491	0.1185	0.6931	0.7366	1.1346	1.2581	0.1185	1	0.1185	1.1916	1.1239	0.1185	0.8193	0.2621	0.922	0.1185	1.0898	0.6875	1	1.1746
2228	bilirubin (Z,Z)	Cofactors and Vitamins	Hemoglobin and Porphyrin Metabolism	27716	LC/MS Neg	1090	4812	583.2	5280352	635-65-4;	C00486	HMDB00054	0.2926	0.2926	0.2926	0.2926	0.2926	0.2926	0.2926	0.2926	0.2926	0.2926	0.2926	0.2926	0.7119	0.2926	0.2926	0.7493	0.2926	0.2926	0.2926	0.2926	0.2926	0.2926	0.2926	0.2926	0.8519	0.8623	0.2926	0.2926	1.0697	1.0574	1.9385	0.2926	1.0003	1.4134	1.0746	1.0065	1
2231	biliverdin	Cofactors and Vitamins	Hemoglobin and Porphyrin Metabolism	2137	LC/MS Neg	250	4671	581.2	5353439	55482-27-4;55482-27-4 ;	C00500	HMDB01008	0.6477	0.6477	0.6477	0.6477	0.6477	0.6477	0.6477	0.6477	0.6477	0.6477	0.6477	0.6477	0.6477	1	0.6477	0.6477	0.6477	0.6477	0.6477	0.6477	0.6477	0.6477	0.6477	0.6477	0.6477	0.6477	0.6477	0.6477	0.6477	0.6477	3.3934	0.6477	1	0.6477	0.6477	0.6477	0.6477
1122	butyrylcarnitine	Lipid	Fatty Acid Metabolism (also BCAA Metabolism)	32412	LC/MS Pos	100001054	2007	232.2	439829	25576-40-3;	C02862	HDMB02013	0.3606	0.3362	0.3991	0.3806	0.6692	0.501	0.086	0.3337	0.2904	0.634	0.5512	0.2495	5.5713	3.0234	2.6064	1.191	2.891	1.3423	1.552	1.2041	1.8733	3.1173	1.9081	1.6976	2.0344	5.8244	1.0741	5.5196	0.8418	8.0971	4.4024	2.4789	2.2429	3.4579	2.8218	1	0.7266
1507	campesterol	Lipid	Sterol	39511	GC/MS	100001269	2353	343.4	173183	474-62-4;	C01789	HMDB02869	0.0371	0.0371	0.093	0.0371	0.1338	0.0371	0.0371	0.0371	0.4227	0.0371	0.0371	0.0371	1.183	1.3436	0.3991	1.0011	1.0684	0.6371	0.5632	1.2945	1.3879	1.1946	1.0601	0.1776	0.5964	0.7368	1.5402	1	0.6847	1.2364	0.3848	0.7017	0.3675	1.3665	0.8813	1.1325	1.2148
933	caprate (10:0)	Lipid	Medium Chain Fatty Acid	1642	LC/MS Neg	888	5092	171.2	2969	112-37-8;	C01571	HMDB00511	1.2373	0.6834	0.6609	1.1903	2.0109	0.7833	0.9824	0.9624	0.9057	1.0096	0.9614	0.7698	1.1684	0.8198	0.9364	0.8548	0.961	0.7251	4.0111	1.3797	0.8689	1.4026	0.8151	1.1505	0.9399	1.5737	1.9707	2.045	1.8373	0.8052	0.7416	1.0668	1.0635	0.9904	0.7321	1.248	1.1947
1154	carnitine	Lipid	Carnitine Metabolism	15500	LC/MS Pos	100000007	702	162.2	10917	461-05-2;	C00318	HMDB00062	1	0.6884	0.9453	1.54	0.9206	0.9426	1.0123	1.0917	1.0488	1.1603	0.7006	0.7834	1.2568	1.1384	0.9408	0.7944	1.2889	1.0444	0.9578	0.9145	1.2215	1.1803	1.2061	0.9269	0.9643	1.1221	1.0352	1.6544	0.8124	1.6903	1.0285	2.0874	0.9877	1.4202	1.127	1.1478	1.0985
376	carnosine	Peptide	Dipeptide Derivative	1768	LC/MS Neg	249	813	225.2	439224	305-84-0;	C00386	HMDB00033	0.2491	0.2491	0.4286	0.5611	0.4512	0.3444	0.4091	2.8278	0.4332	0.92	0.2491	0.4727	0.6822	1.4298	1.2982	1.852	3.0691	0.4166	2.595	2.5642	1.62	2.4174	2.2182	0.6381	1.6212	1.08	1.5454	1.9869	1	1.0786	1.5742	1.8406	0.5144	0.8953	1.3388	1.2096	0.8166
2285	catechol sulfate	Xenobiotics	Benzoate Metabolism	35320	LC/MS Neg	100001605	1928	188.9	3083879	120-80-9;	C00090		0.2995	0.4702	0.7942	0.5969	0.4765	0.2666	0.2336	0.3593	0.3601	0.7707	0.2402	0.2879	3.3064	1.8238	0.5965	2.6363	2.6619	2.5037	0.6941	1.6783	1.5465	1	0.792	1.9791	2.0659	3.3574	1.4004	1.4159	3.1122	0.7848	4.4071	0.2308	0.6447	0.4133	1.4205	1.0368	1.3156
212	C-glycosyltryptophan*	Amino Acid	Tryptophan Metabolism	32675	LC/MS Pos	100001949	1912	367.1					0.096	0.0978	0.2018	0.5423	0.1323	0.1392	0.1275	0.2582	0.1686	0.221	0.1663	0.154	1.2157	1.0415	0.6918	0.6006	1.4853	1.0103	1.4863	1.0473	0.9583	0.9172	1.0943	1	0.9897	0.9638	1.4216	2.2702	1.2094	1.7808	2.3857	1.8292	1.2779	2.2596	1.5427	1.3812	1.3613
1287	chiro-inositol	Lipid	Inositol Metabolism	37112	GC/MS	100001859	1857	318.1		643-12-9;			0.3264	0.3264	0.5276	0.4606	0.3264	0.8027	0.3264	0.3264	0.8366	0.3264	0.3264	0.3264	2.6474	0.8169	1.8583	0.7603	1.8124	2.7857	0.731	1.233	1.741	1	1.7209	0.3816	1.3491	0.9024	1.157	1.5655	1.4161	0.6273	2.2005	0.6595	1.0976	0.3264	0.6797	3.7505	2.4228
1497	cholestanol	Lipid	Sterol	21131	GC/MS	100000859	2320.8	215.2	6665	80-97-7;	C12978	HMDB00908	0.1471	0.1106	0.1022	0.2267	0.1486	0.0513	0.0513	0.0513	0.1199	0.0513	0.0997	0.0878	1.8579	1.7856	1.1685	1.1964	2.0712	1.4025	0.4189	0.7357	1.1049	2.4735	2.0436	0.8828	1.0589	1	1.3878	0.9918	1.8273	1	1.0081	1.0061	0.7674	0.7368	0.4444	2.2477	3.1727
1484	cholesterol	Lipid	Sterol	63	GC/MS	266	2316.9	329.3	11025495	57-88-5;	C00187	HMDB00067	0.0914	0.0635	0.0813	0.1513	0.1057	0.084	0.0774	0.1301	0.1612	0.1171	0.1223	0.0768	1.1419	1.3275	1.0218	1.4847	1.2351	1.2102	0.4113	1.863	1.7475	1.8271	1.5562	0.5067	0.9519	0.8958	1.2653	1	1.9246	1.016	0.8773	1.141	0.9501	1.0481	0.8989	1.5708	1.6737
1313	choline	Lipid	Phospholipid Metabolism	15506	LC/MS Pos	1256	674	104.2	305	67-48-1;	C00114	HMDB00097	0.4297	0.4005	0.6287	1.0058	0.5066	0.5407	0.4024	0.5111	0.6364	0.6472	0.5137	0.4718	1.1868	1.3011	1.0453	1.1581	1	1.8414	1.3078	1.1273	1.6341	0.9519	1.1025	1.0502	1.0852	0.6403	1.1954	1.1424	1.504	0.8748	1.6526	1.5223	1.3102	1.0102	0.9898	1.3028	1.2493
1314	choline phosphate	Lipid	Phospholipid Metabolism	34396	LC/MS Pos	267	695	184.1	1014	72556-74-2;	C00588	HMDB01565	0.3177	0.3234	0.359	1.0565	0.3982	0.4723	0.444	0.6375	0.7724	1.0127	0.4389	0.4169	2.4425	1.8594	0.529	1.0481	1.8447	2.3469	1.768	1.951	2.1262	2.0925	1.6557	1.4401	0.8488	1.5132	0.9873	1.5078	0.8927	1.6006	1.4259	1.7668	1.1427	1.9927	2.2231	1.182	1
951	cis-vaccenate (18:1n7)	Lipid	Long Chain Fatty Acid	33970	GC/MS	100001228	1987	339.3	5282761	506-17-2;	C08367	HMDB03231	0.4918	0.3448	0.3741	0.7196	1.0838	0.7154	0.6859	0.7784	1.0761	0.6835	0.8222	0.5924	1.4651	1.0227	0.9331	0.8464	1.5041	1.2367	2.2129	1.604	0.9239	1.6504	0.9966	1.8003	1.2328	1.9908	3.0001	1.4717	0.9877	0.8073	0.8518	0.8245	0.5683	1.0955	0.4326	2.7051	2.9043
906	citrate	Energy	TCA Cycle	1564	GC/MS	1124	1763.4	273.1	311	77-92-9;	C00158	HMDB00094	0.1523	0.163	0.6352	1	0.1629	0.4083	0.3006	0.3187	0.2418	0.6989	0.1142	0.0369	0.3379	0.5267	0.6227	1.3808	0.9447	1.3976	0.9936	0.2432	1.0064	1.0856	1.5808	4.82	1.0874	1.0812	1.7607	1.4917	1.8258	2.4892	1.3505	0.3769	0.5972	2.1446	1.7167	3.0721	2.0752
300	citrulline	Amino Acid	Urea cycle; Arginine and Proline Metabolism	2132	LC/MS Pos	391	715	176.1	9750	372-75-8;	C00327	HMDB00904	0.7437	0.7211	1	1.0566	0.9563	0.8794	0.9057	1.5781	0.7696	1.428	0.8468	0.5696	0.5238	1.5111	1.3574	1.1073	0.627	0.6793	0.9672	1.2508	0.4904	0.8587	0.3696	0.8486	0.7846	0.9298	0.5615	1.8989	1.1266	2.9136	1.6681	1.9156	0.7402	2.8426	2.7836	0.9111	0.9563
322	creatine	Amino Acid	Creatine Metabolism	27718	LC/MS Pos	1221	758	132.1	586	57-00-1;	C00300	HMDB00064	0.2672	0.1383	0.3231	0.3813	0.3971	0.2524	0.2997	2.2312	0.2529	0.6507	0.2071	0.3287	1.2069	0.9126	0.7262	0.5456	1.3237	0.9949	1.1325	0.7972	1.2405	1.3871	1.6744	1	0.8132	1.5604	1.1019	2.5826	1.0192	2.7174	1.212	3.7642	0.9432	2.92	2.2614	1.8304	1.9011
353	cys-gly, oxidized	Amino Acid	Glutathione Metabolism	18368	LC/MS Neg	1224	955	353.1	333293	7729-20-6;			0.2493	0.2493	0.2493	1.0917	0.2493	0.2493	0.2493	0.2493	0.2493	0.2493	0.2493	0.2493	1.1866	0.2493	0.2493	0.2493	1.9213	0.2493	0.3638	0.2493	2.0687	0.2493	0.2493	0.6451	0.7068	0.2493	0.2493	0.8177	0.2493	0.2493	0.2493	4.2483	0.2493	0.2493	2.0536	1	0.5811
281	cysteine	Amino Acid	Methionine, Cysteine, SAM and Taurine Metabolism	31453	GC/MS	800	1560.1	218	58626419722	52-90-4;56-89-3;	C00097	HMDB00574	0.1775	0.1142	0.3471	0.5084	0.0551	0.2192	0.2076	0.3269	0.3859	0.4891	0.2275	0.2072	3.1593	4.4653	3.1278	1	3.8588	4.2298	2.0874	1.0572	3.2841	2.0358	1.4444	1.7286	1.8534	1.7259	3.5729	1.3061	1.6967	0.2477	1.6742	1.3055	0.9428	0.3148	0.891	3.5902	3.5197
349	cysteine-glutathione disulfide	Amino Acid	Glutathione Metabolism	35159	LC/MS Pos	100001437	821	427.1	4247235	13081-14-6;		HMDB00656	0.5605	0.3856	1	1.4271	0.4435	0.7919	0.3301	0.4478	0.7542	0.6764	0.3689	0.2903	5.6192	7.3904	4.2149	0.3657	3.9628	4.8317	1.8851	0.1076	3.6165	4.142	1.3064	3.0497	2.9117	1.633	3.2116	2.3365	0.6704	0.4979	0.3831	2.2937	0.2311	0.1236	1.2458	6.2227	6.5948
283	cystine	Amino Acid	Methionine, Cysteine, SAM and Taurine Metabolism	31454	GC/MS	279	2015.3	218	595	56-89-3;	C00491	HMDB00192	0.3089	0.3089	1.1681	0.8319	0.3089	0.3089	0.3089	0.5963	1.041	1	0.5112	0.5405	0.3089	0.3089	0.3089	4.9447	0.3089	0.5611	15.2864	9.256	1.0425	0.3089	0.3089	0.3089	1.0293	0.8621	1.5387	0.3089	0.3089	0.3089	0.3089	0.3089	0.3089	0.3089	0.3089	0.3089	0.3089
2133	cytidine	Nucleotide	Pyrimidine Metabolism, Cytidine containing	514	LC/MS Pos	827	1065	244	6175	65-46-3;	C00475	HMDB00089	0.1817	0.1222	0.1734	0.763	0.1509	0.2125	0.1663	0.409	0.444	0.3391	0.1626	0.1725	1.6494	1.3458	0.2876	2.4133	0.6242	0.4753	1.2859	2.1355	0.5332	1.1478	0.7761	2.2267	3.453	0.7334	1.4587	3.3197	0.7659	3.9101	1	2.9112	0.8545	3.5258	4.1238	1.0079	1.0385
1315	cytidine 5'-diphosphocholine	Lipid	Phospholipid Metabolism	34418	LC/MS Pos	1220	777	489.1		33818-15-4;	C00307		0.4045	0.4903	0.2356	1	0.9739	0.4203	0.7002	0.8765	0.294	1.1716	0.3525	0.2444	2.4561	3.5705	0.1028	0.1028	8.2554	1.4439	3.228	0.9785	0.3836	4.9393	8.1055	5.7646	0.1028	6.4453	3.436	0.7343	0.2482	0.6793	0.5154	0.4843	0.3073	4.5569	0.8524	5.3966	5.0049
2130	cytidine 5'-monophosphate (5'-CMP)	Nucleotide	Pyrimidine Metabolism, Cytidine containing	2372	LC/MS Pos	282	887	324	7058165	63-37-6;	C00055	HMDB00095	0.149	0.1514	0.1817	0.3668	0.1974	0.2197	0.2198	0.1107	0.2106	0.4914	0.1925	0.1551	2.0934	3.5248	0.679	1.3697	2.0681	1.5326	1.4936	1.2363	2.5521	3.0181	2.4077	6.1949	1.9175	1.0421	1.8109	0.6602	1.069	0.7252	0.7409	0.8527	0.9579	0.9007	0.6812	3.8719	3.9211
2131	cytidine-3'-monophosphate (3'-CMP)	Nucleotide	Pyrimidine Metabolism, Cytidine containing	2959	LC/MS Pos	105	1181	323.9	256622	84-52-6;	C05822		0.3175	0.3167	0.3167	1.5686	0.3167	0.4866	0.3633	0.3167	0.5059	1	0.4179	0.3167	0.3167	0.3167	0.3167	11.6441	1.3376	0.8017	0.3167	13.5349	0.6537	0.6624	0.3167	0.5498	0.3167	0.3167	1.2803	6.5521	1.821	2.545	1.8975	9.8553	0.3167	5.7011	6.5025	0.6408	0.3167
1321	cytidine-5'-diphosphoethanolamine	Lipid	Phospholipid Metabolism	34410	LC/MS Pos	100001407	765	447	293	72842-05-8;	C00570	HMDB01564	0.4205	0.3779	0.2244	1.1799	0.2244	0.4094	1.0056	0.8753	1.1825	0.8213	0.5552	0.4587	0.7801	1.1018	0.6124	0.2244	1.666	1.0569	1.8393	1.1474	0.4476	1.352	1.5131	1.1912	0.3763	2.897	1.435	1.0549	0.5662	0.9928	0.5242	0.9944	0.5969	0.9175	1.0232	1.5623	1.2395
2193	dehydroascorbate	Cofactors and Vitamins	Ascorbate and Aldarate Metabolism	1659	GC/MS	301	1800	245.1	835	490-83-5;	C05422	HMDB01264	0.144	0.144	0.144	0.144	0.144	0.144	0.144	0.144	0.144	0.144	0.144	0.144	0.144	1.045	3.0557	0.144	0.144	1.8932	0.9082	0.4927	1.9207	0.144	0.144	0.144	0.5939	1.8404	1.3315	0.144	1	0.144	0.7193	0.8615	1.2625	1	1.1257	0.144	0.144
1153	deoxycarnitine	Lipid	Carnitine Metabolism	36747	LC/MS Pos	100001662	759	146.1	725	6249-56-5;	C01181	HMDB01161	0.6539	0.5369	0.6197	0.9281	0.511	0.509	0.5399	0.5809	0.548	0.687	0.4291	1.3438	1.6745	1.3392	1.1203	1.6468	1.5151	1.3072	1.0487	1.6617	2.1104	1.4184	1.2009	0.9637	1.6299	1.3885	1.4571	1.2344	1	1.0799	1.7387	0.9727	0.981	1.0387	1.4065	1.273	1.2914
989	dihomo-linoleate (20:2n6)	Lipid	Polyunsaturated Fatty Acid (n3 and n6)	17805	LC/MS Neg	1231	5722	307.3	6439848	2091-39-6;	C16525		0.461	0.2696	0.2791	0.8024	0.7141	0.5137	0.634	0.6837	0.795	0.8809	0.3109	0.4515	1.6075	1.8779	1	1.3529	1.1284	1.1747	2.2781	1.2217	0.8743	1.165	1.0185	2.5937	1.1191	2.8955	2.1907	0.9714	0.9061	0.3782	0.5019	0.3782	0.4581	0.8444	0.4394	1.8126	1.7614
984	dihomo-linolenate (20:3n3 or n6)	Lipid	Polyunsaturated Fatty Acid (n3 and n6)	35718	LC/MS Neg	100001739	5600	305.4	5312529	17046-59-2 ;	C03242	HMDB02925	0.5611	0.2905	0.2142	0.653	0.5141	0.3747	0.2589	0.3472	0.3849	0.3843	0.1778	0.2573	2.1558	3.2716	2.6501	2.4367	1.7399	1.2174	1.0069	1.1114	1.3156	2.0556	2.7836	4.2998	1.3619	1.8495	1.1559	0.86	2.3402	0.7341	0.7208	0.2605	0.5713	0.631	0.4609	3.6485	4.2668
738	dihydroxyacetone phosphate (DHAP)	Carbohydrate	Glycolysis, Gluconeogenesis, and Pyruvate Metabolism	15522	GC/MS	309	1737	315.1	4643300	102783-56-2;	C00111	HMDB01473	0.4575	0.2585	0.9823	0.1546	0.1546	0.8267	0.1546	1	0.1546	0.8248	0.1546	0.1546	0.1546	0.1546	0.1546	2.3665	0.1546	0.1546	0.1546	0.1546	0.1546	6.8151	1.6358	0.1546	0.1546	0.1546	0.1546	0.918	1.1521	0.1546	1.662	1.2118	0.1546	0.1546	0.1546	0.1546	0.1546
307	dimethylarginine (SDMA + ADMA)	Amino Acid	Urea cycle; Arginine and Proline Metabolism	36808	LC/MS Pos	100001810	812	203.2	123831	102783-24-4;	C03626	HMDB01539	0.18	0.1149	0.2289	0.6375	0.1149	0.192	0.1149	0.1605	0.1945	0.1476	0.1298	0.1832	0.9819	1.2007	1.8894	0.9797	1.1679	1.1458	0.759	1.6506	0.8633	1.0181	0.8241	0.9363	0.5944	0.3318	1.3857	3.7135	3.0982	1.8062	1.7721	1	1.1415	1.9811	2.0515	1.3831	1.6728
976	docosahexaenoate (DHA; 22:6n3)	Lipid	Polyunsaturated Fatty Acid (n3 and n6)	19323	LC/MS Neg	100000665	5518	327.3	445580	6217-54-5;	C06429	HMDB02183	0.6725	0.3043	0.1656	0.6424	0.5925	0.3255	0.4333	0.3723	0.6298	0.6718	0.301	0.5733	1.6292	1.8742	2.0958	1.8366	1.2393	2.8935	0.9783	1.2521	2.0314	1.3087	1.3902	1.2822	1.6535	1.5242	1.3835	0.6832	1.5963	0.7769	1.2115	0.1487	0.8314	0.945	0.893	1.7095	1.8575
975	docosapentaenoate (n3 DPA; 22:5n3)	Lipid	Polyunsaturated Fatty Acid (n3 and n6)	32504	LC/MS Neg	100001181	5574	329.4		2234-74-4 ;	C16513	HMDB01976	0.9971	0.4224	0.2194	0.8804	0.7622	0.41	0.4794	0.4233	0.8005	0.8571	0.2568	0.5188	2.1928	2.5333	2.1113	2.4116	1.7822	2.8058	1.4632	1.5542	1.5875	1.5708	1.3614	2.206	1.5313	2.1753	2.1601	0.7126	1.7447	0.5565	1	0.122	0.6091	0.8008	0.9026	3.1917	2.842
987	docosapentaenoate (n6 DPA; 22:5n6)	Lipid	Polyunsaturated Fatty Acid (n3 and n6)	37478	LC/MS Neg	100001580	5625	329.4	6441454	25182-74-5;	C16513	HMDB13123	0.4785	0.1668	0.0384	0.4917	0.4396	0.2259	0.3994	0.2604	0.4573	0.7484	0.1683	0.3509	1.4592	4.2079	3.7195	1.7412	1.667	5.299	0.9373	2.0834	2.1516	1.4838	1.207	0.6867	1.3283	1.0627	1.7334	1.2191	2.076	1	1.4425	0.2143	0.9273	1.7298	1.9419	2.1517	2.0762
974	eicosapentaenoate (EPA; 20:5n3)	Lipid	Polyunsaturated Fatty Acid (n3 and n6)	18467	LC/MS Neg	2050	5442	301.3	446284	10-2005-9;10417-94-4;	C06428	HMDB01999	1.6624	0.8437	0.405	1	1.1679	0.6288	0.9008	0.5491	0.9264	1.0727	0.6712	1.1217	1.3566	1.1037	1.3564	1.142	1.1466	1.5541	1.4931	0.9273	1.1446	0.9965	1.0581	1.2068	1.0789	2.2137	2.442	0.5333	1.1939	0.3315	0.7803	0.0946	0.5315	0.4944	0.5106	1.5599	1.7151
961	eicosenoate (20:1n9 or 11)	Lipid	Long Chain Fatty Acid	33587	LC/MS Neg	100001335	5955	309.4	5282768				0.4881	0.2796	0.4457	1	0.9146	0.7227	0.6778	0.9638	0.9719	1.0839	0.3348	0.4152	2.491	1.3177	0.831	1.9104	1.328	1.0796	2.8269	2.1106	0.7312	1.2252	0.8656	2.8367	1.4289	3.4433	2.6822	1.057	0.9514	0.4921	0.7749	0.4904	0.6925	1.0281	0.5676	1.7753	2.0006
2515	equol sulfate	Xenobiotics	Food Component/Plant	40478	LC/MS Neg	100003429	3625	321.2					0.527	0.7065	0.8691	0.5545	0.7955	0.4773	0.3937	0.4194	0.5907	1.3441	0.5496	0.3203	1.298	1.544	0.6007	1.5705	2.1958	0.9848	0.8096	2.5838	0.545	0.9035	1.064	2.1826	2.132	6.9334	1.7396	0.7196	1.9671	0.3203	4.1635	0.3203	0.7926	0.3203	3.3892	1.6526	1.9208
2516	ergothioneine	Xenobiotics	Food Component/Plant	37459	LC/MS Pos	100002154	847	230.2	3032311	58511-63-0;	C05570	HMDB03045	0.6026	0.484	0.6765	1.464	0.9109	0.6599	0.6109	0.382	0.4646	0.5119	0.3228	0.1944	1.7111	1.9117	2.0601	0.8909	0.8779	1.6957	1.0456	0.7691	1.2681	0.6005	1.5961	0.5766	0.4412	2.496	1.1306	1.2874	1.7333	2.7239	1.7448	1.3585	3.0712	1.8208	0.8232	1.4274	1.2804
965	erucate (22:1n9)	Lipid	Long Chain Fatty Acid	1552	LC/MS Neg	1087	6273.3	337.4	8216	112-86-7;	C08316	HMDB02068	0.0905	0.0896	0.1249	0.3776	0.2772	0.1349	0.1378	0.1946	0.2097	0.2374	0.0526	0.0797	3.2611	2.1589	1.0556	10.8865	3.848	1.2374	1.1008	6.273	1.1577	1.3975	1	2.8327	1.7405	1.9103	1.214	0.6871	1.5957	0.5056	0.7605	0.3718	0.4467	0.5624	1.0285	1.4013	1.4906
2518	erythritol	Xenobiotics	Food Component/Plant	20699	GC/MS	100000846	1517.5	217		149-32-6;	C00503	HMDB02994	0.227	0.227	0.2933	0.227	0.2302	0.227	0.3772	0.3667	0.2604	0.227	0.227	0.227	2.3718	1.1988	2.6214	1	1.83	2.484	1.0073	1.2718	1.344	1.3686	1.2321	0.9946	0.9876	1	2.1085	1.1106	1.2436	0.974	0.7417	0.227	1.4212	0.227	0.7408	0.8567	0.8457
900	erythronate*	Carbohydrate	Aminosugar Metabolism	33477	GC/MS	100001320	1546.9	292.1	2781043	88759-55-1;		HMDB00613	0.068	0.068	0.068	0.1489	0.068	0.068	0.0719	0.2169	0.1551	0.1123	0.0904	0.068	1.5537	1.2736	0.8944	0.654	1.4185	1.3739	0.8094	1	1.6721	1.8133	1.4027	1.414	1.6946	2.2301	1.1579	0.5489	1.0545	0.9455	0.6075	0.5531	0.5209	0.7406	0.8624	1.1121	0.575
1319	ethanolamine	Lipid	Phospholipid Metabolism	1497	GC/MS	420	1304	174.1		141-43-5;	C00189	HMDB00149	0.1535	0.0811	0.3754	0.8836	0.2231	0.2187	0.0682	0.2026	0.1109	0.1166	0.0955	0.0925	1.7814	1.1511	1.8461	1	2.8112	3.0675	1.2455	0.5733	2.0468	1.1117	2.0174	2.8322	2.5655	1.8091	2.0084	1.6558	1.3193	0.9802	2.0725	1.0482	1.6798	0.6467	0.5927	2.0067	1.3779
2182	flavin adenine dinucleotide (FAD)	Cofactors and Vitamins	Riboflavin Metabolism	2134	LC/MS Neg	327	2413	784.1	643975	146-14-5;84366-81-4;	C00016	HMDB01248	0.4504	0.3548	0.5347	1	0.5981	0.4534	1.319	0.7456	0.4837	0.8831	0.4838	0.4503	1.7134	1.6472	0.8571	1.0288	1.6953	1.4376	1.4512	1.5606	1.0445	1.8507	1.8862	1.1268	0.7399	1.9235	2.2581	0.8877	1.0437	0.4582	0.9333	0.6922	0.9555	0.739	0.4049	1.9991	2.05
830	fructose	Carbohydrate	Fructose, Mannose and Galactose Metabolism	31266	GC/MS	878	1762.7	204	5984	57-48-7;	C00095	HMDB00660	0.0492	0.1332	0.483	0.3335	0.3074	0.5535	0.0906	0.5268	0.3699	0.2634	0.2424	0.0492	1.1009	1.8343	7.1083	1.054	1.1638	2.7152	1.0777	0.7286	1.6694	1.523	1.0539	1.17	2.1102	1.2893	1.896	0.764	3.7222	0.8635	1.1683	0.6072	3.7846	1.8098	0.671	0.7987	1.0442
733	fructose-6-phosphate	Carbohydrate	Glycolysis, Gluconeogenesis, and Pyruvate Metabolism	12021	GC/MS	1232	1994.9	315.1		103213-47-4;	C05345	HMDB00124	0.0458	0.0375	0.0831	0.3885	0.1321	0.0566	0.1111	0.2736	0.1512	0.1266	0.0575	0.0458	1.1248	1.5395	0.5889	0.9677	1.3581	0.9421	1.0936	1.697	2.0353	1.7817	1.1895	0.7344	0.7135	0.7171	1.6104	2.9149	1.6938	2.6762	1	1.7056	0.904	1.9168	1.7914	1.3567	1.8194
782	fucose	Carbohydrate	Pentose Metabolism	15821	GC/MS	918	1682.2	204	3034656	2438-80-4;	C02095	HMDB00174	0.0814	0.0814	0.1149	0.2477	0.1107	0.1109	0.0814	0.0814	0.1545	0.2515	0.1142	0.0814	1.2942	1.3916	1.4119	0.7448	1.2171	2.0668	1.1749	0.913	2.3316	1.3733	1	0.9534	2.0939	0.945	1.4879	1.0483	1.3363	0.6661	1.3478	1.3761	0.6818	0.665	0.5739	1.1586	1.0067
915	fumarate	Energy	TCA Cycle	1643	GC/MS	330	1382.1	245		100-17-8;	C00122	HMDB00134	0.0566	0.2585	0.1937	0.495	0.2091	0.1408	0.1701	0.2351	0.171	0.1288	0.0374	0.0978	0.9163	1.5723	0.6991	1.3354	1.3773	1.4843	0.6921	1.2551	1.4108	1.3742	1.1184	1.3641	0.7799	1.4986	2.0072	1.5074	2.2451	2.7513	1.0562	1.0286	0.8682	1.5145	1.5752	1	1.0802
845	galactose	Carbohydrate	Fructose, Mannose and Galactose Metabolism	12055	GC/MS	287	1793.8	203.9	3037556	59-23-4;	C01582	HMDB00143	0.1928	0.1928	0.1928	0.2547	0.1928	0.1928	0.1928	0.3093	0.2058	0.1928	0.1928	0.1928	1.3048	1.1198	7.4966	0.8999	1.8711	7.7214	0.8316	1.5885	2.5757	1.4368	1.564	0.6192	3.9649	1.5223	3.1633	0.9666	1.6557	0.6487	1.1439	0.8316	1.0745	0.9255	0.7171	1.0334	0.8735
41	gamma-aminobutyrate (GABA)	Amino Acid	Glutamate Metabolism	1416	GC/MS	141	1539.7	304.1	6992099119	56-12-2;	C00334	HMDB00112	0.0964	0.0964	0.0964	0.9966	0.4436	0.4868	0.0964	0.2073	0.2793	0.0964	0.0964	0.2039	0.7877	2.7496	2.0872	1.7583	0.4515	2.3818	0.9376	0.7846	2.3121	0.9584	2.2878	0.7332	0.388	1.9814	1.7315	2.2756	1.4621	1.3934	1.1857	0.5317	8.97	1.1756	1.0624	1.3658	1.7457
360	gamma-glutamylalanine	Peptide	Gamma-glutamyl Amino Acid	37063	LC/MS Pos	100001843	1108	219	440103	5875-41-2;			0.1145	0.1145	0.2492	0.5697	0.1414	0.1743	0.1145	0.2264	0.3388	0.3362	0.1182	0.1145	2.0945	4.7681	0.9559	1	3.7417	1.0185	1.7375	0.6964	2.7751	0.9473	1.5536	1.4357	1.0148	0.9935	2.2311	1.3743	1.5178	0.9737	1.3192	1.8455	1.0065	0.6451	2.2649	1.8931	1.8961
362	gamma-glutamylglutamate	Peptide	Gamma-glutamyl Amino Acid	36738	LC/MS Pos	331	1036	277.1	92865	1116-22-9;			0.0701	0.0435	0.1059	0.7847	0.1494	0.1689	0.0455	0.1611	0.3183	0.3617	0.1121	0.0676	1.5596	3.3825	0.7762	0.7345	4.1107	1.1938	1.496	0.4282	3.414	1.2014	1.6252	2.3742	1.8658	1.1561	2.7105	2.8205	0.9349	1	1.0431	3.461	0.5692	0.5641	2.8503	4.5393	4.508
366	gamma-glutamylisoleucine*	Peptide	Gamma-glutamyl Amino Acid	34456	LC/MS Pos	100001485	2644	261.2				HMDB11170	0.2808	0.2808	0.2808	0.6539	0.2808	0.2808	0.2808	0.2808	0.2808	0.2978	0.2808	0.2808	1.1795	1.5122	1	1.4162	1.6087	1.0003	0.6654	1.5386	1.2902	0.8251	0.6472	0.7202	0.2808	0.6806	1.1902	0.745	2.3988	0.2808	2.5807	0.5255	1.4481	0.6339	1	1.2068	1.4658
367	gamma-glutamylleucine	Peptide	Gamma-glutamyl Amino Acid	18369	LC/MS Pos	1268	2744	261.2	151023	2566-39-4;		HMDB11171	0.0744	0.0744	0.1681	0.7318	0.0744	0.154	0.0744	0.15	0.1755	0.1283	0.0744	0.0744	1.8336	3.2306	1.5926	2.5949	2.9197	1.1084	1.3085	2.6545	2.2562	0.8424	0.8179	1.1576	0.64	0.6201	1.6619	1.6873	3.8309	0.6606	5.3169	1.0694	2.2408	0.5174	1.4452	1.9749	2.4808
369	gamma-glutamylmethionine	Peptide	Gamma-glutamyl Amino Acid	37539	LC/MS Pos	100001313	1993	279.2	7009567	17663-87-5;			0.3861	0.3758	0.4433	0.5578	0.3758	0.4376	0.3758	0.4562	0.4801	0.6144	0.3758	0.3873	1.547	2.7054	0.9295	1.0353	4.7988	0.8106	1.9162	1.3873	1.6052	1	1.3684	1.283	1.2203	1.0088	1.9888	1.975	2.2667	0.3967	2.7555	1.3977	2.0162	0.5198	1.816	2.3244	2.2662
370	gamma-glutamylphenylalanine	Peptide	Gamma-glutamyl Amino Acid	33422	LC/MS Pos	100000491	2846	295.1	111299	7432-24-8;		HMDB00594	0.2062	0.1696	0.2103	0.6431	0.2486	0.1696	0.1696	0.4156	0.3767	0.2224	0.3199	0.1799	1.6103	3.5181	1.1067	1.9934	3.1091	1.2271	1.9599	3.1901	3.0312	0.5984	0.8933	1.3209	0.8613	0.7291	2.3966	1.3979	2.6274	0.3009	4.3042	1.23	2.1046	0.4205	1.7568	1.8262	2.0598
371	gamma-glutamylthreonine*	Peptide	Gamma-glutamyl Amino Acid	33364	LC/MS Pos	100001314	977	249.1		5652-48-2;			0.1453	0.1184	0.3138	0.9199	0.1184	0.1184	0.1184	0.3826	0.3092	0.3354	0.2057	0.1184	2.4704	3.694	0.8623	2.645	2.6946	1.5292	2.2038	4.0803	3.0088	0.6338	0.8646	1.0763	0.9736	0.8809	2.478	1.2053	2.9066	1	4.5552	1.4379	2.5146	0.9497	2.5537	1.6174	1.9243
372	gamma-glutamyltryptophan	Peptide	Gamma-glutamyl Amino Acid	33947	LC/MS Pos	100001295	3033	334.2	3038501	66471-20-3;			0.1664	0.1664	0.3841	0.6366	0.1664	0.1664	0.2017	0.3146	0.2565	0.1664	0.2366	0.3019	1.0009	2.8395	0.9991	1.4381	1.8087	1.0704	1	1.3709	1.2839	0.7377	0.7607	1.1374	2.1552	1.1098	1.7874	1.059	1.6251	0.5905	1.8717	0.9776	1.1543	0.5119	1.4117	1.5559	1.5078
373	gamma-glutamyltyrosine	Peptide	Gamma-glutamyl Amino Acid	2734	LC/MS Pos	1102	2073	311.2	94340	7432-23-7;			0.239	0.3468	0.4539	0.8954	0.2568	0.2195	0.2195	0.2319	0.3153	0.3121	0.2728	0.2274	1.5061	3.5759	1.46	2.3669	3.4149	1.0013	1.4341	2.74	2.0805	1	1.1699	1.4249	0.8424	0.575	1.525	1.7624	2.7556	0.7717	4.0224	1.1143	1.7431	0.6059	1.3373	2.2303	2.6203
374	gamma-glutamylvaline	Peptide	Gamma-glutamyl Amino Acid	32393	LC/MS Pos	100001126	2040	247.2		2746-34-1;		HMDB11172	0.2624	0.1947	0.7433	0.587	0.1947	0.1947	0.1947	0.4857	0.1947	0.1947	0.1947	0.1947	1.0503	2.0864	1.1091	2.3433	1.9695	1.0508	1.6584	2.8173	2.1871	0.8253	0.7746	0.939	0.7512	0.833	1.765	1	2.698	0.9944	3.9678	1.3531	3.2252	0.5959	1.8376	1.3393	1.8302
729	glucose	Carbohydrate	Glycolysis, Gluconeogenesis, and Pyruvate Metabolism	20488	GC/MS	572	1866.8	217.1	79025	50-99-7;	C00031	HMDB00122	0.5006	0.4701	0.3132	2.7696	1.8491	1	0.974	2.88	2.5575	3.5555	1.32	1.026	0.2409	1.2032	5.8405	0.3287	0.5007	0.293	0.5072	0.3045	0.3594	1.6016	2.0378	0.7622	0.7437	4.0566	1.2388	1.7913	0.4654	0.6026	0.3961	1.1665	2.8958	0.7479	0.8737	0.8452	0.9563
730	glucose-6-phosphate (G6P)	Carbohydrate	Glycolysis, Gluconeogenesis, and Pyruvate Metabolism	31260	GC/MS	291	2042.7	387.2		103192-55-8;	C00668	HMDB01401	0.0907	0.0356	0.1047	0.4531	0.0994	0.0823	0.0694	0.4289	0.2572	0.1673	0.0602	0.0651	1.2367	1.972	0.4624	0.9495	1.6595	1.1346	0.9433	1.8426	1.9093	2.5052	1.7419	1	0.779	0.6888	1.4592	3.5074	1.9501	3.2625	0.9139	1.4635	0.9378	2.042	1.7176	2.2075	2.2608
36	glutamate	Amino Acid	Glutamate Metabolism	57	LC/MS Pos	561	700	148.1	611	56-86-0;	C00025	HMDB00148	0.2366	0.2257	0.3525	0.8444	0.3626	0.3748	0.2803	0.3794	0.5023	0.5331	0.3053	0.265	0.902	1.4202	0.8895	1.027	1.2622	1.2149	1.008	1.2335	1.1618	0.8	1	1.5802	0.9918	0.992	0.9527	1.3257	1.411	1.3075	1.3965	1.3941	1.0571	1.247	1.1238	1.483	1.4069
46	glutamate, gamma-methyl ester	Amino Acid	Glutamate Metabolism	33487	LC/MS Pos	100001103	1062	162.1	73913	1499-55-4 ;			0.1408	0.1408	0.1408	0.5046	0.1408	0.1408	0.1408	0.252	0.1408	0.1408	0.1408	0.1408	1.1508	1.5582	0.7303	1.0473	1.815	0.5053	0.9659	0.9146	1.5654	1.5303	0.9674	0.7321	1.8205	1.5821	1.1983	1.0326	0.8449	1.2368	0.911	1.056	1.0892	1	1.4231	1.056	1.1013
37	glutamine	Amino Acid	Glutamate Metabolism	53	LC/MS Pos	563	684	147.2	5961	56-85-9;	C00064	HMDB00641	0.9329	0.7746	1.3988	1.6303	0.9383	1.0509	0.7051	1.4894	1.0149	1.2333	0.7021	0.9566	0.801	1	1.2253	0.5407	0.8576	1.1685	1.2236	0.7095	1.048	0.9341	1.2645	1.2876	0.4306	0.8874	0.7716	1.8796	1.2236	1.7413	0.7598	1.3249	0.7384	1.6101	1.5351	0.8608	0.8049
459	glutamine-leucine	Peptide	Dipeptide	42994	LC/MS Pos	100003160	2180	260.2					0.3113	0.3113	0.3113	0.3126	0.3113	0.3113	0.3113	0.3113	0.3113	0.3113	0.3113	0.3113	0.9797	0.3113	0.3113	0.4935	3.2291	0.4554	0.5181	1.1464	3.5791	0.4324	0.7346	1.1898	0.7051	0.8463	0.415	2.0626	1.2854	6.7096	0.3113	2.3998	0.921	3.3511	3.1665	1.3314	1.0203
347	glutathione, oxidized (GSSG)	Amino Acid	Glutathione Metabolism	27727	LC/MS Pos	448	1535	613.1	6535911215652	103239-24-3;	C00127	HMDB03337	0.7118	0.664	0.3984	0.5556	0.6157	0.3968	0.4892	0.2947	0.2675	0.5012	0.259	0.1943	0.4002	0.8117	0.4753	0.0055	0.5746	1.7664	0.1285	0.0055	0.5571	4.7694	5.6709	2.9259	3.0264	2.9859	1.1047	3.4788	0.0055	3.6868	0.0055	2.3606	0.0055	3.2407	1.2866	2.4799	1.9086
346	glutathione, reduced (GSH)	Amino Acid	Glutathione Metabolism	2127	LC/MS Pos	496	1274	308.1	124886	70-18-8;	C00051	HMDB00125	0.2304	0.4673	0.1424	1.2568	0.5237	0.3695	0.0253	0.0804	0.0518	0.0717	0.0253	0.0253	0.7432	0.6869	0.1792	0.4359	4.3924	0.1994	0.081	0.0253	1.1378	5.995	44.8252	5.1276	1	24.3297	2.0463	21.9826	0.3487	178.541	0.0253	2.3367	0.0557	18.2246	13.2312	43.4348	14.813
749	glycerate	Carbohydrate	Glycolysis, Gluconeogenesis, and Pyruvate Metabolism	1572	GC/MS	1052	1360.7	189	752	600-19-1;	C00258	HMDB00139	0.5089	0.3821	0.8503	0.9573	0.4542	0.4793	0.573	0.9988	0.6539	0.9914	0.3821	0.8325	1.7421	1.8732	3.5428	3.1094	1.5906	1.652	1.6112	2.4287	0.9936	0.9879	1.0121	0.9656	2.5119	1.0223	1.3477	1.4165	3.842	0.7727	2.6793	1.5675	0.9754	0.8503	0.8352	1.211	0.6032
1418	glycerol	Lipid	Glycerolipid Metabolism	15122	GC/MS	1254	1311	205	753	56-81-5;	C00116	HMDB00131	0.6425	0.2499	1.2593	1.0127	0.7418	0.6835	0.7949	1.0185	0.6212	0.8777	0.6233	0.5192	1.1256	0.9283	1.4668	0.3638	1.1908	1.8937	2.6848	0.9058	1.2852	1.5281	1.1487	1.0396	1.2804	2.9726	2.8878	1.136	0.8782	0.7199	0.8882	0.9815	0.8851	1.1772	0.5262	1.0697	0.9071
2980	glycerol 2-phosphate	Xenobiotics	Chemical	27728	GC/MS	100001029	1691.8	243	2526	819-83-0;	C02979	HMDB02520	0.1115	0.0489	0.1165	0.1788	0.1334	0.1094	0.0489	0.1352	0.0996	0.2131	0.0489	0.0751	1.2127	1.8956	0.7788	0.8629	3.8971	1.5018	1.2172	0.9762	2.6759	3.9508	3.0188	0.8318	2.1475	1.8779	2.238	1	1.5605	1.4396	2.1101	1.0655	0.9375	0.9912	1.0076	5.9775	5.9778
1419	glycerol 3-phosphate (G3P)	Lipid	Glycerolipid Metabolism	15365	GC/MS	100000258	1719.7	357.1	754	29849-82-9;	C00093	HMDB00126	0.0602	0.0538	0.0789	0.1586	0.1319	0.1024	0.0468	0.0613	0.1471	0.142	0.0825	0.0443	1.1498	1	0.5672	0.6739	3.0448	0.9113	1.1057	1.4394	2.4885	3.3565	2.2096	0.6104	1.2156	1.1408	2.1893	1.6064	1.134	1.1008	1.8262	1.4954	1.0235	1.037	1.0874	4.4846	4.8543
1316	glycerophosphorylcholine (GPC)	Lipid	Phospholipid Metabolism	15990	LC/MS Pos	100000269	694	258.1	657272	28319-77-9;	C00670	HMDB00086	0.1775	0.1873	0.2458	0.3595	0.1606	0.2338	0.1648	0.2127	0.2605	0.4198	0.1319	0.1278	1	1.3881	0.9399	0.9127	2.3403	1.0103	1.646	1.091	2.0354	1.751	1.89	0.6393	1.5315	1.6933	1.273	1.0325	1.0286	1.1364	1.6973	1.056	0.8885	0.9482	1.0098	3.1708	3.1235
1	glycine	Amino Acid	Glycine, Serine and Threonine Metabolism	11777	GC/MS	340	1166	101.9	5257127750	56-40-6;	C00037	HMDB00123	0.0558	0.0405	0.1024	0.3362	0.0909	0.0904	0.061	0.1436	0.0812	0.1219	0.0604	0.0495	1.0659	1.8101	0.9579	0.8856	1.2909	1.2937	0.8887	1.3731	1.5975	1	0.953	1.2014	0.5949	0.9822	1.4557	1.1002	1.9094	1.3253	1.5053	1.119	0.9835	1.1294	1.2031	1.2863	1.2847
471	glycylisoleucine	Peptide	Dipeptide	36659	LC/MS Pos	100001790	2080	189.1		19461-38-2;			0.3113	0.3113	0.8238	0.9221	1.4329	0.8801	0.5819	0.3113	0.3113	0.3113	0.3113	0.3113	0.3113	0.3113	0.7464	0.3113	1.2622	0.3113	1.0428	1.1976	1.864	0.5341	0.9461	1.6447	0.3113	1.1013	0.8972	1.4109	1.1326	1.4671	1.0539	1.0256	1.3922	1	0.3113	1.1719	1.0827
472	glycylleucine	Peptide	Dipeptide	34398	LC/MS Pos	100001258	2236	189.1	928431548899	869-19-2;	C02155	HMDB00759	0.2777	0.415	0.3634	0.7142	0.5129	0.4289	0.3916	0.3861	0.2777	0.301	0.3159	0.3572	0.7594	0.7588	1.1758	0.482	2.6905	0.8207	1.0288	1.2012	1.328	0.9238	1.0169	1.8638	0.5635	2.2964	1.4842	2.2927	1.3615	3.671	1.5166	0.9341	1.6227	3.0635	1.9704	1.4393	1.1799
476	glycylproline	Peptide	Dipeptide	22171	LC/MS Pos	100000976	1115	173.1	30136256993386	704-15-4;		HMDB00721	0.2787	0.2787	0.2787	0.5961	0.2787	0.8154	0.2787	0.3958	0.4029	0.4061	0.2787	0.3789	0.7727	1.0657	1.3609	0.7348	1	1.1919	0.5967	1.1598	0.9548	0.8088	0.8246	0.8539	0.7655	1.0452	0.7253	2.253	2.2972	1.2458	1.3966	0.9272	1.1696	1.4541	1.3739	1.0119	0.5091
2076	guanosine	Nucleotide	Purine Metabolism, Guanine containing	1573	LC/MS Pos	1099	1676	284	6802	118-00-3;	C00387	HMDB00133	0.3042	0.1973	0.2114	1	0.3956	0.3472	0.4264	0.5258	0.3018	0.7179	0.4024	0.4	1.0275	0.2653	0.241	0.4525	2.9581	0.2803	2.5894	1.1346	0.3468	1.773	1.6288	3.7273	0.9362	2.8979	1.7663	1.0084	0.8116	1.4846	0.9599	2.6031	1.3026	1.8309	1.6215	1.6577	1.8767
2071	guanosine 5'- monophosphate (5'-GMP)	Nucleotide	Purine Metabolism, Guanine containing	2849	LC/MS Pos	347	1300	364	761	5550-12-9;	C00144	HMDB01397	0.7807	1.0199	0.7996	0.3121	1.5527	0.657	1.6421	0.3121	0.3121	2.875	1.4674	1.0724	0.6025	0.5923	0.3121	0.3121	4.7434	0.483	1.3512	0.8847	0.5167	6.834	9.6185	2.3674	0.6336	0.7504	1.5054	1.074	0.3121	0.9801	0.3121	1.0196	0.3121	0.3121	0.8945	14.2687	11.6091
2190	gulono-1,4-lactone	Cofactors and Vitamins	Ascorbate and Aldarate Metabolism	33454	GC/MS	388	1862	333.1	608	1128-23-0;	C01040	HMDB03466	0.0872	0.2029	0.123	0.3336	0.1981	0.0872	0.2521	0.4529	0.9632	0.5187	0.1002	0.0872	1.1979	1	0.8786	0.8411	1.2925	1.1936	0.665	1.4299	1.8147	1.1175	0.5433	1.2191	0.8606	0.9785	1.6024	2.9617	2.2902	4.1095	3.9559	1.9919	1.0215	6.5555	4.8468	0.0872	0.0872
2227	heme	Cofactors and Vitamins	Hemoglobin and Porphyrin Metabolism	41754	LC/MS Neg	100001386	5309.6	646.1		14875-96-8;	C00032	HMDB03178	0.1101	0.1101	1.1215	2.8097	0.7626	0.4312	0.3257	0.1101	1.5077	0.9502	0.5503	0.1603	0.5531	3.7005	0.1101	4.5676	0.1948	0.5137	0.3176	0.6458	0.4044	0.5833	1.0746	0.69	2.6854	0.3138	0.374	1	4.0672	2.4718	3.4349	1.5277	1.5322	4.3785	5.1083	0.2288	0.3059
2984	HEPES	Xenobiotics	Chemical	21248	LC/MS Neg	100000843	1033	237.2	3.27588e+16	7365-45-9;			0.0035	0.0035	0.0035	0.0035	0.0035	0.0035	0.0035	0.0035	0.0035	0.0035	0.0035	0.0035	0.0035	0.0035	12.4918	0.0035	0.0035	0.0035	0.0035	0.0035	0.0035	0.0035	0.0035	0.0035	0.0035	0.0035	0.0035	0.0035	1.8245	0.0035	0.0035	0.0035	1	0.0035	0.0035	0.0035	0.0068
1141	hexanoylcarnitine	Lipid	Fatty Acid Metabolism(Acyl Carnitine)	32328	LC/MS Pos	100000781	3174	260.2	6426853	6920-35-0;		HMDB00705	0.4765	0.3384	0.4932	0.3384	0.4405	1.0586	0.3384	0.8738	0.6356	0.759	0.7277	1.1665	2.0414	0.9261	0.63	1.54	1.1321	0.9389	1.1719	1.075	0.6697	1.117	1.1111	1.0738	1.2045	2.3249	1.1633	3.1676	0.426	3.3177	1.3098	2.6685	0.9955	3.6565	2.1085	0.7838	0.7925
2256	hippurate	Xenobiotics	Benzoate Metabolism	15753	LC/MS Neg	100000014	2136	178.1	464	495-69-2;	C01586	HMDB00714	0.291	0.3769	0.4109	0.5344	0.3471	0.2797	0.2389	0.3017	0.3631	0.7452	0.2814	0.2532	2.6522	2.0851	0.5972	1.7155	2.1263	1.2113	1.0486	1.6771	0.8059	1.1154	0.6194	2.0425	2.6057	2.9131	1.4472	1.442	1.3415	1.0857	1.8358	0.5081	0.5724	0.9514	1.2795	0.9147	1.2009
62	histamine	Amino Acid	Histidine Metabolism	1574	LC/MS Pos	354	570	112.2	774	51-45-6;	C00388	HMDB00870	1.4201	1	3.1881	3.3264	2.8985	2.3641	1.9453	1.9068	2.8433	2.1806	1.9468	1.5516	0.614	0.1185	0.213	0.0412	1.0829	0.2986	1.1862	0.3082	0.0241	1.3795	0.8527	0.7569	0.1954	0.6784	0.766	3.3585	0.8539	0.787	1.2731	1.7638	1.0613	0.9387	1.7081	0.1191	0.1165
50	histidine	Amino Acid	Histidine Metabolism	59	LC/MS Neg	355	757	154.1	7733651426	5934-29-2;	C00135	HMDB00177	0.1421	0.1435	0.2697	0.4298	0.2931	0.3046	0.1928	0.3275	0.5648	0.3599	0.2511	0.1669	0.9686	1.149	1.1163	0.8009	1	1.4479	0.826	0.9092	1.1088	1.0795	1.2376	1.3232	1.0344	0.7976	1.1436	1.5904	1.707	1.3212	1.7962	0.98	1.2212	1.4617	1.1841	1.0106	1.0591
273	homocysteine	Amino Acid	Methionine, Cysteine, SAM and Taurine Metabolism	40266	GC/MS	311	1648.2	234	778	454-29-5;	C00155	HMDB00742	0.1363	0.1363	0.1363	0.1363	0.1363	0.1363	0.1363	0.1363	0.1363	0.8205	0.1363	0.1363	0.1363	1.7055	0.9531	0.5855	1.4012	1.9393	1.3242	1.9976	0.744	1.9138	0.9714	1.1207	1.5698	1.7453	0.1363	1	0.1363	0.2143	0.9931	0.6163	1.0316	0.1363	0.1363	0.1363	1.4029
18	homoserine	Amino Acid	Glycine, Serine and Threonine Metabolism	23642	GC/MS	100000458	1471	218.1	126476971022	672-15-1;	C00263	HMDB00719	0.091	0.091	0.091	0.1942	0.152	0.091	0.091	0.091	0.1133	0.1471	0.091	0.091	1.085	1.8378	0.3729	0.707	1.067	0.5731	0.6546	1.1618	0.6003	1.9142	2.1817	1.2039	0.8277	1.0226	1.2745	0.9115	0.5008	1.91	1	1.4083	0.3369	1.7446	1.5874	1.5016	0.6535
2539	homostachydrine*	Xenobiotics	Food Component/Plant	33009	LC/MS Pos	100001550	1199	158.2	441447	1195-94-4;	C08283		0.4579	0.4579	0.4579	0.4579	0.4579	0.4579	0.4579	0.4579	0.5786	0.4579	0.927	0.4579	1	0.4579	0.699	1.1939	0.4579	5.9423	0.7089	0.8215	0.4579	0.4579	0.4579	1.0031	1	1.9914	1.4083	0.712	5.9659	0.8678	7.5604	0.4579	5.1099	0.4579	0.9965	0.8868	1.1577
1139	hydroxybutyrylcarnitine*	Lipid	Fatty Acid Metabolism(Acyl Carnitine)	43264	LC/MS Pos	100003926	1475	248.2				HMDB13127	0.3349	0.1506	0.1934	1	0.1371	0.2522	0.2309	0.8375	0.4611	0.5698	0.2929	0.2763	1.7343	2.3035	0.8775	1.0312	1.4	1.5828	1.4201	1.2808	1.7072	1.393	1.9197	1.1246	0.6841	0.958	1.1078	2.7134	1.0337	2.4852	1.0432	2.5333	0.9256	2.2938	1.5973	0.7564	0.8586
227	hydroxyisovaleroyl carnitine	Amino Acid	Leucine, Isoleucine and Valine Metabolism	35433	LC/MS Pos	100001594	1683	262.1		99159-87-2;			0.4637	0.2693	0.3501	0.592	0.2373	0.2676	0.2552	0.3699	0.3654	0.4163	0.2441	0.3232	1.4108	1.6418	0.903	0.8155	1.5963	0.2373	0.9755	1.351	1.4032	1.1949	1.1342	1	1	1.1977	1.1239	2.4892	1.051	4.2346	1.0954	1.9851	1.5192	3.1169	1.7821	1.085	1.4796
290	hypotaurine	Amino Acid	Methionine, Cysteine, SAM and Taurine Metabolism	590	GC/MS	358	1598.5	188	107812	300-84-5;	C00519	HMDB00965	0.6782	0.5363	0.5618	2.386	0.98	0.6777	0.0703	0.1747	0.1566	0.433	0.1212	0.0703	1.0827	1.5474	0.6158	0.8571	1.6524	1	1.2104	0.5595	1.0719	0.3813	0.7563	2.9715	0.4644	1.2129	0.75	10.4104	6.6252	12.2992	8.8248	8.1259	4.1122	9.8988	5.4743	1	0.6395
2026	hypoxanthine	Nucleotide	Purine Metabolism, (Hypo)Xanthine/Inosine containing	3127	LC/MS Neg	171	1313	135.1	790	68-94-0;	C00262	HMDB00157	0.2007	0.1377	0.2436	0.7954	0.2619	0.2469	0.2089	0.5988	0.3506	0.2347	0.1572	0.1636	0.8524	0.5244	1.018	0.0482	1.437	1.1267	1.0027	0.6291	2.0454	1.1428	1.5078	1.3035	0.8704	0.9973	0.9431	2.4975	1.4932	2.652	1.8472	1.928	1.2703	2.0713	1.4853	1	1.1329
178	indolelactate	Amino Acid	Tryptophan Metabolism	18349	GC/MS	100000463	1964.9	202	92904	832-97-3;	C02043	HMDB00671	0.0976	0.0509	0.1339	0.1762	0.0941	0.0509	0.0509	0.0648	0.0509	0.0509	0.0509	0.0509	5.7148	2.216	0.2408	9.1562	3.3086	0.8843	1.2247	2.9166	0.0509	5.6749	2.9209	1.4925	2.3267	1.2602	3.1431	0.0509	1.0225	0.0509	1.4007	0.0509	0.0509	0.7503	0.3009	0.0509	0.9775
2025	inosine	Nucleotide	Purine Metabolism, (Hypo)Xanthine/Inosine containing	1123	LC/MS Neg	361	1600	267.2		58-63-9;	C00294	HMDB00195	0.3516	0.2733	0.2926	0.824	0.4478	0.3803	0.3349	1.0314	0.3085	0.4164	0.2403	0.2196	1	0.2945	0.2619	0.2522	2.8389	0.3297	1.1533	0.787	0.7656	2.2201	2.4596	2.1292	0.9844	2.0357	1.0351	1.7444	0.8591	2.5252	1.6052	1.9649	1.0156	1.8604	1.3202	2.5634	2.474
2024	inosine 5'-monophosphate (IMP)	Nucleotide	Purine Metabolism, (Hypo)Xanthine/Inosine containing	2133	LC/MS Pos	362	1310	349	7140378	4691-65-0;	C00130	HMDB00175	1.0604	0.5795	0.6344	0.0386	1.9476	0.3628	2.366	1.8562	0.0386	6.5903	1.0121	0.9879	0.0386	0.0434	0.0386	0.0386	1.5464	0.0386	1.0864	0.0386	0.0386	5.1021	4.2032	0.0386	0.0386	0.0386	0.7155	0.0386	0.0386	0.0386	0.0386	0.0386	0.0386	0.0386	0.0386	1.235	0.9611
1294	inositol 1-phosphate (I1P)	Lipid	Inositol Metabolism	1481	GC/MS	370	2057.8	318.1		106032-59-1;	C04006	HMDB00213	0.1461	0.1139	0.1691	0.411	0.2071	0.1259	0.3348	0.3313	0.1489	0.4262	0.1182	0.1078	1.1867	0.7194	1	1.1487	1.4979	1.4424	1.7447	1.2651	1.314	1.8272	1.8232	1.0291	0.833	1.0022	3.01	1.2985	1.6816	0.9951	0.8518	0.9966	0.9736	1.0737	0.8701	1.7301	2.2991
8	Isobar: betaine aldehyde, N-methyldiethanolamine	Amino Acid	Glycine, Serine and Threonine Metabolism	40516	LC/MS Pos	100003770	650	120.2					0.5113	0.3373	0.9021	1.087	0.7043	0.7666	0.3482	0.5086	0.6687	0.3936	0.5071	0.4289	0.5458	1	2.9776	1.7494	0.656	0.6235	0.6534	0.9362	1.6673	0.2889	1.9068	0.53	1.0638	0.1316	1.0891	10.429	3.6696	7.3626	2.8656	4.5367	3.0042	2.323	2.2589	1.7015	2.168
736	Isobar: fructose 1,6-diphosphate, glucose 1,6-diphosphate, myo-inositol 1,4 or 1,3-diphosphate	Carbohydrate	Glycolysis, Gluconeogenesis, and Pyruvate Metabolism	36984	LC/MS Neg	100002180	572	339					0.6102	0.4531	1.0242	0.5969	1	1.086	1.214	2.7916	0.786	1.6005	0.3275	0.6076	1.4837	2.2627	1.0419	0.2089	2.5227	0.2497	2.9829	0.7271	0.239	2.0314	0.5626	1.0319	0.2053	5.3597	4.2189	0.2268	1.9614	0.2479	8.8293	0.2053	2.384	0.2541	0.4049	0.5086	0.4274
759	Isobar: ribulose 5-phosphate, xylulose 5-phosphate	Carbohydrate	Pentose Phosphate Pathway	37288	GC/MS	100002179	1935	357.2					0.2772	0.3314	0.5802	1.0156	0.2797	0.4969	0.2131	1.568	0.1892	0.3065	0.1246	0.2463	0.6612	0.5366	0.6438	1	0.7533	0.5147	0.6216	1.0285	1.1397	3.9335	3.4694	1.4475	0.353	2.1633	1.3285	0.6936	1.2713	1.5756	2.5845	0.7148	1.0816	1.2625	0.9715	2.4214	2.748
258	isobutyrylcarnitine	Amino Acid	Leucine, Isoleucine and Valine Metabolism	33441	LC/MS Pos	100001055	1941	232.2		25518-49-4;		HMDB00736	0.4093	0.278	0.3234	0.4199	0.2958	0.3325	0.2519	0.3166	0.3168	0.4531	0.2174	0.1718	1.5115	2.2939	0.5198	1.2998	2.04	1.9951	1.2845	1.1413	2.4977	1.7319	1.0017	1.1342	1.5746	1.4176	1.0158	2.9441	1	4.5694	1.8095	0.9842	1.9311	3.1095	3.676	1.7642	1.9623
243	isoleucine	Amino Acid	Leucine, Isoleucine and Valine Metabolism	1125	LC/MS Pos	376	1614	132.1	791	73-32-5;	C00407	HMDB00172	0.1035	0.0775	0.167	0.5017	0.1604	0.1437	0.1227	0.2882	0.247	0.2217	0.1493	0.1501	0.9845	1.2984	1.6586	0.8002	1.0901	1.4629	0.7583	0.9465	1.0385	0.9324	0.9108	1.022	0.8037	1.236	1.015	1.5672	1.6887	1.0922	1.4103	1.01	1.2004	0.99	1.0356	1	1.063
500	isoleucylalanine	Peptide	Dipeptide	40046	LC/MS Pos	100003163	1686	203.2	52460095246010	24787-73-3;			0.6169	0.6793	0.3782	1	0.5265	0.5303	0.5642	0.5335	0.399	0.3782	1.0013	0.7243	1.2788	0.6154	0.8293	0.6365	2.2956	0.6001	1.0326	1.1224	2.2548	0.8645	0.8047	1.7116	0.8397	1.1988	0.3782	1.986	1.0673	7.7918	1.3269	1.6956	0.8987	3.71	2.7307	1.425	1.3581
503	isoleucylaspartate	Peptide	Dipeptide	42982	LC/MS Pos	100003166	1552	247.2		510-791-9560;			0.3654	0.3654	0.8836	0.3654	0.3654	0.3654	0.3654	0.3654	0.3654	0.3654	0.3654	0.76	1.0654	0.3654	0.3921	0.3654	1.5591	1.1421	0.8815	0.9039	1.4368	0.9474	0.757	1.4325	0.3654	0.9426	0.3654	1.6218	0.9523	3.8196	0.6323	1.8438	0.8312	2.2508	2.5496	1.0704	0.9356
506	isoleucylglycine	Peptide	Dipeptide	40008	LC/MS Pos	100003169	1732	189.2	342532	868-28-0;			0.367	0.367	0.367	0.7974	0.5607	0.6405	0.7278	1	0.367	0.5264	0.6438	0.4971	0.8159	0.6483	3.1416	0.5279	2.5084	3.782	0.9085	0.8248	1.5725	1.1693	1.0769	1.646	0.7464	2.3083	1.2883	1.5778	1.8263	2.4161	1	1.1767	0.9691	1.8978	1.3942	1.0217	0.7393
515	isoleucylthreonine	Peptide	Dipeptide	42968	LC/MS Pos	100003175	1555.1	233.2					0.4374	0.7581	0.4374	0.4374	0.4374	0.4374	0.4374	0.7092	0.4374	0.4374	0.4374	0.4374	0.6099	0.4374	0.7992	0.4374	1.6872	0.8719	0.4374	1.022	1.8344	0.7185	1.2241	1	0.5542	1.388	0.6497	1.2705	0.9905	1.6864	1.2234	1.0676	1.2759	0.978	1.242	1.1248	1.1155
223	isovalerylcarnitine	Amino Acid	Leucine, Isoleucine and Valine Metabolism	34407	LC/MS Pos	100001393	2533	246.2	6426851	31023-24-2;		HMDB00688	0.2161	0.1188	0.1987	0.2676	0.2401	0.2502	0.1732	0.1861	0.2403	0.2807	0.2005	0.1628	1.5721	1.9269	0.6496	1.5434	2.9469	1.4434	1.4937	2.0078	2.4831	1.5564	0.7613	1	1.3156	1.3179	1.0815	2.2898	1.5526	3.9631	2.2932	0.9185	2.6999	3.6639	3.529	1.3535	1.6045
184	kynurenine	Amino Acid	Tryptophan Metabolism	15140	LC/MS Pos	100000265	1902	209.1	1611666971029	2922-83-0;	C00328	HMDB00684	0.4448	0.6313	3.6258	1.6206	2.1719	0.6391	0.8335	0.6661	0.34	1.0443	0.9409	2.3886	2.4877	1.1808	18.2784	0.6076	0.8164	9.8999	2.5501	0.7737	28.9843	1.1374	7.1696	1.3534	0.6995	0.6244	1.9505	0.6997	2.976	2.7734	8.3846	3.2263	2.2831	4.5207	0.5203	0.8101	0.6591
746	lactate	Carbohydrate	Glycolysis, Gluconeogenesis, and Pyruvate Metabolism	527	GC/MS	482	1102.8	116.9	612	79-33-4;	C00186	HMDB00190	0.1137	0.0864	0.2081	0.2094	0.1275	0.1164	0.1037	0.5761	0.1047	0.2255	0.115	0.1176	1.645	1.6803	1.7192	1.3507	1.2999	1.2759	0.9928	1.1569	1.2106	1	1.2722	1.2041	1.1399	1.6613	1.2443	0.8446	1.3068	1.3029	1.1434	0.7748	0.8664	1.0072	0.6834	0.7465	0.7073
798	lactose	Carbohydrate	Disaccharides and Oligosaccharides	567	GC/MS	393	2134	204	6134	5965-66-2;	C00243	HMDB00186	0.0692	0.0253	0.0832	0.0253	0.0253	0.0793	0.0253	0.0382	0.0253	0.0253	0.0253	0.0253	7.4226	0.899	19.3626	1.8553	15.5051	1.9505	3.6004	2.7048	0.5418	9.1028	34.0404	0.537	1.0406	3.0874	8.5904	0.5247	0.4902	0.0253	0.346	0.0534	0.0253	0.0444	1.7233	2.0411	2.2591
936	laurate (12:0)	Lipid	Medium Chain Fatty Acid	1645	LC/MS Neg	181	5288	199.3	3893	143-07-7;	C02679	HMDB00638	0.8268	0.7217	0.6831	1.1593	1.0096	1.2915	0.8205	0.9834	0.8724	1.0166	0.8673	0.6939	1.0804	0.6991	0.6453	0.8427	1.2599	0.7344	9.8231	2.0799	0.6751	1.2746	0.8073	1.3684	1.2731	2.2901	2.3529	3.2723	0.7871	0.837	1	1.5692	0.669	1.9103	0.7412	0.9684	1.0663
215	leucine	Amino Acid	Leucine, Isoleucine and Valine Metabolism	60	LC/MS Pos	397	1674	132.2	70457986106	61-90-5;	C00123	HMDB00687	0.0967	0.0748	0.138	0.4533	0.1518	0.1344	0.1148	0.2731	0.2986	0.2078	0.1494	0.1305	1	1.5303	1.3862	0.7969	1.1056	1.3921	0.8889	0.9017	0.9907	0.8754	1.0504	0.995	0.7421	1.1311	1.1301	1.6405	1.7054	1.2743	1.512	1.0235	1.2008	1.4401	1.1654	1.099	1.1517
519	leucylalanine	Peptide	Dipeptide	40010	LC/MS Pos	100003179	1760	203.2	259321	7298-84-2;			0.1294	0.2534	0.1294	0.9878	0.3725	0.2475	0.1294	0.2173	0.1294	0.1294	0.2388	0.1294	1.8943	0.5771	0.2566	2.1983	3.9962	0.4001	0.7411	2.9845	3.5132	0.4667	0.7184	1.5428	1.5245	0.7797	0.1294	1.1374	1.4084	4.1077	1.0814	1.7823	1	2.0066	2.3779	1.2615	1.4293
523	leucylglutamate	Peptide	Dipeptide	40021	LC/MS Pos	100003184	1716	261.2	52595895259590				1	0.5888	0.7268	1.0083	0.4724	0.5204	0.8399	1.0286	0.5009	0.678	0.865	0.706	0.8535	0.8054	1.3155	0.6772	2.6689	0.6096	0.7046	2.2089	5.4838	0.805	0.7451	1.3633	1.169	0.6241	0.4268	1.311	0.9823	4.5331	1.2258	3.7155	1.7369	3.5511	3.3392	1.2694	1.5042
524	leucylglycine	Peptide	Dipeptide	40045	LC/MS Pos	100003185	1800	189.2	79070	686-50-0;			0.4097	0.4097	0.4097	0.7997	0.4097	0.4097	0.5258	0.4097	0.4097	0.475	0.4097	0.4097	0.9581	0.4097	0.6158	0.4265	2.9544	0.7217	1	1.385	4.79	0.6853	1.2022	1.8296	0.9153	1.0792	0.9128	1.8978	0.8305	5.422	0.5396	2.3841	1.2877	3.4168	3.6656	1.2322	1.3115
528	leucylmethionine	Peptide	Dipeptide	40022	LC/MS Pos	100003188	2504	263.2	118276	36077-39-1;			0.3152	0.3152	0.3152	0.3152	0.3152	0.3152	0.3152	0.3152	0.3152	0.3152	0.3152	0.3152	0.3152	0.3152	0.3152	0.3152	2.0238	0.3152	0.3152	0.6297	1.5114	0.3152	0.3152	1.341	0.3152	0.3152	0.3152	0.9402	0.3152	7.7691	0.3152	0.643	1	1.6023	2.4269	0.8614	1.0598
531	leucylserine	Peptide	Dipeptide	40048	LC/MS Pos	100003190	1519.7	219.2	3621685	6209-12-7;			0.2777	0.3936	0.3783	0.6116	0.2777	0.3475	0.3789	0.2777	0.2984	0.2777	0.2777	0.2777	1.4248	0.2777	0.3787	0.6152	3.5905	0.5156	0.8278	1.5078	4.563	0.7164	1.225	1.971	1.0229	0.9806	0.2899	2.1901	1.0264	6.6897	0.7887	2.0954	1.1374	2.339	3.2938	1.8637	1.6029
532	leucylthreonine	Peptide	Dipeptide	42969	LC/MS Pos	100003191	1621.9	233.2					0.2096	0.2096	0.2096	0.6669	0.2096	0.2096	0.2096	0.2096	0.2096	0.2096	0.2096	0.2096	1.3318	0.43	0.2096	0.3805	2.8821	0.2096	0.2096	1.1244	2.5108	0.4092	0.8857	1.1522	0.4983	0.2096	0.536	1.6821	0.2096	4.8265	0.3699	1.1595	0.7436	1.1894	1.6832	1.152	1.2796
702	leu-leu-leu	Peptide	Polypeptide	40672	LC/MS Pos	100003711	3795	358.2	259327	10329-75-6;			0.4592	0.4592	0.4592	0.4592	0.4592	0.4592	0.4592	0.4592	0.4592	0.4592	0.4592	0.4592	0.9922	0.4592	0.4592	0.4592	1.3833	0.4592	0.4592	0.9551	3.35	0.4592	1.6619	0.5559	0.7067	0.4592	0.4592	0.6269	0.4592	2.4271	0.4592	0.74	0.4592	1.4258	2.0626	1.0078	1.0168
967	lignocerate (24:0)	Lipid	Long Chain Fatty Acid	1364	GC/MS	516	2211	425.4	11197	557-59-5;	C08320	HMDB02003	0.1921	0.1921	0.1921	0.3873	0.1921	0.1921	0.1921	0.2567	0.1921	0.1921	0.4615	0.1921	0.9666	2.3255	0.8978	8.8354	2.0489	0.8972	0.1921	7.8087	0.6702	1.5808	0.9745	0.5162	1.5889	0.4395	0.549	1.9707	4.3561	1.041	0.5764	1.8989	0.5712	1.1028	1.3756	0.4193	0.5189
980	linoleate (18:2n6)	Lipid	Polyunsaturated Fatty Acid (n3 and n6)	1105	LC/MS Neg	180	5533	279.3	5280450	60-33-3;	C01595	HMDB00673	0.766	0.6033	0.8031	1.4149	1.4385	1.0176	1.0404	0.9614	1.0386	1.207	0.7366	0.6428	1	0.3788	0.3943	0.3217	0.9599	0.2699	2.7132	0.6894	0.2595	1.7213	0.8791	1.9159	1.1293	3.046	2.4423	1.5196	0.3837	0.6634	0.616	0.6435	0.4007	1.6763	0.1823	1.1568	1.3271
982	linolenate [alpha or gamma; (18:3n3 or 6)]	Lipid	Polyunsaturated Fatty Acid (n3 and n6)	34035	LC/MS Neg	100001337	5450	277.3	5280934		C06427		1.1755	0.886	0.9481	1.7949	1.8935	1.5244	1.3935	1.0394	1.2801	1.5005	1.0063	0.9276	0.6226	0.2783	0.3724	0.2366	0.9235	0.1806	3.6417	0.5121	0.1981	1.4993	0.6665	2.1922	0.7948	4.3791	3.418	1.702	0.3617	0.9302	0.4606	0.3531	0.2186	1.887	0.1772	1.0896	1.4016
69	lysine	Amino Acid	Lysine Metabolism	1301	LC/MS Pos	407	603	147.2	5962	56-87-1;	C00047	HMDB00182	0.4362	0.3597	0.6803	1.0779	0.4857	0.5213	0.3648	0.8111	0.8297	0.5282	0.6107	0.4853	0.981	1.2839	1.1448	1.0465	1.1494	1.317	0.9387	0.9617	1.0122	1	0.9831	1.3175	0.832	1.0616	1.0825	1.67	1.7341	1.2348	1.4561	1.0823	0.8716	1.5197	1.177	0.797	0.894
916	malate	Energy	TCA Cycle	1303	GC/MS	409	1502	233	525	6915-15-7;	C00149	HMDB00156	0.0688	0.0868	0.163	0.2552	0.1337	0.1193	0.1048	0.1873	0.1301	0.1647	0.0942	0.0475	1.2334	1.7774	0.844	1	1.7296	1.2781	0.7542	1.3378	1.6702	1.0248	1.3736	1.6259	1.076	1.0235	1.4165	1.1135	1.3813	1.7995	1.2344	1.2639	0.7963	1.5215	1.3354	0.5735	0.4516
794	maltose	Carbohydrate	Glycogen Metabolism	15806	GC/MS	913	2142.1	204.1	439341	6363-53-7;	C00208	HMDB00163	0.4317	0.1831	0.2093	0.3346	0.4709	0.1606	0.1606	1.6198	0.1606	0.5922	0.1606	0.761	0.5521	3.5421	1.4016	1.5538	2.1741	0.1606	1.6852	0.9417	1.0583	5.8828	8.5122	4.3365	2.1435	29.1043	11.3847	1	0.1606	1.3599	0.4795	0.5246	0.4691	0.1606	0.4795	0.7079	0.758
791	maltotriose	Carbohydrate	Glycogen Metabolism	27723	GC/MS	100000276	2368.3	361.2	439586	1109-28-0;	C01835	HMDB01262	0.0156	0.0156	0.0156	0.0156	0.3289	0.0156	0.0156	0.0156	0.0156	0.0156	0.0156	0.0156	0.0156	0.3573	0.0156	0.0156	0.0156	0.0156	0.0156	0.0156	0.0156	0.0156	1.0873	1	0.0156	3.0368	2.4651	0.0156	0.0156	0.0156	0.0156	0.0156	0.2771	0.0156	0.0156	0.0156	0.0156
840	mannitol	Carbohydrate	Fructose, Mannose and Galactose Metabolism	15335	GC/MS	100000277	1839	319.1	6251	69-65-8;	C00392	HMDB00765	0.0462	0.0462	0.133	0.0462	0.0462	0.0612	0.0462	1.2707	0.768	0.0485	0.1426	0.185	2.7534	1.1748	0.3149	0.1817	1.3145	0.2726	1.6693	0.4106	1.197	0.487	1.2073	1.0604	0.8947	1.6087	1	1.3643	0.7887	0.4952	2.3283	1.4221	0.8515	0.2183	1.4621	2.6795	1.8151
836	mannose	Carbohydrate	Fructose, Mannose and Galactose Metabolism	584	GC/MS	803	1753.5	204	161658	3458-28-4;	C00159	HMDB00169	0.3006	0.2805	0.3625	0.8514	0.5486	0.4363	0.3163	0.529	0.7892	0.781	0.3343	0.3049	1.547	2.317	2.4991	0.8279	1.5326	2.7835	1.1922	1.0019	2.0421	2.048	1.9474	1.0596	2.13	0.7939	1.5209	1.615	2.6836	0.9524	1.3702	1.1574	1.1188	0.9981	0.6001	0.9579	1.1421
837	mannose-6-phosphate	Carbohydrate	Fructose, Mannose and Galactose Metabolism	1470	GC/MS	294	2035.9	387.2		70442-25-0;104872-94-8;	C00275	HMDB01078	0.0653	0.0777	0.0928	0.301	0.1019	0.082	0.0909	0.4352	0.17	0.2339	0.0407	0.0348	1	1.4439	0.5719	0.7768	1.1556	0.8872	0.9828	1.6726	1.9869	1.8419	1.4414	1.0267	0.9935	0.8192	1.3043	2.2373	1.6807	2.3135	0.9113	1.5914	1.0065	2.0316	1.8377	1.8006	1.7163
945	margarate (17:0)	Lipid	Long Chain Fatty Acid	1121	LC/MS Neg	891	5733	269.3	10465	506-12-7;		HMDB02259	0.5933	0.5514	0.6479	1.08	1.0454	0.7752	1.0423	1.1308	1.2057	1.2361	0.5323	0.7717	1.162	0.8947	0.6993	0.8302	1.0135	0.6821	2.7553	0.9577	0.6509	1.1645	0.8838	1.6688	1.0573	2.8636	2.6019	1.1604	0.7297	0.4472	1	0.607	0.6856	0.911	0.4763	0.9827	1.1509
991	mead acid (20:3n9)	Lipid	Polyunsaturated Fatty Acid (n3 and n6)	35174	LC/MS Neg	100001472	5642	305.4	5312531	20590-32-3;		HMDB10378	0.4143	0.2311	0.184	0.6727	0.4356	0.263	0.5812	0.3914	0.4824	0.7471	0.1847	0.29	3.2145	3.565	7.5978	7.3598	4.0823	5.3666	1.2214	2.7971	2.189	1.4838	1.0779	1	0.6659	2.9558	1.0101	1.5724	1.9077	0.8551	2.0319	0.4719	0.9899	1.3415	1.2655	0.8521	1.778
264	methionine	Amino Acid	Methionine, Cysteine, SAM and Taurine Metabolism	1302	LC/MS Pos	415	1252	150.1	69920876137	63-68-3;	C00073	HMDB00696	0.1325	0.1157	0.2247	0.4488	0.1492	0.1452	0.1224	0.3101	0.1959	0.226	0.1582	0.1373	1.5056	1.8134	1.1139	0.8722	1.6005	1.4071	0.7983	1.4145	1.1344	0.9178	0.9803	1.4068	1.0361	1.1727	1.0985	1.8017	1.4201	1.3184	1.1126	0.9615	0.8216	1.268	1.306	1.2101	1.1255
269	methionine sulfoxide	Amino Acid	Methionine, Cysteine, SAM and Taurine Metabolism	18374	LC/MS Pos	100000039	729	166.1	1589801548907	3226-65-1;	C02989	HMDB02005	0.5391	0.5373	1.0083	0.579	0.4908	0.6017	0.7181	1.995	1.0206	0.8905	0.8886	0.9254	1.1632	2.0085	1.0198	1.2125	1.0557	0.9304	1.0498	1.871	0.7156	0.7228	0.7573	1.3456	1.4307	1.1234	0.9606	0.7662	1.0246	0.6879	0.9917	1.0088	0.7829	1.2548	0.9912	0.4908	0.5305
564	methionylphenylalanine	Peptide	Dipeptide	41441	LC/MS Pos	100003661	3042	297.2	100048	14492-14-9;			0.2875	0.5571	0.2875	0.5455	0.4055	0.2875	0.2875	0.2875	0.2875	0.6212	0.2875	0.9541	0.2875	0.2875	0.5958	1.0285	0.765	0.2875	0.2875	1.1382	1.3479	0.2875	1.3237	1.3803	0.554	0.2875	0.7214	0.8259	1.4781	5.9069	1.4562	1.7659	1.173	2.4655	3.8062	1.0482	1.2736
855	methyl-beta-glucopyranoside	Carbohydrate	Fructose, Mannose and Galactose Metabolism	40480	LC/MS Pos	100003693	1094.3	212.1	2108	709-50-2;			0.4901	0.4901	0.4901	0.4901	0.4901	0.4901	0.4901	0.4901	0.4901	0.4901	0.4901	0.4901	0.4901	0.7131	0.8643	0.5138	0.9018	4.7924	0.4901	0.4901	0.4901	1.8597	0.4901	1.5084	1	0.8004	0.4901	0.4901	16.174	0.4901	11.7056	0.4901	5.4633	0.4901	0.4901	0.4901	0.4901
2154	methylphosphate	Nucleotide	Purine and Pyrimidine Metabolism	37070	GC/MS	100001805	1221	241	13130	7023-27-0;			0.1276	0.1122	0.137	0.7517	0.3502	0.1788	0.2455	0.1861	0.2165	0.1999	0.1484	0.245	2.0768	0.8526	0.7856	1.0905	6.0792	1.318	0.767	1.248	1.8855	2.3278	1.7269	1.0892	2.6324	1.3632	1.2874	1.1002	1.6882	1.7212	1.1064	1.1637	0.691	0.8272	1.1144	2.2979	1.9474
1286	myo-inositol	Lipid	Inositol Metabolism	19934	GC/MS	363	1924.9	217		87-89-8;	C00137	HMDB00211	0.6238	0.5219	0.5556	1.1646	0.5914	0.4912	0.767	0.7881	0.7068	0.6975	0.4713	0.5621	1.6753	0.4454	1.4574	0.3798	2.4445	0.9319	2.062	0.7617	1.6076	2.924	4.2135	0.4966	1.763	1.7102	1.8039	3.9306	0.851	1.1191	0.8863	1.0778	1.147	0.8088	1.3697	7.498	6.4442
939	myristate (14:0)	Lipid	Long Chain Fatty Acid	1365	LC/MS Neg	519	5439	227.3	11005	544-63-8;	C06424	HMDB00806	0.8992	0.5571	0.6165	1.3114	1.3275	1	0.9087	1.011	0.989	1.1284	0.6284	0.5204	1.1804	0.5909	0.8358	0.7102	1.505	0.6387	4.8654	1.1627	0.4757	1.6915	0.8892	1.7612	1.0719	3.6493	4.0922	2.708	0.7582	0.6522	0.768	0.7743	0.5988	1.401	0.363	1.6681	1.755
940	myristoleate (14:1n5)	Lipid	Long Chain Fatty Acid	32418	LC/MS Neg	100001198	5338	225.3	5281119	544-64-9 ;	C08322	HMDB02000	0.8976	0.4542	0.5549	1.6367	1.1839	1.0628	0.8486	0.7113	0.9214	1.2554	0.9032	0.3563	0.8487	0.4748	0.3554	1	1.3018	0.3309	5.2802	1.645	0.3212	1.9291	0.821	1.5689	1.0786	3.4855	3.1452	4.2007	0.5816	0.8802	0.6378	1.154	0.4935	1.9017	0.2357	1.4977	1.4756
2053	N1-methyladenosine	Nucleotide	Purine Metabolism, Adenine containing	15650	LC/MS Pos	1242	1356	282.1	5460178	15763-06-1;	C02494	HMDB03331	0.3449	0.3449	0.3449	0.3449	0.3449	0.3449	0.3449	0.3449	0.3449	0.3449	0.3449	0.3449	0.9519	0.7828	1.6461	1	0.7698	1.0757	0.3449	0.817	0.9109	0.3449	0.7674	1.1113	0.9342	1.0658	0.8497	1.2867	1.4065	1.1412	0.3449	1.3172	1.1799	1.1963	0.3449	0.3449	0.3449
2083	N1-methylguanosine	Nucleotide	Purine Metabolism, Guanine containing	31609	LC/MS Neg	100001122	1895	296.2	96373	2140-65-0;		HMDB01563	0.5957	0.5957	0.5957	0.5957	0.5957	0.5957	0.5957	0.5957	0.5957	0.5957	0.5957	0.5957	0.5957	0.5957	0.9236	2.0396	0.5957	0.5957	0.5957	0.8549	0.5957	0.5957	0.5957	0.5957	0.5957	0.5957	0.5957	0.5957	1.0764	0.5957	0.5957	0.5957	0.5957	0.5957	0.5957	0.5957	0.5957
312	N2,N5-diacetylornithine	Amino Acid	Urea cycle; Arginine and Proline Metabolism	43591	LC/MS Neg	100004575	1402.7	215.1	10398396	39825-23-5;			0.6872	0.6872	0.6872	0.6872	0.6872	0.6872	0.6872	0.6872	0.6872	0.6872	0.6872	0.6872	1.8878	0.8475	1.257	0.6872	1	4.0983	0.6872	0.6872	1	0.9365	0.6872	0.6872	0.6872	0.6872	0.6872	0.6872	0.6872	0.6872	0.6872	0.6872	0.6872	0.6872	0.6872	0.6872	0.6872
71	N6-acetyllysine	Amino Acid	Lysine Metabolism	36752	LC/MS Pos	100001734	1134	189.1	699197892832	692-04-6;	C02727	HMDB00206	0.1261	0.1261	0.1495	0.3676	0.1261	0.1261	0.1261	0.5087	0.1617	0.2392	0.1261	0.1715	1	1.581	1.5991	0.6385	1.0961	2.2613	0.9998	0.9248	1.727	0.8974	0.8483	1.3532	0.7749	1.2788	1.0736	1.6951	1.3077	1.5959	1.2402	1.1473	0.8604	1.6923	1.856	0.7971	0.8804
25	N-acetylalanine	Amino Acid	Alanine and Aspartate Metabolism	1585	LC/MS Neg	1110	882	130.1	88064	97-69-8;	C02847	HMDB00766	0.1388	0.1388	0.1388	0.3793	0.1388	0.1388	0.1388	0.2008	0.1388	0.1388	0.1388	0.1388	1.0029	1.4489	1.4044	0.6724	1.0037	1.401	0.6942	1.2681	1	0.6765	0.7925	0.9971	0.644	0.6691	0.9754	1.3746	1.4967	1.2968	1.0458	0.8826	0.9736	1.6078	1.2646	0.7854	0.9746
31	N-acetylaspartate (NAA)	Amino Acid	Alanine and Aspartate Metabolism	22185	LC/MS Pos	100000787	1222	176.1	65065	997-55-7;997-55-7 ;	C01042	HMDB00812	0.2863	0.2863	0.2863	0.4348	0.2863	0.2863	0.2863	0.2863	0.6062	0.464	0.2863	0.2863	1.0426	1.3392	0.6022	0.9205	3.7775	0.9628	3.5289	2.184	1.2113	1.5043	1.1815	0.7426	1.4481	2.1337	1.4168	1.5122	0.7843	0.9574	1.5346	1	0.8331	1.8255	0.2863	0.5768	0.5961
40	N-acetyl-aspartyl-glutamate (NAAG)	Amino Acid	Glutamate Metabolism	35665	LC/MS Pos	100001612	1563	305	5255	3106-85-2;	C12270	HMDB01067	1.4711	1.7662	2.0589	1.6486	2.8106	2.4217	2.8856	3.8445	4.7017	3.4807	3.1675	0.8852	0.7754	0.3271	0.5966	0.5752	0.6242	0.3271	2.5115	0.5814	0.6269	1.2185	0.8679	0.8135	0.6444	1.0322	2.0912	1.1321	0.6914	0.4903	0.3271	1	0.9302	0.9664	1.0562	0.4861	0.3271
881	N-acetylglucosamine 6-phosphate	Carbohydrate	Aminosugar Metabolism	15107	LC/MS Neg	1213	628	300.1	10040501	102029-88-9;	C00357	HMDB02817	0.1312	0.1094	0.1812	0.5361	0.1991	0.2471	0.1126	0.2472	0.3934	0.2744	0.1796	0.1873	1.6606	1.9219	0.7325	0.9323	1.4866	1.0353	1.0571	1.479	1.4444	1.3044	1.005	1.7522	0.9225	0.964	0.7879	1.228	1	1.3241	1.8082	1.0874	0.9647	1.1036	1.3553	3.0279	2.8714
265	N-acetylmethionine	Amino Acid	Methionine, Cysteine, SAM and Taurine Metabolism	1589	LC/MS Neg	1083	1805	190.1	448580	65-82-7;	C02712	HMDB11745	0.1582	0.1146	0.2116	0.6586	0.2044	0.2038	0.2158	0.5796	0.3438	0.384	0.2415	0.2386	1.0462	1.9162	1.4216	0.5383	1.8923	1.7421	1.7783	0.9395	0.9257	0.9041	0.8377	1.3783	0.8733	2.4912	2.2219	2.174	1.5704	0.9644	2.1355	0.5044	1.966	2.3758	1.0605	1.0356	1.1156
888	N-acetylneuraminate	Carbohydrate	Aminosugar Metabolism	32377	LC/MS Pos	1162	787	310		131-48-6;	C00270	HMDB00230	0.1454	0.0851	0.11	0.0851	0.1122	0.1003	0.1715	0.6995	0.2794	0.3775	0.0881	0.1418	1.6349	2.5777	4.6895	1.7486	1.9752	3.1179	2.3606	1.2389	2.2051	4.1836	5.467	8.2619	2.3378	1.8161	3.8518	0.4479	1	0.0851	0.6708	0.0851	1	0.5453	0.27	2.8911	3.4691
92	N-acetylphenylalanine	Amino Acid	Phenylalanine and Tyrosine Metabolism	33950	LC/MS Neg	100001256	2590	206.2	74839	2018-61-3;	C03519	HMDB00512	0.5844	0.5844	0.5844	0.5844	0.5844	0.5844	0.5844	0.5844	0.5844	0.5844	0.5844	0.5844	0.6525	1.0656	0.5844	1.1706	1.1967	0.5844	0.5844	1.7592	0.5844	1.066	1.4914	1.2823	0.8415	2.078	0.9021	0.5844	0.5844	0.7389	1	0.5844	0.5844	1	0.7781	0.6301	0.7463
15	N-acetylthreonine	Amino Acid	Glycine, Serine and Threonine Metabolism	33939	LC/MS Neg	100001274	846	160.1	4651717	17093-74-2;	C01118		0.1978	0.1978	0.1978	0.3105	0.1978	0.1978	0.1978	0.2422	0.1978	0.1978	0.1978	0.1978	1.3853	2.0787	1.3753	1.2283	0.9981	1.1071	0.5139	1.4922	1.0685	0.846	1.0019	1.1717	0.9287	0.8902	0.9676	1.0453	1.1703	1.033	0.9434	0.521	1.0712	0.887	1	0.7635	0.7464
311	N-delta-acetylornithine*	Amino Acid	Urea cycle; Arginine and Proline Metabolism	43249	LC/MS Pos	100004523	836.2	175.1	9920500				0.1274	0.1274	0.1282	0.501	0.2268	0.1741	0.3298	0.3304	0.1966	0.1865	0.1519	0.1573	3.4522	2.8784	0.9753	1.3297	1.9337	4.0072	1.1086	1.7983	2.2342	1.3723	1.6232	3.1691	1.7385	1.2737	1.083	1.5099	1.9132	0.5463	1.7339	1.1432	1.089	0.5809	1.9704	0.7937	0.873
968	nervonate (24:1n9)	Lipid	Long Chain Fatty Acid	41820	GC/MS	100001231	2201	423.4	5281120	506-37-6 ;	C08323	HMDB02368	0.3758	0.2059	0.059	0.5038	0.6766	0.059	0.059	0.059	0.059	0.059	0.059	0.5134	2.256	2.9487	2.0552	7.941	2.6076	0.059	0.6852	6.2489	1.6285	0.6163	1.28	1.6133	1.6254	0.3043	0.059	1	0.059	0.059	0.059	0.5119	0.059	0.059	0.4856	1.4982	2.1317
2570	N-glycolylneuraminate	Xenobiotics	Food Component/Plant	37123	GC/MS	100001491	2119	444.2	4603312	1113-83-3;	C03410	HMDB00833	0.0662	0.0662	0.0689	0.0662	0.0662	0.0662	0.0662	1.4112	0.1379	0.0662	0.0662	0.1615	0.8833	2.7512	0.7376	0.9674	1	2.8979	0.464	0.7729	3.1214	3.3076	2.3119	2.6048	0.623	0.2867	1.5035	1.078	1.9626	0.4999	0.8434	0.2601	1	0.5083	0.6098	3.3697	2.9997
2159	nicotinamide	Cofactors and Vitamins	Nicotinate and Nicotinamide Metabolism	594	LC/MS Pos	432	1267	123.1	936	98-92-0;	C00153	HMDB01406	0.1721	0.1192	0.2349	0.4731	0.247	0.1965	0.2133	0.372	0.2104	0.2963	0.1385	0.1154	1.4672	1.1911	0.7517	1	1.6642	1.1289	1.2097	1.2607	1.5308	1.1237	1.5561	0.8925	0.9768	1.3626	1.1525	1.3302	1.0697	1.4356	1.2147	1.3127	0.9321	0.85	1.1255	2.1723	2.1779
2163	nicotinamide adenine dinucleotide (NAD+)	Cofactors and Vitamins	Nicotinate and Nicotinamide Metabolism	5278	LC/MS Pos	1310	1370	664	1.08977e+18	53-84-9;	C00003	HMDB00902	0.4272	0.4272	0.4272	0.4272	0.4272	0.4272	0.4272	0.4272	0.4272	0.4272	0.4272	0.4272	1.3605	0.5893	0.6003	0.9402	2.6775	0.702	0.7062	1.4495	1.2425	1	1.7324	0.8144	1.5925	1.1093	0.7256	1.5111	1.0284	1.6544	0.7563	1.4104	0.6493	0.6107	0.4272	2.4806	2.4531
2162	nicotinamide riboside*	Cofactors and Vitamins	Nicotinate and Nicotinamide Metabolism	33013	LC/MS Pos	100001310	955	255.1		1341-23-7;	C03150	HMDB00855	0.1067	0.1067	0.4147	0.1067	0.1067	0.1067	0.1067	0.1067	0.1067	0.1067	0.4339	0.1067	0.8558	0.4979	0.1067	2.1182	1.0639	0.686	0.7519	1.5939	0.4001	0.1067	1	0.6473	3.081	0.6693	1	0.794	0.1067	0.1067	2.3787	1.7365	2.8199	0.1067	1.1841	2.7417	3.5057
955	nonadecanoate (19:0)	Lipid	Long Chain Fatty Acid	1356	LC/MS Neg	892	6073	297.3	12591	646-30-0;	C16535	HMDB00772	0.6744	0.5128	0.7148	1.3648	1.2387	1.2757	0.8988	1.315	1.1599	1.0928	0.5486	0.9042	1.7758	0.8847	0.5892	1.761	0.8333	0.4365	2.1896	1.2272	0.5116	1	0.7939	1.9089	1.4565	1.9278	1.7823	0.9861	0.8962	0.6797	1.0398	0.4616	0.6582	0.8669	0.5679	1.3358	1.3576
949	oleate (18:1n9)	Lipid	Long Chain Fatty Acid	1359	GC/MS	442	1984.4	339.2	445639	112-80-1;	C00712	HMDB00207	0.5902	0.379	0.5721	1.0456	1.2646	0.8416	1.0066	0.9934	1.3894	1.1382	0.9551	0.6654	1	0.4721	0.5283	0.3844	1.026	0.3406	2.8661	1.1149	0.371	1.6641	0.7318	1.6481	0.8976	2.044	3.7075	1.5077	0.5405	0.5022	0.527	0.7008	0.3997	1.1726	0.2338	1.1668	1.1504
1152	oleoylcarnitine	Lipid	Fatty Acid Metabolism(Acyl Carnitine)	35160	LC/MS Pos	100001501	5202	426.4		38677-66-6;		HMDB05065	0.2827	0.2827	0.2827	0.5043	0.7242	0.2827	0.2827	2.9985	1.059	0.6021	0.2827	0.941	0.2827	17.9014	7.8265	0.8805	0.2827	1.3264	0.7246	3.7339	0.4577	2.8028	2.9269	0.2827	0.2827	1.4833	0.5992	0.2827	0.2827	1.2774	0.5544	0.2827	0.4036	0.5439	0.2827	0.2827	1
355	ophthalmate	Amino Acid	Glutathione Metabolism	34592	LC/MS Pos	100001311	1457	290.1	9817431	495-27-2;		HMDB05765	0.3651	0.6231	0.3401	0.4821	0.2312	0.3899	0.3811	0.5031	0.2312	0.579	0.2312	0.3519	1.0489	0.8949	0.7095	0.2312	0.887	1.2191	0.4514	0.2312	0.6548	3.0727	5.8893	1.5697	1.8888	1.3594	1	1.593	0.2312	3.0166	0.2312	1.7367	0.2312	2.4874	1.4171	1	1.0417
298	ornithine	Amino Acid	Urea cycle; Arginine and Proline Metabolism	1493	GC/MS	444	1763.8	142	6262	3184-13-2;	C00077	HMDB03374	0.1233	0.0982	0.429	0.5032	0.1634	0.1985	0.0874	0.1579	0.1346	0.1913	0.1343	0.0853	0.845	1.4751	2.6892	1.3758	0.965	1.0739	0.9972	1.2902	1.0305	0.6599	1.031	1.4506	0.8781	1.2668	1.0028	1.6403	2.2721	1.8065	1.1352	0.7153	1.6127	0.633	0.5416	1.1905	1
2096	orotate	Nucleotide	Pyrimidine Metabolism, Orotate containing	1505	GC/MS	445	1709.6	254.1	967	50887-69-9;	C00295	HMDB00226	0.6092	0.2655	0.8686	0.6559	1.0288	0.2655	0.6508	2.7294	0.7607	0.6683	0.94	0.7512	0.9987	1.754	0.5181	1.6442	1.2822	1.6741	0.2655	1.698	0.7667	1.2177	0.6656	2.4198	0.8058	1.0068	0.9247	0.2702	1.1121	1.3689	0.454	0.5797	0.9932	2.1893	1.0611	0.8565	1.0013
942	palmitate (16:0)	Lipid	Long Chain Fatty Acid	1336	LC/MS Neg	424	5619	255.3	985	57-10-3;	C00249	HMDB00220	0.7186	0.5349	0.5856	1.1547	1.1738	0.8028	0.9003	1.0568	1.1033	1.2227	0.5145	0.5948	1	0.8435	1.0579	0.8145	1.2138	0.7721	2.4477	0.9432	0.5887	1.5876	0.9607	1.7161	1.141	2.6681	2.8119	1.9464	0.7556	0.6265	0.8195	0.7356	0.6838	1.4022	0.3591	1.0913	1.2622
943	palmitoleate (16:1n7)	Lipid	Long Chain Fatty Acid	33447	LC/MS Neg	452	5477	253.3	445638	373-49-9;	C08362	HMDB03229	0.9438	0.6265	0.6466	1.6895	1.4855	1.2115	1.0642	0.9335	1.2873	1.5592	1	0.5255	0.7895	0.2897	0.5934	0.3332	1.2643	0.5096	3.6593	0.9336	0.3338	1.8781	0.9165	1.9735	1.2724	0.1784	3.5772	2.951	0.4084	0.7142	0.7283	0.9648	0.584	1.9938	0.1784	1.4887	1.6889
1275	palmitoyl ethanolamide	Lipid	Endocannabinoid	38165	LC/MS Neg	1489	6416	298.4	4671	544-31-0;		HMDB02100	0.7146	0.6723	0.6033	1.4949	1.3244	0.9505	0.9202	1.9207	1.2502	1.1756	0.4553	2.0931	1.4404	0.953	1.0542	9.6847	1.7998	0.8041	1.2499	5.0728	0.6571	1.384	1.9306	1.5467	0.8864	0.8177	1.8317	0.6141	1.2218	0.5508	0.9286	1.029	0.6833	0.5422	1.0032	0.59	0.4625
1455	palmitoyl sphingomyelin	Lipid	Sphingolipid Metabolism	37506	GC/MS	100002107	2524	311.3	9939941	6254-89-3;			0.1485	0.1119	0.0954	0.3134	0.1426	0.1319	0.1355	0.1827	0.1861	0.2025	0.1198	0.1516	0.8664	1.049	0.7171	1.1757	1.4925	0.9575	0.6242	1.0425	1.0943	1.7885	1.8039	0.6668	1.0593	1.0889	1.0708	1.6866	2.0515	1.3698	1	1.325	0.8348	1.3615	0.7761	1.5151	1.805
1150	palmitoylcarnitine	Lipid	Fatty Acid Metabolism(Acyl Carnitine)	22189	LC/MS Pos	100000776	5179	400.4	461	6865-14-1;	C02990	HMDB00222	0.7654	0.2811	0.2811	0.2811	1.0719	0.722	0.6874	3.8781	2.2729	0.7439	0.2811	1.7552	0.2811	53.5812	30.2396	1.1535	0.6964	4.0953	1	8.884	0.3998	5.4806	5.3895	0.702	0.6719	2.4618	2.523	0.2811	1.6056	3.2526	1.117	0.411	0.6358	0.8991	0.5718	1.1642	0.562
2184	pantothenate	Cofactors and Vitamins	Pantothenate and CoA Metabolism	1508	LC/MS Pos	1024	2218	220.1	6613	137-08-6;	C00864	HMDB00210	0.5801	0.3421	0.5205	1.1391	0.5698	0.4863	0.49	0.4822	0.5383	0.6375	0.378	0.2826	2.5952	0.5862	1.3028	1.0309	3.9999	1.5876	2.4741	1.4983	2.0196	3.5946	3.3117	2.653	2.9727	3.494	2.2993	0.6089	0.5039	0.2861	1	0.4628	1.0376	0.2282	0.3507	3.0631	3.0004
120	p-cresol sulfate	Amino Acid	Phenylalanine and Tyrosine Metabolism	36103	LC/MS Neg	100001315	2896	187.1	4615422	3233-57-7;	C01468	HMDB11635	0.2315	0.2315	0.2315	0.2315	0.2315	0.2315	0.2315	0.2315	0.2315	1.071	0.2315	0.2315	0.2315	0.2315	0.7188	0.2315	0.4523	0.2315	0.2315	0.8088	0.2315	0.2315	0.2315	0.2315	0.2315	1.6682	0.2315	4.1837	1	0.2315	0.2315	0.484	0.8255	0.2315	0.2315	1.0525	1.2814
932	pelargonate (9:0)	Lipid	Medium Chain Fatty Acid	12035	LC/MS Neg	437	4847	157.2	5461016	112-05-0;	C01601	HMDB00847	0.7417	0.5536	0.5536	1.0964	0.5845	0.5536	0.7787	0.5536	0.6244	0.5875	0.6453	1.1421	0.8086	1.1714	0.9664	1.2013	0.971	0.7985	1.3	0.8388	1.027	1.101	1.0115	1.1234	1.1656	1.0059	1	1.1363	1.5695	0.6852	0.6279	1.2712	0.9226	0.9748	0.7997	0.912	1
2826	penicillin G	Xenobiotics	Drug	37468	LC/MS Pos	100002155	3314	335.2	2349	69-57-8;	C05551		1	1	1	1	1	1	1	1	1	1	1	1	1	1	1	1	1	1	1	1	1	1	1	1	1	1	1	1	1	1	1	1	1	1	1	1	1
941	pentadecanoate (15:0)	Lipid	Long Chain Fatty Acid	1361	GC/MS	980	1853.5	299.2	13849	1002-84-2;10002-84-2;	C16537	HMDB00826	0.7011	0.3312	0.3477	0.8956	0.7488	0.4909	0.8265	1.3278	0.8713	0.748	0.7812	0.3479	0.9767	1.0302	1	0.3132	1.2541	0.3132	2.0918	1.4842	0.8491	1.5302	1.4922	1.1635	0.8815	1.755	1.821	1.016	1.0574	0.3132	0.7282	0.9062	0.8861	0.3132	1.0186	1.4876	1.4613
118	phenol sulfate	Amino Acid	Phenylalanine and Tyrosine Metabolism	32553	LC/MS Neg	100001510	2150	173.1	74426	937-34-8;	C02180		0.4119	0.4336	0.6076	0.5197	0.4016	0.4037	0.323	0.3817	0.5092	1.1153	0.7032	0.5973	2.9991	1.4578	1	1.4213	1.1825	1.3838	0.892	1.407	2.1981	0.395	0.3275	0.9405	0.5606	6.6811	1.6996	1.2727	1.5424	1.242	1.1451	1.0012	0.9988	1.2022	0.756	2.4415	3.1165
99	phenylacetate	Amino Acid	Phenylalanine and Tyrosine Metabolism	15958	LC/MS Neg	100000011	2127	135.1		103-82-2;	C07086	HMDB00209	1	1	1	1	1	1	1	1	1	1	1	1	1	1	1	1	1	1	1	1	1	1	1	1	1	1	1	1	1	1	1	1	1	1	1	1	1
102	phenylacetylglycine	Amino Acid	Phenylalanine and Tyrosine Metabolism	33945	LC/MS Neg	100001275	2377	192.1	68144	500-98-1;	C05598	HMDB00821	0.4898	0.4898	0.4898	0.9163	0.4898	0.4898	0.4898	0.4898	0.4898	0.7685	0.4898	0.4898	1.2568	1.7721	0.9077	1.1179	1.5137	0.4898	1.203	1.5632	0.9787	0.497	0.4898	1.7823	1.1392	2.4284	1.0322	1.8823	1.0837	0.8352	0.9021	1.3307	0.7895	0.8688	0.6325	1.6172	1.602
91	phenylalanine	Amino Acid	Phenylalanine and Tyrosine Metabolism	64	LC/MS Pos	460	2056	166.1	69256656140	63-91-2;	C00079	HMDB00159	0.1242	0.0954	0.2038	0.5514	0.1785	0.1734	0.1506	0.3027	0.3715	0.2481	0.1947	0.1756	0.9517	1.3612	1.1853	0.6662	1.3252	1.4258	0.8339	0.9981	1.1656	1.0706	1.0517	1.1248	0.8102	1.0773	1.1934	1.3929	1.5495	1.1976	1.3185	0.9917	1.0901	1.4016	1.1769	1	1.0169
572	phenylalanylalanine	Peptide	Dipeptide	41374	LC/MS Pos	100003589	2047.6	237.1	69931235488196	3918-87-4;			0.7176	0.8146	1.0213	0.304	0.304	0.304	0.304	0.304	0.8436	0.304	0.304	0.4935	1.0006	0.304	0.7859	1.5367	2.4638	0.4724	0.304	1.2381	3.1095	0.3867	1.038	1.2223	0.7225	1.0649	0.9351	1.118	0.7575	4.2809	1.4016	1.3459	1.2002	2.5906	2.3582	0.8946	1.3936
574	phenylalanylaspartate	Peptide	Dipeptide	41419	LC/MS Pos	100003595	1901	281.1	335051	22828-05-3;			0.2812	0.2812	0.5193	0.8908	0.2812	0.6384	0.2812	0.2812	1.4522	0.7152	0.8224	0.2812	0.7396	0.2812	0.2812	0.6312	1.4096	0.2812	0.7477	1.0467	1.4013	0.4929	0.698	1.3821	0.8786	0.7913	0.2812	1.7674	1.4794	3.4883	2.1174	1.3325	0.7626	2.8362	2.9619	1.2033	0.9512
576	phenylalanylglycine	Peptide	Dipeptide	41370	LC/MS Neg	100003588	2460.8	221.1	98207	721-90-4;			0.58	0.58	0.58	0.58	0.58	0.58	0.58	0.58	0.58	0.58	0.58	0.58	0.58	0.58	0.7934	0.58	0.58	0.58	0.58	0.58	0.58	0.58	0.58	0.58	0.58	0.9202	0.6432	1.8724	0.58	0.58	1.1921	0.58	0.58	1.8277	0.58	0.58	0.58
583	phenylalanylserine	Peptide	Dipeptide	40016	LC/MS Pos	100003252	1808	253.1	9859812	16053-39-7;			0.4503	0.4503	0.4503	0.4503	0.4503	0.4503	0.4503	0.4503	0.4503	0.4503	0.4503	0.4503	0.4503	0.4503	0.583	0.4503	2.3298	0.8382	0.9105	0.5522	2.7838	0.7198	0.9035	1.5718	1.1262	1.3357	0.661	2.1809	1.3131	5.0238	0.7999	2.1814	0.7714	3.6746	2.5623	1	0.9239
96	phenyllactate (PLA)	Amino Acid	Phenylalanine and Tyrosine Metabolism	22130	LC/MS Neg	100000774	2237	165.1	3848	828-01-3;	C05607	HMDB00779	0.3655	0.3655	0.3655	0.3655	0.3655	0.3655	0.3655	0.3655	0.3655	0.3655	0.3655	0.3655	1.9863	1	0.3655	6.1325	1.7428	0.3655	2.6688	0.515	0.3655	1.376	0.9934	0.6056	0.8566	1	3.0148	0.3655	0.3655	0.3655	0.3655	0.3655	0.3655	0.3655	0.3655	0.3655	0.3655
927	phosphate	Energy	Oxidative Phosphorylation	11438	GC/MS	461	1307.7	298.9	1061	7664-38-2 ;	C00009	HMDB01429	0.2039	0.136	0.2566	0.3872	0.2478	0.1945	0.442	0.8525	0.5175	0.5814	0.3276	0.25	1.092	1.1383	0.9963	0.7885	1.2673	0.9688	1.2674	0.9869	1.3696	1.2497	1.1328	1	1.0131	1.4033	1.3185	1.1197	1.1544	1.2293	1.0368	0.8387	0.6125	1.4044	1.2729	1.2327	1.1292
744	phosphoenolpyruvate (PEP)	Carbohydrate	Glycolysis, Gluconeogenesis, and Pyruvate Metabolism	597	GC/MS	463	1595.4	369	1005	10526-80-4;	C00074	HMDB00263	0.3549	0.1138	1.2292	0.965	1	1.2085	0.3515	3.0494	0.7948	1.3295	0.2862	0.3839	1.1769	0.1138	0.5866	6.361	0.1138	0.8798	1.9488	4.3587	0.3237	0.1138	0.1138	0.2124	0.2666	1.0868	0.6976	2.2473	2.5297	0.9691	2.073	2.7454	1.8074	0.4404	2.7195	0.1138	0.1138
1320	phosphoethanolamine	Lipid	Phospholipid Metabolism	1600	LC/MS Neg	1026	644	140.1	52323241015	1071-23-4;	C00346	HMDB00224	0.3097	0.2159	0.3349	0.7941	0.4053	0.3093	0.4335	0.4444	0.4897	0.6329	0.3319	0.3546	1.5373	1.3162	0.6551	0.9397	1.5566	0.962	1.5209	1.3843	1.2231	1.458	1.8688	2.7079	0.4493	2.1745	1.4856	1.1045	0.6989	1	1.0603	0.6769	1.1667	1.3772	1.1911	2.9144	2.5052
84	pipecolate	Amino Acid	Lysine Metabolism	1444	LC/MS Pos	1025	1120	130.1	849	4043-87-2;	C00408	HMDB00070	0.1804	0.1243	0.1343	0.3707	0.1358	0.1732	0.1483	0.2574	0.2156	0.3351	0.1898	0.1249	2.2803	1.4983	0.6415	1.0763	1.356	2.0632	0.6828	1.4109	1.0773	1	1.3631	1.4115	1.1387	0.9856	1.0144	1.0409	1.4543	1.957	1.3128	0.9765	1.0231	1.8166	1.3596	0.6186	0.6427
319	pro-hydroxy-pro	Amino Acid	Urea cycle; Arginine and Proline Metabolism	35127	LC/MS Pos	100001167	960	229.2	11673055	18684-24-7;		HMDB06695	0.267	0.267	0.267	0.437	0.267	0.267	0.267	0.267	0.267	0.3826	0.267	0.267	1.4042	1.2513	0.7842	0.7926	1.4765	1.0381	1.2282	0.7334	0.62	0.9423	0.747	1.0577	0.7411	0.8765	1	1.4251	1.4378	1.5398	2.2387	1.2926	1.1121	1.4742	1.2581	0.6236	0.6552
299	proline	Amino Acid	Urea cycle; Arginine and Proline Metabolism	1898	LC/MS Pos	480	796	116.1	1457426971047	147-85-3;	C00148	HMDB00162	0.101	0.0915	0.1808	0.3866	0.1151	0.1275	0.1168	0.2753	0.1912	0.198	0.1353	0.1376	1.6473	1.7313	1.1451	1	1.0962	1.3497	0.8853	1.0333	1.2194	1.1291	1.1562	1.6755	1.1859	1.2142	1.0844	1	1.3244	1.0278	1.0015	0.6997	0.7599	1.1464	1.1221	0.8855	0.8892
1125	propionylcarnitine	Lipid	Fatty Acid Metabolism (also BCAA Metabolism)	32452	LC/MS Pos	100001162	1589	218.2	107738	17298-37-2 ;	C03017	HMDB00824	0.5955	0.4006	0.4621	0.789	0.4767	0.5695	0.1962	0.3814	0.3197	0.451	0.3557	0.3486	3.1374	5.1261	1.348	2.5548	2.6034	1.0018	2.1798	1.153	4.2904	4.0738	3.1411	1.7373	1.4917	3.8543	1.2218	2.2914	0.6537	4.4307	1.5537	2.6651	1.2235	2.4196	2.3301	0.8986	1
1213	prostaglandin A2	Lipid	Eicosanoid	19761	LC/MS Neg	100000578	4875	333.3	5280880	13345-50-1;	C05953	HMDB02752	0.2409	0.2409	0.2409	0.2409	0.2409	0.2409	0.2409	0.2409	0.2409	0.2409	0.2409	0.2409	0.6397	0.2409	0.2409	0.2409	3.2195	0.8867	0.3647	1.0796	1	0.2409	0.5558	0.2409	0.3913	0.2409	0.743	4.7723	0.651	1.6858	1	1.845	1.1061	1.2488	3.4786	1.0642	1.1942
1217	prostaglandin D2	Lipid	Eicosanoid	7737	LC/MS Neg	486	4657	351.2	448457	41598-07-6;	C00696	HMDB01403	0.399	0.399	0.399	1.1214	0.399	0.399	0.399	0.399	0.399	0.399	0.399	0.399	0.399	0.399	0.8745	0.4827	2.4687	0.6213	0.399	3.0403	0.7499	0.399	0.4677	0.399	0.9865	0.399	0.399	6.432	0.4266	6.2134	1	3.4988	1	0.399	14.2417	0.399	0.5266
1212	prostaglandin E2	Lipid	Eicosanoid	7746	LC/MS Neg	487	4562	351.3	5280360	363-24-6;	C00584	HMDB01220	0.488	0.157	0.157	0.9338	0.157	0.1966	0.157	0.3838	0.157	0.157	0.157	0.157	1.1215	0.9771	0.6013	2.0638	1.4853	1.0233	0.9193	2.0885	0.8213	0.5306	0.3246	0.7166	0.3218	0.157	0.3624	4.4569	3.3718	4.7262	1.8345	5.7342	1.5166	0.9767	5.1305	0.157	0.157
2110	pseudouridine	Nucleotide	Pyrimidine Metabolism, Uracil containing	33442	LC/MS Neg	821	1104	243.1		1445-07-4;	C02067	HMDB00767	0.2122	0.1925	0.3281	0.5678	0.2671	0.2467	0.2056	0.2459	0.4253	0.4374	0.2744	0.0944	2.3707	1.7809	0.767	2.1944	1.7542	1.0389	0.8	1.8978	0.7507	1.4121	1.6075	2.2399	1.1708	1.3399	1.2486	1.2266	1.4955	1.8702	1.4768	1.8003	0.8089	1.5975	1.0455	0.9402	1
332	putrescine	Amino Acid	Polyamine Metabolism	1408	GC/MS	49	1705.8	174		110-60-1;	C00134	HMDB01414	0.3156	0.2454	0.3294	0.5083	0.2343	0.4327	0.2765	0.2064	0.3643	0.6323	0.2305	0.2064	2.1133	0.9842	1	2.497	3.1275	1.2274	0.891	3.9415	0.9743	0.652	1.1283	1.4256	0.2064	0.8961	2.8132	2.4771	11.9541	4.7113	14.6723	0.753	7.997	1.809	2.9037	1.4405	1.2231
2254	pyridoxate	Cofactors and Vitamins	Vitamin B6 Metabolism	31555	LC/MS Neg	100001121	2210	182.1	6723	82-82-6 ;	C00847	HMDB00017	1.1065	1.0095	0.9235	1	0.938	0.7733	0.3868	0.3868	1.2028	1.0197	0.433	0.3868	0.461	0.3868	3.6482	0.3868	0.8419	2.0149	1.0589	0.3868	0.3868	0.3868	0.3868	0.3868	0.9803	1.5347	0.8458	1.9892	3.9164	0.9857	0.7486	0.8969	1.2981	0.3868	0.4966	0.3868	0.3868
764	ribitol	Carbohydrate	Pentose Metabolism	15772	GC/MS	100000406	1692.4	217		488-81-3;	C00474	HMDB00508	0.0298	0.0298	0.1174	0.0298	0.0298	0.0298	0.1731	0.0298	0.2004	0.0298	0.0298	0.0298	0.9937	0.7627	1.8158	0.4542	1.0757	2.1221	1	0.8311	2.0629	1.3122	1.5466	1.0063	1.7985	1.7977	1.5645	0.6101	1.474	0.8598	1.0923	0.6774	0.9905	0.5415	1.1154	1.5532	2.1205
2181	riboflavin (Vitamin B2)	Cofactors and Vitamins	Riboflavin Metabolism	1827	LC/MS Pos	500	3111	377.2	493570	83-88-5;	C00255	HMDB00244	0.1435	0.1049	0.2354	0.4073	0.1566	0.1785	0.1049	0.1049	0.1951	0.1049	0.1049	0.1049	1.3625	1.8674	1.6762	1.5426	1.1668	1.2732	0.7549	1.0185	1.626	1	0.844	0.9168	1.255	0.5844	1.0064	2.2094	2.2923	1.5511	1.5239	1.44	0.9976	0.8582	1.0024	1.6017	1.9028
763	ribose	Carbohydrate	Pentose Metabolism	12083	GC/MS	914	1652	204	5311110	50-69-1;	C00121	HMDB00283	0.2583	0.1002	0.4153	0.5277	0.1173	0.1168	0.0715	0.4125	0.2152	0.1235	0.0715	0.1575	1.8739	2.1029	3.7321	1.9357	1.0608	2.5611	0.9101	1	1.9077	3.4248	2.2369	1.6082	4.8695	1.9581	2.1348	0.6992	2.6084	0.8413	1.6221	0.8008	1.3105	0.298	0.6003	1	1.1074
761	ribulose	Carbohydrate	Pentose Metabolism	35855	GC/MS	100000147	1662	306.1	79021	488-84-6;	C00309	HMDB00621	0.1703	0.1703	0.507	0.1703	0.1703	0.1703	0.1703	0.2616	0.1703	0.1703	0.1703	0.1703	0.7902	1.439	1.5766	1.5523	0.8324	1.2648	0.1703	0.6032	0.603	2.2084	0.9343	1.0297	1.9712	0.8845	1	0.9648	2.1682	0.3605	1.4017	0.253	1.103	0.1703	0.3208	0.6392	0.9703
272	S-adenosylhomocysteine (SAH)	Amino Acid	Methionine, Cysteine, SAM and Taurine Metabolism	15948	LC/MS Neg	197	1821	383.1		979-92-0;	C00021	HMDB00939	0.7187	0.6184	0.7757	0.7211	0.9588	0.8274	0.9866	1.0116	0.9199	0.9732	0.8518	0.753	1	0.552	0.8818	0.829	2.3025	0.8487	1.3385	0.927	0.9884	2.0688	2.4902	2.3354	0.7578	2.1994	2.2081	1.6011	0.9428	2.2729	1.0454	1.4209	0.9608	2.4713	1.4035	2.6506	2.4959
4	sarcosine (N-Methylglycine)	Amino Acid	Glycine, Serine and Threonine Metabolism	1516	GC/MS	1023	1182.9	116	10887311726	107-97-1;	C00213	HMDB00271	0.1784	0.1582	0.1582	0.4154	0.1582	0.1582	0.1582	0.5715	0.1582	0.1582	0.1582	0.5598	1.1973	1.9411	0.3714	0.9163	1.9779	0.897	0.1582	1.7689	1	0.7326	0.9518	1.1001	0.8671	1.6077	1.0706	0.9894	1.0106	1.2871	1.0403	0.9699	1.2525	1.2809	2.0529	1.1959	1.0772
1289	scyllo-inositol	Lipid	Inositol Metabolism	32379	GC/MS	100001215	1893.8	318.2		488-59-5;	C06153	HMDB06088	0.949	0.6863	1.2058	1	1.6351	1.367	1.0889	0.7784	1.535	1.1567	0.9111	0.4246	0.6933	0.2076	1.1237	0.14	2.4251	0.2414	1.3294	0.7192	0.6057	3.0365	3.7626	0.4473	1.553	2.7401	1.9425	3.879	0.6471	0.4841	0.3428	1.1224	0.4036	0.2474	1.4024	8.0116	6.8444
757	sedoheptulose-7-phosphate	Carbohydrate	Pentose Phosphate Pathway	35649	GC/MS	100001628	2070	691.35	616	2646-35-7;	C05382	HMDB01068	0.1021	0.1483	0.1021	1.0442	0.4279	0.1021	0.1021	0.9583	0.4697	0.1021	0.1021	0.2163	1.0838	1.0105	0.3896	0.8936	1.7888	1.3181	0.6231	2.2155	1.4352	1.6088	0.5615	0.8754	0.426	0.1021	1.3328	4.9966	0.9895	0.7411	0.7241	0.7251	0.4986	2.4978	1.8798	1.3825	1.299
9	serine	Amino Acid	Glycine, Serine and Threonine Metabolism	1648	GC/MS	503	1389.1	204	59516857581	56-45-1;	C00065	HMDB00187	0.09	0.0667	0.1342	0.3803	0.1167	0.113	0.0987	0.2442	0.1833	0.1571	0.0971	0.093	0.8691	1.8088	1	0.731	1.2396	1.7388	1.0362	1.3775	1.4172	1.4311	1.2533	1.0687	0.7356	1.2261	1.6621	1.5437	1.6226	1.864	1.2601	1.1787	0.9349	2.2713	1.7188	1.2754	1.1411
616	serylleucine	Peptide	Dipeptide	40066	LC/MS Pos	100003202	2106	219.2		6665-16-3;			0.2428	0.2123	0.2524	0.6585	0.2123	0.226	0.2123	0.2615	0.3105	0.347	0.2123	0.2123	1.3409	0.7077	0.9262	0.8759	3.8191	0.671	0.8229	1.104	2.2094	0.8398	1.4005	1.9324	0.8518	1.3226	1.0504	3.24	1.3931	13.7608	1	2.5573	1.2051	4.174	4.9491	2.1747	1.9321
618	serylphenyalanine	Peptide	Dipeptide	40054	LC/MS Pos	100003253	2348	253.2					0.2131	0.4586	0.2131	0.6892	0.2131	0.2131	0.2131	0.362	0.2131	0.2131	0.2131	0.2131	0.7359	0.5505	0.6057	0.8961	2.4482	0.5324	0.8865	1.1003	2.0958	0.5793	1	1.3569	0.8787	0.8628	1.3405	1.685	2.0192	6.683	0.9308	2.1352	1.253	3.6317	4.108	1.2589	1.2767
833	sorbitol	Carbohydrate	Fructose, Mannose and Galactose Metabolism	15053	GC/MS	506	1843	319.1	107428	6706-59-8;	C00794	HMDB00247	0.1265	0.0787	0.211	0.2047	0.1607	0.0787	0.0787	0.2124	0.2645	0.2522	0.2703	0.0787	1.8935	1.3669	2.521	1.0637	1.5958	1.3092	0.6546	0.7786	1.6103	1.7885	0.9266	2.7688	0.9695	1.2178	1.8295	0.8972	1.6375	1.2165	1.0672	0.5905	1.0761	1.0415	1.0305	0.4134	0.5584
334	spermidine	Amino Acid	Polyamine Metabolism	485	LC/MS Pos	50	533	146.2	1102	124-20-9;	C00315	HMDB01257	0.1649	0.1563	0.285	2.0718	0.2021	0.2434	0.5224	0.5718	0.4636	0.4862	0.5152	0.4055	0.5247	0.4215	0.2723	1.3076	1.479	0.6839	0.6803	5.5132	2.2894	0.388	0.6427	1.1949	1.5015	0.7113	0.9226	2.8127	2.1644	4.0911	1	6.8259	1.4709	6.5695	9.7091	1.0722	1.0998
333	spermine	Amino Acid	Polyamine Metabolism	603	LC/MS Pos	507	506	203.2	1103	71-44-3;	C00750	HMDB01256	0.0733	0.0733	0.0733	1.1666	0.0733	0.0733	0.0733	0.0733	0.0733	0.0733	0.0733	0.0733	0.0733	0.0733	0.0733	0.3501	0.2736	0.0733	0.0733	1.1004	0.1566	0.0733	0.0733	0.2347	0.0733	0.0733	0.0733	2.7528	1.5541	3.0723	0.0733	1.6917	0.0733	1	2.0022	0.0923	0.1637
1452	sphinganine	Lipid	Sphingolipid Metabolism	17769	LC/MS Pos	313	5175	302.3	3126	3102-56-5;	C00836	HMDB00269	0.4116	0.4116	0.4116	0.5101	0.4116	0.4116	0.4116	0.4922	0.6811	0.4116	0.4116	0.5831	0.4116	9.765	3.9781	0.4116	0.4116	1.7184	0.844	1.4525	0.4116	1.7749	1.4725	0.4116	0.4116	1.5976	1.4191	0.4116	1	0.4116	0.4116	0.4116	0.4116	0.4116	0.4116	0.4116	0.8116
1461	sphingosine	Lipid	Sphingolipid Metabolism	17747	LC/MS Pos	297	5197	300.2	5353955	123-78-4;	C00319	HMDB00252	0.2032	0.2032	0.2032	0.2032	0.3502	0.2032	0.4189	0.7481	0.7797	0.3759	0.2032	0.5386	0.3635	17.2377	8.4599	0.2032	0.2032	5.7534	2.0915	2.5203	0.3343	2.4312	2.1351	0.2032	0.4657	4.5362	5.842	0.2032	0.962	0.2803	0.2032	0.2032	0.2032	0.2032	0.2032	1.038	1.2576
2621	stachydrine	Xenobiotics	Food Component/Plant	34384	LC/MS Pos	100001296	860	144.1	115244	4136-37-2;	C10172	HMDB04827	0.2902	0.2442	0.4084	0.565	0.2442	0.3181	0.2558	0.317	0.4292	0.3255	0.2521	0.2442	1.2546	0.9911	0.6442	0.7431	1.0089	3.0719	0.2947	1.2329	0.4541	1.5322	0.3613	1.3937	1.1486	1.8114	1	1.4608	4.6701	2.0929	6.1515	1.0563	3.3598	1.609	1.14	1.2763	1.283
947	stearate (18:0)	Lipid	Long Chain Fatty Acid	1358	LC/MS Neg	439	5886	283.4	5281	57-11-4;	C01530	HMDB00827	0.6652	0.5233	0.6027	0.9599	0.8904	0.6657	0.7377	0.8663	0.959	0.8217	0.3418	0.6098	1.318	1.404	1.1571	1.9776	1.1665	0.9029	1.6616	1.2751	0.8622	1.1197	0.9973	1.4943	1.1552	1.6132	2.1384	1.0168	1	0.6823	1.0425	0.5219	0.7221	1.041	0.6266	0.9717	0.9887
973	stearidonate (18:4n3)	Lipid	Polyunsaturated Fatty Acid (n3 and n6)	33969	LC/MS Neg	100001229	5381	275.3	5312508	111174-40-4 ;	C16300	HMDB06547	2.1617	1.599	1.1883	2.7126	2.9806	2.0398	2.3593	1.1714	1.7957	1.9839	1.484	1.5563	0.5877	0.365	0.476	0.278	0.8241	0.2227	4.4565	0.4594	0.2605	1.0225	0.4282	2.1346	0.4891	4.7899	3.4731	1.4974	0.5499	0.3965	0.553	0.2586	0.3051	0.5737	0.2237	1	1.231
1456	stearoyl sphingomyelin	Lipid	Sphingolipid Metabolism	19503	GC/MS	1538	2645	311.3	6453725	85187-10-6;85187-10-6_x000D_ ;	C00550	HMDB01348	0.6583	0.4331	0.4334	1.4398	0.6724	0.3486	0.614	1.366	0.8692	0.9491	0.0687	0.3115	0.7744	1.4685	0.568	1.9768	0.9388	0.6803	1.2201	0.7447	1.3928	1.6808	1.6455	0.9079	0.9493	0.3884	1.2305	3.2455	4.3784	1.7119	1.5045	2.5124	2.0218	1.0507	1.5076	0.5419	0.7176
1151	stearoylcarnitine	Lipid	Fatty Acid Metabolism(Acyl Carnitine)	34409	LC/MS Pos	100001391	5300	428.4		18822-91-8;		HMDB00848	0.2843	0.2843	0.2843	0.2843	0.3266	0.2843	0.2843	0.9499	0.7457	0.2843	0.2843	0.6173	0.2843	37.088	6.9023	0.9426	0.2843	3.2694	0.5259	6.4175	0.4479	2.0184	2.0858	0.2843	0.4145	1.3719	1.0501	0.2843	0.9173	1	0.2843	0.2843	0.3271	0.2843	0.2843	0.2843	0.2843
914	succinate	Energy	TCA Cycle	1437	LC/MS Neg	252	618	117.1	1110	110-15-6;	C00042	HMDB00254	0.9745	1.145	0.6732	1.0079	0.3942	0.6022	0.334	0.5209	0.3805	0.9187	0.4228	0.6802	5.4483	1.9714	1	1.1663	1.159	4.648	2.6535	1.5367	1.7611	12.5963	1.1894	0.9172	1.1663	14.2527	1.1368	0.8304	1.1071	0.6975	1.1558	1.6936	1.151	1.0813	0.7211	0.6628	0.7494
913	succinylcarnitine	Energy	TCA Cycle	37058	LC/MS Pos	100001948	1401	262.1					1.3325	0.9647	1.6811	2.0076	1.5323	1.2363	1.5686	2.1006	1.3782	1.4818	0.8516	0.0948	0.9857	0.7303	0.0995	0.3765	1	0.0962	1.1841	0.3853	0.1741	1.2456	1.2186	0.8407	0.9601	1.2573	1.757	1.2742	0.5906	0.607	0.7609	1.3135	0.1662	0.4766	0.6258	2.2775	2.5348
291	taurine	Amino Acid	Methionine, Cysteine, SAM and Taurine Metabolism	32975	LC/MS Pos	512	687	126.1	11234068592	107-35-7;	C00245	HMDB00251	1.3121	1.0579	1.3702	1.2936	1.4372	1.3449	1.6413	2.229	1.2746	1.3854	1.4514	1.3875	1.3425	0.4026	0.2492	0.7066	0.8265	0.9155	0.8643	0.9446	0.8373	0.7752	0.8152	0.718	0.8114	0.6022	0.9455	1.6935	0.8134	1.4836	1.0133	1.4273	1.0545	1.411	1.3891	0.3211	0.3412
1628	tauro(alpha + beta)muricholate	Lipid	Primary Bile Acid Metabolism	43167	LC/MS Neg	100004515	4743.7	514.4					0.3496	3.6048	0.3352	1.2502	0.3352	0.3352	0.3352	0.7545	0.3352	0.3352	0.3352	16.2856	3.2231	0.3352	0.3352	0.411	0.3352	1.2378	3.5942	3.9236	1.0451	5.4626	1.3352	0.3352	0.6337	0.691	0.9501	0.3352	1.3114	0.3352	1.0736	0.3352	0.3352	0.3352	0.5254	0.8943	0.9264
1620	taurocholate	Lipid	Primary Bile Acid Metabolism	18497	LC/MS Neg	1648	5122	514.3		145-42-6;	C05122	HMDB00036	1.1228	4.3474	0.4768	1.2339	0.2803	0.16	0.3096	1.4184	0.2167	0.5037	0.2538	14.1464	11.8642	0.4333	0.16	0.9082	0.6214	1.7059	3.3394	2.5251	0.7466	3.4258	1.884	1.4971	0.972	1.468	1.028	0.1898	1.8814	0.7424	3.1651	0.431	0.5279	0.7455	0.8517	0.8885	1
2194	threonate	Cofactors and Vitamins	Ascorbate and Aldarate Metabolism	27738	GC/MS	100001022	1560.7	292.1	151152	70753-61-6;	C01620	HMDB00943	0.7069	0.4124	0.4392	0.9815	0.8611	0.4975	0.4357	0.4138	0.3219	0.572	0.38	0.4048	1	2.4768	1.058	2.1194	2.9202	1.7711	1.1403	0.8212	1.588	1.7542	1.8636	0.791	1.5393	0.4118	0.7098	0.951	2.3215	0.9996	8.5258	2.1891	1.1294	2.2845	1.8817	2.2939	1.922
14	threonine	Amino Acid	Glycine, Serine and Threonine Metabolism	1284	GC/MS	564	1412.3	218.1	69710196288	72-19-5;	C00188	HMDB00167	0.088	0.0608	0.1609	0.3672	0.1201	0.1116	0.0896	0.1787	0.1385	0.1456	0.085	0.045	1.2124	2.3283	0.8999	0.9282	1.3159	1.5218	0.7891	1.2908	1.0616	0.9593	1.0193	1.2347	0.7253	1.111	1.3999	1.3541	1.8591	2.148	1.4485	0.9384	0.8359	2.1016	1.5398	1.1074	1
630	threonylleucine	Peptide	Dipeptide	40051	LC/MS Pos	100003204	2204	233.2	4420322	50299-12-2;			0.1314	0.1314	0.1314	0.648	0.5032	0.1314	0.1314	0.1314	0.2986	0.1314	0.1314	0.1314	0.7902	0.3749	1.2268	0.3287	2.8663	0.8634	0.6201	1.5837	3.0234	0.8873	1.3878	1.3913	1.4448	1.5989	0.6915	1.5413	1.0952	4.9176	0.5007	2.5162	0.9637	2.9118	3.0321	1.6752	1.5459
632	threonylphenylalanine	Peptide	Dipeptide	31530	LC/MS Pos	100001125	2500	267.2	40997994099798	16875-27-7;			0.2507	0.2507	0.2507	0.6487	0.2507	0.2507	0.2507	0.2507	0.2507	0.2507	0.2507	0.2507	0.5936	0.2507	0.2507	0.7299	2.3573	0.2507	0.2507	1.1442	1.4814	0.2507	0.5312	1.1572	0.5475	0.7161	0.2507	1.5069	1.056	9.5247	0.4244	2.1853	0.8558	2.895	2.7662	1.149	1.0687
1209	thromboxane B2	Lipid	Eicosanoid	17807	LC/MS Neg	1308	4520	369.3	5283137	54397-85-2;	C05963	HMDB03252	0.4315	0.4315	0.4315	0.4315	0.4315	0.4315	0.4315	0.4315	0.4315	0.4315	0.4315	0.4315	0.4315	0.7263	0.9066	0.6036	0.4315	0.6232	0.4315	0.9829	0.4315	0.4315	0.4315	0.4315	0.4315	0.4315	0.4315	2.8076	1.6547	1.1933	1.0183	2.3723	1.0551	1	0.8253	0.4315	0.4315
2149	thymidine	Nucleotide	Pyrimidine Metabolism, Thymine containing	2183	LC/MS Pos	872	1976	242.9	5789	50-89-5;	C00214	HMDB00273	0.0518	0.0518	0.0518	0.1547	0.0518	0.0518	0.0518	0.1519	0.0518	0.0518	0.0518	0.0518	0.0518	1.3753	0.3896	1.0128	0.0518	0.9883	0.0518	2.2711	0.0518	0.6021	0.4884	1.0163	0.8617	1.0117	0.896	0.9872	1.0619	1.2438	1.1211	0.0518	0.0518	1.7922	1.405	0.4609	0.5831
2150	thymine	Nucleotide	Pyrimidine Metabolism, Thymine containing	604	GC/MS	882	1429.1	255	1135	65-71-4;	C00178	HMDB00262	0.1886	0.1242	0.0787	0.2332	0.0787	0.0787	0.0787	0.3368	0.0787	0.3967	0.0787	0.0787	1.3277	1.3426	0.7785	4.4735	2.2574	1.0669	1.0948	3.9922	0.2349	0.8713	0.7547	1.4864	1.1907	0.8508	1.7847	1.1144	2.7209	1	1.7803	0.5418	1.0745	0.8983	0.8048	0.5614	0.798
317	trans-4-hydroxyproline	Amino Acid	Urea cycle; Arginine and Proline Metabolism	1366	GC/MS	1001	1537	140	58106971053	51-35-4;	C01157	HMDB00725	0.0553	0.0696	0.0919	0.183	0.1235	0.0752	0.1591	0.1328	0.0553	0.0748	0.0553	0.0851	1.5116	1.845	1.7047	1.0944	1.3426	0.8791	1.0212	1.5802	0.6698	1	1.2753	1.2429	0.8232	1.1606	1.5726	0.8821	1.6829	1.2114	1.452	0.9515	1.3781	1.3896	1.3834	0.6089	0.5387
57	trans-urocanate	Amino Acid	Histidine Metabolism	607	LC/MS Pos	537	1119	139.1	736715	104-98-3;	C00785	HMDB00301	0.2561	0.2561	1.1462	0.6152	0.5328	0.3749	0.7702	1.4382	0.3135	0.3311	0.623	0.4986	0.7171	1.0354	0.7055	4.2044	1.5789	0.5305	1.9099	2.6287	0.5187	9.1193	1.788	1.2238	1.83	0.49	1.2311	0.9567	1.4196	0.5053	2.8187	1.2645	1.0943	0.9057	6.927	0.7085	0.9646
174	tryptophan	Amino Acid	Tryptophan Metabolism	54	LC/MS Pos	565	2445	205.1	69235166305	73-22-3;	C00078	HMDB00929	0.104	0.0961	0.1738	0.4898	0.1323	0.1203	0.1335	0.2627	0.2689	0.2658	0.1549	0.1162	1	1.6401	0.9319	0.7681	1.0711	1.3778	0.8004	0.973	0.7992	1.2257	1.2963	1.3243	1.3257	1.3429	1.1062	1.3338	1.5408	1.4546	1.5008	0.9343	1.0262	1.4313	1.0851	1.1062	1.179
104	tyrosine	Amino Acid	Phenylalanine and Tyrosine Metabolism	1299	LC/MS Pos	815	1516	182.1	60576942100	60-18-4;	C00082	HMDB00158	0.1094	0.075	0.1597	0.509	0.1446	0.1251	0.1139	0.2829	0.2721	0.2135	0.142	0.1401	0.8141	1.6779	1.2206	0.66	1.1696	1.4897	0.8449	1.0016	1.0498	1.0913	1.1357	1.1394	0.807	1.043	1.0023	1.4795	1.5745	1.485	1.4309	0.8622	0.9984	1.507	1.0465	1	1.0736
656	tyrosylglycine	Peptide	Dipeptide	41375	LC/MS Pos	100003598	1596.8	239.1	259323	673-05-5;			0.4318	0.7105	0.2969	1.0882	0.5564	0.5423	0.5295	0.9088	0.2969	0.6554	0.7555	0.4978	0.4786	0.5651	1.0965	0.8945	1.474	0.7777	1.062	1.2425	1.1369	0.5618	0.2969	1.1347	0.6813	1.1812	0.6365	1.8834	0.8511	3.3018	1.1774	1	1.1816	2.6157	1.2708	0.9581	1.2028
2109	uracil	Nucleotide	Pyrimidine Metabolism, Uracil containing	605	GC/MS	825	1370.4	241	1174	66-22-8;	C00106	HMDB00300	0.0914	0.0625	0.1406	0.5499	0.0858	0.1006	0.0877	0.1532	0.1326	0.1169	0.0731	0.0767	1.6503	1.2645	1.1037	1.7396	1.3725	1.8061	0.7377	1.665	1.5448	0.9537	1.2115	1.1977	1.2287	0.7377	2.1	1.213	2.0791	1.0638	1.795	1.0152	1.2519	0.9625	0.9848	1	0.8929
2034	urate	Nucleotide	Purine Metabolism, (Hypo)Xanthine/Inosine containing	1604	GC/MS	1134	1928	441.2		69-93-2;120K5305;	C00366	HMDB00289	0.2939	0.2504	1.0529	0.9471	0.3791	0.4377	0.1168	0.1806	0.0536	0.0784	0.058	0.1288	9.5777	20.0731	1.4187	21.0976	2.7025	2.2818	1.8682	7.6635	0.9353	2.2358	0.1392	0.8526	2.0698	1.5374	8.4585	0.0158	2.1551	0.0158	1.4073	0.1298	1.0504	0.1947	0.2186	4.3703	4.0577
297	urea	Amino Acid	Urea cycle; Arginine and Proline Metabolism	1670	GC/MS	533	1223.9	171	117616150869	57-13-6;	C00086	HMDB00294	0.0466	0.0705	0.1257	0.2734	0.1234	0.0654	0.0779	0.0513	0.121	0.1352	0.1081	0.0303	3.5054	2.6111	0.1121	1.4005	2.0644	1.6655	1	4.4072	1.1415	2.1687	1.5527	1.2369	0.8973	5.0572	6.2074	1	1.1728	0.9205	1.9275	0.45	1.3427	0.681	1.1974	2.51	2.5909
2108	uridine	Nucleotide	Pyrimidine Metabolism, Uracil containing	606	LC/MS Neg	535	1430	243.1	6029	58-96-8;	C00299	HMDB00296	0.4136	0.389	0.3879	0.3304	0.4161	0.3502	0.4275	0.4201	0.5097	0.6065	0.3288	0.3322	1.2914	1.9208	1.0194	0.8967	1.269	1.3552	1.0816	1.1105	1.5881	1.1391	1.0552	1.1426	1.1029	1.2673	1.1349	1.0621	1	1.2748	1.484	1.3878	0.9418	1.0701	1.0582	1.0461	1.1867
2104	uridine monophosphate (5' or 3')	Nucleotide	Pyrimidine Metabolism, Uracil containing	39892	LC/MS Neg	100003366	635	323.1		58-97-9;		HMDB00288	0.7543	1.018	0.8023	0.3549	1.4388	0.6751	1.2703	0.2257	0.3551	3.0366	1.2714	1.0231	1.9312	1.6216	0.4067	0.4313	4.9225	0.9769	2.9272	0.7809	0.7213	6.901	8.4015	4.6719	0.2257	1.7554	2.4252	0.5789	0.5557	0.6319	0.6882	0.2257	0.5166	0.8654	0.8391	16.7429	15.8104
1140	valerylcarnitine	Lipid	Fatty Acid Metabolism(Acyl Carnitine)	34406	LC/MS Pos	100001394	2584	246.2	6426903			HMDB13128	0.2196	0.2196	0.2196	0.2196	0.2196	0.2196	0.2571	0.2196	0.2196	0.2196	0.3744	0.2196	1.3558	1.223	0.9213	0.2196	0.8788	0.2196	0.9628	0.5515	1.1976	0.8607	0.9527	1.0473	0.9699	1.6462	1.0301	1.1945	0.2196	1.4285	1.1837	1.6076	0.9563	1.4762	1.0773	0.2196	0.2196
254	valine	Amino Acid	Leucine, Isoleucine and Valine Metabolism	1649	LC/MS Pos	566	1040	118.1	69710186287	72-18-4;	C00183	HMDB00883	0.1407	0.1209	0.1969	0.4888	0.183	0.1658	0.1443	0.3148	0.2996	0.2534	0.1678	0.1608	0.9232	1.735	1.2098	0.9042	1.1195	1.3009	0.8446	1.0462	1.0499	0.8987	1	1.1185	0.8646	1.0657	1.0725	1.4501	1.7269	1.2083	1.5784	0.9573	1.1486	1.1809	1.1654	1.1564	1.1105
677	valylphenylalanine	Peptide	Dipeptide	40688	LC/MS Pos	100003645	2790	265.2	69931196993120	3918-92-1;			0.412	0.332	0.332	1.0028	0.332	0.5373	0.332	0.332	0.332	0.332	0.3462	0.332	0.9972	0.332	0.332	0.4933	2.7309	0.332	0.332	1.1522	2.8716	0.454	1.1332	1.7031	1	0.6077	0.332	1.784	0.8138	10.2407	0.697	2.1011	1.0337	3.1503	3.9253	1.3394	1.2955
679	valylserine	Peptide	Dipeptide	40716	LC/MS Neg	100003647	1332	203.2	139506	15388-94-8;			0.5673	0.5673	0.5673	0.5673	0.5673	0.5673	0.5673	0.5673	0.5673	0.5673	0.5673	0.5673	0.6417	0.5673	0.8526	0.5673	1.444	0.7003	0.876	0.5673	0.5673	0.5673	1.1481	0.9093	0.5673	3.7331	2.9452	1.1802	1.2066	0.5673	1.6542	0.5673	1.399	0.8167	0.5673	1.1587	0.9253
2027	xanthine	Nucleotide	Purine Metabolism, (Hypo)Xanthine/Inosine containing	3147	LC/MS Pos	1004	1430	153.1	1188	69-89-6;	C00385	HMDB00292	0.2031	0.1411	0.2416	0.6249	0.2068	0.2213	0.213	0.4224	0.3372	0.2597	0.18	0.1814	1.2917	1.2395	1.195	0.2525	1.1324	1.508	0.9685	1.023	1.2691	1.1343	1	0.8998	1.2639	1.1778	1.151	1.1456	1.397	1.0398	1.2699	1.0064	0.9936	0.9525	1.0064	1.1918	1.2131
2029	xanthosine	Nucleotide	Purine Metabolism, (Hypo)Xanthine/Inosine containing	15136	LC/MS Pos	100000299	1785	285	64959	146-80-5;	C01762	HMDB00299	0.4926	0.1424	0.6075	0.4086	0.1424	0.1424	0.1424	0.1424	0.1432	0.1485	0.1424	0.1424	3.0043	2.0087	5.413	2.701	1.6093	3.4446	0.4511	1.1201	2.1405	1.6999	1.2332	0.6562	0.9903	1.0892	1.2654	1.7542	4.0479	0.8819	3.099	0.8352	1.0948	0.4564	0.539	0.9294	1
770	xylitol	Carbohydrate	Pentose Metabolism	4966	GC/MS	543	1677.6	307.2	6912	87-99-0;	C00379	HMDB02917	0.0868	0.0868	0.0868	0.3964	0.204	0.189	0.1664	0.0868	0.2798	0.4375	0.1575	0.0868	1.3503	1.1687	1	0.7612	1.3671	1.694	0.6337	0.5238	0.9767	0.789	1.0769	1.1379	0.2921	0.9324	1.018	1.6196	2.4244	1.9697	1.6688	1.7306	0.982	1.8008	1.9679	0.7991	0.8702
766	xylulose	Carbohydrate	Pentose Metabolism	18344	GC/MS	100000421	1668	306.1	5289590	551-84-8;	C00310	HMDB00654	0.2429	0.2429	0.3923	0.6481	0.2429	0.3752	0.2429	0.3488	0.2429	0.2429	0.2429	0.2429	0.6861	2.2729	0.9227	1.4726	0.9572	1.024	0.2429	0.2429	1.0049	1.6494	1.2721	0.8125	2.6074	0.9951	0.6033	1.0428	2.5926	1.2583	0.8123	0.2865	0.8604	0.4421	0.3199	0.6734	1.0723
[truncated: 10 more columns]

## Sheet: Pathway Heat Map
	University of Notre Dame UNDA-01-12VW Mouse models of breast cancer
	Heat map of statistically significant biochemicals profiled in this study. Red and green shaded cells indicate p≤0.05 (red indicates that the mean values are significantly higher for that comparison; green values significantly lower). Light red and light green shaded cells indicate 0.05<p<0.10 (light red indicates that the mean values trend higher for that comparison; light green values trend low…										Fold of Change																				Statistical Values
										X	Welch's Two-Sample t-Test																			X	Welch's Two-Sample t-Test
											PyMT	PyMT-DB	Wnt1	C3-Tag	Her2/neu		Her2/neu	Her2/neu	Her2/neu		Wnt1	Wnt1	Wnt1	Wnt1		PyMT-DB		C3-Tag	C3-Tag		PyMT		PyMT-DB		Wnt1		C3-Tag		Her2/neu			Her2/neu		Her2/neu		Her2/neu			Wnt1
																															Ctrl		Ctrl		Ctrl		Ctrl		Ctrl			PyMT		PyMT-DB		C3-Tag			PyMT
	Pathway Sort Order	Super Pathway	Sub Pathway	Biochemical Name	Platform	Comp ID	KEGG	HMDB	PUBCHEM	X	Ctrl	Ctrl	Ctrl	Ctrl	Ctrl	X	PyMT	PyMT-DB	C3-Tag	X	PyMT	PyMT-DB	Her2/neu	C3-Tag	X	PyMT	X	PyMT	PyMT-DB	X	p-value	q-value	p-value	q-value	p-value	q-value	p-value	q-value	p-value	q-value	X	p-value	q-value	p-value	q-value	p-value	q-value	X	p-value
	1	Amino Acid	Glycine, Serine and Threonine Metabolism	glycine	GC/MS	11777	C00037	HMDB00123	5257127;750		12.07	10.03	12.49	10.19	11.97		0.99	1.19	1.17		1.04	1.25	1.04	1.23		0.83		0.84	1.02		1.5418e-10	4.1133e-10	2.4338e-09	3.154e-09	2.2765e-10	7.1483e-10	5.5066e-05	8.4913e-05	1.7057e-09	5.1879e-09		0.9537	0.5637	0.2399	0.3114	0.2962	0.1532		0.7075
	4			sarcosine (N-Methylglycine)	GC/MS	1516	C00213	HMDB00271	1088;7311726		4.56	4.23	4.96	5.65	4.03		0.88	0.95	0.71		1.09	1.17	1.23	0.88		0.93		1.24	1.34		0.0006	0.0001	3.3664e-07	1.2821e-07	2.7372e-08	2.966e-08	0.0005	0.0005	3.8835e-07	2.5731e-07		0.7401	0.5251	0.8434	0.5058	0.6399	0.2445		0.3516
	6			betaine	LC/MS neg	34426	C00719	HMDB00043	247		2.42	2.26	8.53	3.41	1.97		0.81	0.87	0.58		3.53	3.77	4.34	2.5		0.94		1.41	1.51		0.0111	0.0019	3.3579e-06	9.351e-07	1.0421e-06	7.4111e-07	0.005	0.0025	0.1341	0.0129		0.727	0.5251	0.4948	0.4139	0.2697	0.1453		0.0005
	8			Isobar: betaine aldehyde, N-methyldiethanolamine	LC/MS pos	40516					2.01	1.4	7.63	2.4	4.3		2.14	3.07	1.79		3.79	5.46	1.77	3.17		0.7		1.19	1.72		0.0183	0.003	0.8844	0.0631	2.2412e-06	1.4244e-06	0.0072	0.0033	0.0002	5.582e-05		0.0049	0.0366	0.015	0.1261	0.0298	0.0418		0.0002
	9			serine	GC/MS	1648	C00065	HMDB00187	5951;6857581		8.43	8.31	10.48	5.06	9.32		1.11	1.12	1.84		1.24	1.26	1.12	2.07		0.99		0.6	0.61		1.2339e-10	3.5269e-10	2.3921e-09	3.154e-09	3.9148e-11	2.663e-10	1.5712e-06	7.7936e-06	1.3236e-07	1.0576e-07		0.4982	0.4563	0.5061	0.4182	0.0109	0.0221		0.137
	14			threonine	GC/MS	1284	C00188	HMDB00167	6971019;6288		9.51	8.11	11.52	7.94	8.3		0.87	1.02	1.05		1.21	1.42	1.39	1.45		0.85		0.83	0.98		2.872e-10	6.385e-10	2.0354e-09	3.1008e-09	2.0313e-10	6.9017e-10	4.3103e-06	1.6629e-05	2.6533e-08	3.1338e-08		0.5197	0.4652	0.8591	0.5091	0.5609	0.2259		0.2607
	15			N-acetylthreonine	LC/MS neg	33939	C01118		4651717		5.93	4.59	4.55	4.79	4.19		0.71	0.91	0.87		0.77	0.99	1.09	0.95		0.77		0.81	1.04		2.088e-07	9.3884e-08	8.645e-12	1.1195e-10	3.2024e-08	3.3196e-08	0.0005	0.0005	0.0004	9.7361e-05		0.099	0.1966	0.4302	0.389	0.9021	0.3046		0.1586
	18			homoserine	GC/MS	23642	C00263	HMDB00719	12647;6971022		8.05	12.63	10.57	12.75	7.8		0.97	0.62	0.61		1.31	0.84	1.35	0.83		1.57		1.58	1.01		1.0903e-07	5.2567e-08	5.8577e-07	1.9702e-07	6.0646e-06	3.2536e-06	0.0005	0.0005	0.0067	0.001		0.8562	0.5401	0.1776	0.2952	0.4542	0.1952		0.4133
	24		Alanine and Aspartate Metabolism	alanine	GC/MS	1126	C00041	HMDB00161	5950		7.91	7.44	7.81	5.71	6.5		0.82	0.87	1.14		0.99	1.05	1.2	1.37		0.94		0.72	0.77		6.3587e-11	2.1205e-10	4.7196e-10	1.3581e-09	9.2672e-11	4.5588e-10	5.2308e-05	8.2554e-05	1.9477e-09	5.1879e-09		0.1501	0.2585	0.271	0.3209	0.304	0.155		0.989
	25			N-acetylalanine	LC/MS neg	1585	C02847	HMDB00766	88064		6.7	4.83	7.58	8.88	5.62		0.84	1.16	0.63		1.13	1.57	1.35	0.85		0.72		1.32	1.84		2.3856e-11	1.0607e-10	1.0507e-09	2.0931e-09	7.04e-13	1.5515e-11	0.0002	0.0002	2.8369e-07	1.9266e-07		0.2841	0.3498	0.2456	0.3122	0.3527	0.17		0.2764
	27			aspartate	GC/MS	15996	C00049	HMDB00191	5960		8.91	8.73	13.65	10.42	7.72		0.87	0.88	0.74		1.53	1.56	1.77	1.31		0.98		1.17	1.19		4.6321e-09	4.2129e-09	5.584e-07	1.9028e-07	1.032e-09	2.3378e-09	5.3331e-06	1.7635e-05	1.8088e-05	6.7312e-06		0.5865	0.4766	0.7457	0.4768	0.5386	0.2199		0.0539
	29			asparagine	GC/MS	11398	C00152	HMDB00168	6267		6.53	9.28	9.2	7.06	10.09		1.54	1.09	1.43		1.41	0.99	0.91	1.3		1.42		1.08	0.76		1.5415e-06	5.5079e-07	4.2643e-08	2.4542e-08	3.604e-07	2.8626e-07	4.0994e-05	7.1787e-05	0.0238	0.003		0.7179	0.5239	0.7329	0.4733	0.8052	0.2829		0.229
	31			N-acetylaspartate (NAA)	LC/MS pos	22185	C01042	HMDB00812	65065		5.09	4.13	3.21	3.07	1.68		0.33	0.41	0.55		0.63	0.78	1.91	1.04		0.81		0.6	0.74		5.7194e-05	1.4672e-05	2.4203e-05	5.3574e-06	0.0008	0.0003	0.0262	0.0085	0.008	0.0012		0.0024	0.0241	0.0014	0.0403	0.2968	0.1532		0.1957
	36		Glutamate Metabolism	glutamate	LC/MS pos	57	C00025	HMDB00148	611		2.89	2.71	3.3	3.01	3.36		1.16	1.24	1.12		1.14	1.22	0.98	1.1		0.94		1.04	1.11		9.7273e-08	4.8057e-08	2.3741e-06	6.9871e-07	4.4757e-08	4.3529e-08	0.0003	0.0003	7.073e-06	3.0499e-06		0.2656	0.3333	0.1493	0.2848	0.4006	0.179		0.0532
	37			glutamine	LC/MS pos	53	C00064	HMDB00641	5961		0.89	0.87	1.26	0.99	0.86		0.96	0.99	0.87		1.42	1.45	1.47	1.28		0.98		1.11	1.14		0.381	0.0443	0.3988	0.0307	0.1705	0.0345	0.8252	0.1614	0.2355	0.0212		0.9197	0.5561	0.8167	0.5001	0.6042	0.2378		0.0558
	40			N-acetyl-aspartyl-glutamate (NAAG)	LC/MS pos	35665	C12270	HMDB01067	5255		0.3	0.43	0.32	0.6	0.2		0.69	0.48	0.34		1.07	0.74	1.56	0.53		1.44		2.03	1.41		6.4752e-05	1.6505e-05	0.0024	0.0003	5.405e-05	2.2798e-05	0.0722	0.0194	0.0001	3.736e-05		0.4194	0.4216	0.018	0.1268	0.0534	0.0598		0.4588
	41			gamma-aminobutyrate (GABA)	GC/MS	1416	C00334	HMDB00112	6992099;119		5.95	5.06	8.48	3.55	5.14		0.86	1.02	1.45		1.43	1.68	1.65	2.39		0.85		0.6	0.7		6.1664e-06	1.9129e-06	0.0004	5.7564e-05	4.5095e-05	1.9372e-05	0.0384	0.0117	2.0781e-05	7.6286e-06		0.927	0.5573	0.6737	0.4631	0.1367	0.1024		0.7059
	46			glutamate, gamma-methyl ester	LC/MS pos	33487			73913		6.31	7.23	5.95	3.92	5.44		0.86	0.75	1.39		0.94	0.82	1.09	1.52		1.15		0.62	0.54		6.4022e-09	5.124e-09	1.6452e-07	6.8724e-08	1.1713e-10	4.7758e-10	7.5687e-05	0.0001	0.0009	0.0002		0.6023	0.4804	0.2898	0.3272	0.2434	0.1368		0.9891
	50		Histidine Metabolism	histidine	LC/MS neg	59	C00135	HMDB00177	773;3651426		3.61	3.84	4.9	3.09	3.95		1.09	1.03	1.28		1.36	1.28	1.24	1.59		1.06		0.86	0.8		4.796e-08	2.908e-08	4.0844e-08	2.4041e-08	2.4484e-09	4.047e-09	3.6465e-05	6.6636e-05	1.6848e-07	1.237e-07		0.3762	0.3976	0.7851	0.4867	0.1151	0.0937		0.0064
	57			trans-urocanate	LC/MS pos	607	C00785	HMDB00301	736715		2.58	4.38	3.33	2.25	2.89		1.12	0.66	1.29		1.29	0.76	1.15	1.48		1.7		0.87	0.51		0.0126	0.0022	0.0276	0.0029	0.0091	0.0023	0.0302	0.0096	0.1295	0.0126		0.9381	0.5606	0.6212	0.4628	0.8618	0.2942		0.6427
	62			histamine	LC/MS pos	1574	C00388	HMDB00870	774		0.2	0.35	0.66	0.57	0.12		0.6	0.33	0.21		3.4	1.9	5.69	1.17		1.79		2.91	1.63		0.0011	0.0002	0.006	0.0007	0.0367	0.0083	0.0511	0.0147	0.0057	0.0009		0.8752	0.5427	0.042	0.1684	0.0191	0.0319		0.0047
	69		Lysine Metabolism	lysine	LC/MS pos	1301	C00047	HMDB00182	5962		1.82	1.75	2.24	1.77	1.6		0.88	0.92	0.91		1.23	1.28	1.4	1.26		0.96		0.97	1.02		2.1757e-05	6.0886e-06	8.4084e-05	1.5122e-05	3.9343e-06	2.3137e-06	0.0029	0.0017	0.0017	0.0003		0.2141	0.3104	0.4351	0.389	0.6638	0.2515		0.0676
	71			N6-acetyllysine	LC/MS pos	36752	C02727	HMDB00206	6991978;92832		6.7	5.29	7.26	5.91	4.7		0.7	0.89	0.8		1.08	1.37	1.55	1.23		0.79		0.88	1.12		3.4051e-09	3.6736e-09	1.0753e-08	9.0012e-09	3.0303e-10	8.8255e-10	7.0918e-06	2.0426e-05	2.7797e-08	3.1463e-08		0.0657	0.1617	0.3769	0.3733	0.5134	0.214		0.4628
	75			2-aminoadipate	GC/MS	6146	C00956	HMDB00510	469		4.06	3.49	5.26	4.17	4.63		1.14	1.33	1.11		1.3	1.51	1.14	1.26		0.86		1.03	1.2		2.6598e-05	7.2903e-06	4.775e-06	1.2882e-06	3.0009e-07	2.4471e-07	0.0099	0.004	7.1639e-07	4.1406e-07		0.2486	0.3272	0.0259	0.1373	0.3588	0.1707		0.1765
	84			pipecolate	LC/MS pos	1444	C00408	HMDB00070	849		6.75	5.79	6.87	5.79	2.95		0.44	0.51	0.51		1.02	1.19	2.33	1.19		0.86		0.86	1		1.6687e-08	1.0947e-08	1.6458e-10	5.3352e-10	5.362e-11	2.9813e-10	0.0001	0.0001	0.0266	0.0033		0.048	0.1305	0.0705	0.227	0.1225	0.0961		0.6957
	87			5-aminovalerate	LC/MS pos	18319	C00431	HMDB03355	6992101;138		0.79	1.25	2.16	2.05	0.75		0.95	0.6	0.37		2.75	1.72	2.89	1.05		1.59		2.61	1.63		0.2588	0.032	0.4896	0.0369	0.3706	0.0685	0.0185	0.0065	0.4103	0.034		0.8727	0.5427	0.2723	0.3209	0.0767	0.073		0.1496
	91		Phenylalanine and Tyrosine Metabolism	phenylalanine	LC/MS pos	64	C00079	HMDB00159	6925665;6140		4.77	4.57	5.48	3.86	4.95		1.04	1.08	1.28		1.15	1.2	1.11	1.42		0.96		0.81	0.85		9.5744e-09	6.8419e-09	3.1953e-08	1.9245e-08	8.1403e-09	1.0593e-08	5.138e-07	3.9643e-06	5.7405e-08	5.3774e-08		0.6718	0.5092	0.4794	0.4105	0.089	0.0791		0.1391
	92			N-acetylphenylalanine	LC/MS neg	33950	C03519	HMDB00512	74839		1.56	2.18	1.25	1.18	1.09		0.7	0.5	0.93		0.8	0.57	1.15	1.07		1.4		0.76	0.54		0.0345	0.0052	0.0032	0.0004	0.0495	0.011	0.1957	0.0464	0.2595	0.023		0.097	0.1964	0.0039	0.0607	0.6307	0.2428		0.3508
	96			phenyllactate (PLA)	LC/MS neg	22130	C05607	HMDB00779	3848		4.6	3.58	1	1.11	1		0.22	0.28	0.9		0.22	0.28	1	0.9		0.78		0.24	0.31		0.016	0.0027	0.0039	0.0005			0.3559	0.0777				0.016	0.0745	0.0039	0.0607	0.3559	0.17		0.016
	99			phenylacetate	LC/MS neg	15958	C07086	HMDB00209			1	1	1	1	1		1	1	1		1	1	1	1		1		1	1
	102			phenylacetylglycine	LC/MS neg	33945	C05598	HMDB00821	68144		2.19	2.24	1.9	2.05	2.25		1.03	1.01	1.1		0.87	0.85	0.84	0.92		1.02		0.94	0.92		0.0002	4.9413e-05	0.0558	0.0053	0.001	0.0003	0.0057	0.0027	0.0232	0.003		0.8995	0.5488	0.7256	0.4733	0.6227	0.2404		0.4378
	104			tyrosine	LC/MS pos	1299	C00082	HMDB00158	6057;6942100		5.79	5.44	6.81	4.91	5.97		1.03	1.1	1.22		1.18	1.25	1.14	1.39		0.94		0.85	0.9		5.3392e-09	4.546e-09	2.4384e-08	1.6193e-08	1.8061e-09	3.5632e-09	1.8031e-07	1.6211e-06	1.5612e-08	1.9277e-08		0.5753	0.4766	0.251	0.3143	0.1279	0.0991		0.1857
	113			4-hydroxyphenylpyruvate	LC/MS neg	1669	C01179	HMDB00707	979		5.93	1.06	1	1	1		0.17	0.95	1		0.17	0.95	1	1		0.18		0.17	0.95		0.1042	0.0141	0.3632	0.0283								0.1042	0.2013	0.3632	0.367				0.1042
	114			3-(4-hydroxyphenyl)lactate	LC/MS neg	32197	C03672	HMDB00755	9378		20.98	15.6	3.8	5.38	4.14		0.2	0.27	0.77		0.18	0.24	0.92	0.71		0.74		0.26	0.35		5.2794e-06	1.6767e-06	4.9657e-07	1.7379e-07	0.0008	0.0003	0.0004	0.0004	9.108e-12	2.4742e-10		0.0015	0.0189	0.0002	0.0098	0.6476	0.2461		0.0006
	118			phenol sulfate	LC/MS neg	32553	C02180		74426		2.9	3.31	2.14	2.58	3.25		1.12	0.98	1.26		0.74	0.65	0.66	0.83		1.14		0.89	0.78		4.8598e-06	1.5558e-06	0.2247	0.0181	3.896e-06	2.3134e-06	0.0097	0.004	0.1284	0.0125		0.8584	0.5401	0.6381	0.4631	0.85	0.2927		0.1047
	120			p-cresol sulfate	LC/MS neg	36103	C01468	HMDB11635	4615422		1.24	1.56	3.08	1.73	4.77		3.84	3.05	2.76		2.48	1.97	0.65	1.78		1.26		1.39	1.1		0.3474	0.0407	0.5872	0.0437	0.1221	0.0257	0.1736	0.042	0.0002	6.2983e-05		0.0004	0.0081	0.0057	0.0829	0.0056	0.0158		0.2902
	174		Tryptophan Metabolism	tryptophan	LC/MS pos	54	C00078	HMDB00929	6923516;6305		5.38	6.57	6.67	5.2	6.28		1.17	0.96	1.21		1.24	1.01	1.06	1.28		1.22		0.97	0.79		4.9085e-09	4.2702e-09	1.0774e-08	9.0012e-09	1.4765e-09	3.2251e-09	6.3281e-06	1.9974e-05	7.926e-08	6.9456e-08		0.2528	0.3272	0.6127	0.4604	0.2466	0.138		0.0548
	178			indolelactate	GC/MS	18349	C02043	HMDB00671	92904		37.15	36.45	5.98	10.7	5.45		0.15	0.15	0.51		0.16	0.16	1.1	0.56		0.98		0.29	0.29		0.0005	0.0001	4.029e-07	1.4492e-07	0.0953	0.0202	0.0051	0.0026	0.2779	0.0244		0.0913	0.1949	0.0442	0.1684	0.338	0.1674		0.0228
	183			3-indoxyl sulfate	LC/MS neg	27672		HMDB00682	10258		3.78	4.96	3.46	2.9	3.06		0.81	0.62	1.06		0.92	0.7	1.13	1.19		1.31		0.77	0.58		1.4291e-07	6.5734e-08	0.0033	0.0004	0.0004	0.0001	0.0227	0.0077	0.1134	0.0112		0.4754	0.4454	0.4251	0.389	0.9023	0.3046		0.4782
	184			kynurenine	LC/MS pos	15140	C00328	HMDB00684	161166;6971029		5.7	1.69	2.48	0.71	0.55		0.1	0.33	0.77		0.44	1.47	4.52	3.5		0.3		0.12	0.42		0.0675	0.0094	0.3979	0.0307	0.0498	0.011	0.5385	0.1116	0.164	0.0154		0.0176	0.0756	0.0974	0.2344	0.3603	0.1708		0.7026
	212			C-glycosyltryptophan*	LC/MS pos	32675					5.52	5.54	9.47	6.42	6.72		1.22	1.21	1.05		1.72	1.71	1.41	1.47		1		1.16	1.16		2.751e-09	3.2379e-09	4.3704e-09	4.6558e-09	4.3872e-11	2.6832e-10	0.0003	0.0003	2.4488e-05	8.7529e-06		0.3523	0.3876	0.4074	0.3811	0.5484	0.2232		0.0012
	215		Leucine, Isoleucine and Valine Metabolism	leucine	LC/MS pos	60	C00123	HMDB00687	7045798;6106		5.99	5.33	7.4	4.94	6.45		1.08	1.21	1.3		1.23	1.39	1.15	1.5		0.89		0.83	0.93		3.8845e-09	3.8862e-09	1.6677e-08	1.2463e-08	1.5765e-09	3.3248e-09	5.4046e-08	9.3219e-07	1.0246e-08	1.4332e-08		0.321	0.3683	0.0429	0.1684	0.0408	0.0493		0.043
	223			isovalerylcarnitine	LC/MS pos	34407		HMDB00688	6426851		8.45	5.55	12.37	2.47	5.37		0.64	0.97	2.17		1.46	2.23	2.31	5		0.66		0.29	0.45		2.0837e-08	1.3449e-08	1.1119e-07	5.0522e-08	2.8392e-07	2.3465e-07	0.1302	0.0331	0.0096	0.0014		0.1991	0.2927	0.733	0.4733	0.0567	0.0618		0.1325
	227			hydroxyisovaleroyl carnitine	LC/MS pos	35433					3.32	3.2	6.24	2.43	3.67		1.11	1.14	1.51		1.88	1.95	1.7	2.57		0.97		0.73	0.76		0.0003	7.7008e-05	1.7899e-09	3.002e-09	2.8558e-06	1.7319e-06	0.0005	0.0005	0.0018	0.0003		0.526	0.4652	0.6291	0.4631	0.1015	0.0863		0.028
	233			alpha-hydroxyisovalerate	LC/MS neg	33937		HMDB00407	99823		4.99	5.47	1.3	2.01	1		0.2	0.18	0.5		0.26	0.24	1.3	0.65		1.1		0.4	0.37		0.0004	9.0872e-05	0.0001	2.3579e-05	0.2961	0.0562	0.0311	0.0098				0.0004	0.0081	0.0001	0.0094	0.0311	0.0425		0.0008
	243			isoleucine	LC/MS pos	1125	C00407	HMDB00172	791		5.74	5.08	6.43	5.33	6.27		1.09	1.24	1.18		1.12	1.27	1.03	1.21		0.88		0.93	1.05		2.971e-09	3.397e-09	1.8983e-08	1.3287e-08	1.7278e-09	3.5223e-09	1.303e-08	4.5243e-07	3.2954e-08	3.5809e-08		0.4363	0.4236	0.122	0.2651	0.2351	0.1351		0.2938
	246			2-methylbutyrylcarnitine (C5)	LC/MS pos	35431		HMDB00378	6426901		5.4	4.46	8.14	2.2	4.01		0.74	0.9	1.82		1.51	1.82	2.03	3.7		0.83		0.41	0.49		1.0544e-07	5.1456e-08	4.4944e-09	4.6558e-09	1.7948e-06	1.1931e-06	0.0235	0.0078	0.0008	0.0002		0.166	0.2638	0.4617	0.4024	0.018	0.031		0.0883
	254			valine	LC/MS pos	1649	C00183	HMDB00883	6971018;6287		5.12	4.57	5.93	4.23	5.3		1.03	1.16	1.25		1.16	1.3	1.12	1.4		0.89		0.82	0.93		5.0794e-10	9.6792e-10	6.1444e-09	5.6832e-09	1.9221e-10	6.9017e-10	1.3189e-07	1.5264e-06	5.6224e-09	8.9845e-09		0.4898	0.4529	0.0162	0.1261	0.0637	0.0672		0.1527
	258			isobutyrylcarnitine	LC/MS pos	33441		HMDB00736			5.14	4.16	7.93	1.43	4.25		0.83	1.02	2.98		1.54	1.91	1.86	5.56		0.81		0.28	0.34		1.4248e-06	5.1366e-07	8.3805e-08	3.9462e-08	7.3832e-06	3.8927e-06	0.2306	0.0534	0.087	0.0091		0.5333	0.4652	0.7013	0.4647	0.1461	0.1033		0.1564
	264		Methionine, Cysteine, SAM and Taurine Metabolism	methionine	LC/MS pos	1302	C00073	HMDB00696	6992087;6137		6.57	5.59	6.35	4.76	5.85		0.89	1.05	1.23		0.97	1.14	1.08	1.33		0.85		0.72	0.85		8.4266e-11	2.594e-10	6.7619e-10	1.6459e-09	1.4002e-10	5.3524e-10	9.263e-07	5.3603e-06	1.869e-09	5.1879e-09		0.4487	0.4298	0.6017	0.4588	0.1395	0.1024		0.8321
	265			N-acetylmethionine	LC/MS neg	1589	C02712	HMDB11745	448580		4.58	4.9	5.38	5.3	5.16		1.13	1.05	0.97		1.18	1.1	1.04	1.02		1.07		1.16	1.08		4.0849e-07	1.7207e-07	5.4922e-05	1.0728e-05	4.5627e-06	2.5601e-06	0.0202	0.0069	0.0002	4.5765e-05		0.5662	0.4727	0.7211	0.4731	0.5197	0.2158		0.5972
	269			methionine sulfoxide	LC/MS pos	18374	C02989	HMDB02005	158980;1548907		1.44	1.24	1.1	1.69	1.03		0.71	0.83	0.61		0.77	0.89	1.07	0.65		0.86		1.17	1.36		0.021	0.0034	0.1284	0.0109	0.2389	0.0468	0.0121	0.0048	0.9433	0.0706		0.2388	0.3247	0.399	0.3802	0.1431	0.1024		0.0922
	272			S-adenosylhomocysteine (SAH)	LC/MS neg	15948	C00021	HMDB00939			1.27	2.38	1.8	1.9	2.54		1.99	1.06	1.34		1.41	0.75	0.71	0.95		1.87		1.49	0.8		0.2252	0.0282	0.0059	0.0007	0.004	0.0011	0.0073	0.0033	0.0529	0.0062		0.0875	0.1943	0.9208	0.5256	0.4405	0.1915		0.0715
	273			homocysteine	GC/MS	40266	C00155	HMDB00742	778		6.2	6.43	2.76	3.18	4.47		0.72	0.7	1.41		0.44	0.43	0.62	0.87		1.04		0.51	0.49		9.4842e-05	2.3284e-05	0.0051	0.0006	0.0478	0.0106	0.0674	0.0184	0.0707	0.0077		0.5396	0.4652	0.5747	0.4502	0.4802	0.2043		0.0488
	279			2-aminobutyrate	GC/MS	1577	C02261	HMDB00650	439691;6971251		10	13.32	8.05	9.64	5.38		0.54	0.4	0.56		0.81	0.6	1.5	0.84		1.33		0.96	0.72		7.5736e-07	2.9142e-07	2.8949e-07	1.119e-07	2.1706e-06	1.4123e-06	1.283e-05	2.8615e-05	0.0799	0.0084		0.2391	0.3247	0.1522	0.2848	0.3133	0.1578		0.2623
	281			cysteine	GC/MS	31453	C00097	HMDB00574	5862		10.72	7.57	3.85	2.32	11.43		1.07	1.51	4.93		0.36	0.51	0.34	1.66		0.71		0.22	0.31		2.9869e-08	1.8676e-08	5.0163e-08	2.7641e-08	0.0011	0.0003	0.6401	0.1315	3.3981e-05	1.1851e-05		0.6918	0.5172	0.1848	0.2957	0.0019	0.0088		0.0048
	283			cystine	GC/MS	31454	C00491	HMDB00192	67678		5.96	1.2	0.51	1.1	0.64		0.11	0.53	0.58		0.09	0.43	0.8	0.46		0.2		0.19	0.92		0.1911	0.0244	0.7651	0.055	0.0053	0.0014	0.5449	0.1126	0.1605	0.0152		0.0706	0.1665	0.2162	0.3046	0.7073	0.2598		0.0388
	290			hypotaurine	GC/MS	590	C00519	HMDB00965	107812		1.87	1.91	14.41	3.44	1.4		0.75	0.73	0.41		7.71	7.55	10.31	4.19		1.02		1.84	1.8		0.0066	0.0012	0.0562	0.0053	2.5353e-07	2.1536e-07	0.0015	0.001	0.1125	0.0111		0.3304	0.3731	0.6967	0.4631	0.0719	0.0714		8.7825e-09
	291			taurine	LC/MS pos	32975	C00245	HMDB00251	1123;4068592		0.55	0.54	0.9	0.71	0.25		0.45	0.46	0.35		1.63	1.65	3.62	1.27		0.99		1.28	1.3		0.0036	0.0007	7.6703e-06	1.8565e-06	0.2663	0.0514	0.0414	0.0124	0.0052	0.0008		0.027	0.1015	0.0252	0.1373	0.0078	0.0195		0.0123
	296		Urea cycle; Arginine and Proline Metabolism	arginine	GC/MS	1638	C00062	HMDB00517	232		2.97	3.56	3.35	5.24	4.45		1.5	1.25	0.85		1.13	0.94	0.75	0.64		1.2		1.77	1.47		0.0581	0.0083	0.0729	0.0067	0.0363	0.0083	0.0134	0.0052	0.098	0.0099		0.4152	0.4216	0.6495	0.4631	0.9263	0.311		0.6513
	297			urea	GC/MS	1670	C00086	HMDB00294	1176;16150869		19.43	27.87	10.61	8.63	24.07		1.24	0.86	2.79		0.55	0.38	0.44	1.23		1.43		0.44	0.31		1.6251e-05	4.6786e-06	1.9103e-05	4.3116e-06	4.6863e-09	6.8241e-09	0.0165	0.006	0.0012	0.0003		0.4997	0.4563	0.8956	0.5193	0.0716	0.0714		0.3852
	298			ornithine	GC/MS	1493	C00077	HMDB03374	6262		6.79	5.45	6.74	7.4	11.12		1.64	2.04	1.5		0.99	1.24	0.61	0.91		0.8		1.09	1.36		5.682e-09	4.6404e-09	8.1002e-08	3.8848e-08	9.6048e-07	6.9109e-07	6.712e-08	9.3219e-07	0.0022	0.0004		0.3758	0.3976	0.2061	0.3013	0.483	0.2048		0.7701
	299			proline	LC/MS pos	1898	C00148	HMDB00162	145742;6971047		7.2	7.24	5.89	5.78	5.69		0.79	0.79	0.98		0.82	0.81	1.04	1.02		1.01		0.8	0.8		5.2954e-11	1.9264e-10	1.6481e-10	5.3352e-10	3.5711e-10	9.496e-10	7.1081e-07	4.4873e-06	5.4286e-09	8.9845e-09		0.0667	0.1617	0.0462	0.1696	0.8175	0.2843		0.0847
	300			citrulline	LC/MS pos	2132	C00327	HMDB00904	9750		0.99	0.76	2.08	1.74	1.08		1.09	1.43	0.62		2.1	2.74	1.92	1.2		0.77		1.75	2.28		0.7717	0.0855	0.1263	0.0108	0.0049	0.0013	6.1069e-05	8.8349e-05	0.312	0.027		0.3292	0.3731	0.0433	0.1684	0.0014	0.0088		0.0056
	307			dimethylarginine (SDMA + ADMA)	LC/MS pos	36808	C03626	HMDB01539	123831		5.91	4.24	10.36	6.2	8.27		1.4	1.95	1.33		1.75	2.44	1.25	1.67		0.72		1.05	1.46		1.1033e-09	1.6981e-09	0.0001	2.4142e-05	4.4032e-09	6.5682e-09	1.8676e-07	1.6211e-06	5.689e-10	2.7432e-09		0.0079	0.0547	0.0126	0.1261	0.0659	0.0687		0.0164
	311			N-delta-acetylornithine*	LC/MS pos	43249			9920500		9.97	7.78	5.96	4	3.28		0.33	0.42	0.82		0.6	0.77	1.82	1.49		0.78		0.4	0.51		6.643e-09	5.2125e-09	2.6357e-07	1.0342e-07	1.4511e-06	9.8608e-07	4.6646e-05	7.9005e-05	0.0059	0.0009		0.0085	0.0552	0.0223	0.1328	0.5507	0.2233		0.0556
	312			N2,N5-diacetylornithine	LC/MS neg	43591			10398396		1.96	1.06	1	1	1		0.51	0.94	1		0.51	0.94	1	1		0.54		0.51	0.94		0.0392	0.0057	0.3632	0.0283								0.0392	0.1186	0.3632	0.367				0.0392
	317			trans-4-hydroxyproline	GC/MS	1366	C01157	HMDB00725	5810;6971053		13.38	12.19	13.35	11.19	8.86		0.66	0.73	0.79		1	1.1	1.51	1.19		0.91		0.84	0.92		2.206e-12	5.9236e-11	1.3868e-11	1.1972e-10	7.61e-13	1.5515e-11	4.9389e-05	7.9759e-05	0.0018	0.0003		0.1705	0.267	0.2185	0.3046	0.6121	0.2386		0.8564
	319			pro-hydroxy-pro	LC/MS pos	35127		HMDB06695	11673055		3.56	3.07	5.06	3.95	2.04		0.57	0.66	0.51		1.42	1.65	2.49	1.28		0.86		1.11	1.29		2.7137e-07	1.1804e-07	1.1598e-08	9.3733e-09	1.0436e-10	4.5588e-10	0.0073	0.0033	0.0001	3.1958e-05		0.0016	0.0189	0.0029	0.0534	0.181	0.1151		0.0112
	322		Creatine Metabolism	creatine	LC/MS pos	27718	C00300	HMDB00064	586		2.07	2.63	4.56	2.67	3.26		1.58	1.24	1.22		2.21	1.73	1.4	1.71		1.27		1.29	1.01		0.0004	8.699e-05	6.3385e-05	1.2092e-05	7.8786e-06	4.0492e-06	0.0416	0.0124	5.8781e-05	1.901e-05		0.0404	0.1186	0.2865	0.3252	0.1741	0.1131		0.0066
	332		Polyamine Metabolism	putrescine	GC/MS	1408	C00134	HMDB01414			5.61	3.58	17.81	3.37	4.89		0.87	1.37	1.45		3.17	4.98	3.64	5.29		0.64		0.6	0.94		5.3663e-06	1.6909e-06	0.0293	0.003	0.0001	4.3426e-05	0.0312	0.0098	0.002	0.0004		0.8335	0.5363	0.2632	0.3184	0.1738	0.1131		0.0456
	333			spermine	LC/MS pos	603	C00750	HMDB01256	1103		1.52	0.61	9.29	6.96	0.76		0.5	1.24	0.11		6.12	15.24	12.28	1.34		0.4		4.58	11.41		0.2519	0.0313	0.9048	0.0644	0.0043	0.0012	0.0183	0.0065	0.4648	0.0381		0.5486	0.4652	0.3696	0.368	0.033	0.0429		0.019
	334			spermidine	LC/MS pos	485	C00315	HMDB01257	1102		2.88	1.76	8.53	3.74	2.76		0.96	1.57	0.74		2.96	4.85	3.09	2.28		0.61		1.3	2.12		0.0273	0.0042	0.019	0.0021	2.4732e-05	1.1288e-05	0.0111	0.0045	0.0172	0.0023		0.5886	0.4766	0.3016	0.3349	0.7344	0.2665		0.0094
	335			5-methylthioadenosine (MTA)	LC/MS pos	1419	C00170	HMDB01173	439176		5.69	8.24	9.18	10.25	6.08		1.07	0.74	0.59		1.61	1.11	1.51	0.89		1.45		1.8	1.24		5.8277e-08	3.4295e-08	2.1527e-08	1.4672e-08	2.7368e-07	2.2929e-07	0.0039	0.0021	9.1279e-05	2.8502e-05		0.7368	0.5251	0.2424	0.3114	0.7253	0.2648		0.1038
	344		Guanidino and Acetamido Metabolism	4-guanidinobutanoate	LC/MS pos	15681	C01035	HMDB03464	500		0.52	0.47	0.43	0.42	0.66		1.26	1.41	1.56		0.83	0.92	0.66	1.02		0.9		0.81	0.9		0.0289	0.0044	0.0284	0.003	0.0069	0.0019	0.0079	0.0035	0.3226	0.0277		0.577	0.4766	0.3368	0.3582	0.1976	0.1196		0.1842
	346		Glutathione Metabolism	glutathione, reduced (GSH)	LC/MS pos	2127	C00051	HMDB00125	124886		3.21	50.96	107.68	82.97	55.66		17.32	1.09	0.67		33.51	2.11	1.93	1.3		15.86		25.82	1.63		0.1314	0.0174	0.0003	4.5736e-05	0.0349	0.0081	0.0076	0.0034	0.1051	0.0105		0.2224	0.3146	0.6714	0.4631	0.8013	0.2829		0.1476
	347			glutathione, oxidized (GSSG)	LC/MS pos	27727	C00127	HMDB03337	65359;11215652		1.18	7.66	3.95	6.54	3.13		2.65	0.41	0.48		3.35	0.52	1.26	0.6		6.5		5.55	0.85		0.3121	0.0378	7.0052e-05	1.2776e-05	0.6958	0.1216	0.0142	0.0054	0.2424	0.0217		0.1073	0.2038	0.143	0.2809	0.3654	0.1718		0.8221
	349			cysteine-glutathione disulfide	LC/MS pos	35159		HMDB00656	4247235		5.71	4.35	1.56	1.14	7.2		1.26	1.66	6.3		0.27	0.36	0.22	1.37		0.76		0.2	0.26		0.0233	0.0037	3.9354e-05	7.9625e-06	0.7657	0.1327	0.4754	0.1	0.0027	0.0005		0.2867	0.3498	0.2371	0.3114	0.0017	0.0088		0.0627
	353			cys-gly, oxidized	LC/MS neg	18368			333293		2.36	1.23	3.27	1.22	2.04		0.86	1.66	1.67		1.39	2.67	1.61	2.69		0.52		0.52	0.99		0.1298	0.0173	0.4144	0.0317	0.1658	0.0337	0.6944	0.1398	0.0913	0.0094		0.7158	0.5239	0.2172	0.3046	0.1531	0.1057		0.8645
	354			5-oxoproline	LC/MS neg	1494	C01879	HMDB00267	7405		7.1	3.46	5.07	2.12	6.51		0.92	1.88	3.07		0.71	1.46	0.78	2.39		0.49		0.3	0.61		2.134e-07	9.4888e-08	0.0001	2.2706e-05	2.2881e-05	1.0602e-05	0.0068	0.0032	5.0452e-06	2.323e-06		0.8329	0.5363	0.026	0.1373	0.0013	0.0088		0.128
	355			ophthalmate	LC/MS pos	34592		HMDB05765	9817431		1.79	6.28	3.49	6.35	1.83		1.02	0.29	0.29		1.95	0.56	1.91	0.55		3.5		3.55	1.01		0.0536	0.0077	0.0006	9.3326e-05	0.0708	0.0154	0.0006	0.0005	0.1452	0.0138		0.8811	0.5433	0.0187	0.1268	0.0192	0.0319		0.4289
	360	Peptide	Gamma-glutamyl Amino Acid	gamma-glutamylalanine	LC/MS pos	37063			440103		9.59	6.26	6.29	2.37	8.06		0.84	1.29	3.4		0.66	1	0.78	2.65		0.65		0.25	0.38		7.4999e-07	2.9139e-07	1.3868e-07	6.0875e-08	4.0436e-08	4.0542e-08	0.0178	0.0064	4.7069e-06	2.2046e-06		0.9765	0.5714	0.2567	0.3163	0.0015	0.0088		0.2998
	362			gamma-glutamylglutamate	LC/MS pos	36738			92865		9.55	9.16	8.32	5.38	17.56		1.84	1.92	3.26		0.87	0.91	0.47	1.55		0.96		0.56	0.59		3.3997e-06	1.1411e-06	1.8963e-07	7.7954e-08	8.9841e-06	4.541e-06	0.006	0.0028	0.0011	0.0002		0.2229	0.3146	0.3145	0.3417	0.0469	0.0543		0.7584
	366			gamma-glutamylisoleucine*	LC/MS pos	34456		HMDB11170			3.98	2.31	3.84	1.8	4.55		1.14	1.97	2.52		0.96	1.66	0.84	2.13		0.58		0.45	0.78		3.5708e-09	3.6736e-09	0.008	0.0009	0.0036	0.001	0.0552	0.0155	2.2917e-09	5.1879e-09		0.1745	0.2706	0.0103	0.1159	0.002	0.0088		0.4145
	367			gamma-glutamylleucine	LC/MS pos	18369		HMDB11171	151023		13.31	5.88	12.88	3.57	12.86		0.97	2.19	3.61		0.97	2.19	1	3.61		0.44		0.27	0.61		4.6849e-10	9.3739e-10	6.0247e-07	2.0004e-07	4.4451e-06	2.5172e-06	7.1801e-05	9.7765e-05	9.8233e-08	8.3392e-08		0.9659	0.5678	0.0065	0.0872	0.0004	0.0064		0.4387
	369			gamma-glutamylmethionine	LC/MS pos	37539			7009567		4.24	2.99	3.74	1.25	4.33		1.02	1.45	3.47		0.88	1.25	0.86	3		0.71		0.29	0.42		7.5894e-05	1.9101e-05	2.3573e-05	5.2629e-06	0.0023	0.0007	0.2041	0.048	0.0044	0.0007		0.6686	0.5092	0.1925	0.2969	0.0028	0.0104		0.6488
	370			gamma-glutamylphenylalanine	LC/MS pos	33422		HMDB00594	111299		8.3	4.08	6.37	2.02	7.33		0.88	1.79	3.62		0.77	1.56	0.87	3.15		0.49		0.24	0.5		2.3961e-09	2.9964e-09	0.0003	4.3155e-05	0.0009	0.0003	0.0287	0.0093	0.001	0.0002		0.6625	0.5092	0.0947	0.2305	0.0041	0.0139		0.2
	371			gamma-glutamylthreonine*	LC/MS pos	33364					9.65	4.31	8.02	2.78	7.21		0.75	1.67	2.59		0.83	1.86	1.11	2.88		0.45		0.29	0.64		8.3709e-09	6.2034e-09	3.8263e-05	7.9277e-06	5.8506e-07	4.5294e-07	0.0024	0.0014	0.0007	0.0002		0.3658	0.3905	0.186	0.2957	0.0313	0.0425		0.359
	372			gamma-glutamyltryptophan	LC/MS pos	33947			3038501		5.4	4.86	4.36	2.13	6.66		1.23	1.37	3.12		0.81	0.9	0.65	2.04		0.9		0.4	0.44		4.4509e-09	4.1422e-09	2.5801e-05	5.6628e-06	3.4888e-06	2.0919e-06	0.0198	0.0069	0.0013	0.0003		0.5444	0.4652	0.356	0.3652	0.0083	0.0205		0.2546
	373			gamma-glutamyltyrosine	LC/MS pos	2734			94340		6.54	3.28	5.31	2.09	6.42		0.98	1.96	3.07		0.81	1.62	0.83	2.54		0.5		0.32	0.64		1.5748e-08	1.0503e-08	3.9131e-05	7.9625e-06	5.7097e-05	2.3755e-05	0.007	0.0032	0.0005	0.0001		0.9801	0.5714	0.0404	0.1684	0.004	0.0139		0.2809
	374			gamma-glutamylvaline	LC/MS pos	32393		HMDB11172			5.97	3.24	6.47	2.22	5.64		0.95	1.74	2.54		1.08	2	1.15	2.92		0.54		0.37	0.68		8.9146e-09	6.4862e-09	1.2156e-05	2.8362e-06	2.1563e-05	1.0067e-05	0.0008	0.0006	0.001	0.0002		0.7778	0.5291	0.1168	0.2635	0.0205	0.0328		0.8794
	376		Dipeptide Derivative	carnosine	LC/MS neg	1768	C00386	HMDB00033	439224		2.73	2.51	2.02	2.43	1.65		0.6	0.66	0.68		0.74	0.81	1.23	0.83		0.92		0.89	0.97		0.0011	0.0002	0.0015	0.0002	0.0018	0.0005	0.0463	0.0135	0.0037	0.0006		0.166	0.2638	0.1715	0.2888	0.9434	0.3144		0.4297
	379			anserine	LC/MS neg	15747	C01262	HMDB00194	112072		0.97	2.07	0.85	2	0.36		0.37	0.18	0.18		0.87	0.41	2.35	0.43		2.12		2.05	0.97		0.132	0.0174	0.2189	0.0178	0.7367	0.1284	0.8724	0.1697	0.5405	0.0433		0.0009	0.016	0.1009	0.2399	0.576	0.2305		0.2316
	381		Dipeptide	alanylalanine	GC/MS	15129		HMDB28680	5484352		1.15	1.46	2.13	1.25	2.26		1.97	1.55	1.81		1.85	1.46	0.94	1.7		1.27		1.09	0.86		0.5885	0.0665	0.1691	0.014	0.1735	0.0349	0.5275	0.11	0.0001	3.8244e-05		0.0041	0.0348	0.0829	0.227	0.025	0.0364		0.3297
	390			alanylleucine	LC/MS pos	37093			259583		4.13	2.96	11.53	2.86	4.95		1.2	1.67	1.73		2.79	3.9	2.33	4.03		0.72		0.69	0.97		0.0017	0.0003	0.0004	6.1895e-05	5.6837e-05	2.3755e-05	0.0082	0.0036	0.0063	0.0009		0.357	0.3889	0.1944	0.2977	0.1445	0.1027		0.0227
	393			alanylphenylalanine	LC/MS pos	38679			2080		3.4	2.47	7.04	2.21	3.57		1.05	1.44	1.61		2.07	2.84	1.97	3.18		0.73		0.65	0.89		0.0403	0.0059	0.0043	0.0005	2.5031e-05	1.134e-05	0.047	0.0137	0.0823	0.0087		0.6523	0.5071	0.6426	0.4631	0.4133	0.1825		0.0358
	408			alpha-glutamyltyrosine	LC/MS pos	40033			351830		2.22	1.63	3.56	1.87	2.07		0.93	1.27	1.11		1.6	2.18	1.72	1.9		0.73		0.84	1.15		0.025	0.0039	0.0356	0.0036	0.0003	9.6425e-05	0.0458	0.0134	0.0616	0.0071		0.8719	0.5427	0.449	0.398	0.6387	0.2445		0.0668
	427			asparagylleucine	LC/MS pos	42980					2.77	3.18	12.02	3.28	3.35		1.21	1.05	1.02		4.34	3.78	3.59	3.67		1.15		1.18	1.03		0.013	0.0022	0.006	0.0007	0.001	0.0003	0.0018	0.0012	0.0669	0.0074		0.5821	0.4766	0.9946	0.5449	0.9298	0.3113		0.0203
	434			aspartylleucine	LC/MS pos	40068			332962		8.24	3.33	12.67	2.31	4.81		0.58	1.45	2.09		1.54	3.81	2.63	5.49		0.4		0.28	0.69		0.0113	0.002	0.0404	0.004	6.1897e-05	2.5579e-05	0.0048	0.0025	0.0005	0.0001		0.7791	0.5291	0.1688	0.2867	0.0213	0.0329		0.1433
	459			glutamine-leucine	LC/MS pos	42994					3.93	2.31	8.11	2.33	4.26		1.08	1.84	1.83		2.06	3.51	1.9	3.48		0.59		0.59	1.01		0.0151	0.0025	0.0054	0.0007	0.0011	0.0003	0.0169	0.0061	0.0752	0.008		0.6715	0.5092	0.426	0.389	0.3819	0.1761		0.0906
	471			glycylisoleucine	LC/MS pos	36659					1.44	1.59	1.93	1.56	2.03		1.41	1.27	1.3		1.34	1.21	0.95	1.24		1.11		1.08	0.98		0.3305	0.0396	0.1155	0.01	0.0073	0.0019	0.0312	0.0098	0.0047	0.0008		0.0942	0.1964	0.2823	0.3242	0.2158	0.1254		0.1649
	472			glycylleucine	LC/MS pos	34398	C02155	HMDB00759	92843;1548899		2.88	3.44	5.2	3.15	2.88		1	0.84	0.91		1.8	1.51	1.81	1.65		1.19		1.09	0.92		0.0001	3.347e-05	0.0016	0.0002	2.7412e-06	1.6935e-06	0.0001	0.0001	0.0062	0.0009		0.8038	0.5352	0.6809	0.4631	0.7884	0.281		0.0152
	476			glycylproline	LC/MS pos	22171		HMDB00721	3013625;6993386		2.52	2.15	3.89	3.47	2.5		0.99	1.16	0.72		1.54	1.81	1.56	1.12		0.85		1.38	1.61		8.6268e-07	3.2264e-07	2.6305e-06	7.4922e-07	6.8822e-08	6.4755e-08	6.715e-07	4.4873e-06	0.0111	0.0015		0.8799	0.5433	0.6569	0.4631	0.1939	0.1196		0.0102
	500			isoleucylalanine	LC/MS pos	40046			5246009;5246010		1.94	1.58	4.34	1.44	1.93		1	1.22	1.34		2.24	2.74	2.24	3.01		0.82		0.74	0.91		0.0107	0.0019	0.1097	0.0096	0.0011	0.0003	0.1623	0.0401	0.1841	0.0171		0.9779	0.5714	0.6912	0.4631	0.535	0.2192		0.0438
	503			isoleucylaspartate	LC/MS pos	42982					2.04	1.82	4.11	2.04	2.14		1.05	1.18	1.05		2.01	2.26	1.91	2.01		0.89		1	1.12		0.0134	0.0023	0.0682	0.0063	0.0003	0.0001	0.0021	0.0014	0.0903	0.0093		0.8341	0.5363	0.6502	0.4631	0.9935	0.3262		0.0357
	506			isoleucylglycine	LC/MS pos	40008			342532		2.86	2.4	2.68	1.92	1.58		0.55	0.66	0.82		0.94	1.12	1.69	1.39		0.84		0.67	0.8		0.0072	0.0013	0.0011	0.0002	7.1509e-06	3.803e-06	6.3751e-05	9.0346e-05	0.0042	0.0007		0.1877	0.2816	0.0804	0.227	0.1774	0.114		0.6452
	515			isoleucylthreonine	LC/MS pos	42968					1.86	1.9	2.5	1.6	2.02		1.09	1.07	1.26		1.35	1.32	1.24	1.56		1.02		0.86	0.84		0.0292	0.0045	0.0082	0.001	6.2542e-09	8.5001e-09	0.0334	0.0104	0.0746	0.008		0.6431	0.5054	0.885	0.5178	0.4699	0.2006		0.0556
	519			leucylalanine	LC/MS pos	40010			259321		7.14	3.34	7.23	2.56	5.17		0.72	1.55	2.02		1.01	2.17	1.4	2.82		0.47		0.36	0.77		0.0005	0.0001	0.0255	0.0027	1.2304e-07	1.075e-07	0.0299	0.0096	0.1102	0.011		0.6478	0.5071	0.718	0.4726	0.511	0.2137		0.4658
	523			leucylglutamate	LC/MS pos	40021			5259589;5259590		2.29	1.15	3.42	1.51	2.92		1.28	2.54	1.94		1.5	2.98	1.17	2.27		0.5		0.66	1.31		0.0599	0.0085	0.6069	0.045	0.0008	0.0003	0.038	0.0116	0.033	0.004		0.3074	0.3644	0.0406	0.1684	0.1174	0.0937		0.1172
	524			leucylglycine	LC/MS pos	40045			79070		3.22	2.41	5.31	1.76	3.26		1.01	1.35	1.85		1.65	2.2	1.63	3.03		0.75		0.55	0.73		0.0162	0.0027	0.0007	9.9084e-05	0.0011	0.0003	0.0172	0.0062	0.0958	0.0097		0.8014	0.5352	0.7941	0.4892	0.3479	0.1695		0.1453
	528			leucylmethionine	LC/MS pos	40022			118276		2.13	1.54	5.95	1.37	2.72		1.27	1.76	1.98		2.79	3.86	2.19	4.34		0.72		0.64	0.89		0.1048	0.0141	0.3632	0.0283	0.0141	0.0035	0.1577	0.0391	0.0613	0.0071		0.3095	0.3649	0.1432	0.2809	0.1196	0.0945		0.1142
	531			leucylserine	LC/MS pos	40048			3621685		4.48	3.05	7.2	2.38	5.76		1.29	1.89	2.42		1.61	2.36	1.25	3.03		0.68		0.53	0.78		0.0089	0.0016	0.0115	0.0013	0.0001	4.0287e-05	0.01	0.0041	0.0321	0.0039		0.4283	0.4223	0.3077	0.3361	0.1642	0.1104		0.1173
	532			leucylthreonine	LC/MS pos	42969					4.17	2.48	5.99	2.26	4.72		1.13	1.9	2.09		1.44	2.41	1.27	2.65		0.6		0.54	0.91		0.0228	0.0036	0.0165	0.0019	0.0031	0.0009	0.0581	0.0162	0.0705	0.0077		0.5963	0.4774	0.4045	0.3802	0.2856	0.1494		0.3596
	564			methionylphenylalanine	LC/MS pos	41441			100048		1.58	1.79	5.56	1.71	2.82		1.79	1.58	1.65		3.52	3.11	1.97	3.24		1.13		1.09	0.96		0.1831	0.0234	0.1674	0.0139	6.4215e-05	2.6182e-05	0.0998	0.0262	0.0081	0.0012		0.0497	0.1317	0.1431	0.2809	0.1068	0.089		0.0013
	572			phenylalanylalanine	LC/MS pos	41374			6993123;5488196		2.48	1.78	3.75	1.24	1.96		0.79	1.1	1.58		1.51	2.1	1.91	3.02		0.72		0.5	0.7		0.0388	0.0057	0.0147	0.0017	0.0001	4.0889e-05	0.1736	0.042	0.1686	0.0158		0.8444	0.5392	0.9918	0.5449	0.4014	0.179		0.1221
	574			phenylalanylaspartate	LC/MS pos	41419			335051		1.35	1.35	3.73	1.84	1.9		1.4	1.41	1.03		2.76	2.78	1.97	2.03		0.99		1.36	1.37		0.3161	0.0382	0.2333	0.0188	3.1426e-05	1.4029e-05	0.0371	0.0114	0.0417	0.0049		0.2046	0.2986	0.2742	0.3209	0.8186	0.2843		0.0016
	576			phenylalanylglycine	LC/MS neg	41370			98207		1.04	1.12	1.68	1.33	1		0.96	0.9	0.75		1.61	1.5	1.68	1.26		1.07		1.28	1.19		0.3466	0.0407	0.267	0.0213	0.0877	0.0187	0.0798	0.0212				0.3466	0.3853	0.267	0.3209	0.0798	0.0748		0.1168
	583			phenylalanylserine	LC/MS pos	40016			9859812		2.31	2.34	5.14	1.79	2.46		1.07	1.05	1.38		2.23	2.2	2.09	2.87		1.01		0.78	0.77		0.0373	0.0055	0.0023	0.0003	0.0005	0.0002	0.0136	0.0052	0.0056	0.0009		0.2913	0.3511	0.6937	0.4631	0.0977	0.0849		0.0208
	616			serylleucine	LC/MS pos	40066					4.95	4.4	14.41	3.1	6.44		1.3	1.46	2.08		2.91	3.27	2.24	4.65		0.89		0.63	0.7		1.6078e-05	4.6622e-06	2.6326e-06	7.4922e-07	6.3348e-05	2.6002e-05	0.0063	0.003	0.0096	0.0014		0.4665	0.4429	0.4637	0.4024	0.1165	0.0937		0.0317
	618			serylphenyalanine	LC/MS pos	40054					3.83	3.51	9.82	2.61	4.36		1.14	1.24	1.67		2.56	2.8	2.25	3.77		0.92		0.68	0.74		4.0574e-05	1.0612e-05	5.8592e-06	1.5328e-06	5.2949e-06	2.8914e-06	0.0396	0.012	0.0149	0.002		0.7022	0.5196	0.731	0.4733	0.197	0.1196		0.0087
	630			threonylleucine	LC/MS pos	40051			4420322		5.92	5.63	9.96	2.9	6.45		1.09	1.15	2.22		1.68	1.77	1.54	3.43		0.95		0.49	0.52		9.1427e-05	2.2725e-05	2.4691e-07	9.8845e-08	7.7143e-06	3.9983e-06	0.0078	0.0034	0.0022	0.0004		0.5478	0.4652	0.8426	0.5058	0.0678	0.0697		0.1458
	632			threonylphenylalanine	LC/MS pos	31530			4099799;4099798		2.86	2.03	9.34	1.83	3.28		1.15	1.62	1.8		3.27	4.61	2.85	5.11		0.71		0.64	0.9		0.0349	0.0052	0.0562	0.0053	0.0006	0.0002	0.0618	0.017	0.066	0.0074		0.5333	0.4652	0.3539	0.3652	0.2627	0.143		0.0231
	656			tyrosylglycine	LC/MS pos	41375			259323		1.6	1.24	2.74	2.63	1.68		1.05	1.36	0.64		1.71	2.22	1.63	1.04		0.77		1.64	2.13		0.0102	0.0018	0.4638	0.0352	0.0004	0.0001	0.0025	0.0015	0.001	0.0002		0.5303	0.4652	0.1218	0.2651	0.1476	0.1037		0.0371
	677			valylphenylalanine	LC/MS pos	40688			6993119;6993120		2.58	2.11	7.19	1.64	3.1		1.2	1.47	1.89		2.79	3.41	2.32	4.39		0.82		0.64	0.77		0.078	0.0108	0.0461	0.0045	0.001	0.0003	0.1096	0.0283	0.0575	0.0067		0.405	0.4198	0.4212	0.389	0.1962	0.1196		0.0337
	679			valylserine	LC/MS neg	40716			139506		1.33	2.9	1.75	1.2	1.66		1.25	0.57	1.38		1.32	0.6	1.05	1.46		2.18		0.91	0.41		0.0559	0.008	0.0639	0.006	0.0184	0.0045	0.1067	0.0277	0.0646	0.0073		0.2737	0.3394	0.4253	0.389	0.1602	0.11		0.2193
	700		Polypeptide	Ac-Ser-Asp-Lys-Pro-OH	LC/MS pos	40707			4409396		2.86	1.56	2.57	1.98	2.96		1.04	1.9	1.5		0.9	1.64	0.87	1.3		0.55		0.69	1.27		0.0182	0.003	0.0077	0.0009	0.0026	0.0008	0.0144	0.0055	0.0111	0.0015		0.4173	0.4216	0.0585	0.1989	0.1729	0.1131		0.7977
	702			leu-leu-leu	LC/MS pos	40672			259327		2.17	1.56	2.36	1.3	2		0.92	1.28	1.54		1.09	1.51	1.18	1.82		0.72		0.6	0.83		0.061	0.0086	0.1827	0.015	0.0364	0.0083	0.1071	0.0277	0.0599	0.0069		0.7069	0.5209	0.3224	0.3466	0.1506	0.1046		0.7167
	726	Carbohydrate	Glycolysis, Gluconeogenesis, and Pyruvate Metabolism	1,5-anhydroglucitol (1,5-AG)	GC/MS	20675	C07326	HMDB02712			7.85	7.54	5.5	2.05	5.09		0.65	0.68	2.48		0.7	0.73	1.08	2.68		0.96		0.26	0.27		5.2564e-07	2.1464e-07	1.8546e-09	3.002e-09	0.0107	0.0027	0.1919	0.0459	0.0946	0.0097		0.3631	0.3896	0.2938	0.3298	0.2772	0.1476		0.1114
	729			glucose	GC/MS	20488	C00031	HMDB00122	79025		0.66	1.09	0.7	1.95	0.58		0.88	0.54	0.3		1.05	0.64	1.2	0.36		1.64		2.94	1.8		0.0637	0.0089	0.6591	0.0482	0.353	0.0654	0.3971	0.0848	0.3214	0.0277		0.409	0.4216	0.2048	0.3013	0.1432	0.1024		0.2476
	730			glucose-6-phosphate (G6P)	GC/MS	31260	C00668	HMDB01401			8.44	8.54	12.38	9.6	10.53		1.25	1.23	1.1		1.47	1.45	1.18	1.29		1.01		1.14	1.12		9.6372e-08	4.8057e-08	1.5248e-06	4.7578e-07	2.3516e-08	2.6634e-08	0.0006	0.0005	0.0006	0.0001		0.6504	0.5071	0.6545	0.4631	0.5867	0.234		0.1469
	733			fructose-6-phosphate	GC/MS	12021	C05345	HMDB00124			10.02	8.94	14.51	10.93	10.03		1	1.12	0.92		1.45	1.62	1.45	1.33		0.89		1.09	1.22		1.1565e-08	7.9792e-09	2.4808e-07	9.8845e-08	2.1538e-09	3.8724e-09	0.0002	0.0002	0.0009	0.0002		0.8527	0.5401	0.8715	0.5145	0.8759	0.2982		0.0825
	736			Isobar: fructose 1,6-diphosphate, glucose 1,6-diphosphate, myo-inositol 1,4 or 1,3-diphosphate	LC/MS neg	36984					1.29	2.22	1.8	3.67	0.72		0.55	0.32	0.19		1.39	0.81	2.52	0.49		1.72		2.84	1.66		0.9916	0.1075	0.4435	0.0338	0.6859	0.1202	0.1421	0.0356	0.3679	0.031		0.431	0.4223	0.2102	0.3013	0.0744	0.0725		0.7298
	738			dihydroxyacetone phosphate (DHAP)	GC/MS	15522	C00111	HMDB01473	668		0.91	3.44	1.58	2.83	0.35		0.39	0.1	0.12		1.74	0.46	4.5	0.56		3.78		3.11	0.82		0.2952	0.036	0.6869	0.05	0.5194	0.0926	0.329	0.0737	0.0123	0.0017		0.3466	0.3853	0.1888	0.2957	0.0437	0.0518		0.1667
	743			3-phosphoglycerate	GC/MS	1414	C00597	HMDB00807			1.76	0.9	2.16	2.65	0.83		0.47	0.93	0.31		1.23	2.41	2.59	0.81		0.51		1.51	2.96		0.3412	0.0405	0.9337	0.0662	0.0401	0.0091	0.1777	0.0427	0.742	0.0568		0.2602	0.3318	0.6558	0.4631	0.1385	0.1024		0.3824
	744			phosphoenolpyruvate (PEP)	GC/MS	597	C00074	HMDB00263	1005		1.91	0.45	2.11	3.72	0.65		0.34	1.45	0.18		1.1	4.68	3.22	0.57		0.24		1.95	8.27		0.7326	0.0814	0.0999	0.0089	0.0137	0.0034	0.3778	0.0815	0.3842	0.0322		0.3186	0.3675	0.8464	0.5059	0.185	0.1164		0.1864
	746			lactate	GC/MS	527	C00186	HMDB00190	612		7.82	7.15	5.65	6.17	4.99		0.64	0.7	0.81		0.72	0.79	1.13	0.92		0.91		0.79	0.86		1.5525e-09	2.1423e-09	2.8508e-09	3.5157e-09	7.9866e-09	1.0593e-08	0.0003	0.0003	5.8318e-07	3.6843e-07		0.0171	0.0756	0.0366	0.1684	0.9009	0.3046		0.0075
	749			glycerate	GC/MS	1572	C00258	HMDB00139	752		3.07	1.95	2.41	2.59	1.6		0.52	0.82	0.62		0.78	1.24	1.5	0.93		0.63		0.84	1.33		4.0515e-06	1.3181e-06	0.0053	0.0007	0.0075	0.002	0.023	0.0077	0.1035	0.0104		0.0428	0.1224	0.492	0.4139	0.3863	0.1768		0.188
	757		Pentose Phosphate Pathway	sedoheptulose-7-phosphate	GC/MS	35649	C05382	HMDB01068	616		3.7	2.53	5.05	4.31	3.84		1.04	1.52	0.89		1.36	2	1.31	1.17		0.68		1.17	1.7		7.477e-05	1.8937e-05	0.0589	0.0055	0.0003	0.0001	0.0619	0.017	0.0025	0.0005		0.9004	0.5488	0.2503	0.3143	0.5587	0.2258		0.7135
	759			Isobar: ribulose 5-phosphate, xylulose 5-phosphate	GC/MS	37288					1.63	4.51	2.71	7.2	3.9		2.39	0.86	0.54		1.66	0.6	0.69	0.38		2.76		4.41	1.6		0.0065	0.0012	0.0055	0.0007	0.0002	8.3138e-05	0.001	0.0007	0.018	0.0023		0.1364	0.2438	0.9073	0.5212	0.4153	0.1825		0.0257
	761		Pentose Metabolism	ribulose	GC/MS	35855	C00309	HMDB00621	79021		4.76	6.5	4.09	8.59	4.09		0.86	0.63	0.48		0.86	0.63	1	0.48		1.36		1.8	1.32		0.0002	3.6502e-05	7.2703e-06	1.8105e-06	0.0102	0.0026	8.1693e-05	0.0001	0.0342	0.0041		0.7287	0.5251	0.2272	0.3061	0.1349	0.1019		0.4316
	763			ribose	GC/MS	12083	C00121	HMDB00283	5311110		8.8	12.55	5.09	5.74	6.47		0.74	0.52	1.13		0.58	0.41	0.79	0.89		1.43		0.65	0.46		2.5844e-08	1.6416e-08	2.7987e-08	1.7436e-08	6.4835e-05	2.626e-05	1.08e-05	2.6784e-05	7.5441e-06	3.1529e-06		0.2969	0.3551	0.0307	0.1513	0.4556	0.1952		0.042
	764			ribitol	GC/MS	15772	C00474	HMDB00508			19.52	23.76	14.54	9.8	30.74		1.58	1.29	3.14		0.74	0.61	0.47	1.48		1.22		0.5	0.41		6.7509e-10	1.228e-09	6.9908e-10	1.6459e-09	2.4208e-09	4.047e-09	0.004	0.0021	6.059e-10	2.7432e-09		0.0128	0.0637	0.05	0.1804	0.0169	0.03		0.2832
	766			xylulose	GC/MS	18344	C00310	HMDB00654	5289590		3.17	4.28	3.08	7.01	2.61		0.82	0.61	0.37		0.97	0.72	1.18	0.44		1.35		2.21	1.64		0.0038	0.0007	0.0006	8.5553e-05	0.0088	0.0023	1.358e-05	2.8615e-05	0.1021	0.0103		0.7464	0.5251	0.2542	0.3151	0.0544	0.0604		0.8714
	770			xylitol	GC/MS	4966	C00379	HMDB02917	6912		5.58	4.63	9.38	8.84	5.83		1.04	1.26	0.66		1.68	2.02	1.61	1.06		0.83		1.59	1.91		9.4929e-08	4.8057e-08	6.9327e-05	1.2734e-05	2.1018e-09	3.8724e-09	4.1657e-06	1.6629e-05	6.7901e-06	2.9751e-06		0.7437	0.5251	0.3197	0.3455	0.2814	0.1482		0.0034
	771			arabinose	GC/MS	575	C00216	HMDB00646	66308		5.52	6.53	4.86	3.7	15.43		2.8	2.36	4.17		0.88	0.74	0.32	1.31		1.18		0.67	0.57		0.0655	0.0091	0.1034	0.0091	0.1083	0.0228	0.0094	0.0039	2.9884e-06	1.4242e-06		0.0168	0.0756	0.1029	0.2418	0.0153	0.028		0.9069
	776			arabitol	GC/MS	38075	C00474	HMDB01851	94154		5.81	6.18	3.17	3.46	8.73		1.5	1.41	2.52		0.55	0.51	0.36	0.91		1.06		0.6	0.56		9.7664e-05	2.3831e-05	0.0003	4.3455e-05	0.0009	0.0003	0.0039	0.0021	0.0005	0.0001		0.1167	0.2159	0.2043	0.3013	0.0096	0.021		0.1007
	782			fucose	GC/MS	15821	C02095	HMDB00174	3034656		11.07	10.4	7.64	5.19	10		0.9	0.96	1.93		0.69	0.73	0.76	1.47		0.94		0.47	0.5		1.5121e-11	1.0607e-10	5.7003e-09	5.4677e-09	3.1489e-09	5.068e-09	0.0087	0.0037	5.2325e-08	5.0766e-08		0.7003	0.5196	0.9336	0.5296	0.0472	0.0543		0.0529
	791		Glycogen Metabolism	maltotriose	GC/MS	27723	C01835	HMDB01262	439586		1.29	30.46	1.16	24.06	0.37		0.29	0.01	0.02		0.9	0.04	3.1	0.05		23.7		18.71	0.79		0.8303	0.0913	0.0345	0.0035	0.8141	0.1399	0.0126	0.005	0.3388	0.0289		0.3466	0.3853	0.0265	0.1373	0.0093	0.0209		0.9816
	794			maltose	GC/MS	15806	C00208	HMDB00163	439341		3.32	23.4	1.33	9.09	1.31		0.39	0.06	0.14		0.4	0.06	1.01	0.15		7.04		2.73	0.39		0.0043	0.0008	4.8158e-05	9.6682e-06	0.3231	0.0612	0.0008	0.0006	0.0877	0.0091		0.0671	0.1617	0.0004	0.0144	0.0053	0.0157		0.0443
	798		Disaccharides and Oligosaccharides	lactose	GC/MS	567	C00243	HMDB00186	6134		151.84	238.57	10.26	4.56	35.81		0.24	0.15	7.85		0.07	0.04	0.29	2.25		1.57		0.03	0.02		9.3484e-07	3.4321e-07	0.0004	6.6232e-05	0.0401	0.0091	0.6641	0.1352	0.0022	0.0004		0.1119	0.2107	0.1292	0.2686	0.0012	0.0088		0.0008
	808			3-sialyllactose	LC/MS neg	40424		HMDB00825	123914		6.11	12.94	1.07	1	3.4		0.56	0.26	3.4		0.18	0.08	0.31	1.07		2.12		0.16	0.08		0.0025	0.0005	0.0113	0.0013	0.3506	0.0652			0.0324	0.0039		0.5414	0.4652	0.1829	0.2957	0.0324	0.0429		0.003
	830		Fructose, Mannose and Galactose Metabolism	fructose	GC/MS	31266	C00095	HMDB00660	5984		7.23	5.32	5.9	3.63	6.37		0.88	1.2	1.76		0.82	1.11	0.93	1.63		0.74		0.5	0.68		1.1563e-05	3.4277e-06	5.517e-06	1.4678e-06	0.0001	4.7694e-05	5.6248e-05	8.4913e-05	0.0041	0.0007		0.8498	0.5401	0.995	0.5449	0.3751	0.1743		0.5732
	833			sorbitol	GC/MS	15053	C00794	HMDB00247	107428		8.46	9.42	6.36	11.15	5.21		0.62	0.55	0.47		0.75	0.68	1.22	0.57		1.11		1.32	1.18		2.5181e-09	3.0535e-09	3.5293e-07	1.3247e-07	4.2239e-09	6.4583e-09	0.0009	0.0007	0.0141	0.0019		0.1753	0.2706	0.1283	0.2686	0.2493	0.1388		0.1855
	836			mannose	GC/MS	584	C00159	HMDB00169	161658		3.6	3.26	2.7	2.16	2.31		0.64	0.71	1.07		0.75	0.83	1.17	1.25		0.91		0.6	0.66		2.2964e-06	8.0611e-07	0.0001	2.2735e-05	0.0002	5.5988e-05	0.001	0.0007	7.4509e-06	3.1529e-06		0.0348	0.1178	0.1501	0.2848	0.4322	0.1892		0.1751
	837			mannose-6-phosphate	GC/MS	1470	C00275	HMDB01078			8.1	8.61	11.83	9.76	10.8		1.33	1.25	1.11		1.46	1.37	1.1	1.21		1.06		1.21	1.13		7.3682e-08	4.0953e-08	7.5942e-08	3.7823e-08	9.135e-09	1.1639e-08	0.0029	0.0017	3.5095e-05	1.2068e-05		0.3568	0.3889	0.5209	0.4226	0.3966	0.1782		0.0428
	840			mannitol	GC/MS	15335	C00392	HMDB00765	6251		4.36	4.41	4.72	3.49	8.14		1.87	1.85	2.33		1.08	1.07	0.58	1.35		1.01		0.8	0.79		0.0006	0.0001	2.696e-05	5.8675e-06	8.7922e-05	3.425e-05	0.0007	0.0006	2.0029e-06	9.8927e-07		0.0206	0.0822	0.0189	0.1268	0.0137	0.0258		0.5824
	845			galactose	GC/MS	12055	C01582	HMDB00143	3037556		13.52	9.79	4.77	2.32	10.17		0.75	1.04	4.38		0.35	0.49	0.47	2.05		0.72		0.17	0.24		3.2961e-05	8.7935e-06	0.0004	6.5562e-05	1.4766e-07	1.2719e-07	0.0224	0.0076	0.0089	0.0013		0.8058	0.5352	0.9596	0.539	0.0172	0.0301		0.0338
	855			methyl-beta-glucopyranoside	LC/MS pos	40480			2108		2.21	2.09	9.13	1.15	1		0.45	0.48	0.87		4.13	4.37	9.13	7.95		0.95		0.52	0.55		0.118	0.0158	0.0439	0.0043	0.084	0.018	0.3559	0.0777				0.118	0.2164	0.0439	0.1684	0.3559	0.17		0.2802
	881		Aminosugar Metabolism	N-acetylglucosamine 6-phosphate	LC/MS neg	15107	C00357	HMDB02817	10040501		5.6	4.81	5.29	4.1	11.13		1.99	2.31	2.71		0.95	1.1	0.48	1.29		0.86		0.73	0.85		3.2756e-09	3.6412e-09	1.5423e-07	6.5478e-08	4.8643e-09	6.9186e-09	1.6055e-05	3.2608e-05	1.5309e-08	1.9277e-08		0.0018	0.0201	0.0009	0.0317	0.0006	0.0064		0.7929
	888			N-acetylneuraminate	LC/MS pos	32377	C00270	HMDB00230			11.99	21.63	2.57	4.49	12.96		1.08	0.6	2.89		0.21	0.12	0.2	0.57		1.8		0.37	0.21		9.5316e-10	1.5893e-09	1.5377e-07	6.5478e-08	0.0566	0.0124	0.0054	0.0027	3.5446e-08	3.7035e-08		0.5486	0.4652	0.1555	0.286	0.007	0.0184		0.001
	900			erythronate*	GC/MS	33477		HMDB00613	2781043		11.8	16.14	7.27	9.36	10.43		0.88	0.65	1.11		0.62	0.45	0.7	0.78		1.37		0.79	0.58		2.96e-12	5.9236e-11	3.998e-12	1.0354e-10	1.0337e-10	4.5588e-10	0.0023	0.0014	5.1159e-05	1.7269e-05		0.5861	0.4766	0.0838	0.227	0.395	0.1781		0.0053
	906	Energy	TCA Cycle	citrate	GC/MS	1564	C00158	HMDB00094	311		2.35	5.39	4.25	5.23	5.56		2.37	1.03	1.06		1.81	0.79	0.76	0.81		2.3		2.23	0.97		0.0057	0.0011	0.0001	1.9374e-05	0.0002	7.6524e-05	0.0369	0.0114	5.2126e-05	1.7269e-05		0.0089	0.0552	0.6649	0.4631	0.2978	0.1532		0.0778
	913			succinylcarnitine	LC/MS pos	37058					0.41	0.9	0.54	0.63	1.4		3.4	1.57	2.22		1.3	0.6	0.38	0.85		2.17		1.53	0.7		0.0188	0.0031	0.8758	0.0627	0.0872	0.0186	0.1716	0.042	0.1629	0.0154		0.0022	0.0236	0.1235	0.2655	0.0259	0.0372		0.2622
	914			succinate	LC/MS neg	1437	C00042	HMDB00254	1110		3.53	7.76	1.57	2.3	1.17		0.33	0.15	0.51		0.44	0.2	1.34	0.68		2.2		0.65	0.3		0.0002	5.538e-05	0.0444	0.0043	0.0065	0.0017	0.2913	0.0659	0.1177	0.0115		0.0016	0.0189	0.0777	0.227	0.6193	0.2399		0.0122
	915			fumarate	GC/MS	1643	C00122	HMDB00134			6.53	7.42	8.58	6.24	5.45		0.83	0.73	0.87		1.31	1.16	1.57	1.37		1.14		0.96	0.84		9.6731e-08	4.8057e-08	9.8757e-08	4.5672e-08	2.7642e-08	2.966e-08	0.0002	0.0002	9.7426e-07	5.2933e-07		0.24	0.3247	0.0911	0.227	0.8536	0.2931		0.1857
	916			malate	GC/MS	1303	C00149	HMDB00156	525		9.97	9.7	10.07	7.08	4.19		0.42	0.43	0.59		1.01	1.04	2.41	1.42		0.97		0.71	0.73		2.2108e-11	1.0607e-10	7.7723e-11	4.0258e-10	2.1799e-11	1.9046e-10	0.0007	0.0006	6.2235e-08	5.6355e-08		2.5068e-05	0.0018	3.4887e-05	0.0035	0.3739	0.1743		0.8343
	925		Oxidative Phosphorylation	acetylphosphate	GC/MS	15488	C00227	HMDB01494	186		3.07	2.91	3.44	2.47	2.92		0.95	1	1.18		1.12	1.18	1.18	1.4		0.95		0.8	0.85		4.5404e-11	1.817e-10	3.5255e-09	4.1502e-09	3.423e-12	4.6268e-11	0.0001	0.0001	0.0053	0.0008		0.6831	0.5124	0.8758	0.5145	0.439	0.1915		0.1489
	927			phosphate	GC/MS	11438	C00009	HMDB01429	1061		2.99	3.24	2.96	2.48	3.57		1.19	1.1	1.44		0.99	0.91	0.83	1.19		1.08		0.83	0.76		3.0386e-06	1.0305e-06	1.5887e-06	4.8983e-07	4.1261e-06	2.3807e-06	0.0072	0.0033	9.6549e-07	5.2933e-07		0.0954	0.1964	0.3331	0.3562	0.084	0.0763		0.8031
	932	Lipid	Medium Chain Fatty Acid	pelargonate (9:0)	LC/MS neg	12035	C01601	HMDB00847	5461016		1.44	1.52	1.42	1.48	1.45		1.01	0.95	0.98		0.99	0.93	0.98	0.96		1.06		1.03	0.97		0.0008	0.0002	6.6218e-05	1.2338e-05	0.0223	0.0054	0.0076	0.0034	0.0003	8.76e-05		0.7943	0.5342	0.3548	0.3652	0.9753	0.322		0.7604
	933			caprate (10:0)	LC/MS neg	1642	C01571	HMDB00511	2969		1.29	1.29	1.15	1.38	1.15		0.89	0.89	0.83		0.89	0.89	1	0.83		1		1.07	1.07		0.4893	0.0556	0.1424	0.0119	0.5147	0.092	0.0734	0.0196	0.1312	0.0127		0.8373	0.5363	0.61	0.4604	0.3845	0.1767		0.9003
	936			laurate (12:0)	LC/MS neg	1645	C02679	HMDB00638	3893		2.17	1.71	1.48	1.3	1.3		0.6	0.76	1		0.68	0.86	1.14	1.14		0.79		0.6	0.76		0.3481	0.0407	0.0304	0.0031	0.2489	0.0485	0.1375	0.0347	0.0401	0.0048		0.9407	0.5607	0.2821	0.3242	0.8049	0.2829		0.9145
	939		Long Chain Fatty Acid	myristate (14:0)	LC/MS neg	1365	C06424	HMDB00806	11005		1.46	2.41	1.1	1.49	2.38		1.63	0.99	1.6		0.75	0.46	0.46	0.74		1.65		1.02	0.62		0.5614	0.0636	0.0278	0.0029	0.8859	0.1509	0.5381	0.1116	0.0054	0.0008		0.0284	0.1049	0.7423	0.4762	0.0849	0.0765		0.5669
	940			myristoleate (14:1n5)	LC/MS neg	32418	C08322	HMDB02000	5281119		1.43	2.23	1.4	1.44	2.18		1.52	0.98	1.51		0.98	0.63	0.64	0.97		1.56		1.01	0.65		0.9827	0.1069	0.0223	0.0024	0.8695	0.149	0.6714	0.1359	0.0023	0.0004		0.033	0.1161	0.7852	0.4867	0.1081	0.0895		0.8857
	941			pentadecanoate (15:0)	GC/MS	1361	C16537	HMDB00826	13849		1.47	2.05	1.11	1.63	2.7		1.83	1.31	1.65		0.75	0.54	0.41	0.68		1.39		1.11	0.79		0.2305	0.0288	0.0004	5.9724e-05	0.6837	0.1202	0.102	0.0266	0.0003	7.6192e-05		0.0142	0.0677	0.1584	0.2865	0.0464	0.0543		0.4447
	942			palmitate (16:0)	LC/MS neg	1336	C00249	HMDB00220	985		1.25	2.1	1.06	1.44	1.63		1.31	0.78	1.13		0.85	0.5	0.65	0.74		1.69		1.16	0.69		0.2706	0.0332	0.0076	0.0009	0.9556	0.1597	0.4312	0.0916	0.0101	0.0014		0.0917	0.1949	0.384	0.3767	0.3454	0.169		0.3932
	943			palmitoleate (16:1n7)	LC/MS neg	33447	C08362	HMDB03229	445638		0.89	1.51	0.99	1.21	1.93		2.16	1.28	1.6		1.1	0.65	0.51	0.82		1.69		1.35	0.8		0.201	0.0255	0.7389	0.0535	0.4238	0.0776	0.7112	0.1427	0.0079	0.0011		0.0047	0.036	0.2746	0.3209	0.091	0.0803		0.7759
	945			margarate (17:0)	LC/MS neg	1121		HMDB02259	10465		1.21	1.93	0.85	1.42	1.47		1.21	0.76	1.04		0.7	0.44	0.58	0.6		1.59		1.17	0.73		0.4626	0.053	0.0282	0.003	0.2876	0.055	0.3418	0.0757	0.0329	0.004		0.1768	0.2709	0.4304	0.389	0.5627	0.2259		0.1376
	946			10-heptadecenoate (17:1n7)	LC/MS neg	33971			5312435		0.97	2.34	0.81	1.33	1.86		1.92	0.8	1.41		0.83	0.35	0.44	0.61		2.4		1.36	0.57		0.2815	0.0345	0.0212	0.0023	0.2095	0.0412	0.869	0.1695	0.0024	0.0004		0.0065	0.0463	0.6807	0.4631	0.1327	0.1009		0.9448
	947			stearate (18:0)	LC/MS neg	1358	C01530	HMDB00827	5281		1.81	1.97	1.15	1.83	1.59		0.88	0.81	0.87		0.64	0.59	0.73	0.63		1.09		1.01	0.93		0.0001	2.9238e-05	0.0007	9.999e-05	0.2662	0.0514	0.0029	0.0017	0.0048	0.0008		0.4194	0.4216	0.234	0.3114	0.5281	0.2178		0.0039
	949			oleate (18:1n9)	GC/MS	1359	C00712	HMDB00207	445639		1	1.97	0.77	1.25	1.81		1.82	0.92	1.45		0.78	0.39	0.43	0.62		1.98		1.25	0.63		0.465	0.053	0.056	0.0053	0.1653	0.0337	0.974	0.1853	0.0305	0.0038		0.0207	0.0822	0.9762	0.5434	0.1486	0.1038		0.6312
	951			cis-vaccenate (18:1n7)	GC/MS	33970	C08367	HMDB03231	5282761		1.87	2.55	1.26	1.59	4.7		2.51	1.84	2.95		0.67	0.49	0.27	0.79		1.36		0.85	0.63		0.0004	9.5265e-05	0.0007	9.7154e-05	0.1986	0.0392	0.1504	0.0376	0.0002	5.9074e-05		0.0031	0.0281	0.024	0.1373	0.0021	0.0089		0.0321
	955			nonadecanoate (19:0)	LC/MS neg	1356	C16535	HMDB00772	12591		1.16	1.52	0.79	1.49	1.42		1.22	0.93	0.95		0.68	0.52	0.56	0.53		1.3		1.28	0.98		0.8089	0.0894	0.0474	0.0046	0.1425	0.0297	0.1707	0.0419	0.0951	0.0097		0.2394	0.3247	0.8243	0.5033	0.9164	0.3085		0.2388
	956			10-nonadecenoate (19:1n9)	LC/MS neg	33972			5312513		1.21	2.43	0.81	1.58	2.26		1.86	0.93	1.43		0.67	0.33	0.36	0.51		2		1.3	0.65		0.8717	0.0956	0.0093	0.0011	0.2931	0.0559	0.7412	0.1479	0.0027	0.0005		0.0132	0.0646	0.9738	0.5434	0.1421	0.1024		0.507
	958			arachidate (20:0)	GC/MS	1118	C06425	HMDB02212	10467		4	2.58	2.11	3.94	1.81		0.45	0.7	0.46		0.53	0.82	1.17	0.53		0.64		0.98	1.53		0.0016	0.0003	3.9305e-05	7.9625e-06	0.0356	0.0082	0.0006	0.0005	0.0184	0.0024		0.1016	0.1994	0.118	0.2635	0.0306	0.0425		0.1467
	961			eicosenoate (20:1n9 or 11)	LC/MS neg	33587			5282768		2.35	3.01	1.09	1.8	3.79		1.61	1.26	2.11		0.47	0.36	0.29	0.61		1.28		0.77	0.6		0.0008	0.0002	0.0028	0.0004	0.4347	0.0794	0.1216	0.0311	0.007	0.001		0.1831	0.2767	0.5127	0.4182	0.064	0.0672		0.0027
	965			erucate (22:1n9)	LC/MS neg	1552	C08316	HMDB02068	8216		20.59	10.06	4.45	4.91	11.19		0.54	1.11	2.28		0.22	0.44	0.4	0.91		0.49		0.24	0.49		8.3208e-07	3.1413e-07	2.5128e-08	1.6269e-08	5.3684e-06	2.9056e-06	8.8755e-06	2.2827e-05	0.0002	4.7236e-05		0.3514	0.3876	0.8352	0.5058	0.037	0.0465		0.0018
	967			lignocerate (24:0)	GC/MS	1364	C08320	HMDB02003	11197		11.59	3.99	6.82	6.68	1.8		0.16	0.45	0.27		0.59	1.71	3.79	1.02		0.34		0.58	1.68		0.0015	0.0003	0.0017	0.0002	7.0905e-05	2.8457e-05	1.3598e-05	2.8615e-05	0.1033	0.0104		0.0175	0.0756	0.0664	0.22	0.0052	0.0157		0.8003
	968			nervonate (24:1n9)	GC/MS	41820	C08323	HMDB02368	5281120		13.1	4.09	1.28	2.11	8.9		0.68	2.18	4.23		0.1	0.31	0.14	0.61		0.31		0.16	0.51		0.0006	0.0001	0.0419	0.0041	0.9025	0.1525	0.2334	0.0538	1.4414e-06	7.5303e-07		0.7974	0.5347	0.0712	0.227	0.0048	0.0152		0.0018
	973		Polyunsaturated Fatty Acid (n3 and n6)	stearidonate (18:4n3)	LC/MS neg	33969	C16300	HMDB06547	5312508		0.46	1.07	0.28	0.6	0.66		1.44	0.62	1.11		0.62	0.26	0.43	0.47		2.33		1.3	0.56		0.0028	0.0005	0.5434	0.0408	0.0002	5.8629e-05	0.0634	0.0173	0.0732	0.0079		0.0296	0.1078	0.7666	0.4826	0.213	0.1243		0.7225
	974			eicosapentaenoate (EPA; 20:5n3)	LC/MS neg	18467	C06428	HMDB01999	446284		1.37	1.64	0.61	0.76	2.68		1.96	1.63	3.53		0.45	0.37	0.23	0.81		1.2		0.56	0.46		0.0094	0.0017	0.0332	0.0034	0.0573	0.0125	0.1953	0.0464	0.02	0.0026		0.0897	0.1943	0.1665	0.2867	0.0048	0.0152		0.007
	975			docosapentaenoate (n3 DPA; 22:5n3)	LC/MS neg	32504	C16513	HMDB01976			3.5	3.13	1.38	1.65	7.76		2.22	2.48	4.72		0.39	0.44	0.18	0.84		0.9		0.47	0.53		3.121e-07	1.343e-07	1.7679e-06	5.2628e-07	0.4759	0.0861	0.0417	0.0124	0.0036	0.0006		0.1278	0.2324	0.0914	0.227	0.0098	0.0211		0.0044
	976			docosahexaenoate (DHA; 22:6n3)	LC/MS neg	19323	C06429	HMDB02183	445580		3.71	3.01	1.87	1.93	5.65		1.52	1.88	2.93		0.5	0.62	0.33	0.97		0.81		0.52	0.64		1.7519e-07	7.9667e-08	7.8787e-07	2.5506e-07	0.0788	0.017	0.0989	0.026	0.0038	0.0006		0.3145	0.365	0.1605	0.2867	0.019	0.0319		0.0162
	980			linoleate (18:2n6)	LC/MS neg	1105	C01595	HMDB00673	5280450		0.8	1.91	0.78	1.21	1.36		1.7	0.71	1.13		0.98	0.41	0.58	0.65		2.39		1.51	0.63		0.0966	0.0132	0.0239	0.0026	0.1473	0.0305	0.8122	0.1598	0.0028	0.0005		0.0117	0.0598	0.2435	0.3114	0.2717	0.1453		0.8493
	982			linolenate [alpha or gamma; (18:3n3 or 6)]	LC/MS neg	34035	C06427		5280934		0.6	1.69	0.59	0.88	1.08		1.78	0.64	1.22		0.98	0.35	0.55	0.67		2.79		1.46	0.52		0.014	0.0024	0.3491	0.0275	0.0333	0.0077	0.2063	0.0484	0.5302	0.0426		0.0095	0.0552	0.4957	0.4139	0.1635	0.1104		0.741
	984			dihomo-linolenate (20:3n3 or n6)	LC/MS neg	35718	C03242	HMDB02925	5280581		5.1	6.11	2.23	2.56	12.09		2.37	1.98	4.72		0.44	0.37	0.18	0.87		1.2		0.5	0.42		9.5264e-08	4.8057e-08	3.499e-05	7.3673e-06	0.0186	0.0045	4.1351e-05	7.1787e-05	0.0009	0.0002		0.0397	0.1186	0.0844	0.227	0.0055	0.0158		0.0037
	985			arachidonate (20:4n6)	LC/MS neg	1110	C00219	HMDB01043	444899		5.21	3.44	3.11	2.56	5.01		0.96	1.46	1.96		0.6	0.9	0.62	1.21		0.66		0.49	0.75		3.0661e-10	6.4577e-10	1.1363e-07	5.0738e-08	0.0004	0.0001	0.0054	0.0027	0.003	0.0005		0.7347	0.5251	0.2803	0.3242	0.059	0.0631		0.0204
	986			adrenate (22:4n6)	LC/MS neg	32980	C16527	HMDB02226	5497181		6.46	5.08	3.67	3.3	8.02		1.24	1.58	2.43		0.57	0.72	0.46	1.11		0.79		0.51	0.65		7.9138e-09	5.9753e-09	5.3209e-08	2.8709e-08	7.6873e-05	3.0332e-05	0.0022	0.0014	0.0007	0.0002		0.5954	0.4774	0.2605	0.3171	0.0331	0.0429		0.019
	987			docosapentaenoate (n6 DPA; 22:5n6)	LC/MS neg	37478	C16513	HMDB13123	6441454		7.34	3.55	3.74	1.83	8.13		1.11	2.29	4.44		0.51	1.05	0.46	2.04		0.48		0.25	0.52		1.0664e-06	3.8796e-07	5.2758e-05	1.043e-05	0.0011	0.0003	0.1103	0.0284	0.0031	0.0005		0.9273	0.5573	0.1588	0.2865	0.0143	0.0265		0.0465
	989			dihomo-linoleate (20:2n6)	LC/MS neg	17805	C16525	HMDB05060	6439848		2.46	3.23	1.08	2.1	5.01		2.04	1.55	2.38		0.44	0.33	0.22	0.51		1.32		0.86	0.65		1.2616e-05	3.685e-06	0.0006	8.8485e-05	0.6815	0.1201	0.0037	0.002	0.0104	0.0015		0.1519	0.2585	0.3656	0.3676	0.0833	0.0763		0.0003
	991			mead acid (20:3n9)	LC/MS neg	35174		HMDB10378	5312531		10.22	3.36	3.21	1.96	5.02		0.49	1.5	2.56		0.31	0.96	0.64	1.63		0.33		0.19	0.58		7.6145e-08	4.1742e-08	0.0008	0.0001	7.119e-05	2.8457e-05	0.0055	0.0027	0.005	0.0008		0.096	0.1964	0.285	0.3252	0.0395	0.0487		0.0007
	1033		Fatty Acid, Branched	15-methylpalmitate (isobar with 2-methylpalmitate)	LC/MS neg	38768					1	1.66	0.82	1.26	1.64		1.64	0.99	1.3		0.83	0.5	0.5	0.66		1.66		1.26	0.76		0.6675	0.0744	0.0258	0.0028	0.1921	0.038	0.6909	0.1395	0.0076	0.0011		0.0091	0.0552	0.8954	0.5193	0.1685	0.1122		0.5022
	1036			17-methylstearate	LC/MS neg	38296			3083779		0.94	1.47	0.63	1.32	1.28		1.35	0.87	0.97		0.67	0.43	0.5	0.48		1.56		1.4	0.9		0.4435	0.051	0.1151	0.01	0.0273	0.0064	0.7738	0.1531	0.1868	0.0173		0.1071	0.2038	0.6941	0.4631	0.6146	0.2388		0.413
	1044		Fatty Acid, Dicarboxylate	2-hydroxyglutarate	GC/MS	37253	C02630	HMDB00606	43		4.99	3.61	1.41	2.62	1.56		0.31	0.43	0.6		0.28	0.39	0.91	0.54		0.72		0.52	0.72		7.6474e-06	2.3541e-06	1.6966e-06	5.1092e-07	0.0258	0.0061	0.0148	0.0056	0.0209	0.0027		0.0011	0.0162	0.0021	0.052	0.2586	0.1426		0.0002
	1056			azelate (nonanedioate)	LC/MS neg	18362	C08261	HMDB00784	2266		0.8	1.82	1.31	1.8	1.35		1.69	0.75	0.75		1.64	0.72	0.97	0.73		2.27		2.24	0.99		0.4039	0.0466	0.1018	0.009	0.3325	0.0628	0.021	0.0072	0.4664	0.0382		0.2406	0.3247	0.5405	0.4312	0.3877	0.1768		0.1098
	1105		Fatty Alcohol, Long Chain	1-hexadecanol	GC/MS	1410	C00823	HMDB03424	2682		2.03	1.9	1.74	2.37	1.71		0.84	0.9	0.72		0.85	0.92	1.01	0.73		0.93		1.17	1.25		0.0834	0.0115	0.0004	5.6283e-05	0.1617	0.0332	0.0832	0.022	0.0314	0.0039		0.9625	0.5674	0.4639	0.4024	0.8279	0.2867		0.7628
	1123		Fatty Acid Metabolism (also BCAA Metabolism)	butyrylcarnitine	LC/MS pos	32412	C02862	HDMB02013	439829		5.91	6.53	9.35	2.11	1.43		0.24	0.22	0.68		1.58	1.43	6.55	4.44		1.1		0.36	0.32		6.49e-07	2.5971e-07	8.8512e-05	1.5809e-05	4.9043e-06	2.7267e-06	0.0084	0.0036	0.7031	0.0547		0.0381	0.1186	0.0304	0.1513	0.3422	0.1681		0.1922
	1126			propionylcarnitine	LC/MS pos	32452	C03017	HMDB00824	107738		5.83	5.81	4.93	1.62	1.46		0.25	0.25	0.9		0.84	0.85	3.37	3.04		1		0.28	0.28		3.8603e-06	1.2662e-06	0.0001	2.2863e-05	4.4951e-05	1.9372e-05	0.0529	0.0151	0.5113	0.0413		0.0193	0.0814	0.018	0.1268	0.6845	0.2546		0.5725
	1139		Fatty Acid Metabolism(Acyl Carnitine)	acetylcarnitine	LC/MS pos	32198	C02571	HMDB00201	1		2.29	2.22	2.47	1.77	1.54		0.67	0.69	0.87		1.08	1.11	1.61	1.4		0.97		0.77	0.8		2.8325e-06	9.7714e-07	1.166e-06	3.6827e-07	0.0006	0.0002	0.0312	0.0098	0.069	0.0076		0.0864	0.1943	0.091	0.227	0.7444	0.2693		0.8861
	1140			hydroxybutyrylcarnitine*	LC/MS pos	43264		HMDB13127			3.75	3.03	4.63	3.6	2.03		0.54	0.67	0.56		1.23	1.53	2.28	1.29		0.81		0.96	1.19		2.0901e-06	7.402e-07	6.0896e-05	1.1769e-05	2.8601e-06	1.7319e-06	0.0015	0.001	0.0021	0.0004		0.01	0.0557	0.0911	0.227	0.1944	0.1196		0.4136
	1141			valerylcarnitine	LC/MS pos	34406		HMDB13128	6426903		3.55	4.6	4.85	1.05	0.93		0.26	0.2	0.89		1.37	1.05	5.2	4.62		1.3		0.3	0.23		0.0015	0.0003	8.6964e-07	2.7805e-07	0.0003	9.7129e-05	0.75	0.1492	0.2287	0.0206		0.0012	0.0166	1.2923e-05	0.0026	0.3559	0.17		0.2825
	1142			hexanoylcarnitine	LC/MS pos	32328		HMDB00705	6426853		1.77	2.09	3.46	1.17	0.9		0.51	0.43	0.77		1.96	1.66	3.83	2.96		1.18		0.66	0.56		0.0034	0.0006	0.0005	7.5412e-05	0.0029	0.0008	0.6438	0.1319	0.7538	0.0575		0.0466	0.1304	0.021	0.1328	0.53	0.2178		0.092
	1151			palmitoylcarnitine	LC/MS pos	22189	C02990	HMDB00222	461		10.27	2.65	1.01	1.57	2.03		0.2	0.77	1.29		0.1	0.38	0.5	0.65		0.26		0.15	0.59		0.095	0.013	0.0484	0.0047	0.7835	0.1354	0.4384	0.0925	0.658	0.0517		0.3627	0.3896	0.421	0.389	0.9838	0.324		0.1256
	1152			stearoylcarnitine	LC/MS pos	34409		HMDB00848			15.24	2.94	1.12	5.01	2.08		0.14	0.71	0.42		0.07	0.38	0.54	0.22		0.19		0.33	1.7		0.0306	0.0047	0.0382	0.0038	0.7891	0.1359	0.321	0.0721	0.6373	0.0503		0.1589	0.2602	0.3557	0.3652	0.6792	0.2545		0.0384
	1153			oleoylcarnitine	LC/MS pos	35160		HMDB05065			5.23	1.97	0.69	0.96	1.46		0.28	0.74	1.51		0.13	0.35	0.47	0.71		0.38		0.18	0.49		0.0968	0.0132	0.275	0.0219	0.5027	0.0902	0.9943	0.1886	0.6633	0.0519		0.3624	0.3896	0.6749	0.4631	0.6802	0.2545		0.0495
	1154		Carnitine Metabolism	deoxycarnitine	LC/MS pos	36747	C01181	HMDB01161	134		2.27	2.04	1.8	0.98	1.73		0.76	0.85	1.77		0.79	0.88	1.04	1.83		0.9		0.43	0.48		5.7219e-07	2.3129e-07	1.0261e-05	2.4159e-06	4.5295e-05	1.9372e-05	0.9606	0.1833	0.0003	7.7859e-05		0.0361	0.1186	0.1681	0.2867	0.0015	0.0088		0.0413
	1155			carnitine	LC/MS pos	15500	C00318	HMDB00062	10917		1.08	1.09	1.37	0.76	0.96		0.89	0.88	1.27		1.27	1.26	1.43	1.81		1.01		0.7	0.7		0.3286	0.0395	0.2083	0.017	0.0466	0.0104	0.0604	0.0167	0.7713	0.0585		0.4144	0.4216	0.3555	0.3652	0.2031	0.1203		0.1329
	1156			3-dehydrocarnitine*	LC/MS pos	32654	C02636	HMDB12154	6991982		2.14	2.11	6.64	1.89	3.68		1.72	1.74	1.95		3.1	3.14	1.8	3.52		0.99		0.88	0.89		0.0003	7.7007e-05	0.0002	3.9616e-05	4.0289e-07	3.1591e-07	0.0203	0.0069	0.0042	0.0007		0.146	0.2568	0.1557	0.286	0.0681	0.0697		0.0002
	1160		Ketone Bodies	3-hydroxybutyrate (BHBA)	GC/MS	542	C01089	HMDB00357	441		2.62	3.1	2.68	2.76	2.02		0.77	0.65	0.73		1.03	0.87	1.33	0.97		1.18		1.06	0.89		0.0002	3.6265e-05	0.0002	3.975e-05	2.0921e-05	9.9187e-06	0.0016	0.0011	0.0079	0.0011		0.3805	0.4002	0.1187	0.2635	0.3548	0.17		0.7526
	1162		Fatty Acid, Monohydroxy	4-hydroxybutyrate (GHB)	GC/MS	34585	C00989	HMDB00710	10413		2.24	1.26	1.11	2.42	1.45		0.64	1.15	0.6		0.5	0.89	0.77	0.46		0.56		1.08	1.93		0.001	0.0002	0.5485	0.0411	0.8985	0.1522	0.0408	0.0123	0.7357	0.0566		0.2531	0.3272	0.988	0.5449	0.3103	0.1569		0.0148
	1167			2-hydroxypalmitate	LC/MS neg	35675			92836		3.62	2.04	2.63	2.33	1.52		0.42	0.75	0.65		0.73	1.29	1.73	1.13		0.56		0.65	1.15		0.0081	0.0014	0.0093	0.0011	0.0001	4.2586e-05	0.0006	0.0005	0.0035	0.0006		0.1134	0.2115	0.2747	0.3209	0.055	0.0604		0.9524
	1168			2-hydroxystearate	LC/MS neg	17945	C03045		69417		2.25	1.68	2.2	2.22	1.62		0.72	0.97	0.73		0.98	1.31	1.35	0.99		0.75		0.99	1.32		0.0205	0.0033	0.0001	2.3303e-05	0.0002	8.2848e-05	0.0013	0.0009	0.0012	0.0002		0.6378	0.505	0.6462	0.4631	0.1765	0.114		0.5835
	1191			13-HODE + 9-HODE	LC/MS neg	37752					0.89	1.32	2.43	2.14	0.93		1.05	0.71	0.44		2.74	1.84	2.6	1.13		1.49		2.42	1.62		0.1087	0.0146	0.6314	0.0466	0.1745	0.035	0.223	0.052	0.7595	0.0578		0.1358	0.2438	0.5441	0.4312	0.1932	0.1196		0.0308
	1196		Fatty Acid, Dihydroxy	9,10-DiHOME	LC/MS neg	38399	C14828	HMDB04704	9966640		0.36	0.71	0.29	0.56	0.3		0.85	0.43	0.54		0.82	0.41	0.96	0.52		1.97		1.57	0.79		0.0008	0.0002	0.2019	0.0165	0.0001	5.4021e-05	0.0709	0.0191	0.0305	0.0038		0.8958	0.5488	0.1919	0.2969	0.3692	0.1729		0.6841
	1210		Eicosanoid	thromboxane B2	LC/MS neg	17807	C05963	HMDB03252	5283137		1.43	1	3.45	2.8	1.04		0.72	1.04	0.37		2.41	3.45	3.33	1.23		0.7		1.96	2.8		0.0232	0.0037			0.0002	5.9442e-05	0.0284	0.0092	0.391	0.0325		0.0401	0.1186	0.391	0.3799	0.0334	0.0429		0.0008
	1213			prostaglandin E2	LC/MS neg	7746	C00584	HMDB01220	5280360		4.54	1.48	12.77	8.14	0.63		0.14	0.43	0.08		2.81	8.62	20.26	1.57		0.33		1.79	5.5		5.1572e-07	2.1276e-07	0.0929	0.0084	3.4812e-07	2.8015e-07	0.0023	0.0014	0.1935	0.0178		1.2459e-07	1.3365e-05	0.014	0.1261	0.0015	0.0088		0.0047
	1214			prostaglandin A2	LC/MS neg	19761	C05953	HMDB02752	5280880		3.65	1.67	8.19	12.6	3.35		0.92	2.01	0.27		2.24	4.91	2.45	0.65		0.46		3.45	7.55		0.0152	0.0025	0.0974	0.0087	8.0373e-05	3.151e-05	0.0558	0.0156	0.0641	0.0073		0.782	0.5293	0.1873	0.2957	0.6788	0.2545		0.0194
	1218			prostaglandin D2	LC/MS neg	7737	C00696	HMDB01403	448457		2.28	1.11	9.04	12.27	1.21		0.53	1.1	0.1		3.96	8.17	7.46	0.74		0.48		5.38	11.09		0.0638	0.0089	0.6075	0.045	0.0135	0.0034	0.0877	0.0232	0.4214	0.0348		0.2614	0.3318	0.7054	0.4659	0.1402	0.1024		0.0953
	1228			6-keto prostaglandin F1alpha	LC/MS neg	20476	C05961	HMDB02886	5280888		4.63	2.18	12.02	7.25	1.27		0.27	0.58	0.18		2.59	5.52	9.46	1.66		0.47		1.57	3.33		0.0003	6.7921e-05	0.0586	0.0055	3.5469e-05	1.5719e-05	0.0012	0.0009	0.1819	0.017		0.001	0.0162	0.1964	0.2984	0.0017	0.0088		0.0162
	1265			12-HETE	LC/MS neg	37536		HMDB06111			3.96	3.22	18.41	13.25	2.02		0.51	0.63	0.15		4.65	5.72	9.13	1.39		0.81		3.35	4.12		0.0025	0.0005	6.561e-05	1.2313e-05	1.4032e-06	9.6429e-07	0.0156	0.0058	0.1894	0.0175		0.1986	0.2927	0.1672	0.2867	0.0757	0.0726		0.0007
	1266			15-HETE	LC/MS neg	37538	C04742	HMDB02110	5280724		2.66	1.52	7.91	5.26	2.09		0.79	1.38	0.4		2.98	5.22	3.78	1.5		0.57		1.98	3.47		2.7384e-05	7.4548e-06	0.1163	0.01	7.6168e-07	5.681e-07	0.0012	0.0009	0.0015	0.0003		0.2564	0.3294	0.1448	0.2813	0.0721	0.0714		0.001
	1276		Endocannabinoid	palmitoyl ethanolamide	LC/MS neg	38165		HMDB02100	4671		2.23	1.24	0.73	1.04	1.4		0.63	1.13	1.34		0.33	0.59	0.52	0.7		0.55		0.47	0.84		0.1792	0.023	0.2225	0.018	0.1495	0.0309	0.9562	0.1829	0.9503	0.0709		0.4347	0.4236	0.6159	0.461	0.9731	0.322		0.0432
	1287		Inositol Metabolism	myo-inositol	GC/MS	19934	C00137	HMDB00211			1.98	3.25	2.11	2.44	7.52		3.81	2.31	3.08		1.07	0.65	0.28	0.87		1.65		1.23	0.75		0.0438	0.0064	0.0165	0.0019	0.0093	0.0024	0.0722	0.0194	0.0026	0.0005		0.0029	0.0274	0.0426	0.1684	0.0064	0.0177		0.749
	1288			chiro-inositol	GC/MS	37112					3.66	2.49	2.45	1.26	5.24		1.43	2.11	4.16		0.67	0.99	0.47	1.95		0.68		0.34	0.51		2.7913e-05	7.5473e-06	0.0063	0.0008	0.0074	0.0019	0.2728	0.0619	0.0022	0.0004		0.2191	0.3146	0.045	0.1684	0.0024	0.0096		0.1356
	1290			scyllo-inositol	GC/MS	32379	C06153	HMDB06088			0.78	2.12	1	1.1	5.34		6.82	2.52	4.84		1.28	0.47	0.19	0.91		2.7		1.41	0.52		0.1333	0.0175	0.1082	0.0095	0.3357	0.0632	0.7315	0.1464	0.0052	0.0008		0.0004	0.0081	0.0411	0.1684	0.002	0.0088		0.6606
	1295			inositol 1-phosphate (I1P)	GC/MS	1481	C04006	HMDB00213			5.72	7.22	4.97	5.83	8.74		1.53	1.21	1.5		0.87	0.69	0.57	0.85		1.26		1.02	0.81		6.844e-09	5.2669e-09	7.6656e-06	1.8565e-06	2.6269e-08	2.9211e-08	1.6435e-05	3.2608e-05	4.6779e-09	8.8492e-09		0.0082	0.0548	0.2427	0.3114	0.0579	0.0625		0.2597
	1314		Phospholipid Metabolism	choline	LC/MS pos	15506	C00114	HMDB00097	305		2.31	1.8	2.24	1.28	2.89		1.25	1.61	2.26		0.97	1.25	0.78	1.76		0.78		0.55	0.71		6.8063e-08	3.8362e-08	0.0003	4.5736e-05	1.5747e-06	1.0584e-06	0.0295	0.0095	0.0005	0.0001		0.1823	0.2767	0.0223	0.1328	0.002	0.0088		0.7476
	1315			choline phosphate	LC/MS pos	34396	C00588	HMDB01565	1014		3.19	2.57	2.83	1.11	1.94		0.61	0.76	1.75		0.89	1.1	1.46	2.56		0.8		0.35	0.43		3.1597e-05	8.4861e-06	0.0001	2.4509e-05	2.2361e-06	1.4244e-06	0.4362	0.0924	6.1544e-05	1.944e-05		0.0351	0.1178	0.1508	0.2848	0.0026	0.0103		0.7127
	1316			cytidine 5'-diphosphocholine	LC/MS pos	34418	C00307	HMDB01413	13804		3.82	8.04	1.75	5.27	5.07		1.33	0.63	0.96		0.46	0.22	0.35	0.33		2.1		1.38	0.66		0.234	0.0292	0.0519	0.005	0.494	0.0889	0.0534	0.0151	0.3468	0.0294		0.7625	0.5291	0.5783	0.4512	0.8097	0.2836		0.4784
	1317			glycerophosphorylcholine (GPC)	LC/MS pos	15990	C00670	HMDB00086	657272		6.15	6.55	4.92	4.45	9.24		1.5	1.41	2.08		0.8	0.75	0.53	1.11		1.07		0.72	0.68		1.1907e-09	1.7647e-09	3.6884e-06	1.0162e-06	2.3376e-10	7.1483e-10	0.0137	0.0053	0.0206	0.0026		0.6972	0.5194	0.7919	0.4892	0.2344	0.1351		0.205
	1320			ethanolamine	GC/MS	1497	C00189	HMDB00149			7.89	9.42	5.72	3.17	14.77		1.87	1.57	4.66		0.72	0.61	0.39	1.8		1.19		0.4	0.34		1.2504e-07	5.887e-08	2.8276e-08	1.7436e-08	7.7179e-07	5.6871e-07	0.0009	0.0007	0.0003	8.76e-05		0.1679	0.2649	0.3814	0.376	0.0074	0.0191		0.2408
	1321			phosphoethanolamine	LC/MS neg	1600	C00346	HMDB00224	5232324;1015		2.93	4.01	2.45	1.95	5.63		1.92	1.4	2.88		0.84	0.61	0.44	1.26		1.37		0.67	0.49		2.6479e-07	1.1644e-07	0.0024	0.0003	2.0101e-06	1.3219e-06	0.012	0.0048	1.0216e-05	3.9994e-06		0.0046	0.036	0.1646	0.2867	0.0006	0.0064		0.2274
	1322			cytidine-5'-diphosphoethanolamine	LC/MS pos	34410	C00570	HMDB01564	123727		1.53	2.27	1.29	1.88	1.57		1.03	0.69	0.84		0.85	0.57	0.82	0.69		1.48		1.23	0.83		0.1632	0.0211	0.0317	0.0033	0.0826	0.0178	0.0237	0.0078	0.2282	0.0206		0.8559	0.5401	0.4435	0.3948	0.6088	0.2386		0.8789
	1325		Lysolipid	1-myristoylglycerophosphocholine (14:0)	LC/MS pos	45453		HMDB10379	460604		2.67	3.75	0.99	1.2	6.9		2.59	1.84	5.75		0.37	0.26	0.14	0.83		1.41		0.45	0.32		0.0407	0.0059	0.1397	0.0118	0.3388	0.0634	0.3858	0.0827	0.2017	0.0184		0.5589	0.4692	0.6858	0.4631	0.2426	0.1368		0.0388
	1330			1-palmitoylglycerophosphocholine (16:0)	LC/MS pos	33955			86554		7.69	3.49	0.46	0.84	3.83		0.5	1.1	4.57		0.06	0.13	0.12	0.55		0.45		0.11	0.24		0.3386	0.0404	0.3684	0.0287	0.0528	0.0116	0.3635	0.0786	0.3727	0.0313		0.8191	0.5363	0.8358	0.5058	0.2008	0.1202		0.0407
	1331			2-palmitoylglycerophosphocholine*	LC/MS pos	35253					12.32	5.65	0.53	1.13	6.22		0.5	1.1	5.48		0.04	0.09	0.09	0.47		0.46		0.09	0.2		0.0625	0.0088	0.1353	0.0114	0.093	0.0198	0.7625	0.1513	0.192	0.0177		0.951	0.5637	0.8735	0.5145	0.1645	0.1104		0.0156
	1332			1-palmitoleoylglycerophosphocholine (16:1)*	LC/MS pos	33230					5.88	4.18	0.96	1.14	7.73		1.31	1.85	6.78		0.16	0.23	0.12	0.85		0.71		0.19	0.27		0.0141	0.0024	0.0208	0.0023	0.6422	0.1135	0.9085	0.1752	0.1128	0.0111		0.674	0.5092	0.6431	0.4631	0.1167	0.0937		0.0101
	1334			1-margaroylglycerophosphocholine (17:0)	LC/MS pos	33957		HMDB12108			1.94	1.4	0.72	0.78	2.05		1.05	1.46	2.62		0.37	0.52	0.35	0.93		0.72		0.4	0.56		0.3924	0.0455	0.4004	0.0308	0.0539	0.0118	0.1697	0.0418	0.2923	0.0256		0.6564	0.5084	0.5917	0.4547	0.1848	0.1164		0.1176
	1336			1-stearoylglycerophosphocholine (18:0)	LC/MS pos	33961			497299		4.01	2.09	0.32	0.67	2.74		0.68	1.31	4.08		0.08	0.15	0.12	0.47		0.52		0.17	0.32		0.9947	0.1076	0.5643	0.0421	0.0161	0.004	0.2118	0.0495	0.7009	0.0547		0.7331	0.5251	0.9651	0.5402	0.3331	0.1664		0.0887
	1337			2-stearoylglycerophosphocholine*	LC/MS pos	35255			10208382		3.15	1.39	0.52	0.68	3		0.95	2.15	4.4		0.17	0.38	0.17	0.77		0.44		0.22	0.49		0.3193	0.0385	0.6575	0.0482	0.0272	0.0064	0.2467	0.0567	0.2955	0.0257		0.7089	0.5209	0.4515	0.3985	0.17	0.1122		0.0467
	1338			1-oleoylglycerophosphocholine (18:1)	LC/MS pos	33960			16081932		9.81	5.4	1.13	1.27	9.89		1.01	1.83	7.77		0.12	0.21	0.11	0.89		0.55		0.13	0.24		0.044	0.0064	0.025	0.0027	0.9145	0.1537	0.8184	0.1605	0.0732	0.0079		0.5391	0.4652	0.585	0.454	0.0818	0.0755		0.0495
	1340			2-oleoylglycerophosphocholine*	LC/MS neg	35254					11.07	12.59	5.25	5.92	12.63		1.14	1	2.13		0.47	0.42	0.42	0.89		1.14		0.53	0.47		1.0458e-09	1.674e-09	4.3025e-07	1.5264e-07	1.1392e-07	1.0098e-07	4.8449e-08	9.3219e-07	2.2214e-09	5.1879e-09		0.2872	0.3498	0.6701	0.4631	0.0005	0.0064		0.0012
	1341			1-linoleoylglycerophosphocholine (18:2n6)	LC/MS pos	34419	C04100		11988421		2.26	2.01	0.39	0.96	2.28		1.01	1.13	2.37		0.17	0.2	0.17	0.41		0.89		0.43	0.48		0.9758	0.1064	0.7668	0.055	0.0091	0.0023	0.2485	0.057	0.7181	0.0556		0.7307	0.5251	0.9037	0.5212	0.3353	0.1667		0.0661
	1342			2-linoleoylglycerophosphocholine*	LC/MS pos	35257					2.52	1.85	0.48	0.76	1.89		0.75	1.02	2.49		0.19	0.26	0.25	0.63		0.73		0.3	0.41		0.6238	0.0701	0.6404	0.0471	0.0299	0.007	0.2567	0.0584	0.6235	0.0494		0.9201	0.5561	0.9382	0.5296	0.2709	0.1453		0.0668
	1346			1-dihomo-linoleoylglycerophosphocholine (20:2n6)*	LC/MS pos	33871					3.67	2.29	1.03	0.96	8.11		2.21	3.54	8.43		0.28	0.45	0.13	1.07		0.62		0.26	0.42		0.0346	0.0052	0.1076	0.0094	0.7492	0.1302	0.3388	0.0754	0.1347	0.0129		0.5117	0.4633	0.3454	0.3635	0.1288	0.0991		0.0383
	1349			1-eicosenoylglycerophosphocholine (20:1n9)*	LC/MS pos	44560					3.19	1.22	1.08	1.01	5.45		1.71	4.48	5.4		0.34	0.89	0.2	1.07		0.38		0.32	0.83		0.1027	0.0139	0.3086	0.0244	0.4479	0.0813	0.8764	0.17	0.0728	0.0079		0.2523	0.3272	0.0919	0.227	0.0738	0.0725		0.144
	1350			1-eicosatrienoylglycerophosphocholine (20:3)*	LC/MS pos	33821					2.14	1.38	0.46	0.56	2.11		0.99	1.53	3.75		0.21	0.33	0.22	0.81		0.65		0.26	0.41		0.8276	0.0912	0.9352	0.0662	0.0009	0.0003	0.0253	0.0083	0.4695	0.0383		0.6161	0.4896	0.4964	0.4139	0.163	0.1104		0.0926
	1352			1-arachidonoylglycerophosphocholine (20:4n6)*	LC/MS neg	34061	C05208				6.49	8.57	6.16	4.66	8		1.23	0.93	1.72		0.95	0.72	0.77	1.32		1.32		0.72	0.54		5.5847e-09	4.6404e-09	6.493e-05	1.2274e-05	1.4552e-08	1.7116e-08	3.3253e-06	1.4432e-05	6.1278e-09	9.2481e-09		0.0629	0.1607	0.6746	0.4631	0.0093	0.0209		0.6617
	1353			2-arachidonoylglycerophosphocholine*	LC/MS pos	35256					13.13	7.06	1.83	1.88	7.71		0.59	1.09	4.1		0.14	0.26	0.24	0.98		0.54		0.14	0.27		0.0104	0.0018	0.0746	0.0069	0.1514	0.0312	0.4058	0.0864	0.1344	0.0129		0.7672	0.5291	0.9078	0.5212	0.2371	0.1352		0.0593
	1358			1-docosahexaenoylglycerophosphocholine (22:6n3)*	LC/MS neg	33822					4.52	7.4	2.95	3.82	4.66		1.03	0.63	1.22		0.65	0.4	0.63	0.77		1.64		0.84	0.52		7.1966e-07	2.8514e-07	7.0617e-06	1.793e-06	2.1101e-05	9.927e-06	4.8046e-05	7.9439e-05	0.0056	0.0009		0.9056	0.5505	0.2253	0.3061	0.6848	0.2546		0.0505
	1359			2-docosahexaenoylglycerophosphocholine*	LC/MS pos	35883					7.45	3.49	0.9	1.2	3.61		0.48	1.03	3.01		0.12	0.26	0.25	0.75		0.47		0.16	0.34		0.0322	0.0049	0.0403	0.004	0.5631	0.1001	0.8105	0.1598	0.2143	0.0195		0.7649	0.5291	0.8567	0.5091	0.2627	0.143		0.0198
	1360			1-lignoceroylglycerophosphocholine (24:0)*	LC/MS pos	44564					1	1	1	1	1		1	1	1		1	1	1	1		1		1	1
	1362			1-palmitoylplasmenylethanolamine*	LC/MS neg	39270					8.9	10.21	6.3	8.96	6.39		0.72	0.63	0.71		0.71	0.62	0.99	0.7		1.15		1.01	0.88		8.6623e-08	4.6844e-08	6.1907e-07	2.0295e-07	7.3444e-07	5.5454e-07	7.829e-06	2.091e-05	1.306e-06	6.9563e-07		0.0968	0.1964	0.1307	0.2686	0.5268	0.2178		0.0582
	1363			1-stearoylplasmenylethanolamine*	LC/MS neg	39271					9.86	15.43	6.89	12.45	2.33		0.24	0.15	0.19		0.7	0.45	2.96	0.55		1.57		1.26	0.81		0.0058	0.0011	0.1277	0.0109	0.0168	0.0041	0.0532	0.0151	0.271	0.024		0.189	0.2816	0.4821	0.411	0.4056	0.1802		0.6704
	1364			1-oleoylplasmenylethanolamine*	LC/MS neg	44621					10.57	8.18	7.5	10.02	4.85		0.46	0.59	0.48		0.71	0.92	1.55	0.75		0.77		0.95	1.23		1.8811e-10	4.7048e-10	7.4813e-05	1.3549e-05	5.6172e-08	5.3679e-08	0.0001	0.0001	0.0004	9.476e-05		0.0198	0.0816	0.2258	0.3061	0.1699	0.1122		0.0825
	1367			1-palmitoylglycerophosphoethanolamine	LC/MS neg	35631		HMDB11503	9547069		2.77	3.85	2.26	3.22	4.15		1.5	1.08	1.29		0.82	0.59	0.55	0.7		1.39		1.16	0.84		0.0003	5.9595e-05	3.7971e-06	1.0351e-06	0.0008	0.0003	0.004	0.0021	1.0306e-05	3.9994e-06		0.0409	0.1186	0.6613	0.4631	0.1396	0.1024		0.4501
	1368			2-palmitoylglycerophosphoethanolamine*	LC/MS neg	35688					2.73	2.99	2.31	2.46	3.05		1.12	1.02	1.24		0.85	0.77	0.76	0.94		1.09		0.9	0.82		8.0668e-06	2.4642e-06	1.6968e-05	3.9236e-06	0.0011	0.0003	0.0198	0.0069	0.0003	7.2577e-05		0.5599	0.4692	0.9144	0.5234	0.2101	0.1232		0.285
	1370			1-stearoylglycerophosphoethanolamine	LC/MS neg	34416		HMDB11130	9547068		4.61	6.49	4.63	6.31	5.63		1.22	0.87	0.89		1	0.71	0.82	0.73		1.41		1.37	0.97		0.0002	4.1146e-05	2.9308e-06	8.2504e-07	2.4633e-05	1.1288e-05	0.0001	0.0001	0.0022	0.0004		0.4241	0.4223	0.5887	0.454	0.9444	0.3144		0.6979
	1372			1-oleoylglycerophosphoethanolamine	LC/MS neg	35628		HMDB11506	9547071		2.96	4.17	2.03	2.19	7.14		2.41	1.71	3.27		0.69	0.49	0.28	0.93		1.41		0.74	0.52		5.3162e-05	1.3725e-05	9.1516e-06	2.1945e-06	0.0033	0.0009	0.0054	0.0027	2.0505e-07	1.4659e-07		0.0003	0.0081	0.0143	0.1261	0.0003	0.0044		0.0598
	1373			2-oleoylglycerophosphoethanolamine*	LC/MS neg	35687					2.78	2.49	1.89	1.67	3.38		1.22	1.36	2.02		0.68	0.76	0.56	1.13		0.89		0.6	0.67		4.0269e-05	1.0602e-05	0.0002	3.767e-05	0.0226	0.0054	0.0427	0.0127	1.138e-05	4.3543e-06		0.162	0.2633	0.076	0.227	0.005	0.0156		0.0665
	1376			1-linoleoylglycerophosphoethanolamine*	LC/MS neg	32635		HMDB11507			0.78	1.47	0.56	1.69	2.23		2.84	1.51	1.31		0.71	0.38	0.25	0.33		1.88		2.16	1.15		0.262	0.0323	0.0271	0.0029	0.0191	0.0046	0.202	0.0477	0.0196	0.0025		0.0112	0.0584	0.1819	0.2957	0.2519	0.1397		0.074
	1377			2-linoleoylglycerophosphoethanolamine*	LC/MS neg	36593					1.65	1.68	0.68	2.23	3.81		2.32	2.27	1.71		0.41	0.41	0.18	0.31		1.02		1.35	1.32		0.0207	0.0033	0.1424	0.0119	0.1776	0.0354	0.0678	0.0184	0.0019	0.0004		0.0229	0.0878	0.0429	0.1684	0.1066	0.089		0.0021
	1380			1-arachidonoylglycerophosphoethanolamine*	LC/MS neg	35186		HMDB11517			1.87	1.94	2.56	2.42	1.98		1.06	1.02	0.82		1.37	1.32	1.3	1.06		1.04		1.3	1.25		0.0008	0.0002	0.0022	0.0003	0.0021	0.0006	0.0027	0.0016	0.0005	0.0001		0.5318	0.4652	0.7618	0.4811	0.6118	0.2386		0.3417
	1381			2-arachidonoylglycerophosphoethanolamine*	LC/MS neg	32815					4.83	4.4	5.28	3.59	4.1		0.85	0.93	1.14		1.09	1.2	1.29	1.47		0.91		0.74	0.82		1.1646e-07	5.5483e-08	2.7655e-05	5.9684e-06	1.1895e-06	8.362e-07	1.3454e-05	2.8615e-05	7.6556e-07	4.3327e-07		0.4703	0.4446	0.979	0.5435	0.3015	0.1544		0.7737
	1382			2-docosapentaenoylglycerophosphoethanolamine*	LC/MS pos	34875					4.16	3.36	0.59	0.59	2.17		0.52	0.64	3.69		0.14	0.17	0.27	1		0.81		0.14	0.17		0.1374	0.018	0.2605	0.0209	0.0458	0.0103	0.0458	0.0134	0.7178	0.0556		0.4996	0.4563	0.6064	0.4604	0.391	0.177		0.0376
	1383			2-docosahexaenoylglycerophosphoethanolamine*	LC/MS pos	34258					8.53	3.86	0.41	0.83	2.65		0.31	0.69	3.18		0.05	0.1	0.15	0.49		0.45		0.1	0.22		0.2557	0.0317	0.3816	0.0296	0.0254	0.0061	0.3793	0.0816	0.5571	0.0445		0.8213	0.5363	0.8968	0.5193	0.3414	0.1681		0.0223
	1384			1-eicosatrienoylglycerophosphoethanolamine*	LC/MS neg	44630					3.81	8.22	2.3	3.37	8.77		2.3	1.07	2.6		0.6	0.28	0.26	0.68		2.16		0.88	0.41		3.4219e-06	1.1411e-06	0.0006	8.809e-05	0.0089	0.0023	0.0012	0.0009	0.0028	0.0005		0.0385	0.1186	0.6847	0.4631	0.0209	0.0328		0.0427
	1386			2-eicosapentaenoylglycerophosphoethanolamine*	LC/MS pos	43254					2.51	2.82	0.56	0.83	2.07		0.82	0.73	2.49		0.22	0.2	0.27	0.68		1.12		0.33	0.29		0.2109	0.0266	0.1292	0.011	0.0229	0.0055	0.577	0.1189	0.2591	0.023		0.8988	0.5488	0.797	0.4896	0.1866	0.1168		0.0315
	1387			1-docosahexaenoylglycerophosphoethanolamine*	LC/MS neg	44633					2.01	2.02	1.76	1.93	1.19		0.6	0.59	0.62		0.88	0.87	1.47	0.91		1.01		0.96	0.96		0.0025	0.0005	0.0012	0.0002	0.0083	0.0022	0.008	0.0035	0.2777	0.0244		0.0703	0.1665	0.0538	0.1906	0.1157	0.0937		0.4895
	1390			1-palmitoylglycerophosphoinositol*	LC/MS neg	35305					3.53	2.65	1.94	1.83	5.34		1.51	2.01	2.92		0.55	0.73	0.36	1.06		0.75		0.52	0.69		9.262e-05	2.2879e-05	0.0001	2.2511e-05	0.0047	0.0013	0.0093	0.0039	9.8129e-06	3.9731e-06		0.0493	0.1317	0.0119	0.1261	0.0011	0.0088		0.0628
	1393			1-stearoylglycerophosphoinositol	LC/MS neg	19324					4.69	5.03	4.47	5.46	4.04		0.86	0.8	0.74		0.95	0.89	1.11	0.82		1.07		1.16	1.09		4.0187e-07	1.7108e-07	9.6283e-06	2.2877e-06	8.2793e-07	6.0281e-07	4.5685e-06	1.6632e-05	5.5142e-06	2.4966e-06		0.3147	0.365	0.4662	0.4026	0.3621	0.171		0.5684
	1395			1-oleoylglycerophosphoinositol*	LC/MS neg	36602					1.93	2.34	0.9	1.26	4.65		2.41	1.99	3.67		0.47	0.38	0.19	0.71		1.21		0.65	0.54		0.0007	0.0001	0.018	0.002	0.8846	0.1509	0.1932	0.0461	1.0749e-07	8.8487e-08		4.6763e-05	0.0025	0.0162	0.1261	3.1871e-05	0.0013		0.0001
	1396			2-oleoylglycerophosphoinositol*	LC/MS neg	37232					5.63	4.43	1.97	2.29	14.03		2.49	3.17	6.12		0.35	0.44	0.14	0.86		0.79		0.41	0.52		2.5167e-05	6.9458e-06	0.0132	0.0015	0.0028	0.0008	0.0173	0.0062	0.0001	3.2034e-05		0.0029	0.0274	0.0093	0.1106	8.7169e-05	0.0021		0.0019
	1397			1-linoleoylglycerophosphoinositol*	LC/MS neg	36594					3.2	7.77	1.9	4.93	22.07		6.9	2.84	4.48		0.6	0.24	0.09	0.39		2.43		1.54	0.63		8.5104e-05	2.1285e-05	5.9996e-06	1.5538e-06	0.0033	0.0009	4.7902e-06	1.6632e-05	3.6255e-09	7.576e-09		1.0552e-07	1.3365e-05	0.0025	0.0534	2.0361e-05	0.0012		0.0155
	1401			1-arachidonoylglycerophosphoinositol*	LC/MS neg	34214					6.14	6.83	5.08	4.87	5.86		0.96	0.86	1.2		0.83	0.74	0.87	1.04		1.11		0.79	0.71		3.5802e-09	3.6736e-09	2.4357e-09	3.154e-09	1.5734e-08	1.8156e-08	1.163e-06	6.2126e-06	2.4185e-06	1.1732e-06		0.9436	0.5608	0.3942	0.3802	0.282	0.1482		0.309
	1403			1-stearoylglycerophosphoserine*	LC/MS neg	45966			9547101		1.59	2.16	2.17	2.89	1.69		1.06	0.78	0.58		1.37	1	1.29	0.75		1.36		1.82	1.33		0.0126	0.0022	0.023	0.0025	0.0032	0.0009	0.0018	0.0012	0.0061	0.0009		0.5515	0.4659	0.6914	0.4631	0.1407	0.1024		0.223
	1404			1-oleoylglycerophosphoserine	LC/MS neg	19260			9547099		6	9.8	3.6	4.66	9.35		1.56	0.95	2.01		0.6	0.37	0.39	0.77		1.63		0.78	0.47		9.1597e-08	4.8057e-08	2.6119e-06	7.4922e-07	4.0325e-06	2.3488e-06	7.9089e-05	0.0001	4.1021e-08	4.1273e-08		0.0004	0.0081	0.748	0.4769	0.0093	0.0209		0.0012
	1405			2-oleoylglycerophosphoserine*	LC/MS neg	37948					6	5.9	2.87	2.5	7.13		1.19	1.21	2.85		0.48	0.49	0.4	1.15		0.98		0.42	0.42		4.6724e-06	1.5079e-06	0.0038	0.0005	1.0149e-05	5.0876e-06	0.0332	0.0103	5.6332e-05	1.8437e-05		0.152	0.2585	0.3076	0.3361	0.0031	0.0112		0.0028
	1418			1-oleoylglycerophosphoglycerol*	LC/MS neg	45968					2.33	3.24	1.43	1.91	1.58		0.68	0.49	0.83		0.62	0.44	0.91	0.75		1.39		0.82	0.59		0.0217	0.0034	0.192	0.0157	0.1367	0.0285	0.3622	0.0786	0.7352	0.0566		0.4484	0.4298	0.4841	0.4111	0.7822	0.28		0.2415
	1419		Glycerolipid Metabolism	glycerol	GC/MS	15122	C00116	HMDB00131	753		1.75	2.4	1.19	1.13	2.27		1.3	0.95	2.01		0.68	0.5	0.52	1.06		1.37		0.65	0.47		0.0382	0.0056	0.0041	0.0005	0.1652	0.0337	0.9149	0.176	0.0541	0.0063		0.4305	0.4223	0.8367	0.5058	0.0799	0.0748		0.1923
	1420			glycerol 3-phosphate (G3P)	GC/MS	15365	C00093	HMDB00126	754		14.87	19.32	13.93	9.32	34.08		2.29	1.76	3.66		0.94	0.72	0.41	1.5		1.3		0.63	0.48		4.2893e-09	4.0868e-09	6.6044e-06	1.6935e-06	3.783e-12	4.6268e-11	0.0131	0.0051	0.0134	0.0018		0.4465	0.4298	0.6745	0.4631	0.1179	0.0937		0.7875
	1429		Monoacylglycerol	1-palmitoylglycerol (1-monopalmitin)	GC/MS	21127			14900		7.24	12.81	5.5	4.79	12.69		1.75	0.99	2.65		0.76	0.43	0.43	1.15		1.77		0.66	0.37		1.1681e-11	1.0607e-10	0.0001	2.1209e-05	1.6532e-05	7.8992e-06	0.0024	0.0014	6.0099e-05	1.9207e-05		0.0583	0.1508	0.7406	0.4762	0.0122	0.0238		0.1134
	1430			2-palmitoylglycerol (2-monopalmitin)	GC/MS	33419			123409		1.6	1.33	1.11	1.1	1.69		1.05	1.27	1.53		0.69	0.84	0.66	1.01		0.83		0.69	0.83		0.0148	0.0025	0.0767	0.007	0.1244	0.0261	0.3559	0.0777	0.012	0.0016		0.5112	0.4633	0.1186	0.2635	0.0089	0.0209		0.0545
	1432			1-stearoylglycerol (1-monostearin)	GC/MS	21188	D01947		24699		3.41	4.07	3.01	3.29	3.27		0.96	0.8	0.99		0.88	0.74	0.92	0.91		1.19		0.97	0.81		3.8351e-08	2.3611e-08	5.5095e-05	1.0728e-05	4.195e-06	2.3978e-06	5.9331e-05	8.7661e-05	1.5227e-07	1.1491e-07		0.7528	0.5279	0.4326	0.389	0.7233	0.2648		0.2575
	1434			1-oleoylglycerol (1-monoolein)	GC/MS	21184		HMDB11567	5283468		10.44	20.51	7.34	9.9	29.23		2.8	1.42	2.95		0.7	0.36	0.25	0.74		1.97		0.95	0.48		9.0665e-08	4.8057e-08	3.7268e-05	7.7837e-06	1.2525e-05	6.1777e-06	0.0001	0.0002	8.0278e-11	1.0904e-09		0.0003	0.0081	0.1353	0.2734	0.0041	0.0139		0.2521
	1436			1-linoleoylglycerol (1-monolinolein)	LC/MS neg	27447			5283469		4.32	9.61	3.38	3.52	10.82		2.5	1.13	3.07		0.78	0.35	0.31	0.96		2.22		0.81	0.37		3.912e-05	1.0367e-05	6.3473e-08	3.3548e-08	0.0043	0.0012	0.0002	0.0002	1.6985e-06	8.6768e-07		0.0046	0.036	0.5945	0.455	0.002	0.0088		0.3397
	1437			2-linoleoylglycerol (2-monolinolein)	LC/MS neg	32506		HMDB11538	5365676		3.19	6.01	2.6	2.66	5.86		1.84	0.98	2.2		0.81	0.43	0.44	0.98		1.88		0.83	0.44		0.0009	0.0002	1.8119e-05	4.1526e-06	0.0473	0.0106	0.0051	0.0026	0.0004	9.1773e-05		0.0764	0.1781	0.9601	0.539	0.0395	0.0487		0.3427
	1453		Sphingolipid Metabolism	sphinganine	LC/MS pos	17769	C00836	HMDB00269	3126		4.65	2.55	1.05	1.22	1.95		0.42	0.77	1.6		0.23	0.41	0.54	0.86		0.55		0.26	0.48		0.052	0.0075	0.0386	0.0038	0.9538	0.1597	0.3062	0.069	0.3065	0.0266		0.4533	0.4322	0.5118	0.4182	0.4892	0.2067		0.0563
	1456			palmitoyl sphingomyelin	GC/MS	37506			9939941		6.26	7.78	8.12	8.68	8.19		1.31	1.05	0.94		1.3	1.04	0.99	0.94		1.24		1.39	1.12		9.46e-12	1.0607e-10	1.6277e-06	4.9592e-07	8.8128e-10	2.073e-09	0.0002	0.0002	0.0002	4.4853e-05		0.2471	0.3272	0.7846	0.4867	0.8032	0.2829		0.1251
	1457			stearoyl sphingomyelin	GC/MS	19503	C00550	HMDB01348	6453725		1.59	1.67	3.3	2.86	0.91		0.57	0.55	0.32		2.07	1.98	3.61	1.15		1.04		1.79	1.72		0.0366	0.0055	0.0678	0.0063	0.0002	7.8774e-05	0.0008	0.0006	0.5962	0.0474		0.0095	0.0552	0.0725	0.227	0.0005	0.0064		0.0052
	1462			sphingosine	LC/MS pos	17747	C00319	HMDB00252	5353955		11.19	7.05	0.83	1.49	5.86		0.52	0.83	3.93		0.07	0.12	0.14	0.56		0.63		0.13	0.21		0.033	0.005	0.0332	0.0034	0.3779	0.0696	0.6583	0.1344	0.1521	0.0145		0.83	0.5363	0.7566	0.4793	0.2051	0.1209		0.0181
	1485		Sterol	cholesterol	GC/MS	63	C00187	HMDB00067	11025495		12.09	11.1	10.52	9.69	13.8		1.14	1.24	1.42		0.87	0.95	0.76	1.09		0.92		0.8	0.87		1.8426e-09	2.3786e-09	7.4695e-06	1.8424e-06	7.33e-13	1.5515e-11	0.0003	0.0003	4.8863e-09	8.8492e-09		0.2886	0.3498	0.2088	0.3013	0.1275	0.0991		0.5729
	1488			7-alpha-hydroxycholesterol	GC/MS	35692	C03594	HMDB01496	107722		0.99	1.28	3.52	3.34	1.28		1.29	1	0.38		3.54	2.75	2.75	1.05		1.29		3.37	2.61		0.6315	0.0706	0.7611	0.0549	0.004	0.0011	0.0094	0.0039	0.4566	0.0376		0.6705	0.5092	0.6944	0.4631	0.1805	0.1151		0.0103
	1489			7-beta-hydroxycholesterol	GC/MS	35092		HMDB06119	473141		2.21	2.07	5.66	4.09	3.55		1.6	1.72	0.87		2.56	2.74	1.59	1.38		0.93		1.85	1.98		0.0363	0.0054	0.1818	0.015	1.2613e-06	8.7657e-07	0.0029	0.0017	2.2332e-05	8.0886e-06		0.039	0.1186	0.0825	0.227	0.7939	0.2822		0.0046
	1498			cholestanol	GC/MS	21131	C12978	HMDB00908	6665		12.54	14.18	9.35	8.8	17.85		1.42	1.26	2.03		0.75	0.66	0.52	1.06		1.13		0.7	0.62		1.5231e-09	2.1423e-09	4.6653e-08	2.6266e-08	2.0436e-09	3.8724e-09	0.0005	0.0004	0.0005	0.0001		0.3843	0.4022	0.6229	0.4628	0.0926	0.0811		0.2437
	1506			beta-sitosterol	GC/MS	27414	C01753	HMDB00852	222284		5.54	5.28	4.22	3.65	7		1.26	1.33	1.92		0.76	0.8	0.6	1.16		0.95		0.66	0.69		4.816e-05	1.2515e-05	0.0328	0.0034	0.0074	0.002	0.0487	0.0141	8.3807e-10	3.2524e-09		0.1481	0.2583	0.2134	0.3037	0.0406	0.0493		0.3281
	1508			campesterol	GC/MS	39511	C01789	HMDB02869	173183		12.03	10.78	10.1	12.49	14.32		1.19	1.33	1.15		0.84	0.94	0.71	0.81		0.9		1.04	1.16		4.2744e-09	4.0868e-09	4.9388e-05	9.839e-06	2.9183e-08	3.0772e-08	0.0018	0.0012	1.0552e-08	1.4332e-08		0.1575	0.2599	0.2007	0.3013	0.3266	0.1638		0.4089
	1621		Primary Bile Acid Metabolism	taurocholate	LC/MS neg	18497	C05122	HMDB00036			1.22	0.84	0.52	0.81	0.51		0.42	0.61	0.63		0.43	0.62	1.03	0.65		0.69		0.66	0.96		0.3976	0.046	0.0977	0.0087	0.9146	0.1537	0.3423	0.0757	0.5032	0.0408		0.6765	0.5093	0.1269	0.2686	0.5983	0.2371		0.4102
	1629			tauro(alpha + beta)muricholate	LC/MS neg	43167					0.78	0.77	0.28	0.45	0.39		0.5	0.51	0.88		0.36	0.37	0.71	0.62		0.98		0.57	0.59		0.4647	0.053	0.4707	0.0356	0.4367	0.0795	0.8934	0.1728	0.8516	0.0643		0.5234	0.4652	0.5307	0.4273	0.9475	0.3146		0.1099
	2031	Nucleotide	Purine Metabolism, (Hypo)Xanthine/Inosine containing	AICA ribonucleotide	LC/MS pos	38325	C04677	HMDB01517	65110		1	1	1	2.48	1		1	1	0.4		1	1	1	0.4		1		2.48	2.48								0.0237	0.0078								0.0237	0.0349
	2034			inosine 5'-monophosphate (IMP)	LC/MS pos	2133	C00130	HMDB00175	7140378		0.22	1.16	0.03	0.13	0.5		2.27	0.43	3.95		0.12	0.02	0.05	0.21		5.23		0.57	0.11		0.0068	0.0012	0.4768	0.036	4.5802e-05	1.9453e-05	0.0024	0.0014	0.7729	0.0585		0.0214	0.0836	0.5876	0.454	0.0112	0.0221		0.1617
	2035			inosine	LC/MS neg	1123	C00294	HMDB00195			2	4.24	3.78	3.38	3.98		1.99	0.94	1.18		1.89	0.89	0.95	1.12		2.12		1.69	0.8		0.1455	0.019	1.9145e-05	4.3116e-06	6.7277e-07	5.1433e-07	0.0036	0.002	0.4879	0.0397		0.786	0.5303	0.5228	0.4226	0.7285	0.2652		0.0123
	2036			hypoxanthine	LC/MS neg	3127	C00262	HMDB00157	790		3.22	3.76	6.35	4.7	2.89		0.9	0.77	0.61		1.97	1.69	2.2	1.35		1.17		1.46	1.25		0.0266	0.0041	3.8234e-07	1.4146e-07	3.4491e-09	5.4088e-09	0.0009	0.0007	0.3545	0.03		0.7768	0.5291	0.4038	0.3802	0.3765	0.1743		0.0305
	2037			xanthine	LC/MS pos	3147	C00385	HMDB00292	1188		4.07	4.1	4.09	3.33	3.89		0.96	0.95	1.17		1	1	1.05	1.23		1.01		0.82	0.81		1.0298e-05	3.0754e-06	1.1944e-08	9.3733e-09	1.1474e-08	1.4321e-08	6.8651e-06	2.0426e-05	0.0042	0.0007		0.9305	0.5576	0.6603	0.4631	0.6413	0.2445		0.6586
	2039			xanthosine	LC/MS pos	15136	C01762	HMDB00299	64959		10.44	4.96	6.81	3.24	5.02		0.48	1.01	1.55		0.65	1.37	1.36	2.1		0.48		0.31	0.65		8.9871e-07	3.33e-07	3.887e-07	1.4178e-07	0.0001	4.4584e-05	0.0037	0.002	8.2466e-06	3.3943e-06		0.0654	0.1617	0.936	0.5296	0.1026	0.0867		0.1842
	2042			2'-deoxyinosine	LC/MS neg	15076	C05512	HMDB00071	65058		3.26	3.14	4.16	7.7	1.75		0.54	0.56	0.23		1.28	1.32	2.38	0.54		0.97		2.37	2.45		1.9214e-05	5.4149e-06	0.0181	0.002	3.7209e-05	1.6372e-05	0.0003	0.0003	0.0658	0.0074		0.0329	0.1161	0.2238	0.3061	0.0018	0.0088		0.2327
	2044			urate	GC/MS	1604	C00366	HMDB00289			22.66	7.69	1.96	3.44	14.33		0.63	1.86	4.17		0.09	0.25	0.14	0.57		0.34		0.15	0.45		1.2578e-05	3.685e-06	0.0172	0.0019	0.9885	0.1647	0.0044	0.0023	1.4174e-07	1.1001e-07		0.8276	0.5363	0.08	0.227	0.0013	0.0088		0.0025
	2045			allantoin	GC/MS	1107	C02350	HMDB00462	204		11.86	9.16	4.76	6.93	6.09		0.51	0.67	0.88		0.4	0.52	0.78	0.69		0.77		0.58	0.76		9.7862e-09	6.8705e-09	7.0463e-08	3.5782e-08	2.4001e-06	1.4979e-06	0.0008	0.0006	5.9478e-06	2.6488e-06		0.0346	0.1178	0.1146	0.2635	0.7586	0.2736		0.0018
	2050		Purine Metabolism, Adenine containing	adenosine 5'-monophosphate (AMP)	LC/MS pos	32342	C00020	HMDB00045	6083		1.93	7.34	1.13	0.66	24.07		12.44	3.28	36.22		0.58	0.15	0.05	1.7		3.79		0.34	0.09		0.1309	0.0174	0.0171	0.0019	0.4827	0.0871	0.5043	0.1058	0.0314	0.0039		0.0659	0.1617	0.298	0.3327	0.0207	0.0328		0.3618
	2051			adenosine 3'-monophosphate (3'-AMP)	LC/MS pos	35142	C01367	HMDB03540	41211		4.05	1.94	6.64	5.7	3.74		0.92	1.93	0.66		1.64	3.43	1.78	1.17		0.48		1.41	2.94		0.0018	0.0004	0.0112	0.0013	2.2591e-06	1.4244e-06	1.7318e-05	3.3406e-05	0.0029	0.0005		0.6695	0.5092	0.0864	0.227	0.279	0.1479		0.0624
	2052			adenosine 2'-monophosphate (2'-AMP)	LC/MS pos	36815	C00946	HMDB11617	94136		5.6	3.2	10.04	3.61	6.29		1.12	1.97	1.74		1.79	3.14	1.6	2.78		0.57		0.64	1.13		7.8139e-07	2.978e-07	0.0002	3.789e-05	4.4839e-08	4.3529e-08	7.3538e-06	2.0426e-05	0.0002	5.8131e-05		0.581	0.4766	0.0583	0.1989	0.1005	0.0862		0.0294
	2057			adenosine	LC/MS pos	555	C00212	HMDB00050	60961		2.12	3.39	5	3.67	3.51		1.66	1.03	0.96		2.36	1.47	1.43	1.36		1.6		1.73	1.08		0.021	0.0034	0.0002	3.9667e-05	7.6901e-06	3.9983e-06	0.0113	0.0045	0.1294	0.0126		0.4815	0.4472	0.7823	0.4867	0.8617	0.2942		0.0035
	2058			adenine	GC/MS	554	C00147	HMDB00034	190		11.41	15.72	14.28	15	12.19		1.07	0.78	0.81		1.25	0.91	1.17	0.95		1.38		1.31	0.95		6.3824e-08	3.6487e-08	7.1343e-06	1.7938e-06	7.1737e-08	6.6476e-08	0.0004	0.0004	0.0669	0.0074		0.7459	0.5251	0.4764	0.4097	0.6981	0.2572		0.3785
	2063			N1-methyladenosine	LC/MS pos	15650	C02494	HMDB03331	5460178		2.67	2.45	2.98	1.32	2.8		1.05	1.14	2.12		1.11	1.21	1.06	2.25		0.92		0.49	0.54		0.0002	3.814e-05	0.0052	0.0006	0.0026	0.0008	0.1728	0.042	0.391	0.0325		0.5208	0.4652	0.6129	0.4604	0.6036	0.2378		0.8423
	2077			2'-deoxyadenosine 3'-monophosphate	LC/MS pos	40663			1467		3.11	1.3	2.02	6.25	2.55		0.82	1.96	0.41		0.65	1.56	0.79	0.32		0.42		2.01	4.82		0.003	0.0006	0.0771	0.007	0.0008	0.0003	0.0002	0.0002	0.0658	0.0074		0.7659	0.5291	0.1316	0.2686	0.0515	0.0582		0.2838
	2081		Purine Metabolism, Guanine containing	guanosine 5'- monophosphate (5'-GMP)	LC/MS pos	2849	C00144	HMDB01397	761		1.02	3.39	0.61	0.63	7.51		7.36	2.22	11.9		0.6	0.18	0.08	0.97		3.32		0.62	0.19		0.6255	0.0701	0.102	0.009	0.1761	0.0352	0.255	0.0582	0.0167	0.0022		0.0101	0.0557	0.1631	0.2867	0.0112	0.0221		0.4904
	2086			guanosine	LC/MS pos	1573	C00387	HMDB00133	6802		2.37	4.87	3.33	2.56	4.04		1.71	0.83	1.58		1.41	0.68	0.82	1.3		2.05		1.08	0.53		0.1675	0.0216	6.35e-05	1.2092e-05	5.1099e-06	2.8155e-06	0.053	0.0151	0.0768	0.0081		0.2646	0.3333	0.5331	0.4275	0.5104	0.2137		0.0692
	2093			N1-methylguanosine	LC/MS neg	31609		HMDB01563	96373		1.38	1	1.1	1	1.23		0.89	1.23	1.23		0.8	1.1	0.89	1.1		0.73		0.73	1		0.1417	0.0185			0.3506	0.0652			0.391	0.0325		0.7792	0.5291	0.391	0.3799	0.391	0.177		0.3528
	2103			2'-deoxyguanosine	LC/MS neg	1411	C00330	HMDB00085	187790		1.72	1.81	2.23	5.07	1.5		0.87	0.83	0.3		1.3	1.24	1.49	0.44		1.05		2.95	2.81		0.0168	0.0028	0.0859	0.0078	0.0013	0.0004	0.0039	0.0021	0.0741	0.008		0.7442	0.5251	0.7289	0.4733	0.0162	0.0291		0.1774
	2106		Pyrimidine Metabolism, Orotate containing	orotate	GC/MS	1505	C00295	HMDB00226	967		1.39	1.38	1.18	3.36	1.01		0.73	0.73	0.3		0.85	0.86	1.17	0.35		1		2.42	2.43		0.2215	0.0279	0.1311	0.0111	0.5701	0.1011	0.0022	0.0014	0.9211	0.0691		0.4792	0.447	0.4	0.3802	0.0329	0.0429		0.5744
	2114		Pyrimidine Metabolism, Uracil containing	uridine monophosphate (5' or 3')	LC/MS neg	39892		HMDB00288			1.61	3.99	0.6	0.6	9.6		5.98	2.41	15.97		0.37	0.15	0.06	1		2.48		0.37	0.15		0.3098	0.0377	0.0949	0.0085	0.1865	0.037	0.1554	0.0387	0.0286	0.0036		0.0474	0.1304	0.2585	0.3166	0.0111	0.0221		0.0449
	2118			uridine	LC/MS neg	606	C00299	HMDB00296	6029		3.13	2.79	2.83	1.72	2.63		0.84	0.95	1.53		0.91	1.02	1.08	1.64		0.89		0.55	0.62		4.8746e-09	4.2702e-09	2.1974e-11	1.4227e-10	3.5292e-10	9.496e-10	0.0007	0.0006	0.001	0.0002		0.2706	0.3376	0.5681	0.4467	0.0223	0.0334		0.3866
	2119			uracil	GC/MS	605	C00106	HMDB00300	1174		10.28	8.89	9.3	8.81	8.77		0.85	0.99	1		0.91	1.05	1.06	1.06		0.86		0.86	0.99		2.32e-10	5.4612e-10	1.7061e-08	1.2463e-08	5.542e-10	1.403e-09	0.0003	0.0003	1.7458e-05	6.587e-06		0.4265	0.4223	0.9305	0.5296	0.589	0.2342		0.4584
	2120			pseudouridine	LC/MS neg	33442	C02067	HMDB00767			5.09	5.16	4.85	3.28	3.4		0.67	0.66	1.04		0.95	0.94	1.43	1.48		1.01		0.64	0.64		4.811e-07	2.0054e-07	1.7324e-08	1.2463e-08	1.3729e-08	1.6464e-08	0.0033	0.0018	6.4388e-07	3.9753e-07		0.0891	0.1943	0.0081	0.1018	0.4447	0.1923		0.9384
	2121			5-methyluridine (ribothymidine)	LC/MS neg	35136		HMDB00884	445408		3.11	1.84	1.88	3.28	1.09		0.35	0.59	0.33		0.6	1.02	1.73	0.57		0.59		1.05	1.78		0.0065	0.0012	0.0115	0.0013	0.0104	0.0026	0.0583	0.0162	0.2953	0.0257		0.0104	0.056	0.0195	0.1268	0.0812	0.0754		0.2401
	2134			3-ureidopropionate	LC/MS pos	3155	C02642	HMDB00026	111		2.96	4.19	2.27	4.46	2.9		0.98	0.69	0.65		0.77	0.54	0.78	0.51		1.42		1.51	1.07		2.6084e-06	9.0768e-07	0.0042	0.0005	0.0108	0.0027	0.0198	0.0069	2.5941e-07	1.8069e-07		0.836	0.5363	0.542	0.4312	0.8127	0.2838		0.1836
	2135			beta-alanine	GC/MS	55	C00099	HMDB00056	239		19.11	19.67	17.27	6.83	20.79		1.09	1.06	3.04		0.9	0.88	0.83	2.53		1.03		0.36	0.35		2.2482e-11	1.0607e-10	1.1559e-09	2.1383e-09	1.4959e-11	1.5248e-10	2.8558e-06	1.3221e-05	0.0003	7.007e-05		0.8689	0.5427	0.9963	0.5449	0.0201	0.0328		0.6884
	2140		Pyrimidine Metabolism, Cytidine containing	cytidine 5'-monophosphate (5'-CMP)	LC/MS pos	2372	C00055	HMDB00095	6131		8.34	12.39	3.73	4.84	13.97		1.68	1.13	2.89		0.45	0.3	0.27	0.77		1.49		0.58	0.39		1.215e-08	8.2411e-09	2.9526e-05	6.3197e-06	1.2695e-08	1.5528e-08	0.0153	0.0057	0.0002	5.9074e-05		0.098	0.1966	0.5505	0.4346	0.0222	0.0334		0.0015
	2141			cytidine-3'-monophosphate (3'-CMP)	LC/MS pos	2959	C05822		66535		6.24	1.1	8.45	3.49	1.06		0.17	0.96	0.3		1.35	7.67	7.97	2.42		0.18		0.56	3.16		0.1518	0.0197	0.7013	0.0509	0.0013	0.0004	0.0066	0.0031	0.7405	0.0568		0.2383	0.3247	0.9977	0.5449	0.0291	0.0414		0.1099
	2143			cytidine	LC/MS pos	514	C00475	HMDB00089	6175		4.35	5.94	9.28	5.93	3.68		0.85	0.62	0.62		2.14	1.56	2.52	1.57		1.37		1.36	1		0.0003	6.6852e-05	0.0002	2.739e-05	1.0713e-05	5.327e-06	1.1757e-05	2.8153e-05	1.7248e-06	8.6768e-07		0.8276	0.5363	0.252	0.3143	0.1327	0.1009		0.0471
	2152			2'-deoxycytidine 3'-monophosphate	LC/MS pos	40453			3274948		3.36	3.31	4.1	6.78	4.07		1.21	1.23	0.6		1.22	1.24	1.01	0.6		0.98		2.02	2.05		0.0208	0.0033	0.0289	0.003	0.0008	0.0002	0.0021	0.0013	0.0116	0.0016		0.2481	0.3272	0.4021	0.3802	0.4137	0.1825		0.2943
	2153			2'-deoxycytidine	LC/MS pos	15949	C00881	HMDB00014	13711		7.82	13	17.97	32.2	5.84		0.75	0.45	0.18		2.3	1.38	3.08	0.56		1.66		4.12	2.48		0.003	0.0006	0.0006	9.3326e-05	7.9534e-06	4.0535e-06	6.6047e-05	9.1728e-05	0.0016	0.0003		0.7615	0.5291	0.2022	0.3013	0.0092	0.0209		0.0426
	2159		Pyrimidine Metabolism, Thymine containing	thymidine	LC/MS pos	2183	C00214	HMDB00273	5789		10.1	11.83	14.04	17.44	6.64		0.66	0.56	0.38		1.39	1.19	2.11	0.81		1.17		1.73	1.47		0.0272	0.0042	9.539e-10	2.0587e-09	0.0037	0.001	0.0255	0.0084	0.0731	0.0079		0.8631	0.5415	0.2361	0.3114	0.6887	0.2553		0.3598
	2160			thymine	GC/MS	604	C00178	HMDB00262	1135		12.07	7.58	8.14	26.95	5.11		0.42	0.67	0.19		0.67	1.07	1.59	0.3		0.63		2.23	3.55		8.592e-06	2.6048e-06	6.7154e-08	3.4784e-08	9.786e-08	8.8016e-08	0.0057	0.0027	6.7597e-07	3.992e-07		0.1022	0.1994	0.077	0.227	0.2359	0.1351		0.5696
	2164		Purine and Pyrimidine Metabolism	methylphosphate	GC/MS	37070			13130		7.41	7.19	4.87	3.24	7.63		1.03	1.06	2.36		0.66	0.68	0.64	1.5		0.97		0.44	0.45		3.024e-06	1.0305e-06	7.8214e-08	3.8219e-08	3.7351e-08	3.8073e-08	0.0002	0.0003	9.9454e-06	3.9731e-06		0.4205	0.4216	0.7517	0.4777	0.0067	0.018		0.3803
	2169	Cofactors and Vitamins	Nicotinate and Nicotinamide Metabolism	nicotinamide	LC/MS pos	594	C00153	HMDB01406	936		5.36	5.07	4.99	3.48	7.52		1.4	1.49	2.16		0.93	0.98	0.66	1.43		0.95		0.65	0.69		7.7458e-10	1.3477e-09	5.0104e-09	4.9908e-09	2.216e-09	3.8724e-09	3.0873e-05	5.7943e-05	0.0003	7.2577e-05		0.2405	0.3247	0.1866	0.2957	0.0224	0.0334		0.5603
	2172			nicotinamide riboside*	LC/MS pos	33013	C03150	HMDB00855			5.62	6.79	7.23	0.98	22.13		3.94	3.26	22.51		1.29	1.06	0.33	7.35		1.21		0.17	0.14		0.0003	6.7921e-05	0.0112	0.0013	0.0252	0.006	0.9344	0.1793	1.9943e-10	1.8059e-09		0.0004	0.0081	0.016	0.1261	4.1088e-07	4.9655e-05		0.7878
	2173			nicotinamide adenine dinucleotide (NAD+)	LC/MS pos	5278	C00003	HMDB00902	10897651;5892;5288979		2.67	2.72	2.35	1.72	3.93		1.47	1.44	2.28		0.88	0.87	0.6	1.37		1.02		0.65	0.63		0.0009	0.0002	0.0012	0.0002	0.0034	0.001	0.0154	0.0057	0.067	0.0074		0.5322	0.4652	0.6514	0.4631	0.1998	0.1201		0.6722
	2189			adenosine 5'diphosphoribose	LC/MS neg	558	C00301	HMDB01178	192		0.96	2.26	0.96	0.96	0.96		1	0.42	1		1	0.42	1	1		2.36		1	0.42		0.3388	0.0404	0.4106	0.0315	0.3388	0.0634	0.3388	0.0754	0.3388	0.0289				0.3632	0.367
	2191		Riboflavin Metabolism	riboflavin (Vitamin B2)	LC/MS pos	1827	C00255	HMDB00244	493570		8.42	5.76	9.15	4.53	9.88		1.17	1.71	2.18		1.09	1.59	0.93	2.02		0.68		0.54	0.79		2.1984e-11	1.0607e-10	8.4394e-09	7.5367e-09	5.735e-10	1.403e-09	8.464e-09	4.5243e-07	2.9567e-10	2.008e-09		0.1645	0.2638	0.0028	0.0534	0.0001	0.0022		0.7198
	2192			flavin adenine dinucleotide (FAD)	LC/MS neg	2134	C00016	HMDB01248	643975		2.14	2.52	1.18	1.74	2.66		1.24	1.05	1.52		0.55	0.47	0.45	0.68		1.18		0.81	0.69		1.8297e-05	5.2301e-06	0.0013	0.0002	0.2641	0.0513	0.0176	0.0063	5.1947e-05	1.7269e-05		0.1385	0.2456	0.6343	0.4631	0.0344	0.0438		0.0014
	2194		Pantothenate and CoA Metabolism	pantothenate	LC/MS pos	1508	C00864	HMDB00210	6613		3.54	5.69	1.04	2.06	4.87		1.38	0.86	2.36		0.29	0.18	0.21	0.51		1.61		0.58	0.36		0.0001	2.5505e-05	1.2926e-10	5.3352e-10	0.8916	0.1515	0.0542	0.0153	0.0006	0.0001		0.1551	0.2599	0.3964	0.3802	0.0104	0.0221		0.0004
	2197			3'-dephosphocoenzyme A	LC/MS neg	18289	C00882	HMDB01373	444485		1.25	3	1.85	3.77	1.69		1.35	0.56	0.45		1.48	0.62	1.09	0.49		2.41		3.02	1.26		0.3648	0.0426	0.0751	0.0069	0.0112	0.0028	0.003	0.0017	0.0854	0.0089		0.2221	0.3146	0.5132	0.4182	0.0753	0.0726		0.0876
	2200		Ascorbate and Aldarate Metabolism	gulono-1,4-lactone	GC/MS	33454	C01040	HMDB03466	608		4.04	3.71	12.21	7.58	1.36		0.34	0.37	0.18		3.03	3.29	8.99	1.61		0.92		1.88	2.04		9.1101e-06	2.7411e-06	3.3234e-05	7.0549e-06	9.4079e-08	8.5878e-08	0.0019	0.0012	0.8597	0.0647		0.0782	0.1804	0.0888	0.227	0.0423	0.0506		0.0013
	2202			ascorbate (Vitamin C)	GC/MS	1640	C00072	HMDB00044			160.99	256.61	228.8	53.65	524.61		3.26	2.04	9.78		1.42	0.89	0.44	4.26		1.59		0.33	0.21		1.3304e-07	6.1908e-08	4.4075e-09	4.6558e-09	5.1535e-09	7.1634e-09	0.0163	0.006	6.6466e-07	3.992e-07		0.0387	0.1186	0.3042	0.3359	0.0127	0.0244		0.2926
	2203			dehydroascorbate	GC/MS	1659	C05422	HMDB01264	835		7.52	4.86	5.43	1.36	7.97		1.06	1.64	5.85		0.72	1.12	0.68	3.99		0.65		0.18	0.28		0.0067	0.0012	0.0868	0.0079	0.0028	0.0008	0.1778	0.0427	0.2128	0.0194		0.7766	0.5291	0.8487	0.5059	0.2936	0.1529		0.9432
	2204			threonate	GC/MS	27738	C01620	HMDB00943	151152		3.09	2.2	4.73	2.11	2.87		0.93	1.31	1.36		1.53	2.15	1.65	2.24		0.71		0.68	0.96		1.9145e-05	5.4149e-06	0.0344	0.0035	0.0007	0.0002	0.009	0.0038	0.0145	0.0019		0.8209	0.5363	0.3695	0.368	0.3066	0.1557		0.4161
	2207		Tocopherol Metabolism	alpha-tocopherol	GC/MS	1561	C02477	HMDB01893	14985		16.7	11.09	7.82	10.29	20.67		1.24	1.86	2.01		0.47	0.7	0.38	0.76		0.66		0.62	0.93		6.376e-08	3.6487e-08	0.0004	6.1988e-05	1.3737e-05	6.669e-06	0.0202	0.0069	3.4029e-05	1.1851e-05		0.4041	0.4198	0.0834	0.227	0.0719	0.0714		0.0372
	2223		Folate Metabolism	5-methyltetrahydrofolate (5MeTHF)	LC/MS neg	18330	C00440	HMDB01396	146		5.41	4.59	3.45	1.52	8.26		1.53	1.8	5.44		0.64	0.75	0.42	2.28		0.85		0.28	0.33		3.5581e-06	1.1767e-06	6.8018e-05	1.2582e-05	1.4466e-05	6.9663e-06	0.1175	0.0301	0.0012	0.0002		0.0792	0.1808	0.0322	0.1551	8.3541e-05	0.0021		0.0353
	2237		Hemoglobin and Porphyrin Metabolism	heme	LC/MS neg	41754	C00032	HMDB03178			1.64	1.28	3.94	2.07	0.57		0.35	0.44	0.27		2.4	3.08	6.94	1.9		0.78		1.26	1.62		0.592	0.0667	0.3053	0.0243	0.0003	9.3319e-05	0.1367	0.0346	0.5186	0.0418		0.3123	0.365	0.1782	0.2952	0.0884	0.0791		0.0081
	2238			bilirubin (Z,Z)	LC/MS neg	27716	C00486	HMDB00054	5280352		1.33	1.64	3.48	1.39	8.47		6.36	5.16	6.12		2.61	2.12	0.41	2.51		1.23		1.04	0.84		0.1692	0.0218	0.1747	0.0145	0.0033	0.0009	0.1417	0.0356	0.0381	0.0045		0.0472	0.1304	0.0591	0.1989	0.0507	0.0578		0.0102
	2241			biliverdin	LC/MS neg	2137	C00500	HMDB01008	5353439		1.06	1	1.6	1	1.58		1.49	1.58	1.58		1.51	1.6	1.01	1.6		0.94		0.94	1		0.3466	0.0407			0.246	0.0481			0.2408	0.0216		0.2979	0.3551	0.2408	0.3114	0.2408	0.1366		0.3451
	2264		Vitamin B6 Metabolism	pyridoxate	LC/MS neg	31555	C00847	HMDB00017	6723		1.33	0.95	1.68	0.98	0.92		0.69	0.97	0.93		1.26	1.78	1.83	1.71		0.71		0.74	1.04		0.962	0.1052	0.6761	0.0493	0.2671	0.0514	0.6699	0.1359	0.5614	0.0447		0.5849	0.4766	0.7752	0.4865	0.7832	0.28		0.4022
	2266	Xenobiotics	Benzoate Metabolism	hippurate	LC/MS neg	15753	C01586	HMDB00714	464		4.2	4.86	3.06	3.23	2.58		0.61	0.53	0.8		0.73	0.63	1.19	0.95		1.16		0.77	0.67		5.5202e-06	1.7258e-06	0.0007	0.0001	7.5292e-05	2.9902e-05	0.0045	0.0023	0.0017	0.0003		0.0893	0.1943	0.0921	0.227	0.7661	0.2756		0.2131
	2278			benzoate	GC/MS	15778	C00180	HMDB01870	243		8.98	1.06	0.75	1.19	0.95		0.11	0.9	0.8		0.08	0.7	0.78	0.63		0.12		0.13	1.12		0.1988	0.0253	0.3342	0.0264	0.3942	0.0724	0.508	0.1063	0.6515	0.0513		0.2464	0.3272	0.4977	0.4139	0.6959	0.2572		0.1136
	2295			catechol sulfate	LC/MS neg	35320	C00090		3083879		4.51	4.11	3.62	3.33	2.45		0.54	0.6	0.73		0.8	0.88	1.48	1.09		0.91		0.74	0.81		2.5082e-05	6.9458e-06	0.0004	6.4508e-05	0.0292	0.0069	0.0154	0.0057	0.0508	0.006		0.153	0.2585	0.2101	0.3013	0.6724	0.2539		0.2502
	2525		Food Component/Plant	equol sulfate	LC/MS neg	40478					2.14	3.96	2.38	1.6	2.83		1.32	0.71	1.77		1.11	0.6	0.84	1.49		1.85		0.75	0.4		0.0052	0.001	0.0076	0.0009	0.2791	0.0535	0.2294	0.0533	0.0155	0.0021		0.3244	0.3703	0.6687	0.4631	0.0996	0.0859		0.5598
	2526			ergothioneine	LC/MS pos	37459	C05570	HMDB03045	3032311		2.24	1.88	3	1.68	1.96		0.88	1.04	1.17		1.34	1.6	1.53	1.79		0.84		0.75	0.89		0.0003	5.9595e-05	0.1136	0.0099	4.1181e-05	1.799e-05	0.044	0.013	0.0004	9.7361e-05		0.5948	0.4774	0.4634	0.4024	0.2596	0.1426		0.1722
	2528			erythritol	GC/MS	20699	C00503	HMDB02994			6.47	4.94	3.22	3.18	4.3		0.66	0.87	1.35		0.5	0.65	0.75	1.01		0.76		0.49	0.64		5.7484e-08	3.4295e-08	5.5542e-06	1.4678e-06	0.0056	0.0015	0.0098	0.004	0.006	0.0009		0.1564	0.2599	0.5071	0.4182	0.2714	0.1453		0.017
	2549			homostachydrine*	LC/MS pos	33009	C08283		441447		2.57	2.08	5.46	1.26	1.84		0.72	0.89	1.46		2.12	2.63	2.96	4.32		0.81		0.49	0.61		0.0718	0.0099	0.0518	0.005	0.0314	0.0073	0.3589	0.0781	0.0835	0.0088		0.9875	0.5742	0.8865	0.5178	0.203	0.1203		0.2767
	2580			N-glycolylneuraminate	GC/MS	37123	C03410	HMDB00833	4603312		7.85	9.21	4.39	18.08	12.97		1.65	1.41	0.72		0.56	0.48	0.34	0.24		1.17		2.3	1.96		7.43e-07	2.9139e-07	0.0003	4.4207e-05	1.3739e-05	6.669e-06	0.013	0.0051	4.6302e-07	2.9948e-07		0.0558	0.1461	0.2265	0.3061	0.4454	0.1923		0.1216
	2631			stachydrine	LC/MS pos	34384	C10172	HMDB04827	115244		3.32	3.72	8.3	2.64	2.75		0.83	0.74	1.04		2.5	2.23	3.02	3.15		1.12		0.79	0.71		0.0015	0.0003	0.0023	0.0003	3.0492e-05	1.3713e-05	0.0097	0.004	0.0354	0.0042		0.8097	0.5362	0.4335	0.389	0.8393	0.2898		0.0119
	2836		Drug	penicillin G	LC/MS pos	37468	C05551		2349		1	1	1	1	1		1	1	1		1	1	1	1		1		1	1
	2991		Chemical	glycerol 2-phosphate	GC/MS	27728	C02979	HMDB02520	2526		15.18	21.33	11.5	11.52	33.5		2.21	1.57	2.91		0.76	0.54	0.34	1		1.4		0.76	0.54		1.8426e-09	2.3786e-09	5.2136e-07	1.8003e-07	3.9187e-11	2.663e-10	0.0012	0.0008	0.0119	0.0016		0.4735	0.4454	0.8386	0.5058	0.198	0.1196		0.402
	2995			HEPES	LC/MS neg	21248			3275884;23831;23830		397.46	1	101.63	8.03	196.74		0.5	196.74	24.51		0.26	101.63	0.52	12.66		0		0.02	8.03		0.3466	0.0407			0.1711	0.0345	0.3559	0.0777	0.34	0.029		0.6403	0.505	0.34	0.3597	0.5014	0.2111		0.6701
[truncated: 31 more columns]
