# Supplementary material for: Metabolomics of oncogene-specific metabolic reprogramming during breast cancer
Source: Cancer Metab. 2018 Apr 3;6:5. doi: 10.1186/s40170-018-0175-6 (PMC5881178; doi:10.1186/s40170-018-0175-6)
Supplement: Supplementary file 2 — Mouse models used in the study. Related to Fig. 1. This table includes the mouse models and the number of mice in each group, including mouse genotype, age, and weight of sample sent. (XLSX 13 kb) [file 40170_2018_175_MOESM2_ESM.xlsx]

## Sheet: For Metabolon
Supplementary Table 1 Samples used in metabolomics study
Related to Figure 1
Group	n
Control-normal (Ctrl)	12
MMTV-PyMT (PyMT)	9
MMTV-PyMT-DB (PyMT-DB)	6
MMTV-Wnt1 (Wnt1)	8
MMTV-neu (Her2/neu)	5*	*Her2/neu 3 found to be normal and removed
C3-Tag (C3-Tag)	7	4&7 removed from statistical analysis due to similarity with normal tissue
Transgene	Mouse #	Weight sent for quantification	Age (days)	Age (weeks)
Normal	J508	0.35	128	18.2857	12
Normal	E9113	0.15	188	26.8571
Normal	E9116	0.24	188	26.8571
Normal	E9140	0.37	171	24.4286
Normal	T870	0.05	126	18
Normal	E8165	0.04	171	24.4286
Normal	L3080 B	0.19
Normal	L3123 B	0.15	120	17.1429
Normal	F3-B	0.1	555	79.2857
Normal	L3299	0.16	147	21
Normal	L3257 L4	0.29	170	24.2857
Normal	E8054	0.06	179	25.5714
PyMT	T874	0.07	126	18
PyMT	L188	0.1	106	15.1429
PyMT	20906	0.27
PyMT	792	0.2
PyMT	L234	0.09	78	11.1429
PyMT	L236	0.05	78	11.1429
PyMT	021312 PyMT #2/3	0.26	96	13.7143
PyMT	021312 PyMT #5	0.13	96	13.7143
PyMT	E8053	0.07	179	25.5714
PyMT-DB	J509 A	0.03	128	18.2857
PyMT-DB	J510		128	18.2857
PyMT-DB	J293 A	0.4	188	26.8571
PyMT-DB	J293 B	0.44	188	26.8571
PyMT-DB	J295 A	0.37	188	26.8571
PyMT-DB	E9114	0.12	188	26.8571
PyMT-DB	E9141	0.24	171	24.4286
PyMT-DB	E9142	0.15	171	24.4286
Wnt1	L3124	0.09	120	17.1429
Wnt1	L3270	0.15	117	16.7143
Wnt1	133	0.08
Wnt1	142	0.17
Wnt1	CN101-1	0.13	109	15.5714
Wnt1	CN101-3	0.22	109	15.5714
Wnt1	L814	0.33
Wnt1	815	0.15
Her2/neu	L243-A	0.18	287	41
Her2/neu	L243-B	0.18	287	41
Her2/neu*	J287	0.27	296	42.2857	*Normal pathology
Her2/neu	621	0.28
Her2/neu	J242 R2/3	0.11
C3-TAg	L3256-L2	0.22	170	24.2857
C3-TAg	L3256-R5	0.37	170	24.2857
C3-TAg	L3254-L4	0.12	170	24.2857
C3-TAg*	L126	0.04	128	18.2857	*Normal pathology
C3-TAg	L125	0.03	128	18.2857
C3-TAg	L128	0.01	128	18.2857
C3-TAg	E8164	0.03	171	24.4286
C3-TAg	E8166	0.04	171	24.4286
C3-TAg	L3079	0.07
C3-TAg*	L1714	0.04			*Normal pathology
