# Supplementary material for: Metabolomics of oncogene-specific metabolic reprogramming during breast cancer
Source: Cancer Metab. 2018 Apr 3;6:5. doi: 10.1186/s40170-018-0175-6 (PMC5881178; doi:10.1186/s40170-018-0175-6)
Supplement: Supplementary file 5 — List of greatly upregulated metabolites in tumors. Related to Figs. 1 and 2. Metabolites that are significantly upregulated (p < 0.05, Welch’s t-test) in all 5 tumor groups compared to normal are then screened for mean values. (A) Metabolites that are two-fold upregulated in all 5 tumor groups. (B) Metabolites that are five-fold upregulated in all 5 tumor groups. (XLSX 15 kb) [file 40170_2018_175_MOESM5_ESM.xlsx]

## Sheet: Sheet1
Additional File 5 Highly-enriched metabolites in all tumor groups
	Related to Figure 1
>5 fold in all tumor models					>2 fold in all tumor models
Metabolite	Super Pathway	Sub Pathway	KEGG		Metabolite Name	Super Pathway	Sub Pathway	KEGG
1-arachidonoylglycerophosphoinositol*	Lipid	Lysolipid	0		1-arachidonoylglycerophosphocholine (20:4n6)*	Lipid	Lysolipid	C05208
1-oleoylglycerol (1-monoolein)	Lipid	Monoacylglycerol	0		1-arachidonoylglycerophosphoinositol*	Lipid	Lysolipid	0
1-palmitoylplasmenylethanolamine*	Lipid	Lysolipid	0		1-docosahexaenoylglycerophosphocholine (22:6n3)*	Lipid	Lysolipid	0
2-aminobutyrate	Amino Acid	Methionine, Cysteine, SAM and Taurine Metabolism	C02261		1-eicosatrienoylglycerophosphoethanolamine*	Lipid	Lysolipid	0
2'-deoxycytidine	Nucleotide	Pyrimidine Metabolism, Cytidine containing	C00881		1-linoleoylglycerol (1-monolinolein)	Lipid	Monoacylglycerol	0
2-oleoylglycerophosphocholine*	Lipid	Lysolipid	0		1-oleoylglycerol (1-monoolein)	Lipid	Monoacylglycerol	0
5-methylthioadenosine (MTA)	Amino Acid	Polyamine Metabolism	C00170		1-oleoylglycerophosphoethanolamine	Lipid	Lysolipid	0
adenine	Nucleotide	Purine Metabolism, Adenine containing	C00147		1-oleoylglycerophosphoserine	Lipid	Lysolipid	0
alanine	Amino Acid	Alanine and Aspartate Metabolism	C00041		1-oleoylplasmenylethanolamine*	Lipid	Lysolipid	0
alpha-tocopherol	Cofactors and Vitamins	Tocopherol Metabolism	C02477		1-palmitoylglycerol (1-monopalmitin)	Lipid	Monoacylglycerol	0
ascorbate (Vitamin C)	Cofactors and Vitamins	Ascorbate and Aldarate Metabolism	C00072		1-palmitoylglycerophosphoethanolamine	Lipid	Lysolipid	0
asparagine	Amino Acid	Alanine and Aspartate Metabolism	C00152		1-palmitoylplasmenylethanolamine*	Lipid	Lysolipid	0
aspartate	Amino Acid	Alanine and Aspartate Metabolism	C00049		1-stearoylglycerol (1-monostearin)	Lipid	Monoacylglycerol	D01947
beta-alanine	Nucleotide	Pyrimidine Metabolism, Uracil containing	C00099		1-stearoylglycerophosphoethanolamine	Lipid	Lysolipid	0
campesterol	Lipid	Sterol	C01789		1-stearoylglycerophosphoinositol	Lipid	Lysolipid	0
C-glycosyltryptophan*	Amino Acid	Tryptophan Metabolism	0		2-aminoadipate	Amino Acid	Lysine Metabolism	C00956
cholestanol	Lipid	Sterol	C12978		2-aminobutyrate	Amino Acid	Methionine, Cysteine, SAM and Taurine Metabolism	C02261
cholesterol	Lipid	Sterol	C00187		2-arachidonoylglycerophosphoethanolamine*	Lipid	Lysolipid	0
erythronate*	Carbohydrate	Aminosugar Metabolism	0		2'-deoxycytidine	Nucleotide	Pyrimidine Metabolism, Cytidine containing	C00881
fructose-6-phosphate	Carbohydrate	Glycolysis, Gluconeogenesis, and Pyruvate Metabolism	C05345		2'-deoxycytidine 3'-monophosphate	Nucleotide	Pyrimidine Metabolism, Cytidine containing	0
fucose	Carbohydrate	Pentose Metabolism	C02095		2-linoleoylglycerol (2-monolinolein)	Lipid	Monoacylglycerol	0
fumarate	Energy	TCA Cycle	C00122		2-methylbutyrylcarnitine (C5)	Amino Acid	Leucine, Isoleucine and Valine Metabolism	0
gamma-glutamylglutamate	Peptide	Gamma-glutamyl Amino Acid	0		2-oleoylglycerophosphocholine*	Lipid	Lysolipid	0
glucose-6-phosphate (G6P)	Carbohydrate	Glycolysis, Gluconeogenesis, and Pyruvate Metabolism	C00668		2-oleoylglycerophosphoserine*	Lipid	Lysolipid	0
glycerol 2-phosphate	Xenobiotics	Chemical	C02979		2-palmitoylglycerophosphoethanolamine*	Lipid	Lysolipid	0
glycerol 3-phosphate (G3P)	Lipid	Glycerolipid Metabolism	C00093		3-(4-hydroxyphenyl)lactate	Amino Acid	Phenylalanine and Tyrosine Metabolism	C03672
glycine	Amino Acid	Glycine, Serine and Threonine Metabolism	C00037		3-hydroxybutyrate (BHBA)	Lipid	Ketone Bodies	C01089
homoserine	Amino Acid	Glycine, Serine and Threonine Metabolism	C00263		3-ureidopropionate	Nucleotide	Pyrimidine Metabolism, Uracil containing	C02642
isoleucine	Amino Acid	Leucine, Isoleucine and Valine Metabolism	C00407		5-methylthioadenosine (MTA)	Amino Acid	Polyamine Metabolism	C00170
mannose-6-phosphate	Carbohydrate	Fructose, Mannose and Galactose Metabolism	C00275		5-oxoproline	Amino Acid	Glutathione Metabolism	C01879
ornithine	Amino Acid	Urea cycle; Arginine and Proline Metabolism	C00077		acetylphosphate	Energy	Oxidative Phosphorylation	C00227
palmitoyl sphingomyelin	Lipid	Sphingolipid Metabolism	0		adenine	Nucleotide	Purine Metabolism, Adenine containing	C00147
proline	Amino Acid	Urea cycle; Arginine and Proline Metabolism	C00148		adenosine 2'-monophosphate (2'-AMP)	Nucleotide	Purine Metabolism, Adenine containing	C00946
ribitol	Carbohydrate	Pentose Metabolism	C00474		adrenate (22:4n6)	Lipid	Polyunsaturated Fatty Acid (n3 and n6)	C16527
ribose	Carbohydrate	Pentose Metabolism	C00121		alanine	Amino Acid	Alanine and Aspartate Metabolism	C00041
serine	Amino Acid	Glycine, Serine and Threonine Metabolism	C00065		alanylleucine	Peptide	Dipeptide	0
sorbitol	Carbohydrate	Fructose, Mannose and Galactose Metabolism	C00794		alanylphenylalanine	Peptide	Dipeptide	0
threonine	Amino Acid	Glycine, Serine and Threonine Metabolism	C00188		allantoin	Nucleotide	Purine Metabolism, (Hypo)Xanthine/Inosine containing	C02350
thymidine	Nucleotide	Pyrimidine Metabolism, Thymine containing	C00214		alpha-tocopherol	Cofactors and Vitamins	Tocopherol Metabolism	C02477
thymine	Nucleotide	Pyrimidine Metabolism, Thymine containing	C00178		arabitol	Carbohydrate	Pentose Metabolism	C00474
trans-4-hydroxyproline	Amino Acid	Urea cycle; Arginine and Proline Metabolism	C01157		arachidonate (20:4n6)	Lipid	Polyunsaturated Fatty Acid (n3 and n6)	C00219
tryptophan	Amino Acid	Tryptophan Metabolism	C00078		arginine	Amino Acid	Urea cycle; Arginine and Proline Metabolism	C00062
uracil	Nucleotide	Pyrimidine Metabolism, Uracil containing	C00106		ascorbate (Vitamin C)	Cofactors and Vitamins	Ascorbate and Aldarate Metabolism	C00072
urea	Amino Acid	Urea cycle; Arginine and Proline Metabolism	C00086		asparagine	Amino Acid	Alanine and Aspartate Metabolism	C00152
					asparagylleucine	Peptide	Dipeptide	0
					aspartate	Amino Acid	Alanine and Aspartate Metabolism	C00049
					aspartylleucine	Peptide	Dipeptide	0
					beta-alanine	Nucleotide	Pyrimidine Metabolism, Uracil containing	C00099
					beta-sitosterol	Lipid	Sterol	C01753
					campesterol	Lipid	Sterol	C01789
					catechol sulfate	Xenobiotics	Benzoate Metabolism	C00090
					C-glycosyltryptophan*	Amino Acid	Tryptophan Metabolism	0
					cholestanol	Lipid	Sterol	C12978
					cholesterol	Lipid	Sterol	C00187
					citrate	Energy	TCA Cycle	C00158
					creatine	Amino Acid	Creatine Metabolism	C00300
					cytidine	Nucleotide	Pyrimidine Metabolism, Cytidine containing	C00475
					cytidine 5'-monophosphate (5'-CMP)	Nucleotide	Pyrimidine Metabolism, Cytidine containing	C00055
					dihomo-linolenate (20:3n3 or n6)	Lipid	Polyunsaturated Fatty Acid (n3 and n6)	C03242
					dimethylarginine (SDMA + ADMA)	Amino Acid	Urea cycle; Arginine and Proline Metabolism	C03626
					erucate (22:1n9)	Lipid	Long Chain Fatty Acid	C08316
					erythritol	Xenobiotics	Food Component/Plant	C00503
					erythronate*	Carbohydrate	Aminosugar Metabolism	0
					ethanolamine	Lipid	Phospholipid Metabolism	C00189
					fructose	Carbohydrate	Fructose, Mannose and Galactose Metabolism	C00095
					fructose-6-phosphate	Carbohydrate	Glycolysis, Gluconeogenesis, and Pyruvate Metabolism	C05345
					fucose	Carbohydrate	Pentose Metabolism	C02095
					fumarate	Energy	TCA Cycle	C00122
					galactose	Carbohydrate	Fructose, Mannose and Galactose Metabolism	C01582
					gamma-aminobutyrate (GABA)	Amino Acid	Glutamate Metabolism	C00334
					gamma-glutamylalanine	Peptide	Gamma-glutamyl Amino Acid	0
					gamma-glutamylglutamate	Peptide	Gamma-glutamyl Amino Acid	0
					gamma-glutamylleucine	Peptide	Gamma-glutamyl Amino Acid	0
					gamma-glutamylphenylalanine	Peptide	Gamma-glutamyl Amino Acid	0
					gamma-glutamylthreonine*	Peptide	Gamma-glutamyl Amino Acid	0
					gamma-glutamyltryptophan	Peptide	Gamma-glutamyl Amino Acid	0
					gamma-glutamyltyrosine	Peptide	Gamma-glutamyl Amino Acid	0
					gamma-glutamylvaline	Peptide	Gamma-glutamyl Amino Acid	0
					glucose-6-phosphate (G6P)	Carbohydrate	Glycolysis, Gluconeogenesis, and Pyruvate Metabolism	C00668
					glutamate	Amino Acid	Glutamate Metabolism	C00025
					glutamate, gamma-methyl ester	Amino Acid	Glutamate Metabolism	0
					glutamine-leucine	Peptide	Dipeptide	0
					glycerol 2-phosphate	Xenobiotics	Chemical	C02979
					glycerol 3-phosphate (G3P)	Lipid	Glycerolipid Metabolism	C00093
					glycerophosphorylcholine (GPC)	Lipid	Phospholipid Metabolism	C00670
					glycine	Amino Acid	Glycine, Serine and Threonine Metabolism	C00037
					glycylleucine	Peptide	Dipeptide	C02155
					glycylproline	Peptide	Dipeptide	0
					hippurate	Xenobiotics	Benzoate Metabolism	C01586
					histidine	Amino Acid	Histidine Metabolism	C00135
					homocysteine	Amino Acid	Methionine, Cysteine, SAM and Taurine Metabolism	C00155
					homoserine	Amino Acid	Glycine, Serine and Threonine Metabolism	C00263
					hydroxybutyrylcarnitine*	Lipid	Fatty Acid Metabolism(Acyl Carnitine)	0
					hydroxyisovaleroyl carnitine	Amino Acid	Leucine, Isoleucine and Valine Metabolism	0
					inositol 1-phosphate (I1P)	Lipid	Inositol Metabolism	C04006
					isoleucine	Amino Acid	Leucine, Isoleucine and Valine Metabolism	C00407
					lactate	Carbohydrate	Glycolysis, Gluconeogenesis, and Pyruvate Metabolism	C00186
					leucine	Amino Acid	Leucine, Isoleucine and Valine Metabolism	C00123
					leucylserine	Peptide	Dipeptide	0
					leucylthreonine	Peptide	Dipeptide	0
					malate	Energy	TCA Cycle	C00149
					mannitol	Carbohydrate	Fructose, Mannose and Galactose Metabolism	C00392
					mannose	Carbohydrate	Fructose, Mannose and Galactose Metabolism	C00159
					mannose-6-phosphate	Carbohydrate	Fructose, Mannose and Galactose Metabolism	C00275
					methionine	Amino Acid	Methionine, Cysteine, SAM and Taurine Metabolism	C00073
					methylphosphate	Nucleotide	Purine and Pyrimidine Metabolism	0
					N6-acetyllysine	Amino Acid	Lysine Metabolism	C02727
					N-acetylalanine	Amino Acid	Alanine and Aspartate Metabolism	C02847
					N-acetylglucosamine 6-phosphate	Carbohydrate	Aminosugar Metabolism	C00357
					N-acetylmethionine	Amino Acid	Methionine, Cysteine, SAM and Taurine Metabolism	C02712
					N-acetylneuraminate	Carbohydrate	Aminosugar Metabolism	C00270
					N-acetylthreonine	Amino Acid	Glycine, Serine and Threonine Metabolism	C01118
					N-delta-acetylornithine*	Amino Acid	Urea cycle; Arginine and Proline Metabolism	0
					N-glycolylneuraminate	Xenobiotics	Food Component/Plant	C03410
					nicotinamide	Cofactors and Vitamins	Nicotinate and Nicotinamide Metabolism	C00153
					ornithine	Amino Acid	Urea cycle; Arginine and Proline Metabolism	C00077
					palmitoyl sphingomyelin	Lipid	Sphingolipid Metabolism	0
					phenylalanine	Amino Acid	Phenylalanine and Tyrosine Metabolism	C00079
					phosphate	Energy	Oxidative Phosphorylation	C00009
					pipecolate	Amino Acid	Lysine Metabolism	C00408
					pro-hydroxy-pro	Amino Acid	Urea cycle; Arginine and Proline Metabolism	0
					proline	Amino Acid	Urea cycle; Arginine and Proline Metabolism	C00148
					pseudouridine	Nucleotide	Pyrimidine Metabolism, Uracil containing	C02067
					putrescine	Amino Acid	Polyamine Metabolism	C00134
					ribitol	Carbohydrate	Pentose Metabolism	C00474
					riboflavin (Vitamin B2)	Cofactors and Vitamins	Riboflavin Metabolism	C00255
					ribose	Carbohydrate	Pentose Metabolism	C00121
					ribulose	Carbohydrate	Pentose Metabolism	C00309
					sarcosine (N-Methylglycine)	Amino Acid	Glycine, Serine and Threonine Metabolism	C00213
					sedoheptulose-7-phosphate	Carbohydrate	Pentose Phosphate Pathway	C05382
					serine	Amino Acid	Glycine, Serine and Threonine Metabolism	C00065
					serylleucine	Peptide	Dipeptide	0
					serylphenyalanine	Peptide	Dipeptide	0
					sorbitol	Carbohydrate	Fructose, Mannose and Galactose Metabolism	C00794
					stachydrine	Xenobiotics	Food Component/Plant	C10172
					threonate	Cofactors and Vitamins	Ascorbate and Aldarate Metabolism	C01620
					threonine	Amino Acid	Glycine, Serine and Threonine Metabolism	C00188
					threonylleucine	Peptide	Dipeptide	0
					thymidine	Nucleotide	Pyrimidine Metabolism, Thymine containing	C00214
					thymine	Nucleotide	Pyrimidine Metabolism, Thymine containing	C00178
					trans-4-hydroxyproline	Amino Acid	Urea cycle; Arginine and Proline Metabolism	C01157
					tryptophan	Amino Acid	Tryptophan Metabolism	C00078
					tyrosine	Amino Acid	Phenylalanine and Tyrosine Metabolism	C00082
					uracil	Nucleotide	Pyrimidine Metabolism, Uracil containing	C00106
					urea	Amino Acid	Urea cycle; Arginine and Proline Metabolism	C00086
					valine	Amino Acid	Leucine, Isoleucine and Valine Metabolism	C00183
					xanthine	Nucleotide	Purine Metabolism, (Hypo)Xanthine/Inosine containing	C00385
					xanthosine	Nucleotide	Purine Metabolism, (Hypo)Xanthine/Inosine containing	C01762
					xylitol	Carbohydrate	Pentose Metabolism	C00379
