# Supplementary material for: Metabolomics of oncogene-specific metabolic reprogramming during breast cancer
Source: Cancer Metab. 2018 Apr 3;6:5. doi: 10.1186/s40170-018-0175-6 (PMC5881178; doi:10.1186/s40170-018-0175-6)
Supplement: Supplementary file 7 — Raw data for CZE-MS/MS and list of significantly different metabolites from epithelial cells to adipocytes. Related to Fig. 1. This table contains all the metabolomics information for the fat pad/epithelium experiment, including raw data, statistical analysis, and identities of the significantly different metabolites. (XLSX 694 kb) [file 40170_2018_175_MOESM7_ESM.xlsx]

## Sheet: Legends
Additional File 7. Raw data for mass spec of fat pad vs. nipple
Related to Figure 1, Figure S2
Tabs
Significantly different mets	Significantly different metabolites between fat pad and nipple, including metabolite identity and pathway information
Raw Data	Raw CZE-MS/MS data for fat pad vs. nipple
Summary	Summing up metabolites with top fold changes, metabolites common across both tissues, etc.
Columns
Column K	UP indicates that the metabolite level is higher in epithelial cell-enriched tissues compared to adipocyte-enriched tissues

## Sheet: Significantly different mets
Super path	Sub pathway	Identification	XCMS Feature #	name	fold	log2fold	tstat	pvalue	qvalue	updown	mzmed	mzmin	mzmax	rtmed	rtmin	rtmax	npeaks	Fat pad	Nipple	maxint	mean1	sd1	mean2	sd2	Fat Pad A	Fat Pad B	Fat Pad C	Nipple A	Nipple B	Nipple C	Column1	Column2	Column3	Column4	Column5	Column6	Column7	Column8	Column9	Column10	Column11	Column12	Column13	Column14	Column15	Column16	Column17	Column18	Column19
Lipid	Phospholipid Metabolism	phosphoethanolamine	1	M141T4	37.0494	5.21138	15.9204	0.00265769	0.300573	UP	141.113	141.113	141.113	4.19552	4.16655	4.2245	2	2	0	599000	41511.1	34358.4	1.53796e+06	159138	29035.3	15133.5	80364.4	1.72171e+06	1.44701e+06	1.44516e+06
Peptide	Dipeptide	alanylleucine	2	M204T4_3	8.19469	3.03469	6.57415	0.00356642	0.300573	UP	204.135	204.133	204.137	3.51788	3.51138	3.52438	2	0	2	19614.6	1971.75	3415.17	18204.8	2574.45	0	0	5915.25	16306.6	21135.2	17172.6
Amino Acid	Glycine,Serine and Threonine Metabolism	glycine	3	M62T9	1.61303	0.689773	5.11635	0.00772835	0.300573	UP	62.0426	62.0425	62.0426	9.45572	8.82682	9.46107	3	2	1	18307.5	39740.7	6409.06	64103	5190.73	44399.9	32431.7	42390.6	67271.2	66925.2	58112.6
Amino Acid	Glycine,Serine and Threonine Metabolism	N-Acetylthreonine	4	M159T3_3	5.44163	2.44404	5.07431	0.00859109	0.300573	UP	159.05	159.05	159.05	3.10986	2.99373	3.37805	4	2	0	1628255	2.86024e+06	2.61434e+06	1.55644e+07	3.45971e+06	2.61903e+06	374870	5.58683e+06	1.7907e+07	1.71955e+07	1.15906e+07
Lipid	Glycerolipid Metabolism	Glycerol	5	M205T3_1	6.19723	2.63162	6.07153	0.00881345	0.300573	UP	204.995	204.995	204.995	3.16627	3.12088	3.21167	2	2	0	100005	94140.4	64691.6	583409	123679	81068.3	36983.1	164370	703076	591076	456075
Carbohydrate	Glycolysis, Gluconeogenesis and Pyruvate Metabolism	Lactate	6	M117T3_2	6.38437	2.67455	4.84865	0.00920845	0.300573	UP	117.021	117.021	117.021	3.07572	2.98605	3.49955	5	2	0	945783	580966	865476	3.7091e+06	706847	91554.9	71081.7	1.58026e+06	4.33027e+06	3.85705e+06	2.93999e+06
Amino Acid	Lysine Metabolism	5- AminoValerate	7	M119T3_1	3.56224	1.83279	4.65987	0.00964383	0.300573	UP	118.981	118.981	118.981	2.77202	2.76455	2.7795	2	2	0	132459	161438	111300	575080	106070	125489	72554.5	286269	673075	589713	462453
Xenobiotics	Benzoate Metabolism	Cycloheptanoic acid	8	M94T7	15.7261	3.97509	9.47813	0.00984215	0.300573	UP	94.0395	94.0395	94.0395	7.11455	6.94388	7.98522	3	0	3	16601.9	2230.53	767.594	35077.5	5953.23	2258.9	1449.14	2983.54	40647	35782.2	28803.3
Lipid	Phospholipid Metabolism	choline	9	M105T15	6.92492	2.7918	8.94129	0.0102627	0.300573	UP	104.992	104.992	104.992	14.9567	13.3127	16.5137	55	0	2	53601.6	11451.2	2211.81	79298.7	12955.6	11019.4	9487.14	13847.1	83750.3	64704.3	89441.6
lipid	long chain Fatty Acid	myrostoleate (14:1n5)	10	M226T7_1	7.21252	2.8505	5.46794	0.0114653	0.300573	UP	226.005	226.005	226.005	6.98573	6.9509	7.15088	3	0	2	16262.1	3744.64	3605.71	27909.1	6751.99	7193.15	4040.79	0	34803.4	21309	27614.9
Carbohydrate	Glycolysis, Gluconeogenesis and Pyruvate Metabolism	2-Hydroxypropionic acid	11	M91T8	4.32157	2.11156	6.25247	0.0124612	0.300573	UP	91.0386	91.0385	91.0386	7.54647	7.43272	7.66022	2	0	2	20628.9	14099.3	4727.24	60931.3	12081.4	8794.67	17866.2	15637.1	62437.6	48167.3	72188.9
Amino Acid	Glycine,Serine and Threonine Metabolism	N-Acetylthreonine	12	M161T3_2	4.63231	2.21173	4.60999	0.0126225	0.300573	UP	161.012	161.011	161.014	2.7795	2.75705	3.05333	3	2	0	184810	156950	124286	727041	174446	125104	51685.5	294060	869583	779029	532510
Amino Acid	histidine metabolism	histidine	13	M155T5_2	2.90442	-1.53825	-4.27721	0.0138079	0.300573	DOWN	155.087	155.087	155.087	4.66388	4.66288	4.66488	2	0	2	38422.8	93971.5	19180.6	32354.6	15959	72420.7	100323	109171	40543	13963.5	42557.3
Xenobiotics	metabolism of xenobiotics	1,1-Dichloroethylene	14	M79T3	2.82242	1.49693	4.21718	0.0138189	0.300573	UP	78.9517	78.9516	78.9517	3.1611	3.12088	3.20132	2	2	0	67078.9	74433	41393.3	210081	37289.1	77735.6	31487.4	114076	253120	189682	187442
Lipid	medium chain fatty acid	caprate (10:0)	15	M170T9_2	2.57731	1.36587	4.24153	0.0148018	0.300573	UP	170.117	170.117	170.117	9.22012	8.886	9.55423	2	2	0	29190.1	33439.7	13348.9	86184.4	16903.2	40741.3	41545.1	18032.6	89340.5	101287	67925.6
Xenobiotics	Drug	penicillin G	16	M335T9	2.63138	1.39582	4.18737	0.0158927	0.300573	UP	335.064	335.064	335.064	9.41738	8.78898	9.42088	3	2	1	30081.4	26855.9	11005.8	70668.2	14397.7	39081.3	23748.8	17737.8	63076.3	61655.2	87272.9
Amino Acid	glutamate metabolism	glutamate	17	M148T7_1	4.42736	2.14645	4.6878	0.019788	0.300573	UP	147.974	147.974	147.974	6.84538	6.80288	6.98205	3	0	2	15551.8	6710.46	3723.37	29709.7	7638.61	9626.22	2516.3	7988.87	36675.3	30912.9	21540.9
Amino Acid	phenyalanine and Tryosine metabolism	phenylacetate	18	M135T1	3.12551	1.64409	3.76784	0.0203528	0.300573	UP	135.023	135.023	135.023	1.08588	0.0188817	1.20955	3	2	0	101148	102823	75881.6	321374	65844.5	179390	27645.5	101433	397022	290151	276949
Lipid	Carnitine Metabolism	3-dehydrpcarnitine	19	M161T3_1	3.28501	1.7159	4.54175	0.0218256	0.300573	UP	161	161	161	2.76828	2.75705	2.7795	2	2	0	187911	213957	80848.2	702849	168004	254299	120876	266695	869117	706269	533161
Lipid	medium chain fatty acid; leucine metabolite	3-methylpentanedioic acid	20	M85T4	3.44291	1.78363	3.8156	0.0226234	0.300573	UP	85.0279	85.0255	85.028	3.50238	2.91517	3.52438	3	1	2	147408	93426.3	60247.3	321658	84284.9	29266.4	102217	148795	418470	281888	264617
Xenobiotics	Nutrient; food additive	3-Methylsulfinylpropyl isothiocyanate	21	M61T3_1	4.57002	2.1922	3.9277	0.0227974	0.300573	UP	60.9572	60.9572	60.9573	2.76828	2.75705	2.7795	2	2	0	593620	490185	646326	2.24016e+06	421663	166433	69716.3	1.23441e+06	2.36216e+06	2.58737e+06	1.77095e+06
Carbohydrate	Glycolysis, Gluconeogenesis and Pyruvate Metabolism	Glycerate	22	M189T3_2	2.82904	1.50031	3.59551	0.0242874	0.300573	UP	189.043	189.043	189.043	2.76686	2.76455	2.76917	2	2	0	83383.2	49773	33853	140810	27878.4	84354.7	16699	48265.4	128654	121073	172702
Amino Acid	phenyalanine and Tryosine metabolism	phenylalanine	23	M167T7_1	2.72731	1.44748	3.44658	0.0261414	0.300573	UP	167.07	167.07	167.07	7.22839	7.08972	7.40555	4	1	2	186016	210875	130174	575120	128692	355713	173263	103647	701822	579012	444527
Lipid	Polyunsaturated fatty Acid (n3, n6)	linolenate	24	M279T2	5.71674	2.51519	3.56567	0.026503	0.300573	UP	278.954	278.953	278.955	1.84738	1.66472	2.03005	2	0	2	8307.39	3197.11	4409.7	18277	5849.19	8288.6	705.494	597.227	24846.8	16349.4	13635
Xenobiotics	Nutrient; food additive	Nitrosyl Chloride	25	M83T7_1	4.12368	-2.04393	-3.44045	0.0267369	0.300573	DOWN	83.0068	83.0067	83.0068	7.47555	7.43972	7.67538	3	0	2	107642	395060	111945	95802.7	100826	328172	524296	332711	39057.6	36135.9	212215
Amino Acid	urea cycle; Arg proline metabolism	Urea	26	M170T3	5.74965	2.52347	4.55116	0.0267923	0.300573	UP	170.092	170.092	170.092	3.10547	3.0744	3.13655	2	0	2	40264.3	13860	9169.77	79690.4	23314.8	3803.37	21757.6	16019.2	98349.6	53554.4	87167.3
Xenobiotics	Nutrient; food additive	3-Methylsulfinylpropyl isothiocyanate	27	M61T3_2	4.48446	2.16493	3.522	0.0269453	0.300573	UP	60.9949	60.9949	60.9949	3.02353	2.99373	3.05333	2	2	0	602970	1.05678e+06	1.43141e+06	4.73909e+06	1.10923e+06	380685	88657.3	2.701e+06	5.42164e+06	5.33644e+06	3.45921e+06
Amino Acid	histidine metabolism	histamine	28	M112T7_3	6.24061	2.64169	3.82734	0.026962	0.300573	UP	112.028	112.028	112.037	7.06922	6.27372	7.29688	7	2	3	122954	37244.5	45353.4	232428	75797.3	87999.8	23040.8	692.841	155793	307359	234134
Lipid	phospholipid metabolism	choline phosphate	29	M185T3_2	3.23114	1.69204	3.41023	0.0271867	0.300573	UP	185.012	185.012	185.012	2.77202	2.76455	2.7795	2	2	0	34869.4	34804.9	27003.5	112460	28746.8	61718.8	34983.2	7712.69	131065	126964	79350.2
Lipid	Phospholipid Metabolism	choline	30	M105T10	5.18977	2.37567	5.32274	0.0275462	0.300573	UP	104.992	104.992	104.992	10.2101	9.46522	10.5984	23	0	2	61051.7	48725.2	14082.9	252873	64920.9	64626.8	37827.6	43721.3	324418	197716	236485
Lipid	Glycerolipid Metabolism	PC (O-10:1(9E)/0:0)	31	M395T0	6.2596	2.64607	3.8661	0.0290565	0.300573	UP	395.08	395.079	395.08	0.448466	0.20405	0.678217	8	0	2	14653	6875.33	7909.12	43818.6	14538.9	15518.9	5107.09	0	51363.8	27058.2	53033.8
Amino Acid	urea cycle; Arg proline metabolism	ornithine	32	M143T3_3	2.66708	1.41526	3.46376	0.0296022	0.300573	UP	143.035	143.035	143.035	3.02353	2.99373	3.05333	2	2	0	151014	195586	96249.8	521643	131603	292592	100111	194055	631503	557638	375787
Lipid	phospholipid metabolism	choline	33	M105T12	3.97304	1.99024	4.26016	0.0297744	0.300573	UP	104.992	104.992	104.992	11.8771	10.6824	13.2891	49	0	2	56365.7	25599.6	11894.3	101708	28566.1	25531.8	13739.4	37527.6	131073	74014.6	100037
Lipid	Amino fatty acids	2-Amino-3-hydroxypropanoic acid	34	M105T7	2.39448	-1.25971	-4.49218	0.0300535	0.300573	DOWN	105.054	105.054	105.054	7.24988	7.14472	7.35505	2	0	2	23298.3	93008.9	7000.41	38843.1	19676.5	86958.9	100676	91391.2	26967.2	28006.4	61555.6
Lipid	Glycerolipid Metabolism	PG (16:0/0:0)	35	M484T6	26.1446	4.70844	5.16156	0.0315299	0.300573	UP	484.118	484.117	484.118	5.54513	4.45588	6.49722	4	0	3	20632.6	1181.31	2046.09	37415.3	11985.6	0	0	3543.93	49599.6	25638.9	37007.4
Carbohydrate	Glycolysis, Gluconeogenesis and Pyruvate Metabolism	2,3-dihydroxypropanoic acid/ glyceric acid	36	M145T10_2	2.02155	1.01546	3.39327	0.0319867	0.300573	UP	144.995	144.995	144.995	9.51138	8.86432	9.54672	3	2	1	104511	129237	39223.6	261259	54797.8	165557	87643.3	134509	246555	215312	321908
Amino Acid	methionine, Cysteine, SAM and Taurine Metabolism	D-Alpha-aminobutyric acid	37	M104T3_1	7.62574	2.93088	5.03796	0.0324917	0.300573	UP	104.07	104.07	104.07	2.9173	2.88655	2.94805	2	0	2	28553.3	8809.59	3627.69	67179.6	19737	4961.34	9300.75	12166.7	77388	44429.1	79721.7
nucleotides	pyrimidine synthesis	Orotic Acid	38	M101T5_1	3.78148	1.91895	3.41983	0.0326073	0.300573	UP	100.999	100.999	100.999	5.4321	5.42798	5.43622	2	2	0	149004	113959	132681	430932	90378	54771.5	21171.7	265933	487705	478379	326711
Amino Acid	Leucine, Isoleucine and Valine metabolism	2,3-Dihydroxy-isovalerate	39	M195T7_3	1.6513	0.7236	3.16907	0.0348787	0.300573	UP	195.122	195.122	195.122	7.18638	7.07588	7.29688	2	0	2	9437.5	6973.89	1877.89	11516	1623.62	6801.79	8931.91	5187.97	10340.2	13368.5	10839.2
Carbohydrate	glycosyl-amino acids;organic acid and derivatives	acetylglucosaminylasparagine	40	M374T1	2.66056	1.41173	3.1619	0.0348966	0.300573	UP	374.097	374.097	374.097	0.68605	0.0112183	0.972555	10	0	2	22509	33390	22805.8	88836.1	20059.8	55547	34636.7	9986.43	69415.3	109479	87614.1
nucleotides	pyrimidine metabolism; uracil containing	3-Ureidopropionic acid	41	M133T3_2	3.10432	-1.63428	-3.71543	0.0360737	0.300573	DOWN	133.06	133.06	133.06	3.35397	3.32988	3.37807	2	0	2	54375.5	169187	48099.8	54500.6	23342.3	157546	127977	222039	55780.8	30544.5	77176.4
nucleotides	pyrimidine metabolism; uracil containing	3-Ureidopropionic acid	42	M133T6_1	2.41658	-1.27296	-3.78299	0.0368373	0.300573	DOWN	133.068	133.068	133.069	5.64197	5.59538	5.68855	2	0	2	47316.4	148504	36322.9	61452.1	16407.5	113886	145305	186320	78731.4	46083.9	59541
Amino Acid	Glycine,Serine and Threonine Metabolism	betaine aldehyde; N-Methyldiethanolamine	43	M121T3_3	4.72781	2.24117	3.5545	0.0380751	0.300573	UP	121.023	121.023	121.023	3.37217	3.04572	3.53773	5	2	0	74099.9	49895.9	41565.9	235898	80542.8	24213.6	27622.3	97851.7	285851	278861	142983
Xenobiotics	Benzoate Metabolism	Benzoyl phosphate	44	M225T2	10.2205	3.3534	4.65755	0.038469	0.300573	UP	224.992	224.992	224.992	2.07757	2.02338	2.9359	5	0	3	36799.5	7648.62	4514.34	78172.9	25835.1	12834.3	5515.33	4596.28	102639	80721.4	51158
Carbohydrate	AminoSugar metabolism	N-Acetylneuraminic acid 9-phosphate	45	M204T7_2	12.9468	3.69452	4.30823	0.0391944	0.300573	UP	204.055	204.055	204.063	7.29688	7.08972	7.37855	5	1	3	39925.6	6320.3	7990.73	83444.3	29959.1	15302.1	3658.75	0	94497.9	106306	49528.9
Peptide	Dipeptide	Asparaginyl-Glycine	46	M104T5_2	5.54499	2.47118	4.64668	0.0412837	0.300573	UP	104.057	104.057	104.057	5.0358	5.01422	5.05738	2	0	2	38418.7	16246.1	3089.46	90084.4	27349.3	18045.7	18013.9	12678.7	112691	59684.3	97877.5
Peptide	Dipeptide	Aspartyl-Aspartate	47	M249T5	14.5872	3.86663	4.51719	0.0418488	0.300573	UP	249.071	249.071	249.071	4.7668	4.75688	4.77672	2	0	2	7723.92	950.366	863.156	15685	5583.47	0	1685.63	1165.47	21808.2	10875.6	14371.3
Lipid	medium chain fatty acids	pelargonate (9:0)	48	M157T3_3	5.39164	2.43072	4.16523	0.0421602	0.300573	UP	157.08	157.08	157.08	3.04022	3.00738	3.07305	2	0	2	57951.4	24221	11336.4	130591	42755.1	11362.2	28529.1	32771.9	165470	82893	143410
Amino Acid	Lysine Metabolism	lysine	49	M148T5_1	6.86516	2.77929	4.39412	0.0423896	0.300573	UP	148.047	148.045	148.048	5.02863	5.01422	5.04305	2	0	2	27333.8	3992.28	1711.67	27407.6	9069.64	2902.16	5965.12	3109.56	37653.9	24160.3	20408.7
nucleotides	pyrimidine metabolism;	2-oxopropanoic acid	50	M76T4_1	3.71614	1.8938	3.64248	0.0427951	0.300573	UP	76.0211	76.0211	76.0211	3.67547	3.67372	3.67723	2	0	2	19050	10565.8	5286.02	39264	12581	16329.4	5943.91	9424.14	51893.4	26732	39166.5
Lipid	phospholipid metabolism	O-Phosphoethanolamine	51	M164T9	9.45452	3.241	4.42608	0.0440393	0.300573	UP	164.008	164.008	164.008	9.38688	8.7785	9.39105	3	2	1	155132	53310.2	25105.6	504022	174580	82101	35980.4	41849.2	540568	657437	314062
Amino Acid	Glycine,Serine and Threonine Metabolism	L-threonine	52	M164T3_2	3.72021	1.89538	2.87421	0.0454102	0.300573	UP	164.03	164.03	164.03	3.02353	2.99373	3.05333	2	2	0	182469	180817	204291	672677	214756	416500	71619.9	54330.2	862418	716078	439535
Xenobiotics	food component/plant	1. 3-Nitroso-(R)-4-Thiazolidinecarboxylic acid	53	M101T8	3.82203	-1.93434	-2.93868	0.0464677	0.300573	DOWN	100.991	100.991	100.991	7.55739	7.4469	7.66788	2	0	2	183495	914576	239506	239291	317883	1.16228e+06	897234	684212	68409.7	43396.4	606066
Xenobiotics	food component/plant	N-Nitroso-pyrrolidine	54	M101T5_2	3.19817	-1.67725	-4.24118	0.0478244	0.300573	DOWN	101.07	101.07	101.07	4.97406	4.9559	4.99222	2	0	2	207369	836477	33342.7	261549	232415	798483	860864	850086	166890	91400.8	526356
Lipid	long chain Fatty Acid	myrostoleate (14:1n5)	55	M224T7_2	4.68072	2.22673	3.46777	0.0486359	0.300573	UP	224.001	224.001	224.001	7.08288	7.03455	7.23872	3	0	2	29248.8	7449.91	5215.74	34870.9	12664	8804.38	11854.8	1690.54	21362.7	46475	36775.1
Amino acid	Phenylalanine and Tyrosine Metabolism	phenyllactate (PLA)	56	M164T7_2	4.98646	2.31802	3.85432	0.048848	0.300573	UP	164.008	164.008	164.008	7.0613	6.97172	7.15088	2	0	2	163057	125697	59371	626781	217209	148621	170188	58281.2	765122	376431	738789
[truncated: 5,000 more columns]

## Sheet: Raw Data
	name	fold	log2fold	tstat	pvalue	qvalue	updown	mzmed	mzmin	mzmax	rtmed	rtmin	rtmax	npeaks	1_CX1197FC	2_CX1197NC	maxint	mean1	sd1	mean2	sd2	042315_CX1197CF_14h00	042315_CX1197CF_14h49	042315_CX1197CF_16h39	042315_CX1197CN_1_9h57	042315_CX1197CN_2_10h25	042315_CX1197CN_5_11h26
1	M141T4	37.0494	5.21138	15.9204	0.00265769	0.300573	UP	141.113	141.113	141.113	4.19552	4.16655	4.2245	2	2	0	599000	41511.1	34358.4	1.53796e+06	159138	29035.3	15133.5	80364.4	1.72171e+06	1.44701e+06	1.44516e+06
2	M204T4_3	8.19469	3.03469	6.57415	0.00356642	0.300573	UP	204.135	204.133	204.137	3.51788	3.51138	3.52438	2	0	2	19614.6	1971.75	3415.17	18204.8	2574.45	0	0	5915.25	16306.6	21135.2	17172.6
3	M62T9	1.61303	0.689773	5.11635	0.00772835	0.300573	UP	62.0426	62.0425	62.0426	9.45572	8.82682	9.46107	3	2	1	18307.5	39740.7	6409.06	64103	5190.73	44399.9	32431.7	42390.6	67271.2	66925.2	58112.6
4	M159T3_3	5.44163	2.44404	5.07431	0.00859109	0.300573	UP	159.05	159.05	159.05	3.10986	2.99373	3.37805	4	2	0	1628255	2.86024e+06	2.61434e+06	1.55644e+07	3.45971e+06	2.61903e+06	374870	5.58683e+06	1.7907e+07	1.71955e+07	1.15906e+07
5	M205T3_1	6.19723	2.63162	6.07153	0.00881345	0.300573	UP	204.995	204.995	204.995	3.16627	3.12088	3.21167	2	2	0	100005	94140.4	64691.6	583409	123679	81068.3	36983.1	164370	703076	591076	456075
6	M117T3_2	6.38437	2.67455	4.84865	0.00920845	0.300573	UP	117.021	117.021	117.021	3.07572	2.98605	3.49955	5	2	0	945783	580966	865476	3.7091e+06	706847	91554.9	71081.7	1.58026e+06	4.33027e+06	3.85705e+06	2.93999e+06
7	M119T3_1	3.56224	1.83279	4.65987	0.00964383	0.300573	UP	118.981	118.981	118.981	2.77202	2.76455	2.7795	2	2	0	132459	161438	111300	575080	106070	125489	72554.5	286269	673075	589713	462453
8	M94T7	15.7261	3.97509	9.47813	0.00984215	0.300573	UP	94.0395	94.0395	94.0395	7.11455	6.94388	7.98522	3	0	3	16601.9	2230.53	767.594	35077.5	5953.23	2258.9	1449.14	2983.54	40647	35782.2	28803.3
9	M105T15	6.92492	2.7918	8.94129	0.0102627	0.300573	UP	104.992	104.992	104.992	14.9567	13.3127	16.5137	55	0	2	53601.6	11451.2	2211.81	79298.7	12955.6	11019.4	9487.14	13847.1	83750.3	64704.3	89441.6
10	M226T7_1	7.21252	2.8505	5.46794	0.0114653	0.300573	UP	226.005	226.005	226.005	6.98573	6.9509	7.15088	3	0	2	16262.1	3744.64	3605.71	27909.1	6751.99	7193.15	4040.79	0	34803.4	21309	27614.9
11	M91T8	4.32157	2.11156	6.25247	0.0124612	0.300573	UP	91.0386	91.0385	91.0386	7.54647	7.43272	7.66022	2	0	2	20628.9	14099.3	4727.24	60931.3	12081.4	8794.67	17866.2	15637.1	62437.6	48167.3	72188.9
12	M161T3_2	4.63231	2.21173	4.60999	0.0126225	0.300573	UP	161.012	161.011	161.014	2.7795	2.75705	3.05333	3	2	0	184810	156950	124286	727041	174446	125104	51685.5	294060	869583	779029	532510
13	M155T5_2	2.90442	-1.53825	-4.27721	0.0138079	0.300573	DOWN	155.087	155.087	155.087	4.66388	4.66288	4.66488	2	0	2	38422.8	93971.5	19180.6	32354.6	15959	72420.7	100323	109171	40543	13963.5	42557.3
14	M79T3	2.82242	1.49693	4.21718	0.0138189	0.300573	UP	78.9517	78.9516	78.9517	3.1611	3.12088	3.20132	2	2	0	67078.9	74433	41393.3	210081	37289.1	77735.6	31487.4	114076	253120	189682	187442
15	M170T9_2	2.57731	1.36587	4.24153	0.0148018	0.300573	UP	170.117	170.117	170.117	9.22012	8.886	9.55423	2	2	0	29190.1	33439.7	13348.9	86184.4	16903.2	40741.3	41545.1	18032.6	89340.5	101287	67925.6
16	M335T9	2.63138	1.39582	4.18737	0.0158927	0.300573	UP	335.064	335.064	335.064	9.41738	8.78898	9.42088	3	2	1	30081.4	26855.9	11005.8	70668.2	14397.7	39081.3	23748.8	17737.8	63076.3	61655.2	87272.9
17	M148T7_1	4.42736	2.14645	4.6878	0.019788	0.300573	UP	147.974	147.974	147.974	6.84538	6.80288	6.98205	3	0	2	15551.8	6710.46	3723.37	29709.7	7638.61	9626.22	2516.3	7988.87	36675.3	30912.9	21540.9
18	M135T1	3.12551	1.64409	3.76784	0.0203528	0.300573	UP	135.023	135.023	135.023	1.08588	0.0188817	1.20955	3	2	0	101148	102823	75881.6	321374	65844.5	179390	27645.5	101433	397022	290151	276949
19	M161T3_1	3.28501	1.7159	4.54175	0.0218256	0.300573	UP	161	161	161	2.76828	2.75705	2.7795	2	2	0	187911	213957	80848.2	702849	168004	254299	120876	266695	869117	706269	533161
20	M85T4	3.44291	1.78363	3.8156	0.0226234	0.300573	UP	85.0279	85.0255	85.028	3.50238	2.91517	3.52438	3	1	2	147408	93426.3	60247.3	321658	84284.9	29266.4	102217	148795	418470	281888	264617
21	M61T3_1	4.57002	2.1922	3.9277	0.0227974	0.300573	UP	60.9572	60.9572	60.9573	2.76828	2.75705	2.7795	2	2	0	593620	490185	646326	2.24016e+06	421663	166433	69716.3	1.23441e+06	2.36216e+06	2.58737e+06	1.77095e+06
22	M189T3_2	2.82904	1.50031	3.59551	0.0242874	0.300573	UP	189.043	189.043	189.043	2.76686	2.76455	2.76917	2	2	0	83383.2	49773	33853	140810	27878.4	84354.7	16699	48265.4	128654	121073	172702
23	M167T7_1	2.72731	1.44748	3.44658	0.0261414	0.300573	UP	167.07	167.07	167.07	7.22839	7.08972	7.40555	4	1	2	186016	210875	130174	575120	128692	355713	173263	103647	701822	579012	444527
24	M279T2	5.71674	2.51519	3.56567	0.026503	0.300573	UP	278.954	278.953	278.955	1.84738	1.66472	2.03005	2	0	2	8307.39	3197.11	4409.7	18277	5849.19	8288.6	705.494	597.227	24846.8	16349.4	13635
25	M83T7_1	4.12368	-2.04393	-3.44045	0.0267369	0.300573	DOWN	83.0068	83.0067	83.0068	7.47555	7.43972	7.67538	3	0	2	107642	395060	111945	95802.7	100826	328172	524296	332711	39057.6	36135.9	212215
26	M170T3	5.74965	2.52347	4.55116	0.0267923	0.300573	UP	170.092	170.092	170.092	3.10547	3.0744	3.13655	2	0	2	40264.3	13860	9169.77	79690.4	23314.8	3803.37	21757.6	16019.2	98349.6	53554.4	87167.3
27	M61T3_2	4.48446	2.16493	3.522	0.0269453	0.300573	UP	60.9949	60.9949	60.9949	3.02353	2.99373	3.05333	2	2	0	602970	1.05678e+06	1.43141e+06	4.73909e+06	1.10923e+06	380685	88657.3	2.701e+06	5.42164e+06	5.33644e+06	3.45921e+06
28	M112T7_3	6.24061	2.64169	3.82734	0.026962	0.300573	UP	112.028	112.028	112.037	7.06922	6.27372	7.29688	7	2	3	122954	37244.5	45353.4	232428	75797.3	87999.8	23040.8	692.841	155793	307359	234134
29	M185T3_2	3.23114	1.69204	3.41023	0.0271867	0.300573	UP	185.012	185.012	185.012	2.77202	2.76455	2.7795	2	2	0	34869.4	34804.9	27003.5	112460	28746.8	61718.8	34983.2	7712.69	131065	126964	79350.2
30	M105T10	5.18977	2.37567	5.32274	0.0275462	0.300573	UP	104.992	104.992	104.992	10.2101	9.46522	10.5984	23	0	2	61051.7	48725.2	14082.9	252873	64920.9	64626.8	37827.6	43721.3	324418	197716	236485
31	M395T0	6.2596	2.64607	3.8661	0.0290565	0.300573	UP	395.08	395.079	395.08	0.448466	0.20405	0.678217	8	0	2	14653	6875.33	7909.12	43818.6	14538.9	15518.9	5107.09	0	51363.8	27058.2	53033.8
32	M143T3_3	2.66708	1.41526	3.46376	0.0296022	0.300573	UP	143.035	143.035	143.035	3.02353	2.99373	3.05333	2	2	0	151014	195586	96249.8	521643	131603	292592	100111	194055	631503	557638	375787
33	M105T12	3.97304	1.99024	4.26016	0.0297744	0.300573	UP	104.992	104.992	104.992	11.8771	10.6824	13.2891	49	0	2	56365.7	25599.6	11894.3	101708	28566.1	25531.8	13739.4	37527.6	131073	74014.6	100037
34	M105T7	2.39448	-1.25971	-4.49218	0.0300535	0.300573	DOWN	105.054	105.054	105.054	7.24988	7.14472	7.35505	2	0	2	23298.3	93008.9	7000.41	38843.1	19676.5	86958.9	100676	91391.2	26967.2	28006.4	61555.6
35	M484T6	26.1446	4.70844	5.16156	0.0315299	0.300573	UP	484.118	484.117	484.118	5.54513	4.45588	6.49722	4	0	3	20632.6	1181.31	2046.09	37415.3	11985.6	0	0	3543.93	49599.6	25638.9	37007.4
36	M145T10_2	2.02155	1.01546	3.39327	0.0319867	0.300573	UP	144.995	144.995	144.995	9.51138	8.86432	9.54672	3	2	1	104511	129237	39223.6	261259	54797.8	165557	87643.3	134509	246555	215312	321908
37	M104T3_1	7.62574	2.93088	5.03796	0.0324917	0.300573	UP	104.07	104.07	104.07	2.9173	2.88655	2.94805	2	0	2	28553.3	8809.59	3627.69	67179.6	19737	4961.34	9300.75	12166.7	77388	44429.1	79721.7
38	M101T5_1	3.78148	1.91895	3.41983	0.0326073	0.300573	UP	100.999	100.999	100.999	5.4321	5.42798	5.43622	2	2	0	149004	113959	132681	430932	90378	54771.5	21171.7	265933	487705	478379	326711
39	M195T7_3	1.6513	0.7236	3.16907	0.0348787	0.300573	UP	195.122	195.122	195.122	7.18638	7.07588	7.29688	2	0	2	9437.5	6973.89	1877.89	11516	1623.62	6801.79	8931.91	5187.97	10340.2	13368.5	10839.2
40	M374T1	2.66056	1.41173	3.1619	0.0348966	0.300573	UP	374.097	374.097	374.097	0.68605	0.0112183	0.972555	10	0	2	22509	33390	22805.8	88836.1	20059.8	55547	34636.7	9986.43	69415.3	109479	87614.1
41	M133T3_2	3.10432	-1.63428	-3.71543	0.0360737	0.300573	DOWN	133.06	133.06	133.06	3.35397	3.32988	3.37807	2	0	2	54375.5	169187	48099.8	54500.6	23342.3	157546	127977	222039	55780.8	30544.5	77176.4
42	M133T6_1	2.41658	-1.27296	-3.78299	0.0368373	0.300573	DOWN	133.068	133.068	133.069	5.64197	5.59538	5.68855	2	0	2	47316.4	148504	36322.9	61452.1	16407.5	113886	145305	186320	78731.4	46083.9	59541
43	M121T3_3	4.72781	2.24117	3.5545	0.0380751	0.300573	UP	121.023	121.023	121.023	3.37217	3.04572	3.53773	5	2	0	74099.9	49895.9	41565.9	235898	80542.8	24213.6	27622.3	97851.7	285851	278861	142983
44	M225T2	10.2205	3.3534	4.65755	0.038469	0.300573	UP	224.992	224.992	224.992	2.07757	2.02338	2.9359	5	0	3	36799.5	7648.62	4514.34	78172.9	25835.1	12834.3	5515.33	4596.28	102639	80721.4	51158
45	M204T7_2	12.9468	3.69452	4.30823	0.0391944	0.300573	UP	204.055	204.055	204.063	7.29688	7.08972	7.37855	5	1	3	39925.6	6320.3	7990.73	83444.3	29959.1	15302.1	3658.75	0	94497.9	106306	49528.9
46	M104T5_2	5.54499	2.47118	4.64668	0.0412837	0.300573	UP	104.057	104.057	104.057	5.0358	5.01422	5.05738	2	0	2	38418.7	16246.1	3089.46	90084.4	27349.3	18045.7	18013.9	12678.7	112691	59684.3	97877.5
47	M249T5	14.5872	3.86663	4.51719	0.0418488	0.300573	UP	249.071	249.071	249.071	4.7668	4.75688	4.77672	2	0	2	7723.92	950.366	863.156	15685	5583.47	0	1685.63	1165.47	21808.2	10875.6	14371.3
48	M157T3_3	5.39164	2.43072	4.16523	0.0421602	0.300573	UP	157.08	157.08	157.08	3.04022	3.00738	3.07305	2	0	2	57951.4	24221	11336.4	130591	42755.1	11362.2	28529.1	32771.9	165470	82893	143410
49	M148T5_1	6.86516	2.77929	4.39412	0.0423896	0.300573	UP	148.047	148.045	148.048	5.02863	5.01422	5.04305	2	0	2	27333.8	3992.28	1711.67	27407.6	9069.64	2902.16	5965.12	3109.56	37653.9	24160.3	20408.7
50	M76T4_1	3.71614	1.8938	3.64248	0.0427951	0.300573	UP	76.0211	76.0211	76.0211	3.67547	3.67372	3.67723	2	0	2	19050	10565.8	5286.02	39264	12581	16329.4	5943.91	9424.14	51893.4	26732	39166.5
51	M164T9	9.45452	3.241	4.42608	0.0440393	0.300573	UP	164.008	164.008	164.008	9.38688	8.7785	9.39105	3	2	1	155132	53310.2	25105.6	504022	174580	82101	35980.4	41849.2	540568	657437	314062
52	M164T3_2	3.72021	1.89538	2.87421	0.0454102	0.300573	UP	164.03	164.03	164.03	3.02353	2.99373	3.05333	2	2	0	182469	180817	204291	672677	214756	416500	71619.9	54330.2	862418	716078	439535
53	M101T8	3.82203	-1.93434	-2.93868	0.0464677	0.300573	DOWN	100.991	100.991	100.991	7.55739	7.4469	7.66788	2	0	2	183495	914576	239506	239291	317883	1.16228e+06	897234	684212	68409.7	43396.4	606066
54	M101T5_2	3.19817	-1.67725	-4.24118	0.0478244	0.300573	DOWN	101.07	101.07	101.07	4.97406	4.9559	4.99222	2	0	2	207369	836477	33342.7	261549	232415	798483	860864	850086	166890	91400.8	526356
55	M224T7_2	4.68072	2.22673	3.46777	0.0486359	0.300573	UP	224.001	224.001	224.001	7.08288	7.03455	7.23872	3	0	2	29248.8	7449.91	5215.74	34870.9	12664	8804.38	11854.8	1690.54	21362.7	46475	36775.1
56	M164T7_2	4.98646	2.31802	3.85432	0.048848	0.300573	UP	164.008	164.008	164.008	7.0613	6.97172	7.15088	2	0	2	163057	125697	59371	626781	217209	148621	170188	58281.2	765122	376431	738789
57	M202T7_1	6.76266	2.75759	4.12467	0.0506705	0.300573	UP	202.059	202.059	202.07	7.21073	7.07588	7.92988	4	0	3	24567.5	7458.14	2478.63	50436.9	17876.9	4920.13	9872.78	7581.51	69960	34868.6	46482.1
58	M161T3_4	4.51202	2.17377	3.26881	0.0509178	0.300573	UP	161.043	161.041	161.046	3.03086	3.00838	3.05333	2	2	0	193200	239858	188476	1.08224e+06	404612	258338	42822.4	418412	1.39402e+06	1.2277e+06	625010
59	M138T3	3.32611	1.73384	3.29281	0.0518327	0.300573	UP	138.074	138.074	138.074	2.77688	2.74288	2.81088	2	0	2	13370.9	7774.34	3863.86	25858.3	8692.27	11292.4	3638.98	8391.69	34387	17011.2	26176.8
60	M205T3_2	2.39814	1.26192	2.7429	0.0518832	0.300573	UP	205.001	205.001	205.001	2.76917	2.09105	2.85588	5	2	1	148014	178507	108717	428086	114100	302714	100628	132180	525685	455932	302641
61	M217T10	4.21167	2.07439	3.55643	0.0535229	0.300573	UP	217.081	217.081	217.083	9.7168	9.16565	10.0271	4	2	1	92447.3	86424.1	41387.1	363990	128688	86469.7	45014.3	127788	484081	379736	228153
62	M295T8	6.16731	2.62464	2.94781	0.0548136	0.300573	UP	295.06	295.06	295.066	7.98465	7.45405	9.10217	5	1	3	52768.8	16322.6	25320.6	101437	43126.9	45491.3	0	3476.43	106386	56048.7	141875
63	M157T8	1.86264	0.89735	3.13635	0.0549686	0.300573	UP	157.007	157.007	157.007	7.56847	7.45405	7.68288	2	0	2	33090.2	102532	21096.7	190980	44054.8	109225	119470	78900.6	240126	155034	177782
64	M162T7	2.90404	1.53806	2.9732	0.0566919	0.300573	UP	162.076	162.076	162.076	7.19793	7.18905	7.91722	4	2	1	71367.9	46419.1	45386.3	135166	24757.7	90696.7	48560.6	0	118589	123283	163624
65	M75T5	2.87354	1.52283	3.87886	0.0588476	0.300573	UP	75.0629	75.0629	75.063	4.89563	4.88538	4.90588	2	0	2	17454.9	13879.5	1076.65	39883.3	11561.6	13136.6	15114.2	13387.7	53070.3	31487.6	35092
66	M112T2	77.5603	6.27725	3.91723	0.059416	0.300573	UP	112.086	112.086	112.087	2.2163	1.87055	3.08107	4	0	3	1.2193e+06	10996.9	1679.09	852924	372265	12930.6	9907.77	10152.4	1.28138e+06	668658	608731
67	M135T3_2	2.76855	1.46913	2.79659	0.0596736	0.300573	UP	135.032	135.032	135.032	3.00385	2.98605	3.02165	2	2	0	105451	178886	104172	495257	165956	264437	62881.1	209341	643814	525810	316147
68	M147T7_1	5.50252	2.46009	3.5181	0.0600794	0.300573	UP	146.996	146.996	146.996	7.49688	7.4469	7.67538	3	0	2	43958	24212.7	13415.4	133231	51968.8	19453.9	13825.4	39358.8	88746.1	190353	120593
69	M263T4_1	9.31917	3.2202	3.752	0.0603839	0.300573	UP	263.069	263.069	263.069	4.43755	4.42638	4.44872	2	0	2	20767.2	5559.81	3018.83	51812.8	21137.5	8925.98	4660.96	3092.49	74182.3	32172.5	49083.6
70	M107T3_1	3.14914	1.65496	3.45545	0.0605578	0.300573	UP	106.965	106.965	106.965	2.77693	2.76455	2.78932	2	2	0	71383.6	87976.8	91295.3	277051	25440.6	51181.1	20821.1	191928	276388	302816	251948
71	M134T5_1	2.58853	1.37213	2.64735	0.0620178	0.300573	UP	134.035	134.035	134.035	4.93323	4.91738	4.94907	2	0	2	9094.51	7630.11	4735.22	19750.7	6361.04	6953.37	3269.67	12667.3	22404.1	12492.6	24355.5
72	M217T2	2.71507	1.44099	3.17772	0.0622247	0.300573	UP	217.005	217.005	217.005	2.0768	2.07072	2.08288	2	0	2	12763.7	21224.1	7032.33	57624.9	18552.6	28805.2	19953.2	14913.9	78994.9	48239.1	45640.6
73	M119T5_3	2.59301	1.37463	2.63032	0.0633869	0.300573	UP	119.089	119.089	119.089	5.04505	4.61405	5.54688	6	1	2	82268.2	76522.6	47631.3	198424	64612.3	113518	93269.9	22779.4	272384	152948	169939
74	M203T4	4.40908	2.14048	3.56842	0.0643377	0.300573	UP	203.139	203.138	203.139	3.87438	3.87405	3.87472	2	0	2	25108.5	9899.63	2845.06	43648.3	16132.1	10182.3	12592.8	6923.78	57132.8	25776.4	48035.6
75	M337T3	4.45958	2.15691	2.52839	0.0649096	0.300573	UP	336.985	336.985	336.986	2.50488	2.02338	2.9804	8	1	3	67628.2	31392.3	54373	141110	51892.3	0	94176.8	0	198011	96395.2	128925
76	M101T10	1.88848	0.917225	2.66348	0.0657843	0.300573	UP	101.023	101.023	101.023	9.67822	8.97048	9.70638	3	2	1	143512	273917	86501.7	517286	132531	361434	188468	271849	647097	522569	382193
77	M129T3_2	2.44865	1.29198	2.77026	0.0665472	0.300573	UP	129.052	129.052	129.052	2.91517	1.95688	2.93238	3	3	0	60454.4	110347	87451.1	270202	48388.8	197903	110139	23001	294198	214505	301903
78	M104T5_1	7.5169	2.91014	3.67401	0.066666	0.300573	UP	104.052	104.052	104.052	4.94907	4.91088	4.96388	3	1	2	44957.3	13022.6	819.18	97889.8	40000.8	12880.6	12283.7	13903.5	143904	78357.8	71407.6
79	M308T5	17.5883	4.13654	3.45692	0.0667283	0.300573	UP	308.091	308.091	308.091	5.40697	4.44872	6.49722	4	0	3	35208.3	4058.17	7028.95	75769.4	35235.8	0	0	12174.5	115831	61892.4	49584.8
80	M147T5_1	4.20559	2.07231	3.1542	0.0686846	0.300573	UP	147.044	147.044	147.044	5.09405	5.04722	5.10872	3	1	2	47273.4	25679.6	13829.1	107998	43035.7	39377.9	11723.3	25937.5	157419	87787.5	78787.1
81	M159T3_2	6.66666	2.73696	2.7493	0.0705151	0.300573	UP	159.016	159.013	159.018	2.93152	2.75705	3.10598	2	2	0	1.56984e+06	1.32643e+06	2.18697e+06	8.84287e+06	4.20007e+06	112798	15402.1	3.8511e+06	1.1645e+07	1.08699e+07	4.01374e+06
82	M135T3_1	1.95201	0.964957	2.63116	0.0721105	0.300573	UP	135.002	134.996	135.003	2.96305	1.98938	3.7275	17	2	3	348361	207427	66126.7	404898	111916	261439	227162	133679	491634	278567	444492
83	M119T9	3.58043	1.84013	2.64915	0.0724688	0.300573	UP	119.033	119.033	119.035	9.37922	8.7785	10.0954	7	2	1	131771	102546	85819.9	367160	150222	58447.7	47741.6	201450	503866	391276	206339
84	M177T7	1.4916	0.576861	3.03377	0.0747147	0.300573	UP	177.106	177.106	177.106	7.23355	7.23083	7.24522	3	2	1	38054.9	61276.8	16392.7	91400.5	5202	70958	42349.8	70522.7	93936.3	85416.9	94848.4
85	M223T5	2.18669	1.12875	2.78499	0.075787	0.300573	UP	223.074	223.074	223.074	4.82122	4.80855	4.83388	2	0	2	38260.6	45826.6	13666.8	100209	30937.1	34381.1	60958.4	42140.4	126528	66130.6	107967
86	M85T7_1	4.66609	2.22221	3.36801	0.0763406	0.300573	UP	85.0279	85.0279	85.0279	7.20363	7.11038	7.29688	2	0	2	195725	174440	28878.9	813955	327610	157799	157735	207787	1.19016e+06	660229	591478
87	M75T3_2	2.08898	1.0628	2.45352	0.0772887	0.300573	UP	74.9749	74.9748	74.9749	2.77202	2.76455	2.7795	2	2	0	127228	227044	100645	474289	142603	253440	115832	311860	443617	349518	629732
88	M233T2_1	5.11019	2.35338	2.86104	0.0796917	0.300573	UP	233.078	233.078	233.078	1.62522	1.61572	1.63473	2	0	2	9801.05	2634.11	2347.65	14099	6531.68	3396.57	4505.76	0	19472.7	15995.4	6829.01
89	M149T7_2	2.82059	-1.496	-3.19379	0.0802209	0.300573	DOWN	149.007	149.007	149.007	7.26805	7.11038	7.30405	3	0	2	172063	662340	36676.3	234823	228931	693544	671535	621941	167303	47245.6	489920
90	M157T5	1.91719	0.938996	3.11993	0.0815025	0.300573	UP	157.08	157.08	157.08	4.67122	4.65238	4.67898	3	2	1	59603.9	44865.7	22435.7	86016.2	4305.01	70659.3	29877.2	34060.5	84054.1	90952.7	83041.7
91	M419T3	5.35931	2.42205	2.41643	0.0831856	0.300573	UP	418.989	418.989	418.989	2.89105	2.02338	2.96938	7	1	3	108303	30455.5	52750.5	164559	80355.6	0	91366.5	0	174147	239691	79840
92	M115T3_3	1.63434	-0.708704	-2.26832	0.0864147	0.300573	DOWN	115.086	115.086	115.086	2.92113	2.88655	2.95572	2	0	2	54487.5	250779	50162.9	153444	54842	194373	290387	267576	199876	92935.9	167519
93	M120T5_3	2.25041	1.17019	2.31532	0.0874336	0.300573	UP	120.09	120.09	120.09	5.47372	5.43605	5.53105	3	0	2	11884.6	10405.7	5763.9	23417.1	7843.56	6413.82	7789.57	17013.7	17676.2	20221.1	32354.1
94	M145T2_1	4.43031	-2.14741	-2.59494	0.0879193	0.300573	DOWN	144.98	144.98	144.98	2.38488	1.46488	3.67138	16	3	3	814892	1.25184e+06	591269	282562	262610	1.43055e+06	591828	1.73314e+06	119231	142967	585488
95	M140T3_1	1.97484	0.981732	2.4564	0.0882854	0.300573	UP	139.968	139.968	139.968	3.16627	3.12088	3.21167	2	2	0	104112	85178.5	51326.5	168214	28171.3	143998	62062.7	49475	184573	135684	184383
96	M57T10	2.75368	1.46136	2.77741	0.0910143	0.300573	UP	57.0331	57.0331	57.0331	9.52155	8.86432	9.53155	3	2	1	101962	134450	41915.2	370232	140938	141998	89273.2	172078	471805	429560	209329
97	M200T7	3.33377	1.73715	2.68911	0.0930367	0.300573	UP	200.043	200.043	200.043	7.21055	7.12422	7.29688	2	0	2	66365.8	78757.6	37468.2	262559	112301	97702.5	102970	35600.1	386082	234977	166620
98	M135T8_2	2.71195	1.43933	2.57918	0.0951858	0.300573	UP	135.048	135.048	135.048	7.77532	7.77055	7.85922	3	2	1	85840.1	91353.4	37845.8	247746	97970.1	126153	51061.4	96846.2	330416	273288	139535
99	M204T4_1	19.9275	4.31669	2.9808	0.0963919	0.300573	UP	204.103	204.097	204.109	3.73247	3.52438	3.94055	2	0	2	17216.5	1447.65	384.86	28848	15916.9	1178.93	1888.54	1275.47	16997	22607.6	46939.5
100	M185T2_1	3.53915	1.8234	2.79644	0.096474	0.300573	UP	185	184.999	185	2.04973	2.01657	2.08288	2	0	2	20383.5	11497.6	4011.06	40691.6	17631.6	16082.3	8636.25	9774.12	24319.6	38397.2	59358.1
101	M149T10	3.04039	1.60425	2.58506	0.0976124	0.300573	UP	149.019	149.018	149.019	9.50436	9.096	9.91272	2	2	0	157787	160117	205971	486817	74108.2	64489.2	19343	396519	497212	408061	555180
102	M411T2	3.61139	1.85256	2.38738	0.0987639	0.300573	UP	411.054	411.054	411.054	1.65988	1.62289	2.21265	5	1	3	39076.4	15802.4	27370.5	57970.6	13667.4	47407.1	0	0	73701.1	49005.1	51205.6
103	M85T7_3	2.53954	1.34457	2.44505	0.0996036	0.300573	UP	85.0584	85.0584	85.0584	7.20688	7.07588	7.43455	4	1	2	118125	103268	45650.9	262254	102957	133809	125206	50789.5	316735	326523	143504
104	M101T7_1	2.82401	-1.49774	-2.13238	0.101595	0.300573	DOWN	101.003	101.003	101.003	7.1208	7.06922	7.28955	4	0	2	183589	615902	245559	218095	210023	823099	679938	344670	56274.5	142576	455435
105	M298T4_2	46.5717	5.54138	2.89024	0.101764	0.300573	UP	298.096	298.096	298.096	4.11931	3.89807	4.34055	2	0	2	19319	0	0	17449.3	10456.9	0	0	0	6729.42	17996.6	27621.8
106	M165T3_2	2.19519	1.13435	2.4426	0.101815	0.300573	UP	164.952	164.952	164.952	3.16627	3.12088	3.21167	2	2	0	95274.3	67424.4	52595.6	148009	22338.5	127812	31635.3	42826	173800	135473	134755
107	M228T8	3.65185	1.86863	2.10283	0.105659	0.300573	UP	228.017	228.017	228.017	8.45355	8.29922	9.76782	4	1	2	26864.5	16264.5	22696.5	59395.4	27330.6	42413.7	4704.37	1675.32	76785.3	73507.3	27893.6
108	M123T3_3	2.07732	-1.05472	-2.20461	0.106727	0.300573	DOWN	123.084	123.084	123.084	3.13472	3.10888	3.16055	2	0	2	20249.3	59265.1	12503.1	28529.6	20658.3	55379	49166.5	73249.9	21984.2	11936.9	51667.8
109	M185T2_2	2.68441	1.4246	2.08982	0.10728	0.300573	UP	185.093	185.093	185.097	1.90663	1.51122	3.28122	8	3	3	107851	89070	79278.6	239100	95795.3	172843	79146.2	15220.4	196111	348859	172329
110	M230T7_1	37.4139	5.2255	2.8017	0.107282	0.300573	UP	230.081	230.069	230.081	7.1174	6.80722	7.29688	3	0	3	24255.3	1708.54	84.2931	63923.3	38462	1805.41	1668.32	1651.9	98483.3	70799.5	22487
111	M119T7_2	2.80607	1.48855	2.31458	0.10808	0.300573	UP	119.049	119.049	119.049	7.36672	7.34232	7.37855	3	2	1	142252	135162	78178.3	379275	165101	132051	58586.2	214850	499036	447851	190938
112	M150T3	13.5913	3.76461	2.73062	0.108551	0.300573	UP	150.112	150.112	150.112	3.09322	3.06588	3.12055	2	0	2	21221.4	2544.64	2590.72	36282.3	21242.6	0	2454.83	5179.1	54158.9	41889.4	12798.6
113	M129T7_2	25.26	4.65879	2.74813	0.110547	0.300573	UP	128.986	128.985	128.986	7.45405	7.27738	7.67538	3	0	2	92464.8	9240.66	4854.53	233419	141209	8537.62	4775.97	14408.4	360219	258796	81242.8
114	M169T5	2.53716	1.34321	2.32661	0.113678	0.300573	UP	169.058	169.058	169.058	4.97406	4.9559	4.99222	2	0	2	314312	338326	147327	858386	358034	505814	280386	228777	913625	475943	1.18559e+06
115	M157T7_2	1.63125	0.705979	2.22065	0.113749	0.300573	UP	156.98	156.98	156.98	7.35355	7.25605	7.45105	2	0	2	22604.1	34296.3	7670.63	55945.8	15043.3	36144.7	40873.7	25870.3	52318	43048.2	72471.3
116	M83T3_3	3.19498	-1.67581	-2.69945	0.11385	0.300573	DOWN	82.9973	82.9973	82.9974	3.09015	2.99	3.24172	6	2	0	382608	546091	240547	170921	9142.85	798879	519378	320016	167593	181262	163909
117	M148T7_3	7.30332	2.86855	2.58557	0.116974	0.300573	UP	148.042	148.041	148.047	7.27505	6.17023	7.30638	3	0	3	32706.6	3934.98	2558.45	28738.4	16417.5	5983.94	1067.41	4753.59	27588.6	45700.5	12926.1
118	M134T6	7.79221	2.96203	2.55642	0.117038	0.300573	UP	134.023	134.018	134.027	6.2778	6.15488	6.3945	4	1	3	47933.1	14959.7	12548.9	116569	67690.1	19190.8	842.213	24846.2	191280	99104.6	59322.9
119	M261T2	2.65261	1.40741	1.99198	0.117385	0.300573	UP	261.052	261.052	261.052	1.67222	1.61572	2.21265	7	2	3	27766.8	20808.8	20770.9	55528.9	21908.3	41541.6	20884.8	0	75254.9	31949.6	59382.1
120	M198T7_1	2.69854	1.43218	2.18729	0.117588	0.300573	UP	198.052	198.052	198.052	7.32955	7.08288	7.43455	4	1	2	31408.2	38959.7	23709.2	105134	46731.4	32934.7	18844.3	65100.1	158330	86376.6	70696.4
121	M215T8_2	3.79114	1.92263	2.60376	0.11782	0.300573	UP	215.048	215.048	215.049	7.67043	7.38307	7.81938	6	2	3	63713.3	34195.8	7569.35	129641	63038.4	37930.7	25484.9	39171.8	170888	160958	57076.7
122	M148T4	7.53034	2.91272	2.5093	0.118309	0.300573	UP	148.06	148.06	148.06	3.77972	3.69682	3.78072	3	1	2	88484	20698.1	19628.6	155863	91210	10201.4	8549.58	43343.2	250170	149317	68103
123	M263T3	6.82447	2.77072	2.26966	0.118706	0.300573	UP	262.981	262.981	262.981	2.89405	2.01657	2.96305	5	1	3	75627.5	35648.8	61183.8	244137	146869	0	106297	649.663	198211	408481	125718
124	M143T9	2.45749	1.29719	2.49858	0.118762	0.300573	UP	143.048	143.048	143.048	9.19819	8.83748	9.53907	4	2	1	104360	186879	40571.1	459255	184404	180937	149607	230094	582469	548043	247253
125	M223T3_2	5.62761	2.49252	2.5667	0.121471	0.300573	UP	223.129	223.129	223.129	2.9191	2.87267	2.95538	4	2	0	70260.5	26151.2	8567.52	147169	81214	24845.6	18311.4	35296.6	144524	67309.5	229673
126	M255T2_1	2.5212	1.33411	2.00584	0.121605	0.300573	UP	255.062	255.062	255.062	2.13472	1.61572	2.22283	5	2	3	24108.2	19563.4	20706.7	49323.3	15218.8	41687.4	16354	648.75	63353	51473	33144
127	M143T4	1.8478	-0.885807	-2.11234	0.125337	0.300573	DOWN	143.063	143.063	143.063	4.02048	4.01222	4.02873	2	0	2	42633.5	114885	38422.1	62173.9	19794.5	87317.7	98563.6	158773	76540.1	39595	70386.7
128	M162T3_2	3.56582	1.83423	1.93475	0.12548	0.300573	UP	162.1	162.098	162.101	3.2608	3.24038	3.28122	2	0	2	28206.2	11277.9	19533.8	41105.5	18206	0	0	33833.6	53929.5	20267.2	49119.9
129	M149T8	2.79767	-1.48422	-2.41942	0.126102	0.300573	DOWN	149.019	149.019	149.019	7.56397	7.40438	7.70522	4	0	2	153823	443868	42817.1	158657	199642	408388	491427	431790	53145.5	33908.5	388916
130	M217T7_2	4.86642	2.28286	2.47804	0.126727	0.300573	UP	217.001	217.001	217.001	7.27738	7.23522	7.45105	3	0	2	44678.3	20211.2	7625.41	98356.1	54085.4	25736.9	23385.2	11511.4	130683	128469	35916.8
131	M217T7_1	3.12827	1.64536	2.4615	0.128523	0.300573	UP	216.969	216.969	216.969	7.45763	7.39723	7.68288	4	0	2	22250.1	20979.9	4209.25	65630.8	31135.6	23636.6	23176.4	16126.8	61149	98764.4	36978.9
132	M157T2	4.28131	2.09805	2.47541	0.129467	0.300573	UP	157.062	157.062	157.062	2.16747	1.63473	2.22283	6	2	3	61125.2	35522	7780.99	152081	81184.2	34924.4	28057	43584.5	245822	105800	104620
133	M137T5	2.75868	-1.46398	-2.30452	0.130443	0.300573	DOWN	137.075	137.071	137.079	4.6346	4.17422	5.08672	4	2	2	92527.2	143851	66366.4	52144.9	18606.1	211725	79103.2	140724	68255.8	31780.3	56398.6
134	M166T9	9.05749	3.17911	2.46122	0.131502	0.300573	UP	166.001	166.001	166.001	9.21177	8.86432	9.53155	4	2	1	80953.6	33425.8	14466.3	302754	188984	23085.4	49957.4	27234.7	355552	459724	92986.4
135	M189T3_3	11.8098	-3.56191	-2.46792	0.1321	0.300573	DOWN	189.06	189.06	189.06	3.00032	2.99373	3.05333	3	2	0	55056.1	76309.6	48995.5	6461.56	1584.86	92278.2	115329	21322	6566.53	7991.33	4826.82
136	M188T3	5.96633	2.57684	2.1015	0.132874	0.300573	UP	187.998	187.998	187.998	2.51213	2.02338	3.00288	8	1	3	69793.6	15860.6	27471.3	96119.7	60175.4	0	47581.7	0	153698	101015	33646.1
137	M194T8	22.3741	4.48376	2.42436	0.134323	0.300573	UP	194.081	194.081	194.081	7.57206	7.46123	7.68288	2	0	2	10190.9	882.586	1528.68	25335.7	17403.2	2647.76	0	0	43234.6	24298.1	8474.53
138	M171T2	15.3643	-3.94151	-2.38464	0.135149	0.300573	DOWN	171.041	171.041	171.041	2.2166	2.20022	2.23298	2	2	0	14757.8	24530.3	16676.7	1346.79	2332.71	26960.7	39858.4	6771.8	0	0	4040.38
139	M258T7_1	4.43275	2.1482	1.93723	0.136032	0.300573	UP	258.064	258.064	258.064	7.36972	7.20005	7.43455	3	1	2	24401.5	10817.9	18737.2	49060.4	28600.9	0	0	32453.8	66224.7	64913	16043.6
140	M75T3_1	9.10027	-3.18591	-2.42121	0.136193	0.300573	DOWN	74.9304	74.9304	74.9305	2.77693	2.76455	2.78932	2	2	0	29090.4	40902.5	26028.5	4494.65	924.308	62013.4	48873.6	11820.5	4625.71	5346.43	3511.8
141	M120T3_2	12.6233	3.65802	2.38473	0.137067	0.300573	UP	120.101	120.101	120.101	2.81807	2.78757	2.84857	2	0	2	47177.1	7784.21	6985.92	98262.8	65343	2385.43	5292.93	15674.3	171373	77860.4	45555.1
142	M104T5_3	3.89213	1.96056	2.18815	0.138327	0.300573	UP	104.07	104.07	104.07	5.0696	4.46488	5.36672	4	1	3	59867.7	25888.4	18081.2	100761	56440.8	46744.9	16288.6	14631.8	132878	133814	35591.2
143	M175T8_2	3.36447	1.75038	2.37185	0.140191	0.300573	UP	175.018	175.018	175.018	7.57206	7.46123	7.68288	2	0	2	66219.7	98307.6	10173.8	330753	169439	86791	106074	102058	500035	331066	161157
144	M177T5	3.00108	1.58548	2.30522	0.140494	0.300573	UP	177.106	177.106	177.106	4.98505	4.9559	5.00038	3	1	2	59357.3	44101	11279.1	132351	65341.1	53824.5	46742.9	31735.4	206348	108111	82593.5
145	M215T7_1	3.17771	1.66799	2.18438	0.141904	0.300573	UP	214.97	214.97	214.97	7.48972	7.41855	7.68288	3	0	2	33476.8	34547.1	16718.5	109781	57264.1	51575.4	33909.3	18156.7	124233	158434	46675
146	M141T3_1	1.85648	0.892567	1.8176	0.144041	0.300573	UP	141.005	141.005	141.005	2.77202	2.76455	2.7795	2	2	0	40715.6	38583.7	21084.8	71629.8	23390.1	62879.3	27799.8	25072	86637	83573.2	44679.3
147	M217T3_3	2.45558	1.29606	2.22809	0.145365	0.300573	UP	217.091	217.091	217.091	3.00088	3.00032	3.06365	3	2	0	101159	145328	33803	356864	160930	142603	180411	112970	491358	400667	178568
148	M61T7	1.6119	0.688761	1.95952	0.145488	0.300573	UP	61.0392	61.0392	61.0392	7.15372	7.02755	7.36907	4	1	2	1.71885e+06	2.89031e+06	712578	4.65888e+06	1.39142e+06	3.44521e+06	3.139e+06	2.08671e+06	5.62011e+06	5.2932e+06	3.06333e+06
149	M204T5_1	90.5581	6.50077	2.32155	0.145977	0.300573	UP	204.062	204.062	204.062	5.07063	5.04722	5.09405	2	0	2	34122.7	722.896	177.658	65464.1	48301.4	927.468	607.376	633.845	116905	58409.8	21077.8
150	M148T7_6	2.93857	1.55511	2.26143	0.146373	0.300573	UP	148.096	148.096	148.096	7.26517	7.26272	7.26788	3	2	1	45379.7	19946.1	4513.46	58612.9	29269.3	25122.6	16834.4	17881.2	57218	88554.7	30065.9
151	M146T7_1	4.03755	2.01348	2.26264	0.14692	0.300573	UP	146.011	146.011	146.011	7.20363	7.11038	7.29688	2	0	2	28779.7	17437.2	5800.48	70403.7	40128.8	21492.1	20026.5	10793.1	106092	78153.7	26965.1
152	M297T7	3.82639	1.93598	2.24621	0.149572	0.300573	UP	297.075	297.075	297.075	7.1309	7.07588	7.28955	3	0	2	48872.4	28392	8006.67	108639	61357.9	32889.4	33138.7	19147.8	126780	158881	40255.6
153	M355T2	2.76615	1.46788	2.04392	0.149977	0.300573	UP	355.07	355.069	355.075	2.43357	1.33089	3.94505	25	1	3	61552.5	35478.6	18427.2	98139.2	49799.5	50754	40669	15012.8	154829	78143.9	61445
154	M174T8	1.57915	-0.659148	-1.77039	0.151381	0.300573	DOWN	174.03	174.03	174.03	7.56739	7.43972	7.69772	4	0	2	22110.5	72988.5	18628	46220.1	18407.7	87471.6	79519.5	51974.4	41892	30362.2	66406.2
155	M262T6_2	45.5124	5.50819	2.26317	0.151858	0.300573	UP	262.147	262.147	262.147	5.64197	5.59538	5.68855	2	0	2	11322	162.742	281.877	18775	14241.6	0	0	488.225	32558	19651.6	4115.37
156	M223T6	2.70825	1.43736	2.23382	0.153079	0.300573	UP	223.095	223.093	223.097	5.76097	5.32838	6.19355	2	0	2	124698	35669.3	4220.32	96601.4	47056.4	30840.9	38654.5	37512.4	51652.9	92636.4	145515
157	M201T3_2	2.54276	-1.3464	-2.15451	0.15311	0.300573	DOWN	201.096	201.096	201.097	3.06365	3.00032	3.24922	5	2	0	897605	1.11065e+06	529560	436789	114170	1.26544e+06	1.54557e+06	520941	565288	398049	347029
158	M201T7_2	4.48223	2.16422	2.17063	0.153503	0.300573	UP	201.024	201.024	201.024	7.36443	7.27022	7.45865	2	0	2	12761.1	8369.19	4347.02	37512.6	22845.1	11840.8	9773.1	3493.71	61694.6	34549.8	16293.6
159	M245T10_1	3.51418	1.81319	2.1517	0.1536	0.300573	UP	245.138	245.138	245.138	9.54672	8.897	9.55423	3	2	1	58526.6	52604.2	22264.1	184861	104109	55237.6	73434.4	29140.5	274300	209704	70577.9
160	M269T4	21.6358	4.43535	2.22963	0.154604	0.300573	UP	269.107	269.106	269.107	3.86247	3.85922	3.86572	2	0	2	12221.3	338.682	586.614	12731.9	9609.58	1016.04	0	0	19934.8	16440.2	1820.69
161	M121T7_3	9.42948	3.23718	2.22055	0.155835	0.300573	UP	121.071	121.068	121.072	7.14638	7.02755	7.36172	7	3	3	345265	83695.5	28923	789206	549544	116988	64759.3	69339.2	1.05236e+06	1.15769e+06	157568
162	M143T7_1	3.07465	-1.62042	-1.83125	0.156595	0.300573	DOWN	143.03	143.029	143.03	7.14372	7.01357	7.23155	3	0	2	136569	312871	171133	101758	102880	463196	348787	126631	54059.8	31385.6	219830
163	M121T5_1	2.25268	1.17164	1.8919	0.157109	0.300573	UP	121.039	121.039	121.039	5.17047	4.94505	5.39498	4	2	1	72806.8	98778.7	50348.4	222517	101480	124218	40786.6	131332	281811	280399	105341
164	M138T8_1	1.96509	0.974595	1.9718	0.158106	0.300573	UP	138.049	138.049	138.049	7.97922	6.9509	9.37172	9	3	3	163035	320504	97327.8	629819	253675	432242	254210	275060	918697	527373	443387
165	M205T2_1	3.05508	1.61121	1.73619	0.158872	0.300573	UP	204.927	204.927	204.927	1.90288	1.61572	2.22283	6	2	3	64349.5	28989.6	39301.5	88947.3	45090.8	73722	13246.9	0	56653.5	69724.5	140464
166	M263T7_3	8.69601	3.12035	2.19811	0.158903	0.300573	UP	263.061	263.061	263.069	7.43972	6.48188	7.68288	3	0	3	67357.2	15957.3	2076.78	138765	96746.4	14659.9	14859.3	18352.6	198010	191163	27121.5
167	M132T7_3	6.44716	2.68866	2.18666	0.158928	0.300573	UP	132.08	132.08	132.08	7.12715	7.11438	7.13122	3	2	1	46395.5	20712.9	6602.97	133539	89125.3	24484.5	13088.6	24565.6	171262	197600	31756.1
168	M186T9_2	15.4959	-3.95381	-2.18534	0.15905	0.300573	DOWN	186.076	186.076	186.076	8.61635	8.36532	9.12755	4	2	0	16988.3	26443.4	19649.9	1581.58	1470.8	39475.1	36013.3	3841.8	2908.28	0	1836.47
169	M176T5_1	3.98551	1.99477	2.13706	0.160472	0.300573	UP	176.065	176.065	176.065	4.6673	4.66288	4.67172	2	0	2	88160.8	41626.3	15062.6	165902	99591.1	58994.8	32146.5	33737.6	175330	61932.5	260444
170	M206T7_2	23.5956	4.56045	2.17678	0.160677	0.300573	UP	206.055	206.055	206.055	7.08664	6.98573	7.18755	2	0	2	161359	11114.3	10919.2	262249	199527	23304.4	7808.63	2229.85	434070	309264	43412
171	M110T7_5	1.59132	-0.670224	-1.96899	0.162497	0.300573	DOWN	110.081	110.081	110.081	7.13456	7.07588	7.30405	4	0	2	24140.9	61642.2	6645.19	38736.5	19022	57897.9	69314.6	57714	22297	59571.5	34340.9
172	M165T8	2.2298	-1.15691	-1.71172	0.16266	0.300573	DOWN	165.007	165.007	165.007	7.55713	7.45405	7.66022	2	0	2	51592.1	199689	82172.1	89554.9	75280.8	244195	250008	104865	72996.8	23931.5	171736
173	M153T6_2	3.55508	1.82988	2.11525	0.163088	0.300573	UP	153.04	153.04	153.04	5.7198	5.67188	5.76772	2	0	2	14298.5	9510.17	2975.34	33809.4	19673.4	6840.9	8971.6	12718	56181.2	26040.2	19206.9
174	M126T6	25.5878	-4.67739	-2.15347	0.164111	0.300573	DOWN	126.066	126.066	126.066	5.59752	5.59082	5.60422	2	2	0	17910.9	21931	16949.2	857.087	146.276	38359.2	22929.1	4504.79	842.581	1010.08	718.605
175	M107T7	2.03992	-1.02851	-2.08016	0.166095	0.300573	DOWN	107.04	107.04	107.053	7.07588	6.90788	7.28955	5	1	3	61024.7	175574	73484.5	86069.2	12418.1	90721.5	218182	217818	74068.4	98866.3	85273
176	M298T6_2	66.7177	6.06	2.12952	0.166883	0.300573	UP	298.101	298.1	298.101	5.77047	5.71805	5.82288	2	0	2	36691.9	905.756	986.584	68762.4	55182.7	0	1957.01	760.26	126953	62150.1	17183.9
177	M155T5_1	5.019	2.3274	2.1198	0.167425	0.300573	UP	155.042	155.042	155.042	4.91638	4.89822	4.93455	2	0	2	55349.7	18647.6	3231.97	93592.1	61150.4	21647.5	19070	15225.1	158795	84459.7	37521.5
178	M115T2	44.5495	5.47734	2.1242	0.167603	0.300573	UP	114.892	114.892	114.892	1.88655	1.62722	2.14588	2	0	2	14677.5	0	0	16691.6	13610.2	0	0	0	1851.22	28590.5	19633.1
179	M269T3	9.53951	3.25392	2.017	0.167669	0.300573	UP	268.998	268.998	268.998	2.89105	2.02338	2.9804	7	1	3	1.68704e+06	316202	546649	3.01761e+06	2.25444e+06	1189.53	947418	0	4.79375e+06	3.77772e+06	481357
180	M182T7_1	111.236	6.79748	2.1223	0.16783	0.300573	UP	181.979	181.979	181.979	7.14472	7.07588	7.29688	3	0	2	106325	3089.51	576.273	343666	277950	3554.68	3269	2444.86	397864	590525	42607.9
181	M95T3	4.22496	2.07894	2.07032	0.169781	0.300573	UP	94.974	94.974	94.974	3.05877	3.00088	3.11665	2	2	0	118333	87037	31346.4	367728	232727	60775.7	78595.6	121740	504721	499448	99015.5
182	M158T7_2	6.97487	2.80217	2.05021	0.169915	0.300573	UP	158.086	158.086	158.086	7.21073	7.1174	7.30405	2	0	2	14310.4	3916.25	3293.03	27315.3	19491.7	2041.98	7718.58	1988.18	42165.1	34537.4	5243.33
183	M597T2	38.6313	5.2717	2.09773	0.17083	0.300573	UP	597.012	597.011	597.012	2.06838	2.02338	2.08438	3	0	2	13647.6	0	0	14474.2	11951.1	0	0	0	24170.1	18130.4	1122.13
184	M139T3_1	16.1929	4.01729	2.09079	0.171498	0.300573	UP	139.05	139.05	139.05	3.18738	3.15055	3.24905	3	1	2	624002	56451.6	19519.9	914117	710239	53822.3	38379.7	77152.9	1.50338e+06	1.11347e+06	125503
185	M225T3_2	2.40599	1.26663	1.85005	0.17438	0.300573	UP	225.145	225.145	225.146	2.92678	2.91707	2.93648	2	2	0	68893.6	143916	70443.4	346259	175853	159094	205532	67120	249063	240458	549256
186	M218T4	7.33435	2.87467	2.06776	0.174415	0.300573	UP	218.138	218.138	218.138	3.60188	3.53673	3.61305	3	1	2	112102	27908.9	3844.98	204694	148033	29744.9	23490.1	30491.8	357699	194190	62191.9
187	M241T5	7.49123	2.9052	1.98422	0.175307	0.300573	UP	241.031	241.03	241.031	5.32022	5.25088	5.33138	3	1	2	41201.3	11155.8	12957.5	83570.8	61869.5	5319.29	2143.14	26005	150555	71589.2	28568.4
188	M306T6_1	78.6954	6.29821	2.04916	0.176975	0.300573	UP	306.081	306.08	306.081	5.68722	5.64888	5.75972	3	0	2	18713.9	0	0	29485.2	24922.4	0	0	0	43506.4	44238.8	710.474
189	M263T4_2	37.6639	5.23511	2.04324	0.177713	0.300573	UP	263.146	263.146	263.146	3.91072	3.90555	3.91588	2	0	2	117047	3535.36	1224.82	133155	109872	4819.06	3407.55	2379.46	253163	108794	37508.2
190	M128T5	123.852	6.95248	2.04125	0.178	0.300573	UP	128.031	128.031	128.031	4.74932	4.74823	4.7504	2	0	2	77462.6	827.818	360.731	102527	86293.7	1191.36	469.967	822.125	149315	155322	2944.18
191	M184T3_2	46.2343	5.53089	2.03302	0.178956	0.300573	UP	184.094	184.094	184.094	3.25188	3.22255	3.28122	2	0	2	118382	3151.5	2829.79	151482	126340	3979.76	5474.73	0	218384	230302	5759.26
192	M180T8_1	48.2956	5.59382	2.03285	0.178983	0.300573	UP	180.065	180.065	180.065	7.54022	7.48255	7.74288	3	0	2	13153.7	266.114	460.923	24915.6	20997	0	798.342	0	35135.6	38846	765.095
193	M211T7_2	34.0858	5.0911	2.0308	0.179237	0.300573	UP	211.093	211.093	211.093	7.27439	7.18638	7.3624	2	0	2	81362.8	5936.19	3911.29	202340	167465	1850.72	9646.24	6311.62	323540	272229	11250.4
194	M122T7_2	21.5286	4.42818	2.0294	0.179429	0.300573	UP	122.057	122.057	122.057	7.11038	7.07588	7.28238	3	0	2	93354.3	9244.12	3685.32	199013	161922	5040.24	11918	10774.1	263616	318660	14762.5
195	M213T7	46.3997	5.53604	2.0251	0.179998	0.300573	UP	212.973	212.973	212.973	7.48255	7.40438	7.68288	3	0	2	63527	3986.18	3537.49	184958	154743	3494.47	7743.8	720.266	232727	310183	11962
196	M96T3	5.99326	2.58334	1.99909	0.180296	0.300573	UP	96.0427	96.0415	96.0439	2.97068	2.87267	3.07305	4	1	2	95762.3	24987.8	12422.8	149758	107388	22668.3	13888.2	38406.9	252917	157767	38590.3
197	M201T7_1	15.5588	3.95966	2.02076	0.180527	0.300573	UP	201.006	201.006	201.007	7.48255	7.43972	7.67538	3	0	2	63153.4	7449.83	2476.02	115910	92931.6	9787.92	7705.79	4855.77	142723	192488	12519.9
198	M60T3_2	1.60955	0.686659	1.62048	0.180554	0.300573	UP	60.0804	60.0804	60.0804	3.28122	2.57823	3.911	7	2	3	29042.5	33252.6	15616.5	53521.8	15016.2	41574.5	15237.7	42945.7	68698.3	38671.2	53196
199	M135T5	1.84907	0.886799	1.62212	0.181073	0.300573	UP	135.048	135.048	135.048	5.49188	5.40605	5.50498	3	1	2	94543.5	122418	73730.6	226360	82955.4	149324	178918	39013.7	309046	143137	226897
200	M91T7	58.7294	5.87601	2.00718	0.182268	0.300573	UP	91.4928	91.4928	91.4929	7.28963	7.07588	7.44172	6	1	2	150231	5080.79	8311.69	305727	259302	0	569.711	14672.7	462402	448359	6420.11
201	M144T5_1	2.30078	1.20213	1.6506	0.182614	0.300573	UP	144.065	144.063	144.065	4.91088	4.82107	4.94907	3	0	3	12048.5	10022.9	7824.73	23060.6	11222.4	4046.32	7142.98	18879.5	35956	17719.4	15506.4
202	M328T7_2	187.615	7.55163	2.0063	0.182642	0.300573	UP	328.067	328.066	328.067	7.1309	7.07588	7.28955	3	0	2	44936.5	243.029	420.939	92459	79609.7	0	729.087	0	130301	146090	986.826
203	M155T7	11.6783	3.54576	1.99965	0.182842	0.300573	UP	154.941	154.941	154.941	7.15088	6.98573	7.24622	3	0	2	47130.5	9494.6	4634.99	110881	87696	4599.81	10067.5	13816.5	197118	113729	21795.5
204	M237T7	9.52735	3.25207	1.97709	0.183112	0.300573	UP	237.054	237.054	237.054	7.19938	7.06922	7.31855	4	0	2	21160.6	3534	3254.68	34859.6	27249.4	6408.29	4193.72	0	60986.2	36981	6611.45
205	M228T6	140.895	-7.13847	-2.00207	0.183188	0.300573	DOWN	228.268	228.268	228.268	5.54385	5.53682	5.55088	2	2	0	190982	187114	160934	1078.26	1867.6	301667	256557	3117.21	0	0	3234.77
206	M242T7_1	171.521	7.42224	1.99937	0.183589	0.300573	UP	242.027	242.027	242.027	7.13805	7.07588	7.28238	3	0	2	38845.5	0	0	64139.9	55564.3	0	0	0	97605.6	94814	0
207	M188T9	67.6268	-6.07952	-1.9993	0.183599	0.300573	DOWN	187.996	187.996	187.996	8.88067	8.83748	9.53155	3	2	0	13947	25213.2	21843	0	0	37240.5	38399.1	0	0	0	0
208	M272T7_1	106.02	6.7282	1.9984	0.183721	0.300573	UP	272.046	272.046	272.046	7.1309	7.09655	7.29688	3	0	2	24883.8	0	0	39598.4	34320.6	0	0	0	58025	60770	0
209	M298T7	195.885	7.61386	1.99836	0.183727	0.300573	UP	297.534	297.534	297.534	7.11038	7.06922	7.29688	3	0	2	52393.1	0	0	73268.4	63504.5	0	0	0	107328	112477	0
210	M398T7	483.737	8.91808	1.99821	0.183747	0.300573	UP	398.033	398.033	398.033	7.13805	7.07588	7.28955	3	0	2	92479.1	0	0	181119	156994	0	0	0	265047	278311	0
211	M256T2_1	3.17175	1.66528	1.6071	0.183829	0.300573	UP	255.986	255.985	255.986	2.14472	2.01657	2.9804	9	1	3	16758.9	6981.44	11337.8	22539.5	12353.6	881.008	20063.3	0	10878.2	21255.3	35485.1
212	M256T7	768.404	9.58572	1.99324	0.184426	0.300573	UP	256.016	256.015	256.016	7.13805	7.07588	7.28955	3	0	2	155195	170.151	294.711	322555	280140	0	0	510.454	462681	504984	0
213	M270T7_2	126.236	6.97998	1.9929	0.184473	0.300573	UP	270.048	270.048	270.048	7.1309	7.08288	7.28955	3	0	2	26154.5	0	0	47172.7	40998.4	0	0	0	74211.1	67307.1	0
214	M229T6	65.6089	-6.03582	-1.99238	0.184544	0.300573	DOWN	229.271	229.271	229.271	5.54385	5.53682	5.55088	2	2	0	21753	24457.2	21261.5	0	0	34831.4	38540	0	0	0	0
215	M148T3_2	26.7391	4.74088	1.98543	0.185092	0.300573	UP	148.116	148.116	148.116	2.96431	2.93405	2.99457	2	0	2	157392	7266.34	6542.99	194296	163030	3663.86	3316.29	14818.9	358212	192507	32167.2
216	M212T8	55.8602	5.80375	1.98696	0.185182	0.300573	UP	212.052	212.052	212.052	7.64955	7.59822	7.87855	3	0	2	14666.6	334.612	579.565	32644.4	28158.8	0	0	1003.84	56816.6	39391.8	1724.91
217	M289T7	110.665	6.79005	1.98612	0.185358	0.300573	UP	288.983	288.983	288.983	7.13805	7.07588	7.28955	3	0	2	54209.5	773.14	1339.12	113077	97928.4	0	0	2319.42	169148	170082	0
218	M150T7_1	4.67195	2.22402	1.98044	0.185525	0.300573	UP	149.999	149.999	149.999	7.14472	7.07588	7.44172	5	1	2	51523.8	18983.4	3120.23	88689.2	60883.3	20917	20649.3	15383.7	112292	134237	19538.5
219	M129T7_1	1013.86	9.98565	1.98457	0.185619	0.300573	UP	128.511	128.511	128.511	7.14472	7.07588	7.29688	3	0	2	273749	670.423	80.325	679717	592644	695.019	735.574	580.676	944317	1.09397e+06	867.197
220	M273T7	192.086	7.58561	1.97917	0.186362	0.300573	UP	273.018	273.018	273.018	7.1174	7.06922	7.28955	3	0	2	69769.2	601.855	533.218	139473	121530	0	790.313	1015.25	222629	195790	0
221	M280T7	1495.68	10.5466	1.97848	0.186463	0.300573	UP	280.091	280.091	280.091	7.11038	7.04138	7.26805	3	0	2	297962	0	0	560395	490595	0	0	0	757457	921818	1909.47
222	M211T7_1	117.369	6.87491	1.97707	0.186645	0.300573	UP	211.039	211.039	211.039	7.1174	7.06205	7.26805	3	0	2	40557.2	209.408	362.706	53895	47031	0	0	628.224	67932.5	92308.8	1443.61
223	M469T7	150.865	7.23712	1.97687	0.186688	0.300573	UP	469.047	469.047	469.047	7.13805	7.07588	7.29688	3	0	2	31834	0	0	56400.7	49416	0	0	0	77107.2	92095	0
224	M173T7_1	863.051	9.7533	1.97189	0.187383	0.300573	UP	172.519	172.519	172.519	7.14472	7.07588	7.29688	3	0	2	199164	388.336	356.853	442817	388617	701.839	0	463.169	601311	727139	0
225	M224T7_1	272.008	8.08751	1.96941	0.187729	0.300573	UP	223.522	223.522	223.522	7.27072	7.18638	7.35505	2	0	2	79628.7	208.098	360.436	124547	109353	0	0	624.293	208426	164348	868.237
226	M191T7_1	9.47861	3.24467	1.9631	0.188467	0.300573	UP	191.022	191.022	191.022	7.2208	7.06922	7.44172	4	1	2	198529	67590.2	12381.6	640661	505472	56869.9	64758.4	81142.4	816349	1.03485e+06	70787.9
227	M461T7	171.885	7.4253	1.96298	0.188636	0.300573	UP	461.211	461.211	461.211	7.27439	7.18638	7.3624	2	0	2	46283.5	0	0	64401	56824.9	0	0	0	118020	70344.7	4837.95
228	M132T4_1	31.6732	4.98519	1.96061	0.188971	0.300573	UP	131.725	131.724	131.725	3.90655	3.90555	3.90755	2	0	2	7794.96	0	0	11867.2	10483.7	0	0	0	22231.2	12102.7	1267.63
229	M215T9	7.36969	2.8816	1.95049	0.189032	0.300573	UP	215.016	215.016	215.016	8.90005	8.63922	9.96282	3	1	2	64644.1	26123.4	10900.5	192522	147361	27449	36300.6	14620.7	342350	187456	47759.1
230	M158T7_1	127.016	6.98886	1.95883	0.189223	0.300573	UP	157.537	157.537	157.537	7.14738	7.04138	7.25338	2	0	2	32935.6	0	0	47589.6	42080.1	0	0	0	82297.5	59684.9	786.452
231	M95T7	1.58706	-0.66636	-1.92665	0.189302	0.300573	DOWN	95.0121	95.0121	95.0121	7.20022	7.10355	7.29688	2	0	2	25617.1	160763	7208.05	101296	52972.5	152617	163356	166316	90146	54785.5	158956
232	M191T5	2.92602	1.54894	1.85191	0.189394	0.300573	UP	191.04	191.04	191.048	4.99222	4.9559	5.5909	3	0	3	34056.4	16198	7489.54	47395.6	28201	24043.6	15426	9124.34	77543.5	42981.4	21662.1
233	M212T3	12.206	-3.60951	-1.95324	0.189419	0.300573	DOWN	212.059	212.059	212.059	2.76828	2.75705	2.7795	2	2	0	21817.3	19160.4	15580.2	1569.76	757.7	34569.2	19497.7	3414.22	793.704	1607.9	2307.66
234	M134T5_3	4.22412	2.07865	1.9228	0.189502	0.300573	UP	134.064	134.064	134.064	4.91588	4.90455	4.92722	2	0	2	35913	14210	5786.1	60024.9	40862.2	12496.5	9474.23	20659.4	103710	53623.3	22741.3
235	M116T3_1	54.9567	-5.78022	-1.95545	0.189704	0.300573	DOWN	116.024	116.024	116.024	3.04602	2.98605	3.10598	2	2	0	55598.3	56332.3	48988.8	1025.03	38.4853	92813.1	75531.9	651.761	1051.92	1042.23	980.945
236	M433T2	15.602	3.96366	1.92563	0.189732	0.300573	UP	433.005	433.004	433.005	2.08438	2.02338	2.90172	5	1	3	288859	26443.1	45800.8	416461	347807	0	79329.2	0	736510	466548	46325.9
237	M215T7_2	4.98034	2.31624	1.92787	0.189944	0.300573	UP	214.989	214.987	214.989	7.10006	6.49722	7.29688	4	0	3	32821	17174	7488.52	85532.6	60956.9	25460	15172.3	10889.8	108083	132001	16513.5
238	M227T7	91.0766	6.50901	1.95334	0.190004	0.300573	UP	226.928	226.928	226.928	7.47906	7.41138	7.66788	4	0	2	16719.7	0	0	33999.3	30147.6	0	0	0	44524.6	57473.2	0
239	M140T3_3	2.12484	1.08735	1.80073	0.190123	0.300573	UP	140.053	140.053	140.053	3.21822	3.18738	3.24905	2	0	2	38059.7	24483.6	8408.65	52023.6	25119.7	21973.8	17615.6	33861.4	75634.9	54808.5	25627.5
240	M240T7_1	107.544	6.74878	1.95189	0.190211	0.300573	UP	239.994	239.994	239.994	6.99272	6.9509	7.15088	3	0	2	27890.1	0	0	40169.2	35645	0	0	0	68024.9	52482.7	0
241	M432T9	99.8574	-6.6418	-1.94998	0.190484	0.300573	DOWN	432.239	432.238	432.239	8.89167	8.86432	9.54672	3	2	0	23811.9	37289.2	33121.8	0	0	48572.6	63295.1	0	0	0	0
242	M131T7_4	85.5768	6.41915	1.94906	0.190616	0.300573	UP	131.459	131.459	131.459	7.15855	7.06205	7.31138	5	0	2	22196.3	0	0	31938.6	28382.6	0	0	0	41542.9	54273.1	0
243	M352T2	98.3519	6.61988	1.94191	0.191627	0.300573	UP	352.004	352.004	352.005	2.07572	2.02338	2.09105	3	0	2	27829.4	170.597	295.483	41220.4	36612.4	0	511.791	0	69962.5	53698.6	0
244	M267T7_1	4.81631	2.26793	1.88424	0.191758	0.300573	UP	267.003	267.003	267.003	7.24222	7.15855	7.32588	2	0	2	16513.9	4772.26	3095.5	22984.7	16452.7	7264.97	5744.44	1307.36	32935.6	32024.5	3994
245	M255T2_2	1.99641	0.997409	1.69559	0.191954	0.300573	UP	255.135	255.135	255.135	1.65988	1.51122	2.22283	7	3	3	90653.8	102269	93662.1	204170	45417.6	202226	88052	16527.6	180078	256558	175875
246	M263T7_2	5.03192	2.33111	1.93709	0.192085	0.300573	UP	263.06	263.06	263.061	7.35488	7.08288	7.47555	4	1	2	53485.3	13811.4	1578.17	69497.9	49767	12829.2	12973.2	15631.8	122567	62054.6	23871.7
247	M321T7	170.744	7.41569	1.9369	0.192362	0.300573	UP	321.13	321.13	321.13	7.20722	7.11038	7.30405	2	0	2	27136.1	181.454	314.288	73631.3	65681	0	0	544.363	128997	90836.6	1060.13
248	M165T7_1	207.01	7.69356	1.9346	0.192702	0.300573	UP	164.53	164.53	164.53	7.14472	7.06922	7.29688	3	0	2	46779.7	0	0	77436.6	69329.3	0	0	0	98570.1	133740	0
249	M537T7	104.49	6.70722	1.93051	0.193284	0.300573	UP	537.17	537.17	537.17	7.03297	6.9369	7.12905	2	0	2	36858.6	511.692	443.441	66391.7	59106	783.914	751.161	0	113285	85890.3	0
250	M115T7	30.4863	4.93009	1.92743	0.193649	0.300573	UP	115.036	115.036	115.036	7.29688	7.1174	7.44172	3	1	2	573566	62990.8	32701.5	1.92036e+06	1.66876e+06	42979.2	45265	100728	3.34921e+06	2.32554e+06	86307.2
251	M111T7_3	1.67568	0.744743	1.69607	0.193697	0.300573	UP	111.03	111.03	111.03	6.91738	6.80288	7.07838	4	1	2	26315.5	33534.5	9807.23	56192.9	20958	32566.4	43789.9	24247.2	66794.2	69732.4	32052.2
252	M337T8	92.9099	6.53776	1.92656	0.193876	0.300573	UP	337.117	337.117	337.117	7.57922	7.47555	7.68288	2	0	2	10686	0	0	34686.2	31184.3	0	0	0	60402.5	43656.1	0
253	M142T7_1	93.262	6.54322	1.9264	0.193882	0.300573	UP	141.524	141.524	141.524	7.08647	6.99272	7.18022	2	0	2	28086.3	319.242	295.452	41295.9	36841.4	0	583.051	374.675	70791.2	53096.7	0
254	M197T2	7.62459	2.93066	1.91073	0.194163	0.300573	UP	196.952	196.952	196.952	1.62147	1.61572	1.62722	2	0	2	28397.4	6092.2	3295.05	46450.5	36435.5	9867.54	4613.7	3795.35	85655.7	40067.4	13628.3
255	M328T9	24.998	-4.64374	-1.91691	0.194767	0.300573	DOWN	328.054	328.054	328.054	9.20069	8.86983	9.53155	2	2	0	16326.9	21672.2	18887.5	747.062	862.783	30393	34623.7	0	549.788	1691.4	0
256	M437T7	149.047	7.21962	1.91873	0.195014	0.300573	UP	437.194	437.193	437.194	7.22805	7.14472	7.31138	2	0	2	32261.5	302.114	523.277	82258.6	73980.8	906.342	0	0	145168	100853	754.283
257	M144T6	11.1387	3.47751	1.91408	0.195561	0.300573	UP	144.101	144.101	144.101	5.51155	5.33707	5.57838	5	2	3	105411	16097.4	3632.61	179304	147641	17925.8	11913.9	18452.6	329650	173738	34524.8
258	M205T2_2	42.8855	5.42242	1.91442	0.195591	0.300573	UP	204.944	204.944	204.944	2.04955	2.02338	2.07572	2	0	2	11511	151.483	262.376	17083.6	15317	0	0	454.448	29590.5	21660.4	0
259	M305T6	6.40131	2.67837	1.84417	0.195642	0.300573	UP	305.145	305.145	305.145	5.79922	5.68722	5.80222	3	1	2	100858	22194	23682.4	142071	110070	10113.3	6988.29	49480.5	225621	183241	17350.7
260	M178T3_2	10.3808	3.37584	1.86926	0.195667	0.300573	UP	178.133	178.133	178.133	3.15564	3.13473	3.17655	2	0	2	13095	1385.86	2400.38	16979.3	14248	0	0	4157.58	31619.8	16158.8	3159.25
261	M210T9	39.6348	5.3087	1.91236	0.195826	0.300573	UP	210.06	210.06	210.06	8.64673	8.60088	8.89223	3	0	2	13167.1	651.257	648.337	30637.6	27151.3	0	657.136	1296.63	51718	40194.8	0
262	M290T10	47.1571	-5.5594	-1.91258	0.195877	0.300573	DOWN	290.081	290.076	290.087	9.76097	9.52405	9.99788	2	2	0	13496.3	18740.1	16833.1	150.262	260.261	0	32577.9	23642.4	0	0	450.785
263	M318T7	33.272	5.05624	1.91256	0.195941	0.300573	UP	318.086	318.086	318.086	7.28123	7.20005	7.3624	2	0	2	10176.1	0	0	12341.3	11176.5	0	0	0	15243.4	21780.5	0
264	M108T5	1.85114	0.888417	1.85112	0.195971	0.300573	UP	108.054	108.054	108.054	4.73922	4.73738	4.74105	2	0	2	11814.6	9504.94	1479.25	17595	7423.74	11057.3	9345.85	8111.67	26051.1	14584.6	12149.4
265	M295T2	23.0943	4.52946	1.90117	0.195998	0.300573	UP	294.929	294.929	294.929	1.62722	1.61572	2.14588	3	0	3	67545	3942.85	6829.22	96825.9	84344.8	0	0	11828.6	186727	84315.8	19434.9
266	M242T7_2	938.509	9.87423	1.90854	0.196539	0.300573	UP	242.099	242.099	242.106	7.19322	7.07588	7.3624	3	0	2	543472	1042.17	1805.09	1.21238e+06	1.09932e+06	0	0	3126.5	2.14432e+06	1.49283e+06	0
267	M301T2	191.186	7.57884	1.90696	0.196776	0.300573	UP	300.946	300.946	300.946	1.63473	1.60823	1.65238	3	0	2	58759	0	0	71507.9	64949.3	0	0	0	126842	87682.1	0
268	M69T3	2.25149	-1.17088	-1.88527	0.19703	0.300573	DOWN	68.9817	68.9817	68.9817	3.05343	3.00088	3.10598	2	2	0	42835.5	51501.9	26142.1	22874.6	2883.07	81160.5	41539.5	31805.7	20006.4	25772.3	22845
269	M139T7	36.4639	5.1884	1.90285	0.197053	0.300573	UP	138.541	138.541	138.541	7.28488	7.20005	7.36972	2	0	2	18548.4	541.729	938.303	28736.8	25647.2	0	1625.19	0	36906.3	49304.1	0
270	M370T7	303.339	8.24479	1.90478	0.197101	0.300573	UP	370.052	370.052	370.052	7.27072	7.18638	7.35505	2	0	2	69436.4	0	0	113654	103347	0	0	0	203852	136223	887.102
271	M249T6	10.818	3.43536	1.8857	0.197138	0.300573	UP	249.108	249.108	249.108	5.70455	5.60288	5.71122	3	1	2	41245.5	7400.94	7101.98	80063.1	66362.6	3533.46	3072.09	15597.3	148756	75125.8	16307.1
272	M202T3_2	16.0682	4.00613	1.87786	0.197641	0.300573	UP	202.18	202.18	202.18	3.47538	3.43455	3.51622	3	1	2	77613.4	5539.09	9593.99	93016.7	80112.9	0	0	16617.3	147814	130162	1073.38
273	M369T2	54.7542	5.7749	1.90009	0.197806	0.300573	UP	368.951	368.951	368.951	2.08288	2.02338	2.09772	3	0	2	11933.2	0	0	20390.2	18586.9	0	0	0	24783.9	36386.6	0
274	M149T5_2	4.29277	2.10191	1.89518	0.197808	0.300573	UP	149.08	149.08	149.08	4.98505	4.94955	4.99322	3	1	2	35011.8	15255	2477.76	65486	45840.4	17900.5	14875.7	12988.7	111563	65008.3	19886.4
275	M459T15	17.8076	4.15442	1.88992	0.197853	0.300573	UP	459.173	459.172	459.173	15.3269	13.7715	16.4432	47	0	2	13563.2	1296.58	1681.61	25188.1	21831.1	693.089	0	3196.65	36906.3	38657.9	0
276	M185T5	36.6496	5.19572	1.89771	0.19807	0.300573	UP	184.564	184.564	184.564	5.05288	5.03388	5.07188	2	0	2	10480.1	143.71	248.914	14296.5	12914.9	0	0	431.131	25119.4	17770.1	0
277	M351T2_1	14.5952	3.86742	1.86787	0.198242	0.300573	UP	351.001	351.001	351.002	2.48922	2.02338	2.95538	6	1	3	368233	46131.5	77948.9	673300	576317	769.046	136138	1487.37	1.24074e+06	690654	88502.1
278	M309T6	15.5101	3.95513	1.88153	0.198406	0.300573	UP	309.129	309.129	309.129	5.77922	5.74088	5.86972	3	0	2	12217.2	676.873	1172.38	14247.6	12437.5	0	0	2030.62	22935.1	19807.8	0
279	M127T3_2	8.37503	-3.06609	-1.87651	0.198768	0.300573	DOWN	127.023	127.023	127.024	3.18558	2.99	3.4475	8	2	0	51782.6	68694.8	55543	8202.34	5707.28	121388	74011.3	10684.7	2035.98	9271.79	13299.2
280	M206T7_1	69.3942	6.11674	1.89342	0.198779	0.300573	UP	205.945	205.945	205.945	7.2138	7.13805	7.28955	2	0	2	14906.8	584.799	513.404	49123.5	44399	961.412	792.984	0	86390.8	60979.7	0
281	M155T8	20.175	4.3345	1.88812	0.198828	0.300573	UP	155.028	155.028	155.028	7.57897	7.43972	7.86422	4	1	2	760968	65460.1	64334.7	1.32066e+06	1.14965e+06	30187.4	26476.4	139717	1.62476e+06	2.28768e+06	49529.7
282	M295T6_1	60.1612	5.91076	1.89242	0.198956	0.300573	UP	295.066	295.066	295.066	5.61889	5.57255	5.66523	2	0	2	67777.8	2620.95	815.986	157680	141916	2435.46	3513.72	1913.68	303410	149715	19913.6
283	M176T5_3	3.65606	1.87029	1.82277	0.199251	0.300573	UP	176.122	176.122	176.122	4.6881	4.67555	4.70065	2	2	0	88160.8	40449.9	21326.4	147887	99837.7	64802.6	31440.3	25106.8	135607	54758	253297
284	M100T7_2	30.1978	4.91637	1.88459	0.199288	0.300573	UP	100.498	100.498	100.498	7.22438	7.07588	7.44172	4	1	2	99369.5	10457.7	16446.8	315798	280144	1062.09	862.475	29448.4	398414	545343	3636.64
285	M515T2	306.729	8.26082	1.88944	0.199418	0.300573	UP	515.008	515.008	515.008	2.08005	2.07572	2.08438	2	0	2	75078.1	0	0	114799	105236	0	0	0	206703	137693	0
286	M291T9_1	116.096	6.85918	1.88833	0.199569	0.300573	UP	291.002	291.002	291.002	8.64673	8.59323	8.89223	3	0	2	27147	261.944	453.7	59284.7	54136.2	785.831	0	0	106095	71759.7	0
287	M291T7	20.4185	4.3518	1.88636	0.199578	0.300573	UP	291.07	291.07	291.07	7.02939	6.9369	7.12188	2	0	2	191992	27361.5	17012.4	558679	487557	37767.6	36587.7	7729.03	993433	651067	31538.1
288	M267T7_2	102.275	6.67631	1.88761	0.199664	0.300573	UP	267.058	267.058	267.058	7.21389	7.1309	7.29688	2	0	2	33832.9	783.401	948.361	92895.9	84516	0	1837.75	512.455	170790	104863	3034.12
289	M106T3_3	3.71976	1.89521	1.84198	0.199676	0.300573	UP	106.111	106.111	106.111	2.60163	2.57105	2.63222	2	0	2	9017.62	3119.69	1354.9	11604.5	7862.51	2268.4	2408.57	4682.09	18691	12976	3146.43
290	M156T2	5.07111	-2.3423	-1.8335	0.199892	0.300573	DOWN	156.042	156.042	156.05	1.90663	1.61572	3.05333	6	2	3	57497.7	122321	91194.2	24121.2	17007.2	220798	40785.4	105380	7957.27	22544.3	41861.9
291	M237T8	25.7091	4.68421	1.88293	0.200143	0.300573	UP	237.028	237.027	237.028	7.57206	7.46123	7.68288	2	0	2	16969.9	1452.44	1072.75	37340.9	32995.3	1071.58	2663.65	622.078	66539.8	43937.1	1545.8
292	M99T7_2	69.0505	6.10958	1.88157	0.200589	0.300573	UP	99.4951	99.4951	99.4951	7.0613	6.97172	7.15088	2	0	2	22953.9	463.359	402.362	40494.1	36847.5	724.519	665.557	0	72050.8	49431.5	0
293	M190T7	24.0943	4.59062	1.87967	0.200754	0.300573	UP	190.01	190.01	190.01	7.49688	7.39723	7.69023	3	0	2	31286.8	4023.69	2134.52	96948.1	85600.1	5760.46	4669.88	1640.74	106752	177224	6868.34
294	M131T7_1	152.221	7.25002	1.87541	0.201559	0.300573	UP	130.525	130.525	130.525	7.26805	7.06922	7.45405	5	0	2	33811.6	215.513	373.279	70702.8	65098.2	0	0	646.539	128159	83949.8	0
295	M209T3_1	4.12453	-2.04423	-1.85784	0.202484	0.300573	DOWN	209.102	209.102	209.102	3.02338	3.00032	3.09532	3	2	0	106464	196837	138514	47723.4	11812.9	298758	252624	39127.6	41741.6	40097.8	61330.7
296	M121T7_1	226.851	7.8256	1.86876	0.202592	0.300573	UP	120.523	120.519	120.523	7.14472	6.99272	7.29688	3	0	2	58299.7	244.812	424.027	112199	103764	0	734.436	0	129902	205973	723.297
297	M309T7	767.821	9.58463	1.86804	0.202708	0.300573	UP	309.049	309.049	309.049	7.48255	7.4469	7.68288	3	0	2	151851	0	0	287559	266625	0	0	0	336096	526581	0
298	M169T10_2	9.23683	3.2074	1.8318	0.202906	0.300573	UP	169.061	169.049	169.062	9.83665	9.096	10.8812	4	2	1	411885	101561	118128	938100	782117	30887.1	35862.8	237932	1.48459e+06	1.28753e+06	42184.1
299	M82T3	12.0038	-3.58542	-1.85275	0.203273	0.300573	DOWN	82.0133	82.0133	82.0133	3.00088	2.97932	3.04265	3	2	0	68962.4	63100.4	53878.3	5256.7	4612.19	89862.5	98358	1080.84	3235.13	2000.5	10534.5
300	M142T5	7.16004	2.83997	1.83655	0.20336	0.300573	UP	142.047	142.047	142.047	4.88556	4.87255	4.89857	2	0	2	141369	25443.6	19457.4	182177	146529	45945.8	23150.7	7234.32	297292	232009	17231.2
301	M153T7_1	3.52644	1.81821	1.71634	0.203679	0.300573	UP	153.013	153.013	153.013	7.47555	7.41138	7.67538	3	0	2	25903.4	23266.2	19427	82046.8	56047.4	12756.6	11358	45684	114544	114267	17329.1
302	M152T2	2.41991	1.27495	1.69333	0.20408	0.300573	UP	152.047	152.047	152.047	1.90464	1.61572	2.21265	6	1	3	17606.4	13975.1	19257.7	34120.6	7331.78	35941.9	5983.24	0	27999.7	42246.2	32115.8
303	M220T7_1	244.419	7.93321	1.85921	0.204089	0.300573	UP	220.07	220.07	220.07	7.11138	7.02055	7.20222	2	0	2	46218.6	0	0	91577.8	85314.6	0	0	0	170284	103533	916.283
304	M176T3_2	44.7596	5.48412	1.8557	0.204241	0.300573	UP	176.122	176.122	176.122	3.01572	2.97772	3.08107	3	1	2	128531	3815.75	6609.08	181972	166154	0	0	11447.3	346351	185465	14098.8
305	M183T5	7.43911	2.89513	1.84578	0.204561	0.300573	UP	183.084	183.084	183.084	5.08672	5.04722	5.10157	3	1	2	129185	32178.1	15736.5	239376	193794	22105.1	24117.4	50311.9	437491	230425	50213.4
306	M334T4	31.0518	4.95661	1.85595	0.2046	0.300573	UP	334.151	334.151	334.152	4.49489	4.48407	4.50572	2	0	2	10021.3	0	0	11509.5	10741.1	0	0	0	21266.7	13261.6	0
307	M284T7	27.2729	4.76939	1.85421	0.204875	0.300573	UP	284.033	284.033	284.033	7.13663	7.03455	7.23872	2	0	2	12730.5	0	0	10093.6	9428.6	0	0	0	18674.2	11606.5	0
308	M116T5_2	5.61017	2.48804	1.79672	0.205043	0.300573	UP	116.07	116.07	116.07	5.18607	4.45272	5.26705	5	2	3	2.97744e+06	847244	728654	4.75318e+06	3.69418e+06	626878	254209	1.66064e+06	7.02682e+06	6.74204e+06	490675
309	M114T7_1	43.0414	5.42765	1.85113	0.205276	0.300573	UP	114.024	114.024	114.024	7.49688	7.4469	7.68288	3	0	2	22417	624.148	541.061	32114.8	29460	912.213	0	960.23	38457.8	57886.8	0
310	M263T7_1	669.209	9.38631	1.85157	0.205291	0.300573	UP	262.551	262.551	262.551	7.20022	7.10355	7.29688	2	0	2	109478	0	0	250611	234434	0	0	0	464543	287290	0
311	M151T5	1.57554	-0.655846	-1.62726	0.205561	0.300573	DOWN	151.061	151.061	151.061	4.92997	4.91088	4.94907	2	0	2	95030.8	183072	64051.8	116196	31052.5	171438	125634	252143	150368	89705.1	108515
312	M104T7_2	8.98946	3.16823	1.83176	0.205806	0.300573	UP	104.106	104.106	104.106	7.33305	7.11038	7.43455	4	1	2	208751	72833.9	56572.2	654737	547313	52237.4	29445.6	136819	1.18838e+06	681123	94708.5
313	M62T2	243.856	7.92989	1.84769	0.205904	0.300573	UP	62.0596	62.0596	62.0597	2.42481	2.39955	2.45007	2	0	2	77600.1	401.634	369.469	128396	119984	0	477.852	727.049	240151	143437	1601.5
314	M110T7_1	113.346	6.82459	1.84759	0.205909	0.300573	UP	109.503	109.503	109.503	7.12413	7.0554	7.29688	4	0	2	29073.1	196.244	339.905	50430.7	47091.8	0	588.733	0	58033.7	93258.4	0
315	M110T7_2	195.021	7.60749	1.84759	0.205921	0.300573	UP	110.012	110.012	110.012	7.48972	7.45405	7.67538	3	0	2	131409	1363.49	606.127	265909	248002	705.21	1486.73	1898.52	275862	508784	13080.8
316	M154T6	24.8515	4.63526	1.84244	0.206196	0.300573	UP	154.047	154.047	154.047	5.63805	5.58755	5.68855	2	0	2	14196.6	758.471	927.344	21952.9	19903	1792.31	0	483.1	40090.8	25106.6	661.325
317	M249T7	13.5798	3.76339	1.84141	0.206351	0.300573	UP	249.028	249.028	249.028	7.48972	7.41138	7.69023	3	0	2	110906	24747.1	13740.1	336061	292504	33069	32284.4	8887.91	400090	591247	16847.5
318	M140T7_1	123.475	6.94808	1.84315	0.206616	0.300573	UP	139.53	139.53	139.531	7.14472	7.04838	7.31855	5	0	2	28689.8	232.89	403.378	59473.3	55668.1	698.671	0	0	110332	68088	0
319	M157T7_1	44.5307	5.47673	1.84233	0.206761	0.300573	UP	156.537	156.537	156.537	7.26805	7.09655	7.30405	3	0	2	15752.8	0	0	16559.7	15568.5	0	0	0	30898.4	18780.6	0
320	M115T8	1.83007	0.871897	1.7052	0.206998	0.300573	UP	114.997	114.997	114.997	7.55755	7.43972	7.67538	2	0	2	22348.2	44513.8	11943.9	81463.3	35580	32544.4	44565.1	56432.1	81541.7	45844.3	117004
321	M180T7	29.1896	4.86738	1.83909	0.207134	0.300573	UP	179.973	179.973	179.973	7.0718	6.99272	7.15088	2	0	2	32472.8	1699.42	1079.48	49605.4	45104.9	2807.7	1639.32	651.242	90726.5	56725.9	1363.74
322	M257T3	1.59917	-0.677322	-1.75881	0.207284	0.300573	DOWN	257.187	257.187	257.187	2.92565	2.89405	2.96305	3	2	0	29341.5	79475.9	28495.8	49698.2	6922.2	106847	49974.7	81606	44376.3	57524	47194.5
323	M70T5_1	8.23753	3.04221	1.83595	0.207427	0.300573	UP	70.0283	70.0283	70.0283	4.91272	4.89822	4.92722	2	0	2	12594.4	3005.34	767.717	24756.6	20505.9	2490.97	2637.25	3887.79	46651.6	21615.8	6002.24
324	M132T5_1	2.61197	1.38514	1.68644	0.207487	0.300573	UP	132.054	132.054	132.054	4.99963	4.94955	5.04305	4	0	2	23343.6	11155.6	6294.48	29138.2	17363.1	5613.19	9854.86	17998.9	12610.3	27573.7	47230.6
325	M204T4_2	47.0338	5.55563	1.83415	0.207678	0.300573	UP	204.122	204.122	204.122	3.50238	3.44305	3.52438	3	1	2	3.57978e+06	115979	199099	5.45493e+06	5.03784e+06	1092.71	964.988	345879	9.99726e+06	6.33104e+06	36507
326	M219T7_1	991.518	9.9535	1.83493	0.207946	0.300573	UP	218.543	218.543	218.543	7.20363	7.11038	7.29688	2	0	2	163761	157.725	273.188	403927	381132	0	0	473.175	757197	454585	0
327	M138T7	277.139	8.11447	1.83486	0.207953	0.300573	UP	137.517	137.517	137.517	7.20688	7.12422	7.28955	2	0	2	56737.7	298.211	516.517	151746	142961	0	894.634	0	283901	171337	0
328	M239T7	220.471	7.78445	1.83392	0.208107	0.300573	UP	238.563	238.563	238.563	7.16497	7.06922	7.26072	2	0	2	43418	0	0	82605.1	78016.4	0	0	0	156123	90934.1	758.371
329	M154T7_1	15.9229	3.99303	1.82318	0.208455	0.300573	UP	153.991	153.991	153.991	6.85255	6.80988	6.98938	3	0	2	13625	1024.65	1212.21	18179.2	16251.9	0	711.133	2362.83	31301.4	23236.1	0
330	M266T6	4.16546	2.05848	1.70618	0.208489	0.300573	UP	266.123	266.123	266.123	5.55305	5.50405	5.60205	2	0	2	18466.8	8284.33	8133.53	34508.1	25348.4	17144.4	6552.17	1156.41	60781.9	32542.7	10199.6
331	M206T5_2	9.61823	3.26577	1.77466	0.20854	0.300573	UP	206.1	206.1	206.1	4.89138	4.87905	4.90455	3	1	2	42180.4	5679.44	9837.08	57028.6	49141.4	0	0	17038.3	93671.2	76228.9	1185.79
332	M60T5_2	1.59407	0.672712	1.53907	0.208684	0.300573	UP	60.0804	60.0804	60.0804	5.00155	4.9914	5.00198	3	2	1	25449.7	34925.9	19402.9	55674.2	12990.3	36948.5	14591	53238.3	69137.9	54669.1	43215.7
333	M85T5	3.06284	1.61487	1.68646	0.208897	0.300573	UP	85.0472	85.0472	85.0473	5.00123	4.98505	5.05838	5	1	2	61625.9	62418.5	43703.8	191178	124809	100132	72601.5	14522.2	305633	58106	209795
334	M205T4_2	25.6895	4.68311	1.82692	0.209219	0.300573	UP	205.126	205.126	205.126	3.51338	3.50238	3.52438	2	0	2	330098	19227	3990	493934	450038	20769.7	14696	22215.4	908746	557605	15450.9
335	M348T6	151.845	7.24645	1.82623	0.209352	0.300573	UP	348.14	348.14	348.14	6.08313	6.01655	6.14972	2	0	2	33402.1	0	0	56892.5	53958.6	0	0	0	108836	60719.5	1122.25
336	M247T6	38.5613	5.26908	1.82316	0.209718	0.300573	UP	247.128	247.128	247.128	5.59555	5.54955	5.64155	2	0	2	19311.2	684.482	664.291	31210.6	28992.9	0	726.897	1326.55	60577.2	30448	2606.4
337	M205T7_1	2.47003	-1.30453	-1.52707	0.209832	0.300573	DOWN	204.979	204.979	204.979	7.48255	7.41855	7.68288	3	0	2	94992.3	267348	148147	108237	103060	366178	338854	97011.4	43555.6	54068.8	227085
338	M209T7	2.51173	1.32868	1.81082	0.210414	0.300573	UP	209.059	209.059	209.059	7.2033	7.12422	7.28238	2	0	2	30608.8	27337.3	3012.1	68664.1	39414.2	24571.6	30546.6	26893.8	92952.5	89852	23187.7
339	M344T7	275.227	8.10448	1.81958	0.210427	0.300573	UP	344.032	344.032	344.032	7.19655	7.10355	7.28955	2	0	2	87739.6	733.343	1270.19	270458	256746	0	0	2200.03	510843	300531	0
340	M187T3_2	5.8897	2.55819	1.68009	0.210458	0.300573	UP	186.995	186.991	186.995	2.7995	2.02338	2.9804	9	2	3	1.90475e+06	488200	807190	2.87535e+06	2.32483e+06	36943.4	1.42011e+06	7547.73	5.44162e+06	2.27454e+06	909901
341	M243T5	23.5438	4.55727	1.81703	0.210484	0.300573	UP	243.073	243.073	243.073	5.38388	5.34655	5.42122	2	0	2	49067.6	3879.08	3188.27	91328.1	83298.4	1715.27	2381.53	7540.43	173950	92664.6	7369.47
342	M207T4	5.62187	2.49105	1.79862	0.210684	0.300573	UP	207.097	207.097	207.097	3.97013	3.95922	3.98105	2	0	2	16318.5	4084.95	2062.52	22965	18063.9	6270.63	3811.31	2172.9	43613	15200.3	10081.8
343	M185T7	4.0002	2.00007	1.75178	0.210954	0.300573	UP	185.076	185.076	185.076	7.17288	6.99272	7.3099	3	1	2	54726.1	34663.9	21867.4	138663	100475	19705.2	24526.2	59760.4	237238	142362	36389
344	M127T9_3	5.8821	-2.55633	-1.74007	0.211089	0.300573	DOWN	127.05	127.05	127.05	9.19819	8.84283	9.53155	4	2	1	58129.5	117920	94773.2	20047.2	22559	180722	164131	8904.94	4655.84	9542.85	45942.8
345	M148T7_2	31.5048	4.9775	1.81074	0.21123	0.300573	UP	148.003	148.003	148.003	7.28955	7.1174	7.44172	3	1	2	1.48789e+06	169218	252186	5.33118e+06	4.9312e+06	31992.8	15401.1	460259	9.83124e+06	6.10255e+06	59742.9
346	M124T3_3	28.4863	4.8322	1.80515	0.211966	0.300573	UP	124.058	124.058	124.058	3.00738	2.96072	3.07305	3	1	2	356518	18684.3	28736.2	535805	495346	0	4279	51773.9	1.0081e+06	579067	20247
347	M148T5_3	10.7583	3.42737	1.77294	0.212138	0.300573	UP	148.079	148.079	148.079	4.99222	4.96238	5.00038	3	1	2	356563	61436.7	92127.1	660952	578399	9897.33	6613.69	167799	1.22135e+06	695417	66092.2
348	M285T2	21.8467	4.44934	1.80791	0.212236	0.300573	UP	284.972	284.972	284.972	2.09656	2.03705	2.14755	4	0	2	20247.7	1395.64	597.042	30365.3	27747.7	1866.62	1596.15	724.155	36693.8	54402	0
349	M103T7_1	6.46779	2.69327	1.79543	0.212698	0.300573	UP	103.001	103.001	103.001	7.29697	7.12422	7.43455	4	1	2	91876.2	54984.9	24110.6	355631	289029	77799.9	57394.9	29759.8	683496	245701	137696
350	M298T4_1	100.047	6.64453	1.80566	0.212716	0.300573	UP	298.052	298.052	298.052	4.05872	4.04938	4.06805	2	0	2	89515.9	1400.14	833.288	140079	133023	2328.17	716.045	1156.19	266943	151644	1650.88
351	M182T4	82.4632	6.36568	1.80538	0.212728	0.300573	UP	182.19	182.19	182.19	3.59889	3.59288	3.6049	2	0	2	30623.9	364.622	631.543	50540.9	48134.1	1093.87	0	0	95839	55783.8	0
352	M113T8_2	40.9754	5.35669	1.80554	0.212742	0.300573	UP	113.021	113.02	113.023	7.88837	6.29332	9.91272	46	2	3	718067	39912.5	5530	1.63543e+06	1.53057e+06	34343.2	39992.1	45402.3	1.81026e+06	3.07108e+06	24959.1
353	M197T3_1	8.8556	-3.14659	-1.80071	0.21308	0.300573	DOWN	196.996	196.995	196.996	3.00032	2.99373	3.06365	3	2	0	76775.4	83281.8	70994.3	9404.42	3063.53	138449	108211	3185.1	12488.1	6361.41	9363.78
354	M325T4	52.0642	5.70222	1.802	0.213223	0.300573	UP	325.16	325.16	325.16	3.67547	3.67372	3.67723	2	0	2	21052.4	371.576	643.589	32350.6	30730.9	0	0	1114.73	62491.9	33497.8	1062.12
355	M156T5_1	2.42752	1.27948	1.68614	0.213499	0.300573	UP	156.026	156.026	156.026	5.44531	5.39873	5.49188	2	0	2	83341.4	67668	29371	164265	94781.1	72194	36296.7	94513.3	269375	138118	85302.2
356	M381T7	283.868	8.14907	1.80067	0.213555	0.300573	UP	381.031	381.031	381.031	7.18605	7.08972	7.28238	2	0	2	37097.1	0	0	106358	102305	0	0	0	205242	112888	944.279
357	M240T7_2	221.961	7.79416	1.80044	0.213589	0.300573	UP	240.038	240.038	240.038	7.19997	7.11038	7.28955	2	0	2	40491.1	214.665	371.81	102965	98846.2	0	643.994	0	197100	111794	0
358	M104T3_2	37.5494	5.23072	1.79633	0.213758	0.300573	UP	104.107	104.106	104.107	2.57823	2.50323	2.63222	3	1	2	4.17299e+06	186684	299730	7.00988e+06	6.57221e+06	13931.7	13338.3	532782	1.31357e+07	7.82638e+06	67565.4
359	M132T6_1	12.1425	3.602	1.77524	0.213852	0.300573	UP	132.065	132.065	132.065	5.68855	5.59538	5.68873	3	1	2	491130	84895.7	117079	1.03085e+06	915485	15767.9	18844.2	220075	1.92986e+06	1.06295e+06	99735.4
360	M245T5	78.6527	6.29742	1.79872	0.213857	0.300573	UP	245.044	245.044	245.044	4.97406	4.9559	4.99222	2	0	2	22403.5	181.039	313.568	33885.3	32453.6	0	0	543.116	69416.2	26435.1	5804.68
361	M334T6_1	84.8417	6.4067	1.79839	0.213935	0.300573	UP	334.124	334.124	334.124	6.07922	6.01655	6.14188	2	0	2	18355.8	0	0	31663.2	30495.3	0	0	0	60838	34151.6	0
362	M141T7	6.12381	2.61443	1.79737	0.213994	0.300573	UP	141.015	141.015	141.015	7.36063	7.27022	7.45105	2	0	2	134594	53109.9	5535.49	325235	262178	58660.5	53079.4	47589.7	577931	343268	54506.4
363	M271T2	42.6044	5.41293	1.79619	0.214174	0.300573	UP	271.002	271.002	271.002	2.06838	2.02338	2.09105	3	0	2	17886.9	277.044	479.855	22320.3	21250.7	831.133	0	0	42309.1	24651.8	0
364	M180T4	53.1018	5.73069	1.79605	0.214256	0.300573	UP	180.051	180.051	180.051	3.67098	3.66473	3.67723	2	0	2	21815.2	237.166	410.784	25857.9	24704.3	0	0	711.498	51519.8	23816	2237.89
365	M275T7	275.935	8.10818	1.79253	0.214917	0.300573	UP	274.994	274.994	274.994	7.1933	7.08972	7.29688	2	0	2	33335.5	0	0	103386	99897.9	0	0	0	200434	108861	863.26
366	M291T4	8.56925	3.09917	1.78693	0.215225	0.300573	UP	291.13	291.13	291.13	4.43397	4.42638	4.44155	2	0	2	41037.9	7077.46	2611.49	60648.6	51860.1	10049.3	6034.35	5148.76	117275	49204.5	15466.3
367	M112T7_1	30.5121	4.93131	1.78136	0.215959	0.300573	UP	112.006	112.006	112.006	7.26805	7.06922	7.43455	5	1	2	97018.5	6552.01	11348.4	207537	195092	0	0	19656	391124	228804	2682.58
368	M276T7	56.8802	5.82985	1.78534	0.21609	0.300573	UP	276.126	276.126	276.126	6.55972	6.49088	6.62855	2	0	2	15968.5	438.713	381.185	32058	30673	627.252	0	688.888	62729.5	32061.1	1383.37
369	M132T7_2	4.89487	2.29127	1.78286	0.216444	0.300573	UP	132.025	132.025	132.027	7.46472	6.98573	7.67538	4	0	2	101077	39401.5	3065.28	192865	149059	42270	36171.5	39763.1	208823	333304	36469.7
370	M287T2	85.0506	6.41025	1.78202	0.216693	0.300573	UP	286.947	286.947	286.948	2.07572	2.02338	2.09772	3	0	2	22043.2	0	0	31741.5	30851.5	0	0	0	61618.4	33606.1	0
371	M231T7	7.60199	2.92638	1.75949	0.216779	0.300573	UP	231.099	231.099	231.099	6.86322	6.71022	6.9499	3	1	2	40067.1	11605.4	9316.74	88224.1	74846	7396.18	5135.99	22284	167391	78662.7	18618.1
372	M175T7	322.76	8.33432	1.78142	0.216793	0.300573	UP	174.535	174.535	174.535	7.13805	7.10355	7.29688	3	0	2	72052.2	0	0	120806	117457	0	0	0	127816	234601	0
373	M214T5_1	89.1219	6.47771	1.78114	0.216842	0.300573	UP	214.038	214.038	214.038	5.22597	5.19305	5.25888	2	0	2	20463.4	0	0	33391.8	32471.6	0	0	0	65952	33213.7	1009.66
374	M270T7_1	540.754	9.07883	1.78071	0.216915	0.300573	UP	270.009	270.009	270.009	7.20022	7.10355	7.29688	2	0	2	86794.8	0	0	202482	196949	0	0	0	393388	214059	0
375	M103T2	4.08533	-2.03045	-1.73599	0.216941	0.300573	DOWN	102.97	102.968	102.97	2.4278	1.44738	2.85588	8	2	3	248677	365298	270848	89417.1	49057.9	652586	328693	114614	109878	33440.6	124932
376	M113T5	2.68295	1.42382	1.65024	0.217334	0.300573	UP	113.071	113.07	113.071	4.99222	4.9559	5.00038	3	1	2	53850.1	43171.4	24425.5	115827	72239.6	60062.2	54287	15165.1	103514	50534.7	193431
377	M163T3_4	18.4469	4.20531	1.77352	0.217805	0.300573	UP	163.115	163.115	163.115	3.23155	3.19372	3.28122	3	1	2	527338	44093.4	27550.1	813386	750799	30426.4	26048.8	75805.1	1.52539e+06	885743	29028.6
378	M195T7_1	202.566	7.66224	1.77493	0.217898	0.300573	UP	194.555	194.555	194.555	7.17197	7.07588	7.26805	2	0	2	43261.6	366.094	329.683	99456.8	96696.3	0	639.541	458.741	193829	103949	592.657
379	M189T8	10.4347	3.38331	1.7631	0.218057	0.300573	UP	189.007	189.006	189.007	7.6379	7.41855	7.86422	5	1	2	691019	164442	132291	1.7159e+06	1.51838e+06	92631.5	83584.2	317109	3.12472e+06	1.91529e+06	107674
380	M559T7	101.254	6.66183	1.77309	0.218215	0.300573	UP	559.152	559.152	559.152	7.02922	6.94388	7.11455	2	0	2	18685	0	0	37812.5	36937.2	0	0	0	73807.2	39630.2	0
381	M198T9_2	43.8867	-5.45571	-1.77227	0.218281	0.300573	DOWN	198.185	198.185	198.185	9.2072	8.87533	9.53907	2	2	0	13495.1	23277.7	22347	408.358	389.091	44560.1	25273	0	774.784	0	450.291
382	M262T4	1333.37	10.3809	1.77209	0.218387	0.300573	UP	262.128	262.128	262.128	3.8418	3.84005	3.84355	2	0	2	750764	704.208	721.751	1.10549e+06	1.07982e+06	0	670.318	1442.31	2.1595e+06	1.1554e+06	1580.54
383	M122T3	14.0934	3.81695	1.74909	0.218677	0.300573	UP	122.081	122.081	122.081	3.10888	3.06422	3.16055	3	1	2	226195	26563.3	42328	376128	343562	0	4313.84	75376	699497	413464	15422.8
384	M105T3_4	6.3036	2.65618	1.75074	0.21885	0.300573	UP	105.11	105.11	105.11	2.57823	2.50323	2.63222	3	1	2	225207	61824.8	37080.9	389719	322267	94449.8	69526.8	21497.7	697588	416805	54762.6
385	M138T6	8.025	3.0045	1.69772	0.218979	0.300573	UP	138.049	138.049	138.049	5.60472	5.54955	5.65722	4	1	2	190350	39716.3	65561.6	318723	276996	2301.31	1428.94	115419	506949	448563	656.486
386	M248T4	38.6029	5.27064	1.76298	0.219475	0.300573	UP	248.149	248.149	248.149	3.80588	3.72988	3.8124	3	1	2	108419	3766.7	6524.11	155048	148483	0	0	11300.1	298608	164448	2087.49
387	M170T5	105.157	6.7164	1.76449	0.219653	0.300573	UP	170.037	170.032	170.042	5.02538	3.90555	5.79472	4	0	3	229334	3614.94	5071.4	393271	382458	1432.65	0	9412.18	785921	371999	21892.4
388	M162T3_3	25.4176	4.66775	1.75675	0.21975	0.300573	UP	162.112	162.112	162.112	3.23155	3.19372	3.28122	3	1	2	7134120	430308	745316	1.09437e+07	1.03388e+07	0	0	1.29093e+06	2.06943e+07	1.20339e+07	103062
389	M87T5_2	7.08914	2.82561	1.76149	0.219757	0.300573	UP	87.0993	87.0993	87.0993	4.66272	4.62023	4.66988	4	1	2	78562	20235.7	5189.76	143454	121048	23189.5	23274.3	14243.3	272622	125122	32617.5
390	M146T3	11.0238	3.46255	1.75367	0.219779	0.300573	UP	146.117	146.117	146.117	3.07702	3.04907	3.10498	2	0	2	100442	14595	12273.1	160892	143971	14230.1	2508.37	27046.5	301965	166524	14188
391	M93T3	11.4275	3.51444	1.74997	0.219868	0.300573	UP	93.0442	93.0442	93.0443	3.07305	2.97772	3.24905	5	1	2	68440.4	8581.34	8624.67	98063.5	88144.9	4234.09	2995.39	18514.5	182975	104210	7006.45
392	M166T5_1	10.6824	3.41716	1.72017	0.220268	0.300573	UP	166.053	166.053	166.053	5.43955	5.38372	5.49738	5	1	2	59888.2	9408.38	16295.8	103172	92993.9	0	0	28225.1	203229	86896.3	19390.2
393	M215T3	5.3218	-2.41192	-1.74656	0.220606	0.300573	DOWN	215.059	215.059	215.059	2.76828	2.75705	2.7795	2	2	0	32635.7	42709.7	34242.2	8025.41	3249.92	53786	70042.8	4300.33	7860.37	4861.16	11354.7
394	M133T3_3	5.766	2.52757	1.75067	0.22071	0.300573	UP	133.097	133.097	133.097	2.89438	2.84038	2.95572	3	1	2	313555	75195.5	26517	433577	353578	85703.6	94848	45034.9	761242	480680	58809
395	M123T3_2	22.3894	4.48475	1.75161	0.220817	0.300573	UP	123.055	123.055	123.055	3.07305	2.96072	3.58072	5	1	2	5923269	370414	525258	8.29336e+06	7.81685e+06	68474.6	65840.1	976927	1.56009e+07	9.22787e+06	51262.2
396	M154T4	82.8453	6.37235	1.75556	0.221236	0.300573	UP	154.058	154.058	154.058	3.90655	3.90555	3.90755	2	0	2	188926	2971.66	1752.42	246188	239953	2023.21	1897.88	4993.88	480870	256405	1289.62
397	M165T5	8.67093	3.11619	1.73538	0.221319	0.300573	UP	165.054	165.054	165.054	5.09405	5.04722	5.10157	3	1	2	175509	37471.3	34064.3	324911	284859	20830.6	14926.1	76657.4	613008	318321	43405
398	M295T6_2	38.9053	5.28189	1.75259	0.221704	0.300573	UP	295.128	295.128	295.128	5.75097	5.70272	5.79922	2	0	2	51238.3	2473.19	1492.35	96219.9	92636.3	2973.66	794.923	3650.97	193312	86549.3	8798.29
399	M179T3_1	8.20586	-3.03666	-1.75145	0.221859	0.300573	DOWN	178.985	178.985	178.985	3.09532	2.99	3.24922	6	2	0	164246	234887	203934	28624.3	4244.8	415467	275488	13706.5	29368.7	32447.7	24056.6
400	M166T5_3	160.689	7.32812	1.75154	0.221936	0.300573	UP	166.083	166.072	166.086	5.05738	4.97	5.57838	5	1	2	2.77757e+06	30069.1	37413.3	4.83176e+06	4.7481e+06	13602.8	3713.21	72891.3	9.51681e+06	4.95545e+06	23018.2
401	M406T6_1	120.843	6.91699	1.75046	0.222142	0.300573	UP	406.146	406.146	406.146	6.27238	6.20872	6.33605	2	0	2	25660.2	0	0	45277	44800.9	0	0	0	90338.1	44752.2	740.794
402	M110T6	13.9196	3.79904	1.72894	0.2224	0.300573	UP	110.034	110.034	110.034	5.62905	5.57255	5.65722	3	1	2	30251.2	4901.21	7823.41	69961.2	64706	0	779.945	13923.7	135828	67572.8	6482.49
403	M204T3	24.6444	-4.62319	-1.74697	0.222527	0.300573	DOWN	204.04	204.039	204.04	3.06365	2.99	3.24922	5	2	0	198588	184244	175178	7476.09	5292.82	349564	202526	641.195	4739.58	13576.9	4111.73
404	M345T2	285.734	8.15853	1.74633	0.222866	0.300573	UP	344.984	344.984	344.984	2.08438	2.01657	2.14755	5	0	2	69457.2	172.615	298.977	120569	119411	0	517.844	0	238788	122919	0
405	M240T9	90.5451	-6.50056	-1.74613	0.222903	0.300573	DOWN	240.038	240.038	240.038	9.19793	8.86432	9.53155	2	2	0	16607.2	33925	33651.5	0	0	67784.1	33505.8	485.067	0	0	0
406	M343T6	132.507	7.04992	1.74471	0.223153	0.300573	UP	343.094	343.094	343.094	5.9328	5.87138	5.99422	2	0	2	27764.1	0	0	49647	49286.7	0	0	0	99518.9	48455.1	967.145
407	M219T2_1	10.4657	3.3876	1.70122	0.223219	0.300573	UP	218.943	218.943	218.943	1.8903	1.61572	2.21265	4	1	3	466090	70391.2	121921	739310	670039	211173	0	0	1.42763e+06	701120	89182.6
408	M84T3_2	10.7185	3.42203	1.73776	0.22364	0.300573	UP	84.0804	84.0803	84.0804	2.93405	2.88322	2.98688	3	1	2	475060	57180.6	30252.2	612889	553055	36720.3	42890.8	91930.7	1.15842e+06	627643	52604.1
409	M130T3_2	19.6568	4.29696	1.73514	0.223876	0.300573	UP	130.086	130.086	130.086	2.93405	2.88322	2.98688	3	1	2	668784	44252.7	51556.9	869866	822531	13883	15093.7	103781	1.66256e+06	926610	20433.3
410	M159T9_1	4.99693	2.32104	1.59091	0.223984	0.300573	UP	159.007	159.007	159.007	9.46107	8.81598	9.46322	3	2	1	1.39264e+06	787490	1.23779e+06	3.93503e+06	3.19541e+06	86869.8	58923.7	2.21668e+06	5.53421e+06	6.01513e+06	255743
411	M389T6	26.7767	4.74291	1.73747	0.223999	0.300573	UP	389.132	389.132	389.132	5.63814	5.59538	5.6809	2	0	2	19685.1	1125.75	1345.99	33363.2	32108.8	0	760.62	2616.63	64050	36039.5	0
412	M147T3_4	16.1956	4.01753	1.73566	0.224308	0.300573	UP	147.112	147.112	147.112	2.93405	2.88322	2.98688	3	1	2	2433182	192817	124155	3.1228e+06	2.92125e+06	139075	104588	334789	5.98678e+06	3.23415e+06	147469
413	M175T3_3	28.0417	4.8095	1.73267	0.224552	0.300573	UP	175.118	175.118	175.118	3.02405	2.97772	3.08107	3	1	2	2116206	114194	168366	3.20221e+06	3.08232e+06	29112.4	5348.53	308122	6.17532e+06	3.4101e+06	21202.5
414	M230T5	58.1017	5.86051	1.73589	0.224668	0.300573	UP	230.069	230.069	230.069	4.67055	4.66288	4.67822	2	0	2	26479.2	581.853	573.149	41063.1	40387.7	1145.88	599.677	0	82092.9	39746.8	1349.65
415	M219T4_1	45.278	5.50074	1.73488	0.224788	0.300573	UP	219.133	219.133	219.133	3.98163	3.97438	3.98888	2	0	2	47467.8	1483.37	1494.1	72818.7	71203.4	0	1462.12	2987.98	145092	70628.4	2735.72
416	M146T5_1	9.25626	3.21043	1.7201	0.224882	0.300573	UP	146.06	146.059	146.06	4.89138	4.86622	4.90455	3	1	2	80340.8	14881.6	12855.8	137748	123050	9416.61	5661.14	29567	256553	145838	10852.1
417	M130T7_1	85.267	6.41391	1.73481	0.22491	0.300573	UP	129.524	129.524	129.524	7.08298	6.98573	7.18022	2	0	2	16122.3	0	0	31947.4	31896.6	0	0	0	64544.1	30497.8	800.417
418	M149T7_1	101.04	6.65878	1.73412	0.225033	0.300573	UP	148.532	148.532	148.532	7.10355	7.04138	7.24622	3	0	2	29109	0	0	37732.3	37687.3	0	0	0	37822.6	75374.4	0
419	M126T3_2	9.10024	-3.1859	-1.71606	0.225283	0.300573	DOWN	126.021	126.021	126.021	3.03088	2.99373	3.11665	5	2	0	232688	274310	244939	30143.2	27166.9	482785	335598	4546.35	3653.01	28836.7	57939.8
420	M208T10	8.91667	-3.1565	-1.67547	0.225328	0.300573	DOWN	208.099	208.099	208.1	9.52655	8.89167	9.54672	3	2	1	205294	398714	357979	44590.7	76597.5	701779	490620	3742.62	0	735.252	133037
421	M60T5_1	9.83469	3.29788	1.70083	0.225805	0.300573	UP	60.044	60.044	60.044	4.74105	4.73738	4.74583	3	1	2	191959	37015.8	48872.5	364039	329420	7075.56	10558.9	93413.1	679455	390458	22205.2
422	M117T5	2.75715	1.46318	1.71145	0.226298	0.300573	UP	117.073	117.073	117.073	5.25888	5.18607	5.26705	3	1	2	156164	92919.1	17686.4	256192	164289	93959.9	110062	74735.3	362587	339012	66976.1
423	M198T5	73.0996	6.19179	1.72571	0.226486	0.300573	UP	198.084	198.084	198.084	4.97048	4.9559	4.98505	2	0	2	59680	1391.49	1493.81	101592	100558	3115.87	492.476	566.109	201082	103694	0
424	M434T2	141.236	7.14197	1.72558	0.226565	0.300573	UP	434.008	434.008	434.008	2.06955	2.02338	2.1259	4	0	2	38669.4	0	0	52792.8	52990.9	0	0	0	105980	52398.9	0
425	M139T4	147.934	7.20881	1.7251	0.226639	0.300573	UP	138.581	138.581	138.581	3.78072	3.77972	4.5844	3	0	2	68111.3	375.048	649.602	92308.7	92301.8	0	0	1125.14	184604	92322.5	0
426	M150T5_1	15.5031	3.95449	1.70741	0.22671	0.300573	UP	150.058	150.058	150.058	4.94907	4.91088	4.96388	3	1	2	983103	117423	195440	1.82043e+06	1.71649e+06	4418.61	4752.92	343098	3.42309e+06	2.029e+06	9180.12
427	M277T6_2	10.954	3.45338	1.69947	0.226726	0.300573	UP	277.122	277.121	277.122	5.82288	5.72555	5.82523	3	1	2	175688	30233.6	42018.1	331178	303822	4860.05	7106.2	78734.7	648207	302769	42558.8
428	M228T5	9.77919	-3.28971	-1.68044	0.226817	0.300573	DOWN	228.097	228.097	228.097	5.43882	5.40638	5.45905	3	2	1	47143.1	56073.4	51253.1	5496.94	9520.98	100502	67717.9	0	0	0	16490.8
429	M264T5	33.0416	5.04621	1.72079	0.227273	0.300573	UP	264.054	264.054	264.054	5.03913	5.02088	5.05738	2	0	2	13479	221.103	382.962	15434	15307.6	0	663.309	0	30612	15689.9	0
430	M122T7_1	125.7	6.97384	1.72088	0.227404	0.300573	UP	121.504	121.503	121.504	7.26805	7.1309	7.31138	3	0	2	27864	425.001	404.173	68996.6	69015.5	804.494	0	470.508	138031	68958.9	0
431	M167T5	9.39526	3.23193	1.71801	0.227586	0.300573	UP	167.089	167.089	167.089	5.05022	5.02088	5.06572	3	1	2	249884	46170.5	14594.3	433784	390509	42175.1	33990.1	62346.4	821164	439969	40219.7
432	M106T5	11.509	3.5247	1.68694	0.227713	0.300573	UP	106.049	106.049	106.049	4.74388	4.74105	4.75322	3	1	2	1.66343e+06	280132	472239	3.22405e+06	2.98553e+06	8580.34	6390.97	825426	6.05198e+06	3.51758e+06	102603
433	M101T7_2	1.3267	-0.407844	-1.43894	0.22776	0.300573	DOWN	101.023	101.023	101.023	7.45865	7.26322	7.62338	3	1	2	170806	707654	128593	533393	165717	851636	667099	604227	718201	398018	483960
434	M219T7_3	2.4558	-1.29619	-1.42305	0.227815	0.300573	DOWN	219.039	219.039	219.039	7.11863	7.02055	7.21672	2	0	2	269262	764745	387940	311403	392380	1.0197e+06	956239	318291	75068.9	94799.6	764341
435	M280T6	49.1268	5.61844	1.71769	0.227991	0.300573	UP	279.57	279.57	279.57	5.66522	5.62588	5.70455	2	0	2	14733.7	0	0	18281.7	18434.5	0	0	0	36865.3	17979.8	0
436	M133T8_1	6.45441	2.69029	1.71515	0.228102	0.300573	UP	133.007	133.007	133.007	7.67538	7.45405	7.86422	3	1	2	111189	46660.8	9652.27	301168	256834	57159.2	38170.6	44652.6	561154	294742	47607.7
437	M478T6	80.6692	6.33395	1.71485	0.228509	0.300573	UP	478.186	478.186	478.186	6.2493	6.18572	6.31288	2	0	2	17153.8	0	0	30224.8	30528	0	0	0	61687.9	28259.5	726.895
438	M162T3_4	2.98271	1.57662	1.42045	0.228647	0.300573	UP	162.128	162.124	162.132	3.25638	3.23155	3.28122	2	0	2	26265	10177.2	17627.4	31100.6	18444.6	0	0	30531.6	31923.6	12258.3	49119.9
439	M287T7	8.90691	3.15492	1.68776	0.22883	0.300573	UP	287.08	287.08	287.08	7.27781	7.19322	7.3624	2	0	2	10110.3	1244.74	1536.78	12074.3	11007	0	771.817	2962.4	14674.6	21548.3	0
440	M261T6	18.9473	4.24392	1.70233	0.229293	0.300573	UP	261.144	261.144	261.144	5.68855	5.58755	5.68873	3	1	2	120303	11192	15953.4	212058	203748	1358.43	2618.46	29599.1	413344	216895	5933.77
441	M116T3_2	2.0907	1.06398	1.61656	0.229295	0.300573	UP	116.07	116.07	116.07	2.92505	2.89438	2.95572	2	0	2	252151	248093	81107.5	518687	278350	219761	184952	339566	782774	545302	227985
442	M172T7	58.1101	5.86072	1.71032	0.229335	0.300573	UP	171.546	171.546	171.546	7.10789	7.01357	7.20222	2	0	2	21133.9	0	0	21647.5	21922.6	0	0	0	43835.3	21107.4	0
443	M272T7_2	368.163	8.5242	1.70931	0.229519	0.300573	UP	272.125	272.125	272.125	7.1893	7.10355	7.27505	2	0	2	58106.2	0	0	137817	139650	0	0	0	279231	134220	0
444	M292T7	108.461	6.76103	1.70898	0.229581	0.300573	UP	292.073	292.073	292.073	7.03664	6.9369	7.13638	2	0	2	17080.3	0	0	40637.7	41186.4	0	0	0	83018.6	38134.2	760.095
445	M303T4	20.9959	4.39203	1.7002	0.229694	0.300573	UP	303.199	303.199	303.199	3.91588	3.85355	3.92105	3	1	2	41153.5	2793.55	4838.57	63772.6	61932.6	0	0	8380.66	123685	67633.2	0
446	M88T5	9.10864	3.18724	1.67791	0.229784	0.300573	UP	88.0388	88.0388	88.0389	5.07594	4.74105	5.50498	6	1	2	121075	25004.3	31675.6	227755	206883	5412.14	8052.46	61548.3	424307	247063	11895.7
447	M258T4	44.1712	5.46503	1.70454	0.230234	0.300573	UP	258.169	258.169	258.17	3.87438	3.87405	3.87472	2	0	2	44413.3	1056.78	1322.39	52071	51820.7	2539.7	0	630.643	103638	52575.4	0
448	M310T8	79.9545	6.32111	1.70252	0.230743	0.300573	UP	310.052	310.052	310.052	7.56097	7.45405	7.66788	2	0	2	15632.2	219.736	380.593	37540.2	37965.8	0	0	659.207	76657.3	35122.1	841.186
449	M319T4	30.2431	4.91853	1.69959	0.230781	0.300573	UP	319.132	319.132	319.132	4.44472	4.43355	4.45588	2	0	2	24395.8	977.342	1692.81	36987.1	36658.5	0	0	2932.03	73307.9	37653.5	0
450	M186T4	22.6607	4.50212	1.7014	0.230844	0.300573	UP	186.112	186.112	186.112	3.57322	3.56573	3.58072	2	0	2	74099.1	4576.52	2311.92	103707	100890	3541.84	2962.65	7225.07	204603	103694	2823.93
451	M156T3	11.7125	3.54998	1.69111	0.231017	0.300573	UP	156.076	156.076	156.076	3.01572	2.97772	3.07305	3	1	2	1.14656e+06	146167	139506	1.71199e+06	1.59765e+06	63308.5	67961.2	307232	3.25819e+06	1.81033e+06	67434.2
452	M193T4_2	78.1754	6.28864	1.70113	0.231025	0.300573	UP	193.068	193.068	193.068	3.78847	3.78838	3.78855	2	0	2	218248	3818.09	142.084	298481	300019	3875.56	3656.27	3922.43	607845	278824	8773.78
453	M247T2	127.163	6.99053	1.70077	0.231091	0.300573	UP	247.003	247.003	247.003	2.07638	2.01657	2.14755	4	0	2	27437.3	0	0	47519.9	48393.8	0	0	0	96742.6	45817	0
454	M281T7	6.28495	2.6519	1.69818	0.231145	0.300573	UP	281.05	281.05	281.05	7.21073	7.1174	7.30405	2	0	2	36936.8	8311.49	1854.73	52237.3	44763.5	7267.37	10452.9	7214.17	99286.6	47247.5	10177.8
455	M414T7	337.478	8.39865	1.70033	0.231171	0.300573	UP	413.998	413.998	413.998	7.1893	7.10355	7.27505	2	0	2	79095.1	315.709	546.824	190717	193953	947.127	0	0	387751	184399	0
456	M174T9	2.07237	1.05128	1.58083	0.231262	0.300573	UP	174.03	174.03	174.03	9.12732	9.08982	9.90505	3	2	0	27128.7	24102.5	9161.75	49949.3	26796.2	23953.8	15016.1	33337.8	68267.2	62386.1	19194.5
457	M289T2	51.928	5.69844	1.69937	0.23135	0.300573	UP	288.944	288.944	288.944	2.05313	2.02338	2.08288	2	0	2	17461.1	0	0	19331.3	19703	0	0	0	39386.1	18607.7	0
458	M132T4_2	13.9722	3.80449	1.67679	0.231581	0.300573	UP	132.076	132.076	132.076	3.90555	3.84538	3.90755	3	1	2	10161555	1.12373e+06	1.92372e+06	1.57011e+07	1.49343e+07	14368.8	11770.9	3.34505e+06	2.98604e+07	1.7146e+07	96757.4
459	M215T5_1	18.0405	4.17317	1.68565	0.23171	0.300573	UP	214.553	214.553	214.553	5.45255	5.36138	5.45405	3	1	2	58619	5357.75	9279.89	101038	97875	0	0	16073.2	195409	107705	0
460	M232T4	29.8446	4.8994	1.69251	0.231885	0.300573	UP	232.154	232.154	232.154	3.68272	3.62955	3.70122	3	1	2	255820	10577.8	17251.3	319292	315456	1248.56	0	30484.8	630766	327111	0
461	M246T4	92.041	6.5242	1.69615	0.231913	0.300573	UP	246.169	246.169	246.169	3.76756	3.7624	3.77272	2	0	2	60141.4	969.041	1203.7	100562	101694	0	590.648	2316.48	203351	98334.5	0
462	M245T2_1	6.0922	2.60696	1.5906	0.232277	0.300573	UP	244.953	244.953	244.953	2.10388	2.02338	2.96305	6	1	2	27535	9619.2	16221.5	59362.9	51681.3	0	28347.9	509.724	71434.3	103940	2714.31
463	M74T8	31.1477	4.96105	1.6939	0.232303	0.300573	UP	74.0015	74.0015	74.0015	7.56114	7.4469	7.67538	2	0	2	21874.1	1762.01	864.795	54882.5	54310.1	797.462	2020.44	2468.13	109748	53753.3	1145.82
464	M235T6	13.3799	3.742	1.671	0.232333	0.300573	UP	235.092	235.092	235.092	5.73607	5.64122	5.74138	3	1	2	171660	22112.8	38300.5	299209	284655	0	0	66338.3	587208	292400	18019.9
465	M311T6	88.3763	6.46559	1.69153	0.232801	0.300573	UP	311.123	311.123	311.123	5.77047	5.71805	5.82288	2	0	2	47843.4	894.166	383.317	78898.2	79871.7	920.364	498.423	1263.71	159709	76985.5	0
466	M215T5_2	4.227	2.07963	1.66091	0.232905	0.300573	UP	215.049	215.049	215.049	5.45255	5.36138	5.46122	3	1	2	42103.2	17281.4	8915.1	73048.5	57468.5	27501.3	13241.4	11101.6	132477	68905.3	17763.7
467	M298T3	23.369	4.54653	1.68887	0.233302	0.300573	UP	298.097	298.096	298.097	2.87106	2.8404	2.90172	2	0	2	24027.2	1483.99	105.57	34679.3	34043.9	1554.36	1535	1362.6	70295.5	31279.5	2462.88
468	M106T3_2	5.14689	2.3637	1.65828	0.233421	0.300573	UP	106.086	106.086	106.086	2.87106	2.8404	2.90172	2	0	2	15333.3	4641.88	3080.25	23891.2	19868.3	2140.47	3702.79	8082.37	43996.3	23408.9	4268.43
469	M306T6_2	12.3322	3.62436	1.66691	0.233641	0.300573	UP	306.129	306.129	306.129	5.79738	5.74855	5.84622	2	0	2	11726.1	1535.07	2658.82	22011.2	21109.5	0	0	4605.22	42951.1	22346.4	736.061
470	M96T7_2	4.80464	2.26443	1.68369	0.233742	0.300573	UP	96.0415	96.0415	96.0415	7.19297	7.10355	7.28238	2	0	2	57406.1	32836.9	5970.23	157769	128382	37069.5	35433	26008.1	281440	166723	25144.6
471	M110T3_2	6.00124	2.58526	1.6853	0.23392	0.300573	UP	110.071	110.071	110.071	3.00738	2.97772	3.07305	3	1	2	262443	67615.1	5134.22	405774	347502	61849.2	71692.3	69303.8	745951	419989	51382.7
472	M195T7_2	13.7558	3.78197	1.67184	0.233981	0.300573	UP	195.101	195.101	195.101	7.35847	7.1174	7.46338	4	1	2	451823	102408	137540	1.40871e+06	1.34634e+06	15830.5	30391	261003	2.71294e+06	1.48931e+06	23877.7
473	M244T7	10.4056	3.37929	1.65271	0.234035	0.300573	UP	244.19	244.19	244.19	7.36205	7.1309	7.45605	4	1	2	77583	18004.8	28311.9	187351	175203	2536.97	796.325	50681.2	350244	209806	2002.77
474	M156T8	360.668	8.49453	1.68493	0.234042	0.300573	UP	155.53	155.53	155.53	7.56847	7.45405	7.68288	2	0	2	86248.6	300.443	520.383	198324	203561	0	901.329	0	406747	188226	0
475	M220T2	65.8803	6.04178	1.68462	0.234101	0.300573	UP	219.946	219.946	219.946	1.62522	1.61572	1.63473	2	0	2	18048.2	0	0	24558.8	25250.3	0	0	0	50448	23228.6	0
476	M82T7_1	5.15582	2.3662	1.55658	0.234114	0.300573	UP	82.0364	82.0363	82.0364	7.28238	7.12422	7.42007	3	1	2	30222.5	14704.8	23241	75815.5	63904.7	1902.01	680.461	41532	134241	85636.5	7568.81
477	M169T4	2.21127	1.14487	1.4	0.234151	0.300573	UP	169.119	169.119	169.119	4.39788	1.95688	6.00138	33	3	1	1.27142e+06	1.34062e+06	1.40106e+06	2.96447e+06	1.43983e+06	2.90128e+06	191205	929378	4.62018e+06	2.2673e+06	2.00594e+06
478	M302T4	18.3345	4.19649	1.66927	0.234776	0.300573	UP	302.196	302.196	302.196	3.91588	3.85355	3.92105	3	1	2	285926	24598.1	42605.1	455447	445018	0	0	73794.2	889245	477097	0
479	M154T5	138.283	7.11148	1.68085	0.234807	0.300573	UP	154.083	154.083	154.083	4.66488	4.62023	4.66988	3	0	2	234650	2689.09	1404.68	371855	380409	1190.58	3975.9	2900.8	764007	347167	4391.93
480	M116T5_1	10.8923	3.44524	1.64704	0.234899	0.300573	UP	116.034	116.034	116.034	5.44897	4.93455	5.50498	4	1	2	139385	22509.3	38349.7	246539	232451	0	738.267	66789.8	471598	260677	7341.42
481	M334T6_2	43.9687	5.45841	1.67759	0.235196	0.300573	UP	334.14	334.14	334.14	5.68864	5.64122	5.73607	2	0	2	25417.1	908.816	1574.12	50817.3	51504.7	0	0	2726.45	102983	49468.9	0
482	M120T5_2	17.4233	4.12294	1.66661	0.235269	0.300573	UP	120.08	120.08	120.08	5.05738	5.02088	5.07272	3	1	2	1.79828e+06	179499	293063	3.12746e+06	3.04966e+06	11121.6	9478	517897	6.13591e+06	3.20827e+06	38193.8
483	M284T4	75.209	6.23283	1.67513	0.235893	0.300573	UP	284.121	284.121	284.121	3.7553	3.75355	3.75705	2	0	2	20545	0	0	28054.1	29007.3	0	0	0	57928.8	26233.4	0
484	M252T7	104.108	6.70194	1.67423	0.236048	0.300573	UP	252.077	252.077	252.077	6.77955	6.68855	6.87055	2	0	2	25807.8	240.303	416.217	50897.1	52404.5	720.908	0	0	104689	48002.2	0
485	M72T5	12.4416	3.6371	1.65716	0.236064	0.300573	UP	72.0803	72.0803	72.0804	4.62722	4.61405	4.63823	3	1	2	1.00979e+06	145260	200921	1.80726e+06	1.72545e+06	29363.7	29152.7	377263	3.48243e+06	1.90378e+06	35579.4
486	M205T5_1	13.4796	3.7527	1.66989	0.23659	0.300573	UP	205.081	205.081	205.081	5.4643	5.42105	5.50755	2	0	2	184006	25822.2	11679.4	348072	334042	14928.1	24384.6	38153.8	685328	341549	17339.3
487	M372T6	17.9091	4.16262	1.65913	0.236626	0.300573	UP	371.605	371.605	371.605	5.86972	5.75605	5.87122	3	1	2	388028	38962.5	67485.1	702133	689023	0	0	116888	1.37725e+06	729148	0
488	M124T3_2	29.7185	-4.89329	-1.6704	0.236724	0.300573	DOWN	124.024	124.024	124.024	3.10986	2.88007	3.65222	6	2	1	2.38549e+06	5.52053e+06	5.53088e+06	185761	92965.2	1.11658e+07	5.28415e+06	111624	271437	198934	86911.6
489	M260T7	7.21579	2.85116	1.60215	0.237127	0.300573	UP	260.113	260.113	260.113	7.27505	7.10355	7.39838	3	1	2	38765.3	10035.1	15952.8	72286.5	65380.7	890.134	759.505	28455.7	127288	89571.6	0
490	M76T4_2	14.4204	3.85004	1.65235	0.237195	0.300573	UP	76.0388	76.0388	76.0389	4.05672	3.99072	4.07572	3	1	2	1.65849e+06	167351	264034	2.41327e+06	2.3394e+06	20091.4	9788.96	472174	4.71005e+06	2.49629e+06	33461.9
491	M132T5_2	15.6844	3.97126	1.65267	0.23731	0.300573	UP	132.101	132.092	132.101	4.66055	3.92405	4.67172	5	1	2	4.55537e+06	536947	899451	8.42169e+06	8.21438e+06	19660.4	15640.1	1.57554e+06	1.65168e+07	8.6552e+06	93038.7
492	M219T6	21.0432	4.39528	1.6563	0.237872	0.300573	UP	219.097	219.097	219.097	5.55472	5.46622	5.56305	3	1	2	500687	47745.4	81526.2	1.00472e+06	997410	702.999	649.423	141884	1.99794e+06	1.01304e+06	3172.4
493	M83T5	1.24282	0.313614	1.40233	0.238054	0.300573	UP	83.0599	83.0599	83.06	4.67122	4.65238	4.67898	3	2	1	71004	95002.8	22630	118071	17311.5	112483	69441.6	103084	106993	109201	138020
494	M83T3_1	131.581	-7.03981	-1.66378	0.238055	0.300573	DOWN	82.5365	82.5365	82.5366	3.02177	3.00088	3.04265	2	2	0	111764	92844.8	96047.9	581.666	503.762	191804	86730.8	0	867.603	0	877.396
495	M227T9	16.4049	-4.03605	-1.66154	0.238307	0.300573	DOWN	227.127	227.127	227.127	9.20987	8.88067	9.53907	2	2	0	17117.6	25416.1	24870.3	1549.3	677.891	52426.7	20358.1	3463.54	1979.69	767.885	1900.34
496	M279T6_1	15.7457	3.97689	1.64603	0.238543	0.300573	UP	278.572	278.572	278.572	5.71238	5.61823	5.71888	3	1	2	167340	18380.6	31836.1	293223	287449	0	0	55141.8	574526	305144	0
497	M173T2	1.82425	0.867302	1.4096	0.238575	0.300573	UP	173.057	173.057	173.057	2.14588	1.61572	2.22283	5	2	3	34733.5	51607	30350.5	94144	42552.8	73506.7	64352.2	16962.2	139893	86793.4	55745.4
498	M147T5_2	10.3461	3.37102	1.62512	0.238681	0.300573	UP	147.076	147.076	147.076	5.25618	4.9559	5.82288	8	3	2	6.70856e+06	1.22132e+06	2.07029e+06	1.26359e+07	1.19883e+07	31271.6	20802.4	3.61188e+06	2.41072e+07	1.36104e+07	190157
499	M112T7_5	119.117	6.89624	1.65972	0.238836	0.300573	UP	112.498	112.498	112.498	7.19905	7.06922	7.31138	4	0	2	24576.4	131.368	227.536	45276.9	47112.4	0	0	394.104	94032	41798.7	0
500	M188T5_2	13.5052	3.75544	1.63818	0.238936	0.300573	UP	188.07	188.07	188.07	4.89138	4.86622	4.90455	3	1	2	421844	56096.7	96648	759158	737039	0	594.492	167696	1.47188e+06	805591	0
501	M196T7	5.38851	2.42989	1.53391	0.238997	0.300573	UP	196.104	196.104	196.104	7.23855	7.10355	7.42007	4	1	2	50680.6	15190.4	26310.6	83074.7	71996.4	0	0	45571.2	121887	127337	0
502	M169T3	4.08017	-2.02863	-1.6439	0.239173	0.300573	DOWN	169.034	169.034	169.034	3.0321	2.99373	3.12088	4	2	0	34175.7	49261.3	38961.2	12073.3	4153.62	85970.7	53429.7	8383.48	8551.59	11014.6	16653.9
503	M163T7_2	6.55365	2.7123	1.65561	0.239359	0.300573	UP	163.111	163.111	163.111	7.2038	7.10355	7.30405	2	0	2	92707.8	38981.4	7612.28	255470	226357	39798	46152.5	30993.8	480920	257276	28216.1
504	M243T4	38.6393	5.272	1.65062	0.240144	0.300573	UP	242.561	242.561	242.562	4.44088	4.41422	4.45588	3	1	2	514104	20920.4	36235.2	817874	835486	0	0	62761.1	1.66992e+06	783699	0
505	M98T4	33.3587	5.05999	1.6523	0.240262	0.300573	UP	98.0208	98.0208	98.0208	4.06622	4.05672	4.07572	2	0	2	64002.9	2314.21	637.508	77198.9	78496.3	2521.04	2822.61	1598.96	157843	72709.8	1043.47
506	M90T4	16.2601	4.02326	1.63949	0.240471	0.300573	UP	90.0545	90.0545	90.0545	4.23905	2.81755	4.35432	11	3	3	4.41969e+06	393292	617207	6.39497e+06	6.31041e+06	47441.8	26556.1	1.10588e+06	1.27378e+07	6.32966e+06	117465
507	M308T6_2	9.87594	3.30392	1.61206	0.240627	0.300573	UP	308.08	308.08	308.08	5.59405	5.50405	5.59972	3	1	2	156212	28553.8	48919.4	283229	269223	0	621.388	85039.9	536874	312063	748.541
508	M245T11	2.58435	1.3698	1.48603	0.240741	0.300573	UP	245.078	245.076	245.078	11.3752	9.41822	13.7944	56	1	2	109885	92449.7	70268.7	238922	155591	81698.9	167474	28175.9	227878	89148.1	399741
509	M138T2	17.8796	4.16024	1.648	0.240788	0.300573	UP	137.943	137.943	137.943	1.62522	1.61572	1.63473	2	0	2	64757.2	4149.66	2695.29	74194.4	73568	2718.3	2472.03	7258.66	153348	61324.6	7910.52
510	M399T3	37.5821	5.23197	1.64957	0.24081	0.300573	UP	399.145	399.145	399.145	2.87106	2.8404	2.90172	2	0	2	12692.9	0	0	13956.2	14654	0	0	0	29220.3	12648.3	0
511	M226T7_2	10.8298	3.43694	1.61971	0.240957	0.300573	UP	226.179	226.179	226.179	7.36205	7.1309	7.45605	4	1	2	69332.5	12650.9	20776	138235	132677	1323.94	0	36628.7	264550	150154	0
512	M279T7	9.9099	3.30887	1.63131	0.241112	0.300573	UP	279.038	279.038	279.038	7.44431	7.14472	7.69023	8	1	2	162719	26501	29171.7	262622	249001	10489	8841.89	60172.1	508720	268330	10816.7
513	M188T5_1	129.357	7.01521	1.64764	0.241165	0.300573	UP	188.067	188.067	188.067	5.03913	5.02088	5.05738	2	0	2	152673	1619.99	2233.54	225588	235431	0	692.056	4167.93	469760	207003	0
514	M405T6	15.4313	3.94779	1.6318	0.241402	0.300573	UP	405.162	405.162	405.162	6.31288	6.17023	6.35672	3	1	2	58469	7316.94	12673.3	116640	115345	0	0	21950.8	230645	119274	0
515	M133T5_1	7.18145	2.84428	1.64474	0.241532	0.300573	UP	133.031	133.031	133.034	4.94907	4.72988	5.35438	5	1	3	174077	42683	8340.33	306526	277723	43660.2	33897.2	50491.8	565360	341072	13146.1
516	M121T5_3	4.62571	2.20968	1.63754	0.24173	0.300573	UP	121.084	121.084	121.084	5.05738	5.01422	5.06572	3	1	2	151297	56601.8	16647.6	261824	216427	59747.4	71452.2	38605.9	490180	235571	59720.8
517	M279T6_2	20.6445	4.36769	1.6392	0.241764	0.300573	UP	279.074	279.074	279.074	5.66531	5.61823	5.71238	2	0	2	33797.6	2476.17	3591.4	53697.7	54003.8	833.349	0	6595.16	108689	51665.5	738.721
518	M103T5_1	12.1578	3.60381	1.63632	0.241773	0.300573	UP	103.054	103.054	103.054	5.05738	5.02088	5.07272	3	1	2	446042	65071.2	62880.4	791119	765947	30784	26787	137642	1.54967e+06	805707	17982.8
519	M110T3_1	32.7261	-5.03237	-1.64037	0.242303	0.300573	DOWN	110.008	110.008	110.008	3.01098	2.99373	3.06072	3	2	0	81048.9	113796	116411	3477.23	4130.73	233107	107762	519.272	1221.31	965.679	8244.7
520	M225T7	13.9856	3.80587	1.62116	0.242733	0.300573	UP	225.195	225.195	225.195	7.28238	7.09655	7.40555	3	1	2	129675	24696.9	42776.3	348894	343721	0	0	74090.7	688156	357646	881.249
521	M232T7_1	77.1514	6.26962	1.63902	0.242856	0.300573	UP	232.091	232.091	232.091	6.78672	6.70288	6.87055	2	0	2	17549.9	212.539	368.129	35544	37335.1	0	637.618	0	74443.6	32188.3	0
522	M184T7_2	4.02321	2.00835	1.50019	0.242919	0.300573	UP	184.096	184.096	184.096	7.3624	7.16538	7.50688	3	1	2	28410.7	17738.5	23017.7	71365.7	57477.7	3835.33	5072.7	44307.5	128521	72004.6	13571.2
523	M205T5_2	12.1185	3.59914	1.62258	0.24306	0.300573	UP	205.096	205.096	205.096	4.89138	4.86622	4.90455	3	1	2	447725	68232.4	91291.6	826872	804662	17341.8	13729.1	173626	1.62309e+06	843494	14028.2
524	M348T10	34.9832	-5.12859	-1.63528	0.243109	0.300573	DOWN	348.07	348.07	348.07	9.53406	8.9305	9.61488	4	2	1	677763	805373	827785	23025.2	37753.8	1.65388e+06	762234	0	1092.71	1363.77	66619.3
525	M436T6	63.8442	5.99648	1.63774	0.243132	0.300573	UP	436.127	436.127	436.127	6.04447	5.98588	6.10305	2	0	2	18177.9	0	0	23796	25166.3	0	0	0	50139	21248.9	0
526	M233T3_1	4.9628	-2.31115	-1.62569	0.243478	0.300573	DOWN	233.069	233.069	233.069	2.77202	2.76455	2.7795	2	2	0	48501.8	56231.2	47637.1	11330.5	4383.97	93973.8	72014.3	2705.65	8660.44	8941.06	16390.1
527	M355T5	1.68173	0.74995	1.40954	0.243529	0.300573	UP	355.07	355.07	355.074	5.08938	4.04188	6.22322	15	2	1	109985	61156	27468.9	102848	43244.9	75208.9	78755.2	29503.8	108728	56964	142852
528	M277T6_1	14.7631	3.88392	1.62023	0.243637	0.300573	UP	277.102	277.102	277.102	5.84622	5.74088	5.84822	3	1	2	851356	100491	163825	1.48356e+06	1.46942e+06	3054.61	8788.18	289631	2.97633e+06	1.4357e+06	38656.2
529	M132T7_1	7.21602	2.8512	1.63391	0.243853	0.300573	UP	132.009	132.009	132.009	6.90672	6.82405	6.98938	2	0	2	127084	44289	3589.01	319591	291816	45411.4	47182.7	40273	626238	287232	45302.5
530	M160T4	10.5405	3.39787	1.63299	0.244039	0.300573	UP	160.096	160.096	160.096	4.20472	4.19555	4.21388	2	0	2	12365.9	1344.26	157.003	14169.2	13602	1521.15	1290.17	1221.45	29327.9	10149.9	3029.7
531	M235T7	5.88701	2.55753	1.62976	0.244188	0.300573	UP	235.026	235.026	235.026	7.21389	7.1309	7.29688	2	0	2	59326.6	26501	6369.57	156012	137492	30601.8	29738.2	19163	288099	166247	13688
532	M112T4_1	430.463	8.74975	1.6323	0.244208	0.300573	UP	112.036	112.036	112.036	4.28538	4.27488	4.29588	2	0	2	246706	540.427	537.543	286395	303324	0	546.243	1075.04	609029	243129	7027.9
533	M214T5_2	15.6669	3.96965	1.62099	0.244272	0.300573	UP	214.051	214.051	214.051	5.36138	4.6344	5.45405	5	1	2	549604	57790.3	85970.8	905393	901584	6323.61	10009.1	157038	1.81629e+06	886480	13415.1
534	M206T5_1	11.6555	3.54294	1.61978	0.244284	0.300573	UP	206.085	206.085	206.085	5.47205	5.42872	5.51538	2	0	2	14763.5	1697.21	2086.65	21237.6	20790.3	1064.7	0	4026.93	42393.1	20486.9	832.751
535	M137T3_1	6.13455	-2.61696	-1.62403	0.244373	0.300573	DOWN	137.029	137.029	137.029	3.04211	3.03088	3.05333	2	2	0	693808	604802	538239	98589.5	42088.5	1.17657e+06	529911	107931	74515.9	74064.2	147188
536	M102T5	4.00738	2.00266	1.6253	0.244422	0.300573	UP	102.054	102.054	102.054	4.95997	4.87905	5.05838	6	1	2	354854	184255	41041.6	738380	589091	231596	162456	158713	1.35095e+06	688214	175975
537	M149T5_1	9.46379	3.24242	1.60287	0.244865	0.300573	UP	149.063	149.063	149.063	5.04305	5.01422	5.05838	3	1	2	479569	90048.1	122028	852196	814484	23628.8	15636.8	230879	1.65025e+06	884121	22218.9
538	M219T4_2	9.0284	3.17447	1.6279	0.244907	0.300573	UP	219.141	219.141	219.141	3.60297	3.59288	3.61305	2	0	2	11494.4	1530.12	347.13	13689.6	12932.8	1325.66	1930.92	1333.77	25701.8	15367	0
539	M122T5_1	6.38194	2.674	1.6265	0.244999	0.300573	UP	122.027	122.027	122.027	5.35347	5.31688	5.39007	2	0	2	45943.6	12657.3	2798.93	80778.2	72487.6	14856.1	9506.58	13609.2	154261	78745	9328.62
540	M220T6	33.4624	5.06447	1.62596	0.245154	0.300573	UP	220.1	220.1	220.1	5.51047	5.46622	5.55472	2	0	2	36432.2	1902.89	2525.9	67729.6	70076.3	940.067	0	4768.6	139938	63250.9	0
541	M160T3	35.9969	5.1698	1.62521	0.245479	0.300573	UP	160.133	160.133	160.133	3.18068	3.15238	3.20898	2	0	2	691048	24389.2	21945.7	877937	909394	26090.9	45434.6	1642.28	1.81716e+06	815002	1644.88
542	M176T5_2	10.2355	3.35551	1.59011	0.245776	0.300573	UP	176.102	176.102	176.102	4.98505	4.9559	5.00038	3	1	2	1095521	197458	340261	2.02109e+06	1.95705e+06	1391.39	625.956	590358	3.9426e+06	2.09032e+06	30337
543	M164T7_1	3.10967	1.63676	1.57768	0.245835	0.300573	UP	163.977	163.977	163.977	7.19989	7.1174	7.28238	2	0	2	141810	148845	69316.4	462857	337696	162233	210490	73810.5	336411	206631	845528
544	M333T4	17.1519	4.1003	1.6129	0.24584	0.300573	UP	333.148	333.148	333.148	4.48781	4.48407	4.49155	2	0	2	77674.7	7190.85	12454.9	127496	128591	0	0	21572.6	257154	125334	0
545	M103T3_2	6.24486	-2.64267	-1.62146	0.245894	0.300573	DOWN	103.038	103.038	103.039	3.25188	3.22255	3.28122	2	0	2	327569	718375	643861	115035	28495.7	713567	1.36463e+06	76932.1	145728	89419.1	109957
546	M120T5_1	13.2885	3.73211	1.60372	0.246012	0.300573	UP	120.065	120.06	120.065	4.88881	4.02088	5.91655	6	1	3	2.32863e+06	317499	539452	4.21909e+06	4.17912e+06	6170.22	5921.56	940404	8.38504e+06	4.24531e+06	26913.9
547	M146T7_3	4.2437	-2.08532	-1.60739	0.246639	0.300573	DOWN	146.117	146.117	146.117	6.94203	6.94055	6.9435	2	2	0	29200.6	29612.4	24259.8	6977.96	2514.88	54897.9	27410.9	6528.36	5389.93	5666.46	9877.5
548	M118T5_2	3.22058	1.68732	1.58839	0.24683	0.300573	UP	118.086	118.086	118.086	5.04872	4.61405	5.54688	6	1	2	1.63568e+06	1.00184e+06	393973	3.22651e+06	2.39367e+06	1.15997e+06	1.29218e+06	553369	5.61925e+06	3.22837e+06	831908
549	M68T5	18.67	4.22265	1.61485	0.247486	0.300573	UP	68.0491	68.049	68.0491	5.42713	5.19305	5.69655	4	0	2	20023	1657.31	940.038	30942	31396	984.518	1256.01	2731.39	64307.4	26538.2	1980.37
550	M215T10	3.52049	1.81578	1.58324	0.247489	0.300573	UP	215.048	215.048	215.048	9.79673	9.06532	9.85922	3	2	1	34522.9	24192.3	11198.2	85168.9	65761.2	36995.6	19358.5	16223	28546	69663.2	157297
551	M115T3_1	5.13371	-2.36	-1.60131	0.247598	0.300573	DOWN	115.024	115.014	115.024	3.21167	2.15705	5.42798	13	2	1	127749	186869	161788	36400.4	17705.5	349328	185518	25760.7	31616	56006.4	21578.7
552	M247T7	5.9681	2.57727	1.60567	0.247625	0.300573	UP	247.177	247.177	247.177	7.13805	7.07588	7.28955	3	0	2	20721.3	6714.91	3206.88	39950.4	35707.6	3623.67	10026.1	6494.95	51093.4	68757.7	0
553	M148T5_2	9.13215	3.19096	1.57462	0.247757	0.300573	UP	148.06	148.06	148.06	5.34522	5.01422	5.71888	6	3	3	8798627	1.75611e+06	2.93456e+06	1.60371e+07	1.54323e+07	75521.6	48200.2	5.14461e+06	3.09953e+07	1.69451e+07	170844
554	M86T5	12.9949	3.69988	1.60237	0.247832	0.300573	UP	86.096	86.0959	86.096	4.66272	4.62023	4.66988	4	1	2	1.50782e+06	206462	267062	2.68296e+06	2.66357e+06	50567.9	53987.2	514832	5.37181e+06	2.63166e+06	45416
555	M212T4	21.9268	4.45462	1.61216	0.247912	0.300573	UP	212.034	212.034	212.034	3.90655	3.90555	3.90755	2	0	2	19098.4	872.48	834.892	21744.2	22408.4	953.575	1663.87	0	44762.5	20470.2	0
556	M307T6	10.8273	3.4366	1.58191	0.248311	0.300573	UP	307.083	307.079	307.083	5.54822	4.79572	6.45207	6	1	2	2811031	472778	818250	5.12027e+06	5.02236e+06	0	723.229	1.41761e+06	1.00437e+07	5.31255e+06	4533.03
557	M137T2	4.8229	2.2699	1.52443	0.248462	0.300573	UP	136.94	136.94	136.94	2.14588	1.61572	2.21265	5	2	3	2.94803e+06	812481	1.00943e+06	3.91851e+06	3.38162e+06	1.94264e+06	494391	413.443	7.50086e+06	3.47284e+06	781825
558	M210T7_2	16.356	4.03174	1.59861	0.248644	0.300573	UP	210.185	210.184	210.185	7.29688	7.10355	7.40555	3	1	2	67577.3	10923.7	18186.6	180586	182922	0	853.183	31918	365758	176000	0
559	M355T1	1.92183	0.942479	1.3492	0.248891	0.300573	UP	355.07	355.069	355.07	0.522718	0.0112183	0.879887	13	1	2	68257.2	75933.7	61340.6	145931	65667.3	73937.4	138248	15615.5	186812	70184.9	180798
560	M205T4_1	6.40318	2.67879	1.60808	0.248902	0.300573	UP	205.064	205.063	205.064	3.89872	3.89807	3.89938	2	0	2	76505.4	17326.5	2706.16	110945	100799	15678.2	15851.6	20449.7	215970	101879	14984.7
561	M219T7_2	2.63198	-1.39615	-1.34888	0.248909	0.300573	DOWN	219.026	219.026	219.028	7.07588	6.99272	7.30405	5	0	2	309530	1.09525e+06	634520	416129	598181	1.45021e+06	1.47285e+06	362681	73800.3	67747.1	1.10684e+06
562	M415T7	4.61221	2.20546	1.46017	0.248917	0.300573	UP	415.211	415.211	415.212	7.22438	7.08288	7.40555	4	1	2	67526	22241	38522.6	103732	88657.6	0	0	66723.1	154200	155634	1362.75
563	M159T5	8.05208	3.00936	1.58566	0.249185	0.300573	UP	159.076	159.076	159.076	4.98505	4.94955	5.00038	3	1	2	327438	73148.4	77273.9	588997	558150	30623.1	26477.5	162345	1.14781e+06	587674	31508.8
564	M199T3_2	18.5189	-4.21093	-1.60501	0.249324	0.300573	DOWN	199.081	199.081	199.081	3.03977	3.01588	3.06365	2	2	0	93083.6	136578	139320	7375.02	5508.77	125483	281113	3136	2873.42	5733.75	13517.9
565	M345T4	40.8923	5.35376	1.60594	0.249515	0.300573	UP	345.078	345.078	345.078	4.06255	4.04938	4.07572	2	0	2	13521.7	0	0	15196.4	16389.8	0	0	0	32563.3	13026	0
566	M134T5_2	9.78895	3.29115	1.57088	0.249567	0.300573	UP	134.044	134.044	134.044	5.49188	5.40605	5.50498	3	1	2	2.10502e+06	402987	682186	3.94482e+06	3.84517e+06	15372.9	2913.78	1.19068e+06	7.7238e+06	4.07394e+06	36712.4
567	M119T8_1	1.4851	-0.57056	-1.40029	0.249586	0.300573	DOWN	119.017	119.017	119.017	7.55755	7.43972	7.67538	2	0	2	140499	494908	172290	333249	101488	669412	490393	324920	446936	251785	301027
568	M182T5	11.5493	3.52974	1.57877	0.249806	0.300573	UP	182.081	182.08	182.081	5.10872	5.04722	5.24372	5	1	2	1.43287e+06	237619	411058	2.74578e+06	2.7208e+06	0	588.997	712268	5.44347e+06	2.79143e+06	2444.52
569	M121T5_2	3.90222	1.9643	1.56941	0.249917	0.300573	UP	121.068	121.068	121.068	4.64368	4.35155	4.91222	6	3	3	97652.1	47778.7	26665.7	186443	150694	78395.4	35303.6	29637.2	342814	174360	42155
570	M153T4	289.015	8.175	1.60382	0.249948	0.300573	UP	152.584	152.584	152.584	3.85438	3.85138	3.85738	2	0	2	85817.5	0	0	108162	116810	0	0	0	232030	92455.4	0
571	M189T2	9.24306	-3.20837	-1.59752	0.250333	0.300573	DOWN	189.003	188.999	189.007	2.42013	2.04372	2.7795	4	2	2	468132	742519	716609	80332.5	43893.4	1.4747e+06	710278	42574.2	99908.5	30057.3	111032
572	M278T6	13.6145	3.76707	1.58435	0.250399	0.300573	UP	278.106	278.106	278.106	5.83855	5.74088	5.84822	3	1	2	66095.3	8481.13	14689.7	118742	119642	0	0	25443.4	239264	116963	0
573	M282T7	38.1354	5.25306	1.59966	0.250672	0.300573	UP	282.041	282.041	282.041	7.09356	6.99957	7.18755	2	0	2	14332.1	525.672	603.157	24684.6	26151.4	1184.17	0	392.843	52090.1	21963.7	0
574	M233T10	6.28496	-2.6519	-1.59937	0.250779	0.300573	DOWN	233.05	233.05	233.05	9.91272	9.096	9.95857	3	2	0	35147.4	47117.6	42878.9	7516.75	785.02	83850	57502.8	0	7854.95	8075.99	6619.32
575	M308T6_1	11.9589	3.58001	1.57585	0.250837	0.300573	UP	307.584	307.584	307.585	5.59238	5.50405	5.59405	3	1	2	617728	91686.6	158806	1.09933e+06	1.09608e+06	0	0	275060	2.19213e+06	1.10586e+06	0
576	M234T3	3.98834	1.99579	1.54464	0.25119	0.300573	UP	234.144	234.144	234.144	2.77305	2.74288	2.80322	2	0	2	9052.42	2507.23	1848.01	9999.7	8195.74	1470.29	4640.85	1410.56	17909.7	10544.1	1545.33
577	M198T3	5.7758	2.53002	1.51688	0.251443	0.300573	UP	198.123	198.123	198.123	3.28181	3.25822	3.3054	2	0	2	11112.8	1800.68	3118.88	11718.2	10886.4	0	5402.05	0	21517.6	13636.9	0
578	M279T6_3	16.0295	4.00265	1.58236	0.251803	0.300573	UP	279.1	279.1	279.1	5.77538	5.68722	5.77938	3	1	2	136810	15046.8	26061.8	245070	250431	0	0	45140.3	500538	234674	0
579	M236T6	31.3135	4.96871	1.59319	0.251999	0.300573	UP	236.095	236.095	236.095	5.69247	5.64888	5.73607	2	0	2	12683.1	453.886	450.466	17998.7	19068.7	900.853	0	460.807	37982.1	16014	0
580	M173T10_2	4.3866	-2.1331	-1.48501	0.252023	0.300573	DOWN	173.029	173.029	173.029	9.88197	9.08982	9.92022	4	2	1	114672	269478	228986	61432	80290.8	410143	393039	5251.68	15304.1	14848.5	154143
581	M58T6	26.893	4.74916	1.59319	0.252031	0.300573	UP	58.0647	58.0647	58.0647	5.50655	5.46622	5.54688	2	0	2	29145.9	1980.93	1151.13	53273.1	55750.8	1623.58	1050.85	3268.36	111840	47133.5	846.162
582	M133T4	4.71318	2.2367	1.58997	0.252337	0.300573	UP	133.08	133.08	133.08	3.90555	3.8374	3.90755	3	1	2	403023	140977	24955.8	664450	569706	169787	126036	127109	1.21278e+06	705034	75537.5
583	M276T6	12.5514	3.64977	1.57106	0.252349	0.300573	UP	276.118	276.118	276.118	5.82288	5.72555	5.82523	3	1	2	2.02495e+06	298079	516287	3.74443e+06	3.76426e+06	0	0	894236	7.53231e+06	3.69674e+06	4231.76
584	M112T7_2	8.21353	3.038	1.54203	0.252675	0.300573	UP	112.022	112.022	112.022	6.98938	6.82405	7.08588	3	1	2	56662.1	18707.8	32402.9	155709	150433	0	0	56123.4	307038	153900	6188.04
585	M89T3	11.2603	-3.49318	-1.59031	0.252678	0.300573	DOWN	88.9897	88.9897	88.9898	3.00032	2.99373	3.10598	3	2	0	77594.7	113527	112652	10082	1679.93	232465	99670.7	8443.6	11551.1	10444.5	8250.4
586	M133T5_2	6.27615	2.64988	1.58519	0.2527	0.300573	UP	133.06	133.06	133.06	4.93455	4.89822	4.94183	3	1	2	825688	229420	89005.5	1.43988e+06	1.3196e+06	202144	157245	328872	2.74207e+06	1.47404e+06	103524
587	M144T4	5.49019	2.45686	1.56629	0.253472	0.300573	UP	144.101	144.101	144.101	3.51338	3.50238	3.52438	2	0	2	22108.8	6185.05	4121.84	33957.1	30433.2	4221.72	3411.9	10921.5	61116.8	39689	1065.47
588	M181T2	1.77291	0.826118	1.33563	0.253474	0.300573	UP	181.062	181.062	181.062	1.64355	1.61572	2.22283	4	1	2	7975.73	9160.72	6856.48	16241.1	6107	17058.8	4735.22	5688.18	9233.36	19063.9	20426.1
589	M87T5_1	2.80205	1.48648	1.58512	0.253611	0.300573	UP	87.0548	87.0548	87.0548	4.91955	4.90455	4.93455	2	0	2	53107.1	35149.1	1990.71	98489.6	69183.2	34939.9	33271.3	37236.2	172435	87696	35337.6
590	M326T6	9.39534	3.23194	1.55152	0.253836	0.300573	UP	326.057	326.057	326.057	5.59238	5.50405	5.59405	3	1	2	25946.4	4080	7066.76	40554.8	40101.2	0	0	12240	80186.4	41478.2	0
591	M227T2	6.60829	2.72428	1.54299	0.254664	0.300573	UP	226.988	226.987	226.988	2.05647	2.03005	2.08288	2	0	2	18445.1	4116.74	4823.7	27204.6	25463.9	945.806	1736.49	9667.93	54329.6	23469.8	3814.37
592	M74T5_1	10.4084	3.37967	1.55181	0.254753	0.300573	UP	74.0232	74.0232	74.0232	5.49188	5.40605	5.50498	3	1	2	110432	16714.6	28475.2	175272	174668	0	550.522	49593.4	350150	174850	815.28
593	M230T10	4.99067	-2.31923	-1.46516	0.254798	0.300573	DOWN	230.082	230.081	230.082	9.53155	8.89167	9.55423	3	2	1	55416.6	102748	91226.2	20488.3	33679.1	174229	134016	0	2106.29	0	59358.5
594	M268T8	21.7468	-4.44273	-1.57683	0.255025	0.300573	DOWN	268.104	268.104	268.104	7.60452	7.60272	7.60632	2	2	0	12758.4	14068.4	14994.5	402.877	697.804	29843	12362.2	0	0	0	1208.63
595	M409T2	4.63378	2.21219	1.50208	0.256168	0.300573	UP	409.057	409.057	409.058	2.14588	1.61572	2.22283	5	2	3	276388	107188	118740	497267	433845	234825	86740.6	0	998217	243964	249620
596	M175T6	1.50083	0.585758	1.46508	0.256287	0.300573	UP	175.001	175.001	175.001	5.60288	5.54205	5.67305	3	0	2	21273.3	42086.4	8351.58	63164.3	23477.6	33031.2	49486.5	43741.4	39795.9	62947.5	86749.6
597	M406T6_2	40.3491	5.33446	1.57149	0.256676	0.300573	UP	406.166	406.166	406.166	6.2493	6.18572	6.31288	2	0	2	10342	0	0	14992.9	16524.8	0	0	0	32710.8	12267.9	0
598	M176T3_1	133.779	-7.06371	-1.56706	0.257609	0.300573	DOWN	176.045	176.045	176.045	3.02869	2.99373	3.06365	2	2	0	144813	110138	120961	698.394	611.185	240773	87628.8	2013.33	0	959.663	1135.52
599	M142T7_3	5.01664	2.32672	1.47597	0.257671	0.300573	UP	142.026	142.026	142.026	7.15088	6.97172	7.27288	3	1	2	840150	415275	593990	2.08328e+06	1.8651e+06	99428.6	45935.2	1.10046e+06	3.856e+06	2.25603e+06	137819
600	M152T3	4.87384	2.28506	1.56382	0.257973	0.300573	UP	152.056	152.056	152.056	3.38422	3.33138	3.41888	3	1	2	57557.1	15946.4	2539.58	77720.4	68372.2	18214.6	13202.7	16422.1	147864	74027.1	11269.7
601	M239T2	2.8091	1.49011	1.45488	0.258105	0.300573	UP	239.067	239.067	239.068	2.13472	1.62722	2.22283	7	2	3	111433	36392.9	26685.6	102232	73699.2	62566.3	37389.5	9222.97	186708	51084.2	68902.5
602	M219T3	8.95071	-3.162	-1.53863	0.25848	0.300573	DOWN	219.07	219.07	219.079	3.03227	3.00032	4.01288	4	2	1	137578	60321	59626.3	6753.19	8999.93	119227	61735.5	0	17114.2	875.591	2269.79
603	M367T5	6.27148	2.64881	1.48718	0.258901	0.300573	UP	367.15	367.15	367.15	5.36672	5.28007	5.37438	3	1	2	24155.4	6461.52	11191.7	41964.9	39805.8	0	0	19384.6	79186.6	46708.1	0
604	M161T3_6	3.30241	1.72352	1.54791	0.25896	0.300573	UP	161.136	161.136	161.136	3.18068	3.15238	3.20898	2	0	2	43084.9	19493.4	5404.83	64375.3	49929.3	22481.1	13254.3	22744.8	118748	53792	20586.1
605	M120T4_1	1.36347	0.447286	1.31568	0.259113	0.300573	UP	120.022	120.022	120.022	3.58731	3.32948	3.88205	12	2	0	15469.9	34121.6	11032.5	46523.9	12035.8	34388.3	45018.4	22958.2	54251.3	52664	32656.4
606	M210T5	24.9726	4.64227	1.55808	0.259142	0.300573	UP	210.049	210.049	210.049	5.0428	5.02088	5.06472	2	0	2	16110.1	425.37	736.762	16860.3	18255.2	1276.11	0	0	36879.6	12566.8	1134.59
607	M127T7_2	3.87845	1.95548	1.41455	0.259851	0.300573	UP	127.038	127.038	127.038	7.2208	7.07588	7.42007	4	1	2	106799	70222.2	99891	272353	226446	11670.5	13434.2	185562	397997	408120	10941.2
608	M119T3_2	21.9847	-4.45843	-1.55425	0.260198	0.300573	DOWN	119.018	119.018	119.019	3.10986	2.88007	3.37805	6	2	1	20320794	3.42032e+07	3.63701e+07	1.55577e+06	937235	7.30701e+07	2.85469e+07	992661	2.24032e+06	1.93941e+06	487581
609	M124T3_1	32.9255	5.04113	1.55226	0.260277	0.300573	UP	123.594	123.594	123.594	2.71355	2.64505	2.77305	3	1	2	140551	4653.4	8059.93	161440	174761	0	0	13960.2	347705	135541	1073.73
610	M230T7_3	5.1842	2.37412	1.52095	0.260365	0.300573	UP	230.174	230.174	230.174	7.31138	7.1309	7.46338	3	1	2	27929.6	12485	10504.5	64724.5	58555.3	5376.81	7527.29	24550.8	124047	63158.3	6968.04
611	M123T4	5.23999	2.38957	1.54254	0.260736	0.300573	UP	123.041	123.041	123.045	4.20505	2.89405	5.44372	27	2	3	91189.7	35305.9	15980.3	185003	167327	17835.7	49185.2	38896.8	351817	186023	17168.1
612	M269T7	4.4774	2.16266	1.41016	0.260794	0.300573	UP	269.087	269.087	269.087	7.12905	6.9369	7.25088	3	1	2	704841	342700	593573	1.53552e+06	1.33948e+06	0	0	1.0281e+06	2.50007e+06	2.10036e+06	6135.87
613	M202T6	3.26582	1.70744	1.48951	0.26093	0.300573	UP	202.07	202.07	202.07	5.51422	5.47372	5.55472	2	0	2	26731.4	18151	11829.3	59277.9	46337.6	7398.53	16232.1	30822.4	108539	52734.9	16559.5
614	M294T7	7.90781	2.98328	1.50521	0.261443	0.300573	UP	294.05	294.05	294.05	7.3548	7.1309	7.47072	4	1	2	26689.7	4459.22	7723.59	37113	36772.5	0	0	13377.7	73535.3	37803.7	0
615	M284T6	4.79361	2.26111	1.42487	0.261694	0.300573	UP	284.098	284.098	284.098	5.71055	5.64888	5.76772	4	1	2	203361	67214.5	115087	322799	288584	1541.56	0	200102	558569	408850	977.933
616	M136T7	4.65218	2.21791	1.53816	0.262332	0.300573	UP	136.061	136.049	136.061	7.43097	7.17255	7.85255	4	1	3	181909	71888	23579.9	334436	294700	56571.9	60050.5	99041.5	608923	371377	23006.5
617	M230T7_2	10.4123	3.38022	1.51998	0.262391	0.300573	UP	230.095	230.095	230.095	6.86322	6.70288	6.9499	3	1	2	471632	102678	168215	1.06912e+06	1.08836e+06	10515.5	686.415	296833	2.18157e+06	1.01922e+06	6567.71
618	M373T0	9.58961	3.26147	1.51126	0.262651	0.300573	UP	373.097	373.097	373.098	0.0728833	0.0112183	0.11189	3	1	2	338330	96393.2	166958	926644	936789	0	289180	0	1.87326e+06	0	906673
619	M112T7_4	2.8531	1.51253	1.43505	0.262678	0.300573	UP	112.05	112.05	112.05	7.30389	7.04838	7.48507	4	1	2	54152.7	52493.4	40322.5	149769	110267	24810.3	33913.8	98756.3	220011	206617	22679.2
620	M83T3_5	1.94027	0.95626	1.3647	0.262773	0.300573	UP	83.0599	83.0599	83.0599	2.99672	1.87055	3.07305	4	1	2	88501.2	92318.8	53065.2	179124	96549	125539	120298	31119.1	288722	142015	106635
621	M202T8	49.3775	5.62578	1.54234	0.262905	0.300573	UP	202.047	202.047	202.047	7.61613	7.49688	7.73538	2	0	2	13259.4	441.273	385.324	27830.9	30756.3	711.238	612.58	0	60852.1	22640.6	0
622	M110T7_3	7.41984	2.89139	1.48583	0.263505	0.300573	UP	110.027	110.027	110.029	7.03388	6.82405	7.22423	4	1	2	1.35049e+06	508252	878179	3.77115e+06	3.70083e+06	1899.01	572.115	1.52229e+06	7.41415e+06	3.88422e+06	15085.2
623	M253T3	9.43119	-3.23744	-1.52996	0.264116	0.300573	DOWN	253.074	253.074	253.074	2.78202	2.76455	2.7995	2	2	0	21051.5	19978.9	20139.3	2131.63	1624.8	40274.8	19662.1	0	1773.51	715.772	3905.62
624	M265T7	48.2956	5.59382	1.53605	0.264126	0.300573	UP	265.049	265.049	265.049	7.31855	7.06922	7.68288	7	0	2	73225.7	1784.52	3090.87	98247.7	108728	0	0	5353.55	215527	78416.3	800.096
625	M427T5	6.93969	2.79487	1.47733	0.264128	0.300573	UP	427.096	427.096	427.096	5.45255	5.37622	5.45405	3	1	2	60960.5	15163.3	26263.7	106837	104222	0	0	45490	208231	112281	0
626	M144T3_1	36.3736	-5.18482	-1.53646	0.264211	0.300573	DOWN	144.019	144.019	144.019	3.05333	2.99373	3.16638	3	2	0	1.92748e+06	3.04756e+06	3.34094e+06	83784.9	27854.7	6.64152e+06	2.46487e+06	36298.8	106150	92621.1	52583.8
627	M121T3_4	3.65317	-1.86915	-1.52235	0.264304	0.300573	DOWN	121.039	121.039	121.039	3.24905	3.18738	3.52438	3	0	2	290604	622426	511001	170380	58288.1	602861	1.14293e+06	121488	166070	114366	230703
628	M139T2_1	5.34102	2.41712	1.4742	0.264518	0.300573	UP	138.938	138.938	138.938	2.15705	1.62289	2.22283	5	2	3	444795	102422	129402	547041	506104	247987	58846.3	433.677	1.095e+06	448989	97137.1
629	M151T10	2.97617	-1.57346	-1.34375	0.264527	0.300573	DOWN	151.038	151.038	151.039	9.52655	8.89167	9.55172	4	2	1	17473.3	24630.7	18073.7	8275.95	10850.6	36461.6	33604.1	3826.29	2239.7	1785.79	20802.4
630	M258T7_2	7.80451	2.96431	1.48605	0.264691	0.300573	UP	258.109	258.109	258.109	7.33305	7.11038	7.43455	4	1	2	4504820	1.47478e+06	2.55439e+06	1.15119e+07	1.14164e+07	0	0	4.42434e+06	2.28541e+07	1.16589e+07	22713.7
631	M92T7	7.95081	2.9911	1.48981	0.264968	0.300573	UP	92.016	92.0159	92.016	6.98938	6.82405	7.08588	3	1	2	61262.1	18849.8	31619.2	150864	150187	0	1195.41	55354	300960	151046	585.995
632	M144T5_2	8.17107	3.03053	1.5231	0.265475	0.300573	UP	144.08	144.08	144.08	4.89138	4.87255	4.90455	3	1	2	53922.7	11900.1	8207.64	97111.4	96552.9	7502.08	6828.65	21369.5	193096	98238	0
633	M249T9	7.65404	-2.93622	-1.52639	0.266196	0.300573	DOWN	249.028	249.028	249.028	9.49743	9.08982	9.90505	2	2	0	73156.8	132009	130155	17246.9	4270.46	263100	130115	2811.42	18470.7	20771.9	12498.2
634	M208T7_1	70.6158	6.14192	1.52284	0.267241	0.300573	UP	207.995	207.995	207.995	6.90305	6.82405	6.98205	2	0	2	12521	0	0	26333.1	29950.8	0	0	0	58915.5	20083.9	0
635	M186T7_3	9.06751	3.18071	1.50627	0.267372	0.300573	UP	186.105	186.105	186.105	6.86322	6.71022	6.9499	3	1	2	128268	31652.9	36255.6	287013	291390	10357.7	11085.9	73515.1	583926	275633	1479.12
636	M261T9	11.776	-3.55778	-1.52141	0.267475	0.300573	DOWN	261.13	261.13	261.13	9.20445	8.86983	9.53907	2	2	0	22518.7	47157.3	49106.4	4015.13	929.503	98004.6	43467.4	0	4859.03	3018.85	4167.52
637	M126T7	4.12996	2.04613	1.36948	0.26757	0.300573	UP	126.021	126.021	126.021	7.2138	7.07588	7.42722	4	1	2	7.80393e+06	4.57399e+06	7.89322e+06	1.88904e+07	1.62957e+07	19955.6	13716.3	1.36883e+07	2.94849e+07	2.70604e+07	125924
638	M163T7_1	4.27839	2.09707	1.47676	0.268097	0.300573	UP	163.059	163.059	163.06	7.29688	7.11038	7.42007	3	1	2	90213.2	58285.4	46033.6	249368	219337	28154.5	35427.5	111274	468249	250276	29577.9
639	M128T7	5.89395	2.55923	1.43795	0.268367	0.300573	UP	128.017	128.017	128.017	7.28955	7.1174	7.43455	3	1	2	359120	184040	316947	1.08472e+06	1.03757e+06	1298.84	803.073	550019	2.07152e+06	1.17974e+06	2914.53
640	M319T2_2	129.849	7.02069	1.51749	0.268438	0.300573	UP	318.918	318.918	318.918	1.62881	1.62289	1.63473	2	0	2	54130.4	0	0	48651.2	55530.2	0	0	0	109632	35324.7	996.82
641	M184T7_1	6.13125	2.61618	1.44339	0.268526	0.300573	UP	184.073	184.073	184.073	7.22397	6.98573	7.30238	4	1	2	1.39164e+06	531654	914017	3.25971e+06	3.14344e+06	2059	5835.85	1.58707e+06	6.28594e+06	3.48229e+06	10889.5
642	M203T7_1	2.47824	-1.30931	-1.38285	0.268541	0.300573	DOWN	203.013	203.013	203.013	7.37505	7.28422	7.46588	2	0	2	71825.7	138826	94977.4	56018.2	41676.4	204566	181979	29934.1	32590.9	31327.3	104136
643	M125T3_2	1.42368	-0.509623	-1.45515	0.269237	0.300573	DOWN	124.975	124.975	124.975	2.78578	2.77205	2.7995	2	2	0	14063.2	22897.5	7860.36	16083.3	2000	31223.4	21864.2	15604.9	13802.9	17539.5	16907.6
644	M141T3_2	6.82778	-2.77142	-1.50926	0.26937	0.300573	DOWN	141.039	141.039	141.039	3.05333	2.99373	3.16638	3	2	0	770195	1.69739e+06	1.65943e+06	248600	103355	3.41162e+06	1.58172e+06	98812.5	334994	276708	134098
645	M151T2	3.69241	1.88456	1.51049	0.269591	0.300573	UP	150.976	150.976	150.976	1.64372	1.63772	1.64972	2	0	2	8718.5	4564.82	592.601	16855.2	14080.7	4260.36	4186.34	5247.76	27752.4	21856.7	956.497
646	M116T4	57.9467	5.85666	1.51092	0.269883	0.300573	UP	115.578	115.578	115.578	4.18488	3.77272	4.59705	2	0	2	26011.2	419.086	406.558	31396.9	35509.2	811.835	0	445.424	69933.4	24257.2	0
647	M221T2	10.8093	3.43421	1.48461	0.271116	0.300573	UP	220.941	220.941	220.941	1.63473	1.62289	2.22283	3	1	2	52329	7453.21	12462.7	81789.4	85825.8	21840.7	518.891	0	171150	74218.4	0
648	M152T8_1	3.5307	1.81996	1.33975	0.271495	0.300573	UP	152.031	152.031	152.031	8.4458	8.28355	9.77533	4	1	2	72433.4	47983.2	73683.8	169414	138622	133040	7256.94	3652.19	270932	225831	11479.8
649	M372T0	8.6657	3.11532	1.4651	0.272162	0.300573	UP	372.101	372.101	372.101	0.0728833	0.0112183	0.121717	3	1	2	597341	155533	269391	1.34984e+06	1.38598e+06	0	466598	0	2.76934e+06	0	1.28019e+06
650	M159T7_1	2.22338	-1.15276	-1.36499	0.272347	0.300573	DOWN	159.007	159.007	159.007	7.11863	7.02055	7.21672	2	0	2	990179	4.32709e+06	1.23826e+06	1.94618e+06	2.75575e+06	4.86666e+06	5.20401e+06	2.91061e+06	343386	366933	5.12821e+06
651	M199T3_1	3.11578	-1.63959	-1.4936	0.272951	0.300573	DOWN	199.027	199.027	199.027	2.77202	2.76455	2.7795	2	2	0	122633	180879	142162	58052.6	8824.47	290149	232334	20153.8	68194.2	53837.7	52126
652	M285T6	6.02774	2.59162	1.42703	0.273417	0.300573	UP	285.102	285.102	285.102	5.74138	5.67188	5.75972	3	1	2	18597.3	6434.82	11145.4	40168.1	39397.4	0	0	19304.4	78746.6	41757.7	0
653	M195T8	26.3418	4.71928	1.49298	0.27381	0.300573	UP	195.024	195.024	195.024	7.65288	7.43972	7.69772	3	0	2	29987.4	3291.42	2858.28	89992	100543	5148.47	4725.81	0	200429	65785	3762.01
654	M159T8_1	2.41447	-1.27171	-1.39743	0.274072	0.300573	DOWN	158.983	158.983	158.983	7.56472	7.45405	7.67538	2	0	2	1.00936e+06	4.15586e+06	996959	1.72123e+06	2.84818e+06	4.63316e+06	4.82445e+06	3.00998e+06	101244	52548.3	5.0099e+06
655	M235T8_2	10.664	3.41468	1.49036	0.274288	0.300573	UP	235.039	235.039	235.039	7.59013	7.48255	7.69772	2	0	2	78926.2	27356.7	11217.7	291732	307043	35622.6	31860.5	14587	624183	232197	18815.9
656	M233T8	9.0867	3.18376	1.48633	0.274343	0.300573	UP	233.05	233.05	233.05	7.65288	7.45405	7.69772	3	0	2	33007.4	12211	8178.35	110957	114780	17463.9	16380.8	2788.15	238536	78267.4	16068.5
657	M101T7_3	3.42183	-1.77477	-1.38099	0.274705	0.300573	DOWN	101.07	101.07	101.079	7.23948	7.10355	7.24088	3	1	2	271534	748962	620400	218878	238986	67522.1	1.28106e+06	898303	82350.4	494830	79453.3
658	M232T7_2	8.42608	3.07486	1.47419	0.274728	0.300573	UP	232.167	232.167	232.167	7.20022	7.10355	7.29688	2	0	2	23684.1	6425.32	6979.87	54015.4	55476.9	3907.68	1053.55	14314.7	110847	51199.4	0
659	M317T2_1	14.8238	3.88985	1.47416	0.275783	0.300573	UP	316.92	316.92	316.92	1.62722	1.61572	2.21265	3	1	2	252386	18519.1	32076.1	278102	303304	55557.4	0	0	601511	232796	0
660	M259T6	55.7916	5.80198	1.48458	0.275941	0.300573	UP	259.092	259.092	259.092	5.77813	5.72555	5.83072	2	0	2	18338.1	0	0	20778.9	24242.5	0	0	0	47412.6	14924	0
661	M113T2_1	2.31829	1.21306	1.2678	0.276217	0.300573	UP	112.895	112.895	112.895	2.14588	1.61572	2.22283	5	2	3	76221.6	65033.6	74267.3	151056	91082.6	145961	49139.6	0	252927	122767	77475.4
662	M328T7_1	77.7155	6.28013	1.48183	0.27656	0.300573	UP	328.054	328.054	328.054	7.12422	7.06922	7.30405	3	0	2	26088.3	243.105	421.07	38305.1	44487.1	0	729.315	0	87534.2	26398	983.142
663	M203T7_2	2.49828	-1.32093	-1.3957	0.276685	0.300573	DOWN	203.022	203.022	203.022	7.20722	7.15172	7.36972	3	0	2	77318.7	163161	115331	65309.6	38010.5	274096	171500	43887.6	44776	41982.1	109171
664	M140T5	24.1766	4.59554	1.48088	0.276763	0.300573	UP	140.068	140.068	140.068	5.45888	4.62722	5.54688	5	0	2	485955	25519.7	8893.52	616981	691722	19978.8	20802.2	35778.1	443806	1.37884e+06	28300.7
665	M290T6	7.75394	2.95493	1.43712	0.277607	0.301036	UP	290.098	290.098	290.098	5.85422	5.74855	5.85588	3	1	2	39949.3	8601.54	14898.3	68507.8	70646.5	0	0	25804.6	141114	64408.9	0
666	M246T5	66.3838	6.05276	1.47217	0.278841	0.30122	UP	246.028	246.028	246.028	5.02172	5.00772	5.03572	2	0	2	19098.6	0	0	24747.5	29116.2	0	0	0	56829.8	17412.7	0
667	M309T8	63.8345	5.99626	1.47084	0.279153	0.30122	UP	308.578	308.574	308.582	7.62888	7.29688	7.96088	2	0	2	22937.4	0	0	23792.3	28017.6	0	0	0	0	16703.5	54673.5
668	M427T2	180.415	7.49518	1.46986	0.279383	0.30122	UP	426.988	426.988	426.988	2.11213	2.09105	2.13322	2	0	2	22942.9	156.562	271.173	73185.9	86056	0	469.685	0	167990	51568	0
669	M210T7_1	14.7455	3.8822	1.45879	0.279447	0.30122	UP	210	210	210	7.28963	7.10355	7.44172	4	1	2	101845	21831.8	37813.8	325604	358688	0	0	65495.4	710771	264898	1143.32
670	M201T2	3.43944	-1.78217	-1.41958	0.279922	0.301281	DOWN	201.088	201.088	201.088	1.91097	1.61572	2.22283	6	1	3	58809	68917.2	58063.2	20037.3	13618.7	16918.5	58263.7	131569	33846.9	6617.84	19647.3
671	M151T7_1	4.68756	2.22884	1.44584	0.281031	0.302024	UP	151.018	151.018	151.018	7.48255	7.40438	7.68288	5	0	2	10561.9	3074.64	1807.15	14412.6	13461.6	3888.7	1003.65	4331.56	29305.7	10820.8	3111.15
672	M235T8_1	1.46594	0.551826	1.25086	0.28215	0.30213	UP	235.012	235.012	235.012	7.66422	7.62022	7.87855	3	0	2	10051.9	14238.4	5743.88	20872.7	7169.21	19988.8	14225.5	8501.06	26400.4	23445.6	12772.1
673	M299T5	3.41481	1.77181	1.34233	0.282441	0.30213	UP	299.082	299.082	299.082	4.85222	4.84705	4.85538	3	1	2	26836.4	14522.5	17275.3	49591.6	41823.5	5129.74	3978.59	34459.2	87317.4	56839.5	4617.81
674	M149T3_1	1.52725	0.610934	1.29593	0.283086	0.30213	UP	149.011	149.011	149.011	3.00032	2.99373	3.10598	3	2	0	125163	251915	155740	384736	85195.7	219818	114723	421202	473241	377678	303289
675	M173T9_2	1.57852	-0.658573	-1.41166	0.283414	0.30213	DOWN	173.078	173.078	173.08	8.99367	8.89167	9.53907	3	2	0	34218.4	70450.8	30954.9	44630.9	6738.9	60554	105144	45654.5	45161.7	51088.7	37642.3
676	M74T5_2	3.13891	1.65026	1.44443	0.283902	0.30213	UP	74.0596	74.0596	74.0596	4.88881	4.87905	4.89857	2	0	2	554987	374662	78642.9	1.17603e+06	957720	347570	313147	463270	2.16849e+06	1.10229e+06	257317
677	M131T3	2.59946	-1.37821	-1.41478	0.285296	0.30213	DOWN	131	131	131	3.00968	3.00838	3.01098	2	2	0	66508	117112	86751.1	45052.4	16025	214246	89743.1	47345.7	47716.8	27862.1	59578.1
678	M189T3_4	3.33123	1.73605	1.44135	0.285447	0.30213	UP	189.127	189.123	189.127	2.78913	1.68172	3.8229	28	1	2	57810	30004.3	4798.87	99951.2	83917.3	27805.8	35508.6	26698.6	188428	89933.6	21492.4
679	M179T7	87.0433	6.44366	1.44185	0.286083	0.30213	UP	178.548	178.548	178.548	7.08288	7.03455	7.23872	3	0	2	40980.8	0	0	32488.1	39026.9	0	0	0	21686.1	75778.2	0
680	M238T7	146.296	7.19275	1.44179	0.286093	0.30213	UP	238.044	238.044	238.044	7.11038	7.04138	7.24622	3	0	2	68233.4	289.369	501.202	78751	94256.4	868.107	0	0	53065.1	183188	0
681	M104T7_1	12.2258	3.61185	1.44096	0.286142	0.30213	UP	104.017	104.017	104.017	7.26805	7.12422	7.31855	3	0	2	31234.2	7836.21	2767.68	95803.6	105702	5139.46	7699.41	10669.7	209675	76918.7	817.117
682	M82T7_2	65.314	6.02932	1.4387	0.286839	0.30213	UP	82.4876	82.4876	82.4876	7.2203	7.06922	7.32588	4	0	2	44106.5	934.659	496.428	61046.3	72366.6	920.88	1437.83	445.264	39966	141613	1560.48
683	M56T5	4.22398	2.0786	1.42483	0.286882	0.30213	UP	56.0491	56.049	56.0491	4.89857	4.87905	5.04305	3	0	2	51600.2	24768.2	11760.8	104620	96354.7	16123.4	38160.7	20020.3	206518	92359.8	14982.6
684	M74T7	1.48602	0.571455	1.26101	0.28704	0.30213	UP	74.0596	74.0596	74.0597	7.14968	7.12172	7.28238	4	2	2	365657	592706	333747	880774	212536	925060	595475	257583	652043	918111	1.07217e+06
685	M270T7_3	3.78668	1.92093	1.29095	0.287349	0.30213	UP	270.091	270.091	270.091	7.05038	6.9369	7.25088	4	1	2	55531.8	28828.4	49932.3	109985	96762.5	0	0	86485.3	147934	182021	0
686	M85T3_1	1.62522	-0.700633	-1.27407	0.287415	0.30213	DOWN	84.9949	84.9948	84.9949	2.99373	2.99	3.06365	3	2	0	93407.6	129532	58704.9	79701.1	33805.3	195158	111421	82016.1	68171.8	53168.7	117763
687	M513T2	37.6156	5.23326	1.42951	0.289042	0.302984	UP	512.875	512.875	512.875	1.62147	1.61572	1.62722	2	0	2	19616.8	172.435	298.665	15757.1	18880.7	0	0	517.304	36684.2	10587.1	0
688	M203T7_3	12.1702	-3.60528	-1.42803	0.289067	0.302984	DOWN	203.052	203.04	203.052	7.47098	7.07588	8.86983	18	3	2	332984	737093	819854	60565.2	33929.1	1.68149e+06	207968	321818	25106	92722.9	63866.7
689	M394T3	2.66664	1.41502	1.3049	0.289807	0.303285	UP	394.083	394.082	394.083	2.90938	2.02338	2.93648	3	2	1	118518	64478.6	58194.6	171941	130229	117008	74505.9	1921.85	296205	36472	183146
690	M201T3_1	2.3233	-1.21617	-1.40073	0.290313	0.303285	DOWN	201.06	201.06	201.06	3.05333	2.99373	3.17372	3	2	0	794942	1.06631e+06	740999	458964	122179	1.91735e+06	717435	564139	596301	418249	362340
691	M395T7	5.67839	2.50548	1.35389	0.291093	0.303285	UP	395.025	395.025	395.025	7.28955	7.11038	7.44172	3	1	2	68351	23380.5	40496.2	134057	135675	0	0	70141.4	271294	130876	0
692	M198T7_2	4.02784	2.01001	1.30791	0.291318	0.303285	UP	198.096	198.096	198.097	7.29688	7.1174	7.43455	3	1	2	213766	148668	232305	598812	548994	15373	13722.4	416909	1.1276e+06	637211	31626.3
693	M249T4	1.76027	-0.815799	-1.23834	0.291456	0.303285	DOWN	249.152	249.145	249.152	3.8124	2.91517	3.81438	3	1	2	10942	27160.8	13542.8	15429.9	9263.4	34014.3	11561.1	35906.9	25440.7	13687.5	7161.37
694	M121T9_1	3.98397	-1.99421	-1.29088	0.292421	0.303298	DOWN	120.522	120.519	120.523	9.42588	8.78898	9.53155	5	2	1	40171.3	70631.1	64533.4	17635.3	29861.6	126514	85379.5	0	0	792.327	52113.5
695	M157T3_1	3.17443	-1.6665	-1.39073	0.292975	0.303298	DOWN	157.017	157.017	157.017	2.76828	2.75705	2.7795	2	2	0	234845	294255	247735	92695.4	40522.4	537924	302197	42644.2	78315.6	61323.8	138447
696	M350T7	77.3029	6.27245	1.4132	0.293148	0.303298	UP	350.075	350.074	350.075	7.25655	7.17255	7.34055	2	0	2	26473.4	0	0	28838.6	35345.4	0	0	0	68268.8	18247	0
697	M148T3_1	5.95077	-2.57308	-1.37612	0.293302	0.303298	DOWN	148.014	148.014	148.014	3.00032	2.99373	3.10598	3	2	0	83301.9	109611	112335	18419.7	23552.6	229440	92709.3	6684.31	1875.85	7997.89	45385.2
698	M108T7	4.64122	2.21451	1.32944	0.293572	0.303298	UP	108.011	108.011	108.011	7.29688	7.11038	7.43455	3	1	2	58733.2	39033.3	59731.4	181037	175102	2367.61	6773.98	107958	349529	193583	0
699	M140T10	4.00363	-2.00131	-1.28379	0.294424	0.303571	DOWN	139.531	139.531	139.531	9.52273	8.85365	9.55172	4	2	1	28299.9	77839.3	71731.3	19223.6	33296.3	141278	92240.4	0	0	0	57670.8
700	M173T8	11.5579	3.53081	1.3998	0.296017	0.303571	UP	173.029	173.029	173.029	7.6379	7.47555	7.69772	3	0	2	129663	36754.2	22582.2	424803	479623	57774	39607.8	12880.8	955481	296663	22264.3
701	M125T3_3	11.5205	-3.52614	-1.40128	0.296116	0.303571	DOWN	125.025	125.025	125.025	3.02353	2.99373	3.05333	2	2	0	280810	551226	622157	47847.3	7475.14	1.24175e+06	377594	34330.5	49232.3	39776.6	54533.1
702	M383T7	4.56991	2.19216	1.30294	0.296529	0.303571	UP	383.116	383.116	383.116	7.13805	7.07588	7.44172	5	1	2	65367.7	23146.1	40090.2	106792	103715	0	0	69438.3	113248	207128	0
703	M84T5_1	14.344	3.84238	1.39092	0.296669	0.303571	UP	84.0439	84.0439	84.044	5.04305	4.98505	5.83072	7	1	2	1376777	240340	385465	3.44744e+06	3.97503e+06	16943.1	18641.8	685435	7.81093e+06	2.49893e+06	32471.9
704	M69T7	2.80501	1.48801	1.24378	0.296973	0.303571	UP	69.033	69.033	69.033	7.29688	7.1309	7.42722	3	1	2	78598.8	70125.4	88040.8	196703	152706	18024.3	20576.4	171776	320347	243752	26008.9
705	M102T3_2	1.2998	0.37829	1.22471	0.297365	0.303571	UP	102.091	102.091	102.091	3.25638	3.23155	3.28122	2	0	2	87075.6	175067	40896.5	227552	61944.6	221778	157718	145704	298903	187530	196222
706	M259T7	5.3705	2.42506	1.32391	0.297575	0.303571	UP	259.113	259.112	259.113	7.27505	7.10355	7.40555	3	1	2	317596	144313	249957	776247	788058	0	0	432938	1.57561e+06	753135	0
707	M410T2	4.26657	2.09308	1.33952	0.297843	0.303571	UP	410.057	410.057	410.057	2.14588	1.61572	2.22283	5	2	3	58158.8	24822.7	27491.3	106441	101892	54370.2	20097.9	0	224095	47554.1	47672.7
708	M137T9	1.99005	-0.992808	-1.38451	0.298624	0.303571	DOWN	137.08	137.08	137.08	9.22295	8.89167	9.55423	2	2	0	39312.2	74549.5	46213.1	37461.1	4144.09	50088	45708.7	127852	34509.3	42198.6	35675.3
709	M308T6_3	8.03897	3.00701	1.35989	0.299408	0.303571	UP	308.109	308.109	308.109	5.85422	5.7334	5.85588	3	1	2	26418.6	5239.8	9075.6	44005.7	48533.7	0	0	15719.4	96060.9	35956.2	0
710	M204T8	3.93687	1.97705	1.3479	0.29947	0.303571	UP	203.999	203.999	203.999	7.56114	7.4469	7.67538	2	0	2	29936.5	17127.7	14271.8	67429.5	63042.7	26159.6	24549.2	674.295	133680	60430.7	8178.3
711	M236T2	8.45432	3.07969	1.36183	0.299801	0.303571	UP	235.92	235.92	235.92	1.63473	1.61572	2.2025	3	1	2	45037.9	4270.3	7396.38	38089.3	42372.2	12810.9	0	0	83729.3	30538.7	0
712	M106T4	2.77028	-1.47003	-1.23407	0.30015	0.303571	DOWN	106.086	106.086	106.086	4.37807	4.35155	4.39748	3	2	1	22945.9	25504.8	19820.2	9206.56	11420.4	47413.6	20281.3	8819.49	3808.87	1485.5	22325.3
713	M190T10	6.48923	-2.69805	-1.38111	0.300566	0.303571	DOWN	190.01	190.01	190.01	9.90505	9.10217	9.95857	3	2	0	22295.5	48346.4	51179.2	7469.51	2943	101952	43087	0	4100.03	8771.85	9536.63
714	M62T7_2	3.11362	1.63859	1.24221	0.300677	0.303571	UP	62.0596	62.0595	62.0596	7.26805	7.04838	7.42722	5	1	2	12626.4	6252.53	8725.4	19468	16230	857.115	1581.4	16319.1	27248.2	30343.1	812.626
715	M324T7	4.26401	2.09221	1.27584	0.301025	0.303571	UP	324.059	324.059	324.059	7.23155	7.04138	7.36172	3	1	2	77901.3	53559	92766.9	229316	219833	0	0	160677	438246	249703	0
716	M109T7	3.88155	1.95663	1.26617	0.301414	0.303571	UP	109.028	109.028	109.028	7.28955	7.1174	7.42722	3	1	2	198199	173235	279139	672422	623202	9579.09	14581.9	495545	1.24973e+06	755818	11721.2
717	M145T3_3	2.10831	-1.07609	-1.19624	0.302226	0.303964	DOWN	145.035	145.034	145.037	3.04211	3.00738	3.07305	4	2	2	252601	634125	290805	300774	385218	965436	515824	421115	91124.6	65851.7	745347
718	M159T2	3.83619	-1.93967	-1.32934	0.303359	0.304085	DOWN	158.996	158.991	158.996	2.47322	1.98938	2.7795	5	2	3	16759578	2.03031e+07	1.90157e+07	5.29251e+06	4.57277e+06	3.95058e+07	1.99233e+07	1.4801e+06	7.74197e+06	8.11874e+06	16814.6
719	M70T3	2.41518	1.27213	1.34963	0.303419	0.304085	UP	70.0647	70.0647	70.0647	2.98572	2.88655	3.08107	4	0	2	122556	89800.3	27289.3	216884	160793	86126.8	64533.9	118740	384743	201670	64237.8
720	M264T7	58.5714	5.87213	1.37221	0.303611	0.304085	UP	263.992	263.992	263.992	7.47555	7.39723	7.69023	5	0	2	13671.9	170.249	294.879	24477	30679.5	0	0	510.746	14537	58894	0
721	M106T2	2.50533	1.325	1.30809	0.304883	0.304869	UP	105.995	105.995	105.995	2.15472	2.02338	2.9804	7	1	3	63070.8	42498.1	23511.9	106472	81379.9	15364.4	55270.3	56859.6	199627	70583.3	49205.2
722	M193T8_2	3.92175	1.9715	1.36441	0.305239	0.304869	UP	193.028	193.028	193.028	7.56381	7.41138	7.70522	4	0	2	21835.3	12510.2	2042.69	49062.1	46355.6	11443.5	14865.5	11221.8	94275.3	51268.2	1642.76
723	M100T2	3.52427	-1.81732	-1.35346	0.306992	0.305591	DOWN	99.9782	99.9781	99.9782	2.38388	1.98938	2.7795	4	2	2	214994	291099	265877	82598.5	22444	556541	291968	24789.2	101281	88812.7	57702.1
724	M154T7_2	3.53934	1.82348	1.22152	0.307057	0.305591	UP	154	154	154	7.14472	7.11038	7.29688	3	0	2	73594.7	35283.2	61112.3	125763	112806	0	0	105850	156798	219803	688.458
725	M244T4	4.54394	2.18394	1.27126	0.307234	0.305591	UP	244.092	244.092	244.092	3.65588	3.59572	3.67723	3	1	2	269722	83973.6	142345	382013	380301	3593.9	0	248327	760579	385461	0
726	M235T2	7.46551	2.90024	1.32151	0.3089	0.306302	UP	234.917	234.916	234.917	1.62722	1.61572	2.2025	3	1	2	1.2329e+06	151570	252367	1.13236e+06	1.26046e+06	442899	0	11811.1	2.49041e+06	906650	0
727	M237T9	3.24008	-1.69603	-1.34452	0.309359	0.306302	DOWN	237.054	237.054	237.054	8.87533	8.83217	9.51655	3	2	0	12070.8	20893.8	18541.4	6448.54	1583.11	36747.1	25428.5	505.713	5033.05	8158.04	6154.51
728	M189T9	1.60571	0.683208	1.18265	0.309382	0.306302	UP	189.112	189.111	189.112	8.6638	7.17255	9.57672	12	3	3	23693.7	55168	40054.7	88583.5	28117.9	91038.9	62517.6	11947.4	121007	70898.3	73845.7
729	M415T10	4.61138	-2.2052	-1.26674	0.309703	0.306302	DOWN	415.212	415.211	415.212	9.53665	8.87533	9.53907	3	2	1	62479.9	168493	169698	36440.7	61679.7	339371	166108	0	0	1666.42	107656
730	M140T3_2	4.03884	-2.01394	-1.33394	0.310405	0.306302	DOWN	140.001	140.001	140.001	2.75705	1.98938	2.7795	3	2	1	932318	1.02129e+06	989983	252867	124299	2.03169e+06	979111	53068.4	264999	122946	370655
731	M85T2	2.61034	-1.38424	-1.21947	0.310584	0.306302	DOWN	84.9592	84.9592	84.9593	2.06247	1.69705	2.79055	10	3	3	410072	341487	266691	130821	135670	639882	258202	126377	51231.2	53759.6	287472
732	M243T3	22.1121	-4.46676	-1.34429	0.310922	0.306302	DOWN	243.019	243.019	243.019	2.99703	2.99373	3.00032	2	2	0	374712	411654	506271	18622.4	11554.1	976947	258016	0	28326.7	21699	5841.36
733	M128T3	20.498	-4.35741	-1.33931	0.312107	0.306789	DOWN	128.019	128.019	128.019	3.02353	2.99373	3.05333	2	2	0	71302	138824	170670	6772.59	5989.06	329597	86245	630.894	2323.54	4411.99	13582.2
734	M79T7	1.65413	0.72607	1.29792	0.312267	0.306789	UP	79.0207	79.0207	79.0207	7.19655	7.10355	7.28955	2	0	2	205765	412589	84216.3	682475	350172	461545	460877	315345	1.08475e+06	516689	445983
735	M120T3_1	29.5588	-4.88552	-1.33571	0.313344	0.307294	DOWN	120.019	120.019	120.019	3.16638	2.99373	3.37805	5	2	0	2761888	3.88668e+06	4.8693e+06	131490	40393.1	9.37174e+06	2.21452e+06	73790.8	152121	157401	84947.6
736	M107T5	1.67346	0.742833	1.16208	0.313633	0.307294	UP	107.053	107.053	107.053	4.74388	4.74105	4.75322	3	1	2	48122.2	66002.6	40482.4	110453	52444.5	87709.1	91002.6	19296.3	169170	93923.8	68264
737	M150T5_2	4.90843	-2.29526	-1.32304	0.314484	0.307304	DOWN	150.112	150.112	150.112	4.75369	4.72938	4.79872	4	2	1	91779.1	89611.5	92917.9	18256.7	9610.4	186830	80309.9	1694.31	12214.8	13216.4	29338.7
738	M74T3	5.33129	-2.41448	-1.32258	0.315315	0.307304	DOWN	73.9474	73.9474	73.9475	2.76828	2.75705	2.7795	2	2	0	26281	31711	33583.7	5971.53	2897.83	66897.1	28236	0	3507.54	5242.92	9164.13
739	M81T7	3.66017	1.87191	1.21339	0.315334	0.307304	UP	81.033	81.033	81.033	7.28955	7.1174	7.43455	3	1	2	528011	469518	769331	1.71852e+06	1.60836e+06	25332.8	25356.1	1.35786e+06	3.24029e+06	1.87957e+06	35693
740	M223T9	1.66233	0.733203	1.15385	0.315649	0.307304	UP	223.097	223.093	223.097	9.48122	8.53088	9.85155	3	1	2	34790.9	27424	17041.5	45587.6	21283.8	24856.3	45603.6	11812.1	55645.8	59978.1	21138.8
741	M131T5	4.24783	2.08673	1.31504	0.315774	0.307304	UP	131.053	131.053	131.053	4.9963	4.94322	5.05838	6	1	2	112840	45341.2	23640.9	192602	192511	32153.9	31235.4	72634.2	156293	400682	20830
742	M306T7	2.66656	1.41498	1.14466	0.316453	0.307494	UP	306.085	306.081	306.085	7.34755	7.07588	8.09638	6	1	3	129826	73251.8	126876	195997	135644	0	0	219755	262867	285221	39901.5
743	M190T3	6.969	-2.80095	-1.31198	0.316822	0.307494	DOWN	190.01	190.01	190.01	2.77828	2.75705	2.7995	2	2	0	24133	31281.5	35100	4506.59	4179.51	69240.6	24604	0	898.61	3534.76	9086.4
744	M64T3_2	2.24673	1.16783	1.18782	0.318186	0.307498	UP	64.0154	64.0153	64.0154	2.91517	2.03005	2.96305	5	2	2	136356	225834	196122	507388	360682	438764	186147	52589.6	718329	90919.9	712914
745	M160T2	3.34858	-1.74355	-1.30827	0.318441	0.307498	DOWN	159.999	159.999	159.999	2.38388	1.98938	2.7795	4	2	2	675037	797843	736638	238263	78794.4	1.53769e+06	791387	64453.2	291090	276001	147697
746	M120T6	1.97899	-0.984765	-1.18123	0.318552	0.307498	DOWN	120.008	120.003	120.011	5.96572	5.36888	6.96488	3	0	2	27635.4	47677.8	30077.4	24091.9	17070.6	79910.7	42760.7	20361.8	16925.2	43577.6	11772.9
747	M101T3_2	19.691	-4.29947	-1.31597	0.318756	0.307498	DOWN	101.008	101.008	101.008	3.16638	2.99373	3.37805	5	2	0	20315958	3.65776e+07	4.56954e+07	1.85758e+06	462028	8.81053e+07	2.06496e+07	977972	2.21027e+06	2.0279e+06	1.33457e+06
748	M118T2	3.22194	-1.68793	-1.30464	0.318959	0.307498	DOWN	117.989	117.989	117.989	2.38388	1.98938	2.7795	4	2	2	191439	230081	209211	71410.9	24598.3	441142	226331	22771	87506.4	83630.7	43095.5
749	M256T2_2	3.32134	1.73176	1.18038	0.319521	0.307629	UP	256.139	256.138	256.139	1.63772	1.63473	2.22283	3	1	2	12049	7188.32	12450.5	24579.6	22276	21565	0	0	43434.7	30304	0
750	M348T7	3.98142	1.99328	1.20705	0.320775	0.307892	UP	348.07	348.07	348.07	7.3479	7.16538	7.50688	3	1	2	2.21193e+06	990493	1.71558e+06	3.94457e+06	3.87624e+06	0	0	2.97148e+06	7.75141e+06	4.07982e+06	2471.79
751	M111T7_1	2.04323	1.03085	1.29506	0.321029	0.307892	UP	110.975	110.975	110.975	7.48972	7.4469	7.69023	3	0	2	36764.8	40033.4	7207.42	81797.3	55389.5	31749.5	44867.7	43483	71737	141527	32127.5
752	M202T7_2	2.07393	1.05237	1.16589	0.321075	0.307892	UP	202.107	202.107	202.107	7.27781	7.15172	7.51405	4	1	2	43343.1	41976	34708	87055.6	57274.4	19949	23993.8	81985.3	96887.7	138777	25501.6
753	M216T7_2	4.04786	2.01716	1.20624	0.32236	0.308713	UP	216.062	216.062	216.062	7.26805	7.08972	7.39105	3	1	2	397171	260673	449918	1.05567e+06	1.04914e+06	0	1826.14	780192	2.09888e+06	1.06744e+06	694.132
754	M249T8_1	24.3644	4.6067	1.29942	0.323262	0.309114	UP	249.053	249.053	249.054	8.00805	7.6274	8.29072	6	1	2	312787	50236.3	40534.5	1.22398e+06	1.564e+06	31790.5	22205.2	96713.2	2.99548e+06	642205	34239.7
755	M122T5_2	3.3586	-1.74786	-1.20204	0.323636	0.309114	DOWN	122.081	122.069	122.081	4.82544	4.80655	4.88538	4	2	2	415816	438103	407268	130442	175109	824321	477358	12628.5	42456.2	16773.2	332096
756	M208T7_2	3.16572	1.66253	1.15407	0.324782	0.309272	UP	208.099	208.099	208.099	7.20714	7.08288	7.44888	4	1	2	52493	30507	52042.8	96847.1	84879.8	0	922.535	90598.5	158312	132230	0
757	M393T3	2.46677	1.30263	1.14837	0.325682	0.309272	UP	393.083	393.083	393.083	2.89105	2.02338	2.91517	5	2	3	503702	362946	428246	895307	679206	845940	213277	29621.7	1.67949e+06	513896	492536
758	M163T4	1.91764	0.939333	1.28918	0.326058	0.309272	UP	163.107	163.107	163.107	4.18606	3.66473	5.50805	4	0	3	23268.2	16637.1	706.603	31904	20499.4	17114.7	15825.4	16971.2	52272.8	32162.6	11276.5
759	M103T3_1	16.8496	-4.07464	-1.28947	0.32623	0.309272	DOWN	103.005	103.005	103.005	3.16638	2.99373	3.37805	5	2	0	2.87102e+06	5.27271e+06	6.66205e+06	312928	31261.3	1.28181e+07	2.79758e+06	202490	330940	276830	331012
760	M153T6_3	1.28804	-0.365181	-1.2687	0.326321	0.309272	DOWN	153.06	153.06	153.06	5.7198	5.67188	5.76772	2	0	2	16225.5	65444.3	3329.5	50809.1	19700.9	68624	61982.9	65725.9	61947.2	28062.1	62417.9
761	M212T7	3.27778	1.71272	1.25782	0.326374	0.309272	UP	212.164	212.164	212.164	7.21747	7.1309	7.30405	2	0	2	15639.1	10816.5	7019.74	35329.2	33016.5	13656	15971.6	2821.8	65402.5	40585	0
762	M169T7_3	1.59982	0.677911	1.14973	0.326967	0.309427	UP	169.058	169.058	169.062	7.25288	7.23948	7.68288	5	2	3	122976	144074	67304.9	230492	111441	137111	80520.6	214589	200386	137197	353893
763	M283T7	3.53216	1.82055	1.1793	0.329076	0.309842	UP	283.045	283.045	283.045	7.15838	6.96488	7.27288	3	1	2	18520.8	9354.11	14544.2	33356.4	32112.2	1951.89	0	26110.4	64059.9	36009.4	0
764	M173T3_3	59.7856	-5.90173	-1.27729	0.329733	0.309842	DOWN	173.029	173.029	173.029	3.09532	2.99	3.37055	6	2	0	1.06087e+06	728333	971126	12182.4	2281.51	1.83288e+06	343613	8508.33	10092.3	11838.6	14616.3
765	M193T9	2.65686	-1.40972	-1.16099	0.329744	0.309842	DOWN	193.028	193.028	193.034	9.47993	8.61605	9.92788	8	2	2	12404.5	27332.6	22760.6	10162.7	11751.6	27464.6	50027	4506.32	23031.3	0	7456.8
766	M349T7	3.79287	1.92329	1.17489	0.329766	0.309842	UP	349.074	349.073	349.074	7.35505	7.16538	7.50688	3	1	2	173592	84146	145745	319977	315646	0	0	252438	631105	328826	0
767	M217T3_4	3.15324	-1.65683	-1.27314	0.33075	0.309842	DOWN	217.155	217.155	217.156	2.90172	1.85722	2.96305	5	2	1	142237	210370	195353	66715.6	5709.1	435067	115239	80804.7	66335.2	61206.2	72605.4
768	M158T3_2	3.66892	-1.87535	-1.24893	0.330805	0.309842	DOWN	158.012	158.012	158.012	2.77577	2.77205	2.7795	2	2	0	29896.6	32000.5	31719.7	8722.05	6005.73	64039.2	31352.4	609.781	10263	2096	13807.2
769	M186T7_1	9.67332	3.27401	1.26804	0.330825	0.309842	UP	186.054	186.054	186.054	7.26072	7.07588	7.38372	3	1	2	170747	24205.3	24663.5	234146	285702	5603.48	14830.9	52181.5	552753	148953	730.829
770	M76T3	3.64015	-1.864	-1.26417	0.331739	0.309842	DOWN	75.9443	75.9442	75.9443	2.76455	1.98938	2.7795	3	2	1	102010	118413	117173	32529.8	10801.6	240814	107145	7281.51	35544	20541.3	41504
771	M423T2	77.7813	6.28135	1.26956	0.331974	0.309842	UP	423.11	423.109	423.11	1.62147	1.61572	1.62722	2	0	2	21845.5	0	0	29017.9	39588.7	0	0	0	74116.7	12936.9	0
772	M189T5	2.74723	1.45798	1.26433	0.332131	0.309842	UP	189.073	189.073	189.073	4.8788	4.86622	4.89138	2	0	2	44250.6	27603.8	5275.76	75833.8	65861.2	33477.4	26066.4	23267.4	144445	69937.3	13119.1
773	M268T4	3.51719	1.81443	1.15444	0.332438	0.309842	UP	268.103	268.103	268.104	3.85922	3.78788	3.86572	3	1	2	122291	43620.6	75553	154176	147664	0	0	130862	294327	168200	0
774	M299T2	3.50849	1.81085	1.15584	0.332661	0.309842	UP	299.008	299.008	299.009	2.11063	2.02338	2.96305	6	1	2	26743.1	14007	24260.8	50019.8	48205.1	0	42020.9	0	51017.3	97718.3	1323.65
775	M147T3_1	16.0487	-4.00439	-1.26279	0.332991	0.309842	DOWN	147.013	147.013	147.013	3.10968	2.88007	3.79772	12	2	1	836181	632100	811150	39386.3	54403.2	1.55041e+06	332606	13282.1	7986.95	7966.29	102206
776	M173T3_2	2.91905	-1.5455	-1.25955	0.333504	0.30992	DOWN	173.012	173.011	173.012	2.77202	2.76455	2.7795	2	2	0	62415.2	68893.6	62079.2	23601.4	5032.34	136047	57034.4	13599.5	22546.6	19180	29077.5
777	M253T7	3.73012	1.89922	1.16309	0.334248	0.309973	UP	253.032	253.032	253.032	7.34755	7.11038	7.46338	4	1	2	44309.3	27818.1	47302.4	104231	103494	0	1019.39	82435	208839	101967	1887.06
778	M95T4	1.35518	-0.438481	-1.11059	0.334931	0.309973	DOWN	95.0235	95.0235	95.0236	3.66263	3.65588	3.66938	2	0	2	30167	123205	29327	90914	40939	102677	110144	156793	88886.6	51026.3	132829
779	M145T10_1	3.35696	1.74716	1.24798	0.335361	0.309973	UP	144.98	144.98	144.98	9.56731	6.19172	12.7122	56	2	1	293347	216136	83672.7	725561	702054	120674	250971	276764	327921	312586	1.53617e+06
780	M181T7	2.8706	1.52135	1.11825	0.33566	0.309973	UP	181.07	181.07	181.07	7.2138	7.09655	7.42722	4	1	2	323589	224024	352885	643082	544767	16555.8	24037.7	631478	807891	1.08641e+06	34939.7
781	M251T7	3.74836	1.90626	1.15713	0.335711	0.309973	UP	251.036	251.036	251.036	7.34755	7.10355	7.46338	4	1	2	623542	396160	686170	1.48589e+06	1.47981e+06	0	0	1.18848e+06	2.96045e+06	1.49631e+06	894.119
782	M186T2	2.71963	1.44341	1.23107	0.336212	0.310039	UP	186.097	186.097	186.097	1.63473	1.61572	1.65988	3	0	2	11310	6616.53	2951.93	17869.6	15554.9	9948.07	5574.84	4326.67	28373.4	25235.5	0
783	M85T7_2	3.49576	1.8056	1.237	0.336739	0.310128	UP	85.0473	85.0472	85.0473	7.291	7.23083	7.31355	5	2	1	166441	73585.4	39250.6	257237	254135	72262.9	35012.7	113481	91891.2	549862	129956
784	M145T3_1	3.04983	-1.60873	-1.22599	0.337796	0.310392	DOWN	144.948	144.948	144.948	3.16627	3.12088	3.21167	2	2	0	95495.6	67557.4	63026.8	22151.2	11945.3	126712	74693.7	1266.18	32724.1	24536.2	9193.38
785	M231T4	3.35648	-1.74695	-1.22777	0.337991	0.310392	DOWN	231.17	231.17	231.17	3.99713	3.98938	4.00488	2	0	2	47670.4	70800.3	69027.3	21093.6	12347.3	27606.9	34383.8	150410	35163	12060.1	16057.7
786	M200T3	3.82954	-1.93717	-1.24033	0.338317	0.310392	DOWN	200.022	200.022	200.022	2.76455	1.98938	2.7795	3	2	1	434635	408765	419459	106740	43994.5	851853	356632	17809.8	115141	59150.7	145928
787	M83T7_2	3.25777	1.70389	1.20073	0.33931	0.310473	UP	83.0211	83.0211	83.0211	7.15006	7.02755	7.36172	4	1	2	586227	310609	263348	1.01189e+06	976721	352963	550212	28650.2	725552	2.09978e+06	210344
788	M90T3	2.79372	-1.48219	-1.23824	0.339407	0.310473	DOWN	89.962	89.9619	89.962	2.76455	1.98938	2.79055	5	2	3	397043	549202	491090	196584	46043.9	1.04685e+06	535822	64938.8	172861	167240	249652
789	M133T3_1	1.67621	-0.745206	-1.13594	0.339697	0.310473	DOWN	133.034	133.034	133.034	3.21167	2.98605	3.75938	9	2	0	95258.1	119068	65414.5	71033.8	32942.3	173053	137828	46323	106953	63917.1	42231.5
790	M191T3_1	2.47282	-1.30616	-1.18161	0.340218	0.310556	DOWN	191.022	191.022	191.022	2.7795	2.75705	3.02338	3	2	0	130210	133584	110824	54020.7	36327.5	246145	130022	24583.1	47286.9	21531.2	93243.9
791	M214T7	3.22644	1.68994	1.11645	0.341069	0.310939	UP	213.985	213.985	213.985	7.29688	7.1174	7.43455	3	1	2	78625.6	68438.7	118539	221495	205745	0	0	205316	406646	257837	0
792	M87T3	5.03119	-2.3309	-1.23138	0.341752	0.311168	DOWN	86.9923	86.9922	86.9923	3.1473	2.88007	4.33605	12	2	1	696023	813733	913670	161738	79154.6	1.86859e+06	301906	270699	199015	215371	70826.9
793	M121T3_2	6.23586	-2.64059	-1.22416	0.343033	0.311811	DOWN	121.016	121.016	121.016	3.10986	2.88007	3.37805	6	2	1	2.99702e+06	4.62904e+06	5.46654e+06	742327	599053	1.08186e+07	2.60686e+06	461710	1.17182e+06	997176	57988.1
794	M270T2	7.54303	2.91514	1.20934	0.343322	0.311811	UP	270.001	270.001	270.001	2.11563	2.02338	2.95538	6	1	2	92353.3	15413.9	26697.6	118026	144519	0	46241.6	0	279206	74873	0
795	M117T3_1	2.53137	-1.33992	-1.22658	0.344144	0.312079	DOWN	116.985	116.985	116.985	2.75705	1.98938	2.79055	5	2	3	9643109	1.2562e+07	1.07149e+07	4.96252e+06	591095	2.33574e+07	1.23992e+07	1.92943e+06	4.61046e+06	4.63217e+06	5.64495e+06
796	M88T3	5.65051	-2.49838	-1.22682	0.344483	0.312079	DOWN	87.993	87.993	87.9931	3.02165	3.00088	3.06072	3	2	0	76741.9	163070	189379	28859.3	6244.55	379832	79685.7	29691.8	34304.4	30230.4	22043.2
797	M80T3	1.54284	0.625589	1.19546	0.345477	0.312528	UP	80.049	80.049	80.049	3.04438	3.01572	3.07305	2	0	2	613530	1.09448e+06	181364	1.68861e+06	841481	1.28019e+06	1.08545e+06	917801	2.55906e+06	1.62731e+06	879455
798	M143T2	1.93469	-0.9521	-1.0965	0.34614	0.312528	DOWN	142.989	142.989	142.989	2.07572	2.01657	2.11157	3	0	2	73957	128805	51255.9	66576.4	83875.7	172021	142216	72176.2	27570.7	9306.55	162852
799	M203T2	2.0131	1.00942	1.10399	0.346279	0.312528	UP	202.969	202.969	202.969	2.05048	1.63473	2.15705	6	0	3	33891.7	25651.7	20145.5	51639.4	35447.4	48368.2	9956.14	18630.7	57842.7	83575.7	13499.8
800	M77T3	22.0179	-4.4606	-1.21216	0.34921	0.314476	DOWN	77.0079	77.0078	77.0079	3.15872	2.99373	3.37805	5	2	0	416228	601251	820095	27307.4	3817.11	1.54505e+06	196408	62301.3	27879.8	23236.4	30806
801	M99T3_2	2.60096	-1.37905	-1.20545	0.349422	0.314476	DOWN	98.9748	98.9719	98.9749	2.76828	1.98938	3.35038	6	2	3	12420021	1.58692e+07	1.39716e+07	6.10128e+06	1.33292e+06	3.01669e+07	1.51925e+07	2.2483e+06	5.56293e+06	5.12174e+06	7.61918e+06
802	M262T6_1	12.9335	3.69304	1.20428	0.350098	0.314476	UP	262.103	262.103	262.103	5.7158	5.67188	5.75972	2	0	2	570218	34209.8	50939.8	442453	584940	92821.4	617.859	9190.09	139408	71216.2	1.11673e+06
803	M217T3_2	1.48723	0.572624	1.06717	0.350363	0.314476	UP	217.074	217.074	217.074	2.77202	1.98938	2.79055	4	2	2	367151	404929	256139	602221	192168	663920	399127	151740	491192	491352	824118
804	M319T2_1	163.91	7.35676	1.20516	0.351392	0.314476	UP	318.878	318.878	318.878	1.8808	1.61572	2.14588	2	0	2	102450	0	0	61288.2	88083.4	0	0	0	162228	0	21636.4
805	M193T2	3.40678	-1.76841	-1.19747	0.351967	0.314476	DOWN	193.062	193.055	193.062	2.19713	2.13472	3.05333	4	2	1	81104	29853.4	30370.7	8762.94	2867.82	62470.9	24700.4	2388.86	6705.78	7544.19	12038.8
806	M114T4	2.01921	-1.01379	-1.08352	0.352496	0.314476	DOWN	114.066	114.066	114.066	4.16655	3.90755	4.21365	5	2	3	190501	322004	223758	159470	132050	282069	120903	563041	107030	61695	309685
807	M125T2	4.02278	2.00819	1.13417	0.352721	0.314476	UP	124.922	124.922	124.922	1.65988	1.61572	2.22283	5	1	3	113308	27439.6	43626.6	110383	118917	77800.4	3318.36	1199.89	40458.3	43002.2	247690
808	M129T3_1	22.4545	-4.48893	-1.19926	0.352762	0.314476	DOWN	129.003	129.003	129.003	3.10968	2.88007	3.79772	10	2	1	474309	545359	751710	24287.3	35852.2	1.40557e+06	215748	14760.5	5246.9	1972.3	65642.7
809	M200T9	1.58803	0.667234	1.0502	0.352995	0.314476	UP	200.043	200.043	200.044	9.20344	8.84283	9.53907	4	2	1	54923.9	108363	75952.5	172083	72630.9	153834	150574	20680.5	92657.1	188473	235118
810	M219T8_1	2.18806	-1.12966	-1.0581	0.353234	0.314476	DOWN	219.047	219.044	219.047	7.5583	7.27505	7.78055	4	0	2	341050	522062	283387	238595	367433	558097	785708	222381	27395.8	25521.1	662869
811	M244T6	3.03068	-1.59964	-1.07467	0.354356	0.314489	DOWN	244.092	244.092	244.092	5.56932	5.51622	5.58155	3	2	1	346331	353422	325400	116531	199717	640607	419660	0	2453.35	0	347140
812	M93T7	2.16638	1.11529	1.16025	0.354881	0.314489	UP	93.0541	93.0541	93.0541	7.28955	7.1174	7.43455	3	1	2	216563	309926	127061	671417	524470	253821	220575	455382	1.19399e+06	675193	145069
813	M136T3	1.65257	0.724708	1.17389	0.355518	0.314489	UP	135.999	135.999	135.999	2.78068	2.77205	2.78932	2	2	0	27506.7	54975.3	52166.9	90850.3	8972.66	36179.4	14811	113936	96396	80498.4	95656.5
814	M217T3_1	2.93576	-1.55374	-1.17995	0.356293	0.314489	DOWN	217.038	217.038	217.038	2.77202	2.76455	2.7795	2	2	0	127841	121452	116667	41369.7	14400.7	244353	107779	12223.5	38953.3	28330.1	56825.8
815	M177T2	3.08558	-1.62554	-1.17325	0.356771	0.314489	DOWN	177.006	177.006	177.006	2.38763	1.98938	2.7795	4	2	2	3.40892e+06	3.405e+06	3.35756e+06	1.10352e+06	520263	6.9243e+06	3.05392e+06	236770	1.45196e+06	1.35311e+06	505487
816	M75T9	6.75601	-2.75617	-1.1859	0.356924	0.314489	DOWN	75.0436	75.0436	75.0436	9.19418	8.86432	9.52405	2	2	0	1.67059e+06	4.42206e+06	5.49552e+06	654538	278859	1.06852e+07	2.1741e+06	406911	493571	493507	976537
817	M72T3	2.63071	-1.39545	-1.18133	0.357009	0.314489	DOWN	71.9514	71.9514	71.9514	2.75705	1.98938	2.79055	5	2	3	3.52422e+06	4.68326e+06	4.23657e+06	1.78023e+06	410162	9.08161e+06	4.33864e+06	629519	1.6194e+06	1.47485e+06	2.24643e+06
818	M123T2	3.97106	1.98952	1.1147	0.357126	0.314489	UP	122.924	122.924	122.924	1.65988	1.61572	2.21265	5	1	3	1.01211e+06	209648	354793	832525	900472	619327	5675.63	3941.33	265859	360863	1.87085e+06
819	M243T7_2	2.99176	1.58099	1.07291	0.357174	0.314489	UP	243.103	243.097	243.103	7.3624	7.18638	7.44172	3	1	2	44235.3	32120.2	51827.4	95971	89100.3	1726.73	2671.07	91962.8	176066	111846	0
820	M85T3_2	1.38237	-0.467139	-1.05438	0.358319	0.314584	DOWN	85.0837	85.0837	85.0837	2.95648	2.92607	2.98688	2	0	2	28877.2	69194.9	17768.7	50055.5	25938.5	62457.3	55780.5	89347	48241.9	25071.3	76853.2
821	M141T2	2.30069	-1.20207	-1.07871	0.358604	0.314584	DOWN	140.959	140.952	140.959	2.13807	2.01657	3.21167	5	2	1	290698	271269	217412	117907	115627	511415	214564	87827.7	5226.83	236271	112224
822	M175T8_1	1.65596	0.727667	1.16402	0.359132	0.314584	UP	174.996	174.991	175.001	7.71513	7.45105	7.97922	2	0	2	25714	31628.4	5052.87	52375.3	30455	27420.3	30232.3	37232.5	57498.9	19683.5	79943.4
823	M156T7	2.91342	1.54271	1.15842	0.360001	0.314584	UP	156.036	156.026	156.036	7.45405	7.1309	8.86983	7	1	3	149628	65732.9	33537.2	191508	185042	54292.9	39412.5	103493	55089.6	402136	117297
824	M92T4	1.59347	-0.672176	-1.16791	0.360085	0.314584	DOWN	92.0586	92.0586	92.0586	4.27805	4.26755	4.28855	2	0	2	41883.9	111848	7704.49	70191.1	61295.9	112106	104017	119420	47609	23389.8	139575
825	M57T3	2.92742	-1.54963	-1.17638	0.360204	0.314584	DOWN	56.9644	56.9643	56.9644	2.75705	1.98938	2.79055	5	2	3	1.52403e+06	1.78701e+06	1.73108e+06	610437	65783.6	3.62647e+06	1.54472e+06	189830	591170	556439	683704
826	M410T7	3.40667	1.76836	1.08324	0.360335	0.314584	UP	410.108	410.107	410.108	7.13638	6.96488	7.25822	3	1	2	22774.5	12206.3	21141.9	42308.9	43240.6	0	0	36618.9	86424.6	40502	0
827	M99T3_1	3.89806	-1.96276	-1.16745	0.36117	0.314932	DOWN	98.9415	98.9415	98.9415	3.16627	3.12088	3.21167	2	2	0	64873.5	38742.6	42500.1	9938.94	4460.04	84567.1	31040.3	620.255	13505.1	11373.6	4938.12
828	M163T3_3	2.16442	1.11398	1.10729	0.362371	0.315177	UP	163.078	163.072	163.083	3.31389	2.92565	3.67723	4	2	2	43894.4	31010.4	19407.7	67119.6	53044	53268.2	17622.4	22140.5	123937	58522.6	18899.2
829	M162T3_1	44.8512	-5.48707	-1.17033	0.362439	0.315177	DOWN	162.03	162.021	162.03	3.16638	2.99373	3.66473	5	2	1	4.09083e+06	4.05466e+06	5.86682e+06	90402.5	42423.5	1.07861e+07	1.34917e+06	28759.9	139235	69351.7	62621.3
830	M249T8_2	7.63807	2.93321	1.16818	0.362763	0.315177	UP	249.108	249.108	249.108	7.98372	7.95498	8.07922	3	2	1	136662	19827.5	8436.14	151444	194964	29539.3	15625.9	14317.2	5345.17	372824	76161.7
831	M228T4	3.08611	1.62579	1.07594	0.363521	0.315329	UP	228.097	228.097	228.097	3.56573	3.50272	3.58072	3	1	2	14469.5	7015.23	10445.1	21910.3	21583.5	2026.36	0	19019.3	43151.3	22579.5	0
832	M183T7	1.50774	0.592387	1.04306	0.363812	0.315329	UP	183.084	183.077	183.086	7.44172	7.34232	7.68288	5	2	3	91387.7	106425	49771.1	160462	74661.5	150116	52245.6	116914	193583	74969.2	212832
833	M77T4	2.26522	1.17965	1.15162	0.364788	0.315795	UP	77.0422	77.0422	77.0422	4.06255	4.04938	4.07572	2	0	2	34678.3	22315.6	5832.84	50549.8	42062.1	28923.1	17881.4	20142.2	93702.7	48275.9	9670.83
834	M71T5	1.21667	0.282941	1.10077	0.365967	0.316436	UP	71.068	71.068	71.068	5.22248	5.18607	5.25888	2	0	2	22990.5	54264	6146.19	66021.5	17449.5	47895	54736.9	60160	85844.6	52984.4	59235.5
835	M130T5_1	9.77831	3.28959	1.15048	0.366884	0.316849	UP	130.049	130.049	130.049	5.02172	4.96888	5.72555	6	1	2	2.98766e+06	648602	866060	6.34224e+06	8.52792e+06	147934	149230	1.64864e+06	1.6066e+07	2.82636e+06	134350
836	M166T7_1	2.64244	1.40187	1.12911	0.36802	0.316953	UP	166.001	166.001	166.001	7.20272	7.07588	7.32588	4	0	2	58960.4	44116.3	22660.5	116575	108816	55335.8	58978.3	18034.9	53609.7	53889.9	242225
837	M161T3_3	26.4448	-4.72491	-1.15238	0.368295	0.316953	DOWN	161.029	161.029	161.029	3.10986	2.99373	3.24922	4	2	0	31407148	3.27084e+07	4.73008e+07	1.23685e+06	376433	8.701e+07	1.06432e+07	471887	1.52131e+06	1.37926e+06	809993
838	M175T9	4.29414	-2.10237	-1.15123	0.36868	0.316953	DOWN	175.023	175.018	175.023	8.99028	8.63922	9.37122	6	2	3	52581.3	115258	133023	26840.8	755.822	267825	54393.3	23555.9	27396.8	27145.3	25980.2
839	M220T7_2	2.86362	1.51784	1.03125	0.368763	0.316953	UP	220.117	220.117	220.117	7.27755	7.15172	7.51405	4	1	2	677159	482032	834904	1.38095e+06	1.25792e+06	0	0	1.4461e+06	1.68141e+06	2.46143e+06	0
840	M178T3_1	2.78511	-1.47774	-1.14702	0.369845	0.316958	DOWN	178.01	178.01	178.01	2.77202	2.76455	2.7795	2	2	0	116277	120609	116665	43304.8	3979.48	244443	104621	12762.4	47873.2	41449.2	40592.1
841	M142T3_2	31.7272	-4.98765	-1.14724	0.370005	0.316958	DOWN	142.034	142.034	142.035	3.11353	2.99373	3.37805	6	2	0	1.46592e+06	1.82603e+06	2.66996e+06	57554.1	6193.07	4.8935e+06	560020	24576.2	64691.4	53600.6	54370.3
842	M245T10_2	2.31552	-1.21134	-1.03339	0.370087	0.316958	DOWN	245.193	245.193	245.194	9.54672	8.88067	9.54672	3	2	1	8608.94	10538.8	8511.28	4551.36	5316.78	12794.8	17694.7	1126.74	790.047	2229.92	10634.1
843	M230T3	103.149	-6.68859	-1.1447	0.370834	0.317221	DOWN	230.13	230.127	230.133	3.03461	3.01588	3.05333	2	2	0	115161	95859	144010	680.75	1179.09	261462	26114.9	0	2042.25	0	0
844	M112T6	2.67921	-1.42181	-1.02547	0.371485	0.317401	DOWN	112.05	112.05	112.05	5.54277	5.43882	5.67307	6	2	1	510028	572188	506215	213566	332635	1.02719e+06	662466	26908.1	21577.2	21461.8	597660
845	M143T3_2	20.4581	-4.3546	-1.14127	0.371976	0.317445	DOWN	143.018	143.018	143.019	3.16638	2.99373	3.37805	5	2	0	15803596	2.16564e+07	3.12594e+07	1.05857e+06	236128	5.75512e+07	6.99859e+06	419482	1.20311e+06	1.18652e+06	786083
846	M202T3_1	2.55637	-1.3541	-1.12394	0.372721	0.317604	DOWN	202.099	202.097	202.101	3.05261	3.03088	3.07433	2	2	0	44069.8	65868.1	60986.6	25766.2	9988.23	136277	29522.9	31804.4	35574	26117.8	15606.8
847	M213T3	5.75006	-2.52358	-1.13137	0.373052	0.317604	DOWN	212.973	212.973	212.973	3.16627	3.12088	3.21167	2	2	0	54421.2	30448.4	38288.1	5295.33	4106.62	73617.4	17129	598.962	892.463	5971.83	9021.7
848	M119T6	2.42071	-1.27543	-1.10231	0.374437	0.317604	DOWN	119.035	119.035	119.035	5.60472	5.54955	5.66523	4	1	2	202437	509888	456477	210635	112819	940548	557750	31366	163912	128685	339310
849	M221T7	2.42862	1.28014	1.01359	0.37478	0.317604	UP	221.121	221.113	221.121	7.20005	5.95755	7.51405	5	1	3	56451.4	39959.2	55374.7	97045.7	80311.5	9397.72	6599.98	103880	97154.2	177303	16680.1
850	M134T4	2.0686	-1.04866	-1.08947	0.375014	0.317604	DOWN	134.117	134.106	134.117	4.43649	2.87888	4.65822	8	2	2	30479.3	38363.1	30209.8	18545.4	8945.21	72537.4	27336	15216	8218.7	23898.2	23519.4
851	M102T3_1	24.3521	-4.60597	-1.13215	0.375033	0.317604	DOWN	102.009	102.009	102.009	3.16638	2.99373	3.37805	5	2	0	2.63214e+06	4.15704e+06	6.09845e+06	170706	42852.7	1.11689e+07	1.21387e+06	88363.6	199125	191576	121416
852	M95T2	1.40093	0.486387	1.07508	0.375373	0.317604	UP	95.0599	95.0599	95.0599	1.87938	1.87055	2.55322	3	0	3	364524	186640	40077.8	261470	113701	179295	150743	229882	392382	204644	187383
853	M119T5_2	1.68883	-0.756024	-1.0635	0.375687	0.317604	DOWN	119.072	119.072	119.073	5.0358	5.01422	5.05738	2	0	2	46757.3	99230.5	24373.5	58757	61244.7	87965.2	82527.4	127199	36019.5	12132.8	128119
854	M142T7_4	18.5983	4.2171	1.12673	0.376644	0.317705	UP	142.047	142.047	142.047	7.15298	7.12172	7.1539	3	2	1	698679	38737.8	35488.7	720456	1.04737e+06	78063.8	29052	9097.53	64013.8	1.92833e+06	169026
855	M203T5	1.53351	0.616839	1.0449	0.376915	0.317705	UP	203.15	203.15	203.15	5.04488	5.02105	5.0555	3	2	1	24591.7	19588.1	15695.5	30038.5	7330.42	36871.3	15670.4	6222.53	28015.8	23931.8	38167.9
856	M217T7_3	1.87038	0.90333	1.08783	0.377127	0.317705	UP	217.083	217.081	217.083	7.3478	7.08288	8.05255	8	1	2	111821	77889.5	28917.7	145683	103996	55631.9	67461.8	110575	30606.4	173503	232939
857	M146T6	2.08665	1.06119	1.11615	0.37763	0.317757	UP	146.081	146.081	146.081	5.57222	5.52672	5.61772	2	0	2	7034.18	5468.68	1111.52	11411.2	9154.46	4206.16	6299.91	5899.98	21596.9	8766.24	3870.45
858	M184T3_1	34.1079	-5.09203	-1.12209	0.378444	0.318071	DOWN	184.045	184.045	184.045	3.10986	2.99373	3.24922	4	2	0	3.36175e+06	3.61399e+06	5.41497e+06	105958	15713.6	9.84281e+06	972181	26993.6	121668	90240.2	105966
859	M233T4	3.71417	-1.89304	-1.11815	0.379245	0.318373	DOWN	233.05	233.05	233.05	3.59282	2.99	4.13782	16	2	0	43037	48107.2	54381.2	12952.3	2857.56	34985.5	107849	1487.37	16035.1	12429.7	10392.2
860	M241T9	10.7018	-3.41978	-1.11117	0.382135	0.320147	DOWN	241.102	241.102	241.102	9.17211	8.84283	9.50138	2	2	0	35090	40664.8	57439.4	3811.48	840.362	106374	15620.3	0	4511.25	4043.79	2879.4
861	M175T3_2	4.68812	-2.22901	-1.10895	0.382246	0.320147	DOWN	175.045	175.044	175.045	3.18872	2.98605	4.64648	9	2	0	954551	929062	1.13953e+06	198174	68077.2	2.23051e+06	446314	110362	237484	119565	237472
862	M130T7_2	2.50598	1.32537	1.08951	0.38326	0.320458	UP	130.049	130.049	130.05	7.31355	7.23948	9.77533	9	3	3	1.86042e+06	1.56502e+06	691812	3.9219e+06	3.68244e+06	2.3638e+06	1.15769e+06	1.17357e+06	2.25853e+06	1.36459e+06	8.14258e+06
863	M138T5	15.9427	3.99483	1.10727	0.383506	0.320458	UP	138.052	138.052	138.052	5.33172	5.2004	5.45122	6	0	2	187106	9634.69	1848.88	153603	225195	11383.3	7699.67	9821.1	23951.1	413635	23223.2
864	M166T3	2.75669	-1.46294	-1.09718	0.384354	0.320795	DOWN	165.965	165.965	165.965	3.16627	3.12088	3.21167	2	2	0	956389	620729	620111	225172	73437.2	1.26086e+06	578527	22797.1	289432	240958	145125
865	M170T7	1.97468	0.981619	1.06155	0.385162	0.321098	UP	170.038	170.038	170.042	7.30293	7.08288	7.47788	6	2	3	116819	85571.5	38815.9	168976	130433	128602	53196.8	74915.2	103180	84546.9	319202
866	M203T3_1	32.4813	-5.02154	-1.09327	0.388388	0.322681	DOWN	203.04	203.039	203.04	3.28713	2.99	3.7275	10	2	0	8431915	4.16869e+06	6.40106e+06	128341	12461.5	1.15412e+07	938688	26182.2	142111	125073	117839
867	M303T2	3.54761	1.82685	1.02347	0.388572	0.322681	UP	302.904	302.904	302.904	1.62722	1.61572	2.21265	3	1	2	44142.8	15480	26812.2	55678.3	62521.9	46440.1	0	0	123316	43718.7	0
868	M123T3_1	2.97309	-1.57196	-1.08092	0.388763	0.322681	DOWN	122.941	122.941	122.942	3.16627	3.12088	3.21167	2	2	0	213539	126986	133617	42711.7	19555.8	267354	112263	1340.21	60394.4	46032.5	21708
869	M206T7_3	1.89512	0.92229	0.97256	0.388852	0.322681	UP	206.1	206.1	206.1	7.12715	7.11438	7.13122	3	2	1	71678.4	27126.8	26608.7	51408.6	34088.3	54719.9	25034.6	1625.97	12207.6	67930.8	74087.4
870	M293T10	2.95155	-1.56147	-1.01379	0.391071	0.32415	DOWN	293.071	293.071	293.072	9.87657	9.096	9.91272	3	2	1	31048.7	38414	39641.1	13014.8	17653	82227.8	27982.1	5032.01	3221.32	2429.53	33393.7
871	M193T8_1	2.46455	1.30132	1.07931	0.391868	0.324437	UP	192.999	192.999	192.999	7.56739	7.40438	7.69023	4	0	2	13333.2	11161.4	2279.66	27507.8	26133.1	9319.69	13711	10453.4	53902.4	26976.7	1644.28
872	M77T6	2.76272	1.46609	1.06708	0.392587	0.324585	UP	77.0422	77.0381	77.0422	6.07772	5.02088	7.32805	5	2	2	41737.4	22824.4	10785.4	63057.5	64408.3	35043.5	18799.1	14630.6	135116	11087	42969.6
873	M269T6	2.27784	-1.18766	-1.0482	0.393341	0.324585	DOWN	269.107	269.107	269.107	5.83752	5.83338	5.84167	2	2	0	23538.7	26054.1	23297.1	11492.9	6014.34	44881.5	33280.8	0	16421.3	13266.2	4791.32
874	M191T9	2.46147	-1.29952	-0.984145	0.393743	0.324585	DOWN	191.022	191.022	191.022	9.49122	8.84283	9.53155	5	2	1	95182.8	227411	206158	92388.1	118189	255729	417946	8557.33	27143.5	21202.8	228818
875	M224T8	2.11793	-1.08265	-1.04802	0.393847	0.324585	DOWN	224.114	224.114	224.114	7.98793	7.98465	7.99122	2	2	0	21096.6	38594	32643.4	18222.5	8241.28	74366.4	30995.7	10419.8	12062.2	27584.1	15021.2
876	M66T3	3.18068	-1.66933	-1.06526	0.395849	0.325838	DOWN	65.9251	65.9251	65.9251	3.16627	3.12088	3.21167	2	2	0	210484	109589	121354	34454.5	14045.5	240329	87889.7	547.892	47997.4	35410.9	19955.3
877	M105T3_1	2.11508	1.08071	0.969644	0.396542	0.325838	UP	104.992	104.992	104.992	2.97172	2.02338	4.27893	18	2	3	2.7479e+06	2.06925e+06	2.19627e+06	4.37661e+06	3.48768e+06	4.39179e+06	1.79e+06	25952.7	8.29564e+06	3.22014e+06	1.61407e+06
878	M228T2	3.79076	-1.92249	-1.05382	0.396722	0.325838	DOWN	227.985	227.984	227.985	2.07572	1.89422	3.21167	7	2	1	80841.2	41854.1	49792.8	11074	8944.13	96920.5	28641.6	0	18832.3	13098.7	1291.12
879	M181T3_2	1.38215	0.466912	0.96032	0.397879	0.326106	UP	180.999	180.999	180.999	2.77202	2.76455	2.7795	2	2	0	67881.6	79902.2	45462.2	110437	31083.1	131775	60948.7	46983.4	143045	107119	81145.3
880	M111T9_1	1.4942	0.579375	1.05974	0.397953	0.326106	UP	111.003	111.003	111.007	8.7785	8.59323	9.40088	5	1	2	9467.31	13894.3	1264.22	20760.9	11151.5	13011.2	13329.3	15342.5	33354	12137.2	16791.5
881	M384T7	2.80766	1.48937	0.965931	0.398736	0.326377	UP	384.115	384.115	384.115	6.5289	6.39305	6.56655	3	1	2	25898.9	21443.4	37141.1	60782.1	59970.1	0	0	64330.2	119906	62440.5	0
882	M145T7_1	1.39941	0.484816	1.03045	0.400867	0.327749	UP	144.995	144.995	144.995	7.20688	7.12422	7.28955	2	0	2	193674	624664	100785	874159	407076	704649	657880	511463	786482	518066	1.31793e+06
883	M64T3_1	2.99893	-1.58445	-1.0474	0.401462	0.327864	DOWN	63.9282	63.9282	63.9282	3.16627	3.12088	3.21167	2	2	0	277162	159297	173978	53117.9	23693.6	346659	128385	2845.91	76736.6	53266.9	29350.1
884	M84T3_1	3.10277	-1.63356	-1.04633	0.404251	0.329768	DOWN	83.9981	83.9981	83.9981	3.02869	2.99373	3.06365	2	2	0	84875.9	186028	208149	59955.2	15073.8	425534	83693.5	48855.2	43430.2	72951.8	63483.7
885	M186T3	4.04679	-2.01678	-1.04048	0.407132	0.330915	DOWN	186.042	186.042	186.042	3.02353	2.99373	3.05333	2	2	0	510457	495463	620554	122434	22688.5	1.20258e+06	242309	41504.9	148307	105936	113058
886	M147T7_4	95.4799	6.57712	1.04089	0.407222	0.330915	UP	147.087	147.087	147.087	7.25043	7.24798	7.25288	2	2	0	4200403	37845.8	40476.4	3.61351e+06	5.94981e+06	13903.1	15055	84579.2	211762	145114	1.04836e+07
887	M229T3_2	1.42699	-0.51297	-0.945402	0.407523	0.330915	DOWN	229.154	229.154	229.154	3.27638	2.77305	3.77972	2	0	2	26410	66317.6	19228.6	46474	30853.8	80757.2	44490.9	73704.9	50652.2	13743.9	75025.8
888	M94T6	2.502	1.32308	1.02051	0.407652	0.330915	UP	94.0395	94.0395	94.0396	5.61488	5.57255	5.65722	2	0	2	12768.4	11061.3	5662.95	27675.4	27623.6	17485.2	8907.08	6791.59	55849.5	26539.6	637.25
889	M167T3_1	2.51304	-1.32943	-1.02977	0.408278	0.330915	DOWN	166.966	166.966	166.966	3.1611	3.12088	3.20132	2	2	0	121692	70345.2	70633.1	27992.1	9257.69	144474	62738.6	3823.23	37902.2	26507.8	19566.2
890	M133T5_3	2.43078	1.28142	0.932896	0.40841	0.330915	UP	133.101	133.097	133.105	4.60238	4.45188	4.66988	10	3	3	383648	213696	333204	519448	459593	598447	20764	21877.5	1.03657e+06	157633	364138
891	M231T3_2	6.22113	-2.63718	-1.03462	0.409542	0.331459	DOWN	231.126	231.125	231.126	3.24172	3.10598	3.32505	3	2	0	58290.1	66190.6	92961.1	10659.7	746.905	172470	26102.2	0	9873.5	10745.8	11359.9
892	M136T6_2	3.41901	1.77358	1.01537	0.410501	0.331863	UP	136.073	136.073	136.075	5.69655	4.45238	6.57488	31	1	2	265849	72387.4	56090.2	247494	293387	46378.3	34023.1	136761	586179	71428	84874.1
893	M99T7_1	1.99786	-0.998453	-0.996331	0.412133	0.332809	DOWN	98.995	98.995	98.995	7.06922	7.01357	7.21672	3	0	2	786524	2.31282e+06	531395	1.15765e+06	1.9366e+06	2.71623e+06	2.51152e+06	1.71071e+06	30805.4	48330.2	3.39382e+06
894	M183T9	1.31933	0.39981	1.0156	0.413365	0.333353	UP	183.086	183.077	183.086	9.096	8.84283	9.87657	5	2	1	17294	26153.3	1935.22	34504.9	14111.2	27076.3	23929.4	27454.2	20404.9	34482.6	48627.2
895	M333T2	493.375	8.94654	1.02345	0.41373	0.333353	UP	332.894	332.894	332.894	1.8808	1.61572	2.14588	2	0	2	489382	291.596	505.059	267103	451544	874.788	0	0	788464	1022.25	11823.6
896	M131T7_2	1.55566	0.637525	0.91173	0.415522	0.334423	UP	131.019	131.019	131.019	7.48255	7.43272	7.67538	3	0	2	26974.7	26752.4	21929.1	41617.7	17793.7	20848.9	51029	8379.42	31124.5	31566.1	62162.5
897	M191T6	1.36707	-0.451089	-0.908388	0.416055	0.334478	DOWN	191.066	191.066	191.066	5.5528	4.22888	6.18838	4	0	3	18703.2	40201.8	13460.4	29407.3	15570.9	42724.6	52222.4	25658.6	47315.3	21842	19064.5
898	M376T7	2.77462	1.47229	0.923871	0.418169	0.335491	UP	376.051	376.051	376.051	7.34755	7.11038	7.46338	4	1	2	74837.1	57239.5	99141.8	159386	163841	0	0	171719	327346	150813	0
899	M134T9	1.53975	0.622698	0.964534	0.418245	0.335491	UP	134.027	134.027	134.027	8.53988	8.34232	8.60088	3	2	1	33556	40342.9	13253.6	62118.1	36787.9	55492	30887.1	34649.8	34995.1	47367	103992
900	M144T3_2	2.90958	-1.54081	-1.00545	0.418804	0.335566	DOWN	144.032	144.032	144.032	3.03088	2.99373	3.05333	3	2	0	164445	223227	251146	76721.6	24925.4	507720	129686	32276.2	90978.7	91245.4	47940.6
901	M193T4_1	2.19789	1.13612	1.00078	0.421653	0.337474	UP	192.992	192.992	192.999	3.89038	2.80982	3.89938	3	1	2	19579.3	11873.3	1531.91	26096.2	24567.8	11564.1	10519.6	13536.2	50503.4	26414.3	1370.91
902	M173T7_2	1.73115	0.791732	0.977965	0.42396	0.338944	UP	173.041	173.041	173.041	7.29688	7.1174	7.44172	3	1	2	27930.7	44779	11945.2	77519.3	56741.8	58013.8	34797.6	41525.7	135077	75849.7	21630.7
903	M121T7_2	1.56591	-0.647003	-0.908609	0.425019	0.339284	DOWN	121.011	121.011	121.012	7.16538	7.06922	7.33322	5	0	2	63042.8	139603	49886.5	89151.3	82224.7	174608	161720	82481.7	31887.4	52197.2	183369
904	M136T10	1.93377	0.951419	0.92512	0.425326	0.339284	UP	136.061	136.061	136.061	9.55673	8.9305	9.61488	3	2	1	82234.8	67675	51778.5	130868	106381	121684	62879.8	18460.9	74813.6	64236.2	253555
905	M167T7_2	1.8457	0.88417	0.904355	0.426171	0.33946	UP	167.089	167.089	167.089	7.32122	7.30798	7.32805	3	2	1	186016	154190	131825	284589	212119	293273	138219	31078.4	42353.9	374306	437107
906	M177T1	1.94104	0.956829	0.926949	0.426742	0.33946	UP	177.033	177.033	177.042	1.19738	0.0188817	3.35722	26	3	2	334158	261570	191042	507718	418386	460170	79111.3	245429	938377	102792	481984
907	M104T10_1	2.80343	-1.48719	-0.915193	0.426959	0.33946	DOWN	104.017	104.017	104.017	9.5153	8.86983	9.55172	6	2	1	32140.8	65442.8	70702.2	23219	37241.6	143117	48372.7	4838.41	3482.08	0	66174.8
908	M137T7	21.0019	-4.39245	-0.981877	0.429675	0.340908	DOWN	137.006	137.006	137.006	7.21747	7.1309	7.30405	2	0	2	1.61087e+06	1.13657e+06	1.90939e+06	54117.5	16783.8	13575.9	54915.7	3.34122e+06	71613.6	52588.2	38150.7
909	M131T2	3.42785	-1.7773	-0.97237	0.429745	0.340908	DOWN	131.001	131.001	131.001	1.86538	1.20955	2.84822	9	3	1	155735	129336	161425	37730.9	23823.6	315712	33705.7	38590.6	63746.9	16980.7	32465.2
910	M135T6	1.63031	-0.705147	-0.953633	0.430198	0.340908	DOWN	135.03	135.03	135.03	5.7198	5.67188	5.76772	2	0	2	58356.9	203803	36545.2	125009	138367	214303	233949	163157	66179.6	25777.6	283069
911	M101T3_1	1.85542	0.891746	0.932549	0.431999	0.341959	UP	100.971	100.971	100.971	2.75705	1.98938	2.7795	3	2	1	138292	182380	97507.5	338392	272866	181809	85159.2	280172	28983.4	544631	441561
912	M73T7	3.80314	1.92719	0.957999	0.432966	0.342349	UP	73.0837	73.0837	73.0837	6.81107	6.75322	6.82015	3	2	1	273810	122652	119090	466462	610090	76503.2	33543.3	257909	167883	1.16833e+06	63168.7
913	M134T3	2.37737	-1.24937	-0.967001	0.434068	0.342844	DOWN	134.035	134.035	134.035	3.00385	2.98605	3.02165	2	2	0	69631.8	105327	108831	44304.1	10140.2	230550	51855.8	33575.7	48359.8	51788.6	32763.8
914	M152T11	2.00583	1.0042	0.937649	0.435369	0.343444	UP	152.056	152.056	152.056	10.8332	10.4627	11.4854	4	2	2	27801.7	40167.9	20440.4	80570	71778.2	30419.7	26426.5	63657.6	149061	86746	5903.34
915	M116T7	2.4534	-1.29478	-0.962414	0.43578	0.343444	DOWN	116.034	116.034	116.039	7.29688	7.10355	7.86572	7	2	3	97981.8	97254.4	103203	39640.7	10011.3	206341	84254.4	1167.74	32041.2	50984.5	35896.6
916	M111T7_2	1.27983	0.355947	0.944179	0.436877	0.343892	UP	111.003	111.003	111.003	6.99272	6.95772	7.15088	3	0	2	25066.1	32644.9	3658.03	41779.8	16353.4	30868.9	36851.8	30213.9	48975.4	53301.5	23062.4
917	M219T2_2	2.37592	-1.24849	-0.95385	0.437302	0.343892	DOWN	219.017	219.017	219.017	2.38388	1.98938	2.7795	4	2	2	3827556	3.75999e+06	3.91272e+06	1.58254e+06	569360	7.97199e+06	3.06952e+06	238469	1.72942e+06	2.06407e+06	954132
918	M132T9	2.00253	1.00183	0.919125	0.437821	0.343925	UP	132.009	132.009	132.009	9.21905	8.69898	9.22888	3	2	1	51068.7	48896.1	31063.1	97916.2	86996.7	84491.9	34921.4	27275	51146.1	44308.6	198294
919	M121T3_1	1.68776	-0.755114	-0.918927	0.439868	0.344559	DOWN	120.978	120.978	120.978	2.76455	1.98938	2.7795	3	2	1	195523	298079	217323	176612	72030.1	528504	268935	96798.6	96918	195842	237075
920	M279T3	2.84384	-1.50784	-0.955016	0.439905	0.344559	DOWN	279.039	279.038	279.039	2.75705	2.08005	2.7995	3	2	1	37756.3	34623.2	40580.2	12218.7	2080.77	79278.5	24591.1	0	13320	9818.77	13517.5
921	M246T3	2.22666	-1.15488	-0.950197	0.441145	0.344559	DOWN	246.109	246.109	246.109	2.78932	2.76455	2.79055	3	2	1	28474.9	34780.7	34808.2	15620.1	2871.94	70419.2	33055.7	867.069	18884.5	14494.1	13481.9
922	M249T3_1	2.1495	1.104	0.902858	0.44172	0.344559	UP	248.965	248.965	248.965	2.51694	2.07572	2.95823	4	1	2	18908.3	23510.5	19237.9	50536	48144.5	31454.9	37503.9	1572.76	23786.3	21706.1	106116
923	M105T3_3	2.45106	-1.2934	-0.867209	0.441825	0.344559	DOWN	105.044	105.044	105.044	3.04855	3.02405	3.07305	2	0	2	416178	509514	503244	207875	331206	1.02698e+06	479756	21810.5	21824.1	11528.8	590273
924	M132T10	1.83061	-0.872321	-0.951128	0.441859	0.344559	DOWN	132.025	132.025	132.027	9.64597	9.096	9.92022	4	2	1	43509.3	67260.7	55564.8	36742.3	1088.57	128350	53703.5	19729.1	37277.3	37459.9	35489.8
925	M140T8	10.9046	3.44686	0.950616	0.441972	0.344559	UP	140.068	140.068	140.068	7.83905	7.83482	7.91722	3	2	1	752874	66921.5	36807.2	729749	1.20713e+06	106888	59459.3	34417.1	29722.7	35906.2	2.12362e+06
926	M139T9	1.35368	0.436886	0.861005	0.442704	0.344757	UP	139.002	139.002	139.002	8.88455	8.63922	9.30538	3	1	2	36271.5	96176.2	39590.5	130192	55811.8	136958	93676.2	57895	127295	75885.1	187396
927	M169T7_2	2.2771	1.18719	0.851599	0.443263	0.344819	UP	169.035	169.035	169.035	7.22805	7.09655	7.47072	4	1	2	665251	580795	990797	1.32252e+06	1.13761e+06	5021.6	12501.9	1.72486e+06	1.9953e+06	1.96322e+06	9052.71
928	M216T7_1	2.12397	1.08676	0.847628	0.444783	0.345629	UP	215.983	215.983	215.983	7.21389	7.08972	7.43455	4	1	2	79513	71218	110065	151265	120997	13265.6	2238.18	198150	189820	248286	15688.1
929	M87T7	1.84447	0.883209	0.899065	0.445534	0.34584	UP	87.0993	87.0993	87.0994	6.81561	6.74567	6.87315	6	2	1	48019.8	30444.2	17249.9	56153.6	46428.2	49773.5	16615.2	24943.9	26848.8	31928	109684
930	M159T8_2	5.41945	-2.43815	-0.925133	0.446913	0.346537	DOWN	159.027	159.026	159.027	7.76038	6.9159	7.99122	8	2	3	537962	1.93915e+06	2.90902e+06	357813	550262	325878	194231	5.29734e+06	47688.6	32608.9	993141
931	M180T8_2	2.23932	1.16306	0.841665	0.449132	0.347884	UP	180.086	180.086	180.086	7.57786	7.09655	8.86983	4	1	2	13006.7	4719.59	8174.57	11003.1	10019	14158.8	0	0	13409.5	19599.8	0
932	M166T5_2	14.0682	-3.81437	-0.931159	0.450055	0.348225	DOWN	166.058	166.057	166.058	5.06072	5.02738	5.09405	2	0	2	397963	212044	366351	15081.4	3694.99	1061.65	0	635069	17662.4	16733.1	10848.7
933	M221T10	1.90603	0.930568	0.85268	0.452629	0.349605	UP	221.121	221.121	221.121	9.57672	8.897	9.57672	3	2	1	51777.6	48701	45110.9	92825.4	77450.3	97330.3	40553.7	8219.01	34182.8	63671.7	180622
934	M114T3	1.44566	0.531725	0.858499	0.452808	0.349605	UP	114.066	114.066	114.066	2.73555	2.67872	2.79573	3	1	2	217614	335244	266076	484647	141640	535222	437252	33257.6	576059	321490	556394
935	M154T7_3	2.32309	1.21604	0.833948	0.45375	0.349683	UP	154.024	154.024	154.024	7.1973	6.96488	7.36172	4	1	2	56720.8	67534.8	114712	157179	146649	2620.06	0	199984	297006	169984	4547.46
936	M293T7	6.15043	2.62069	0.914393	0.454045	0.349683	UP	293.07	293.068	293.071	7.39363	7.17255	7.68288	4	0	2	61579.7	16788.5	22141.7	103256	162285	4809.74	3216.74	42338.9	290449	17114	2206.31
937	M137T3_2	4.25957	2.09071	0.91551	0.454745	0.349683	UP	137.07	137.065	137.071	2.74288	2.68722	2.94805	3	1	2	227401	50170.3	32559.6	213704	307671	78659.5	57172	14679.4	568455	19731.3	52926.1
938	M191T8	1.82982	-0.871705	-0.905903	0.45485	0.349683	DOWN	191.04	191.039	191.04	7.6379	7.24805	7.69772	3	0	2	27344.3	34616.1	29470.2	18917.7	5691.01	18408.8	16806.7	68632.8	20186.5	12699.4	23867.3
939	M60T3_1	2.38507	-1.25403	-0.912156	0.455558	0.349855	DOWN	59.9981	59.9981	59.9981	3.02711	3.00088	3.05333	2	2	0	85510.3	119318	130599	50027	15983.7	268983	60494.8	28475.8	56070.8	62107.6	31902.7
940	M113T8_1	1.39644	-0.481749	-0.854375	0.456264	0.350024	DOWN	113.008	113.008	113.008	7.56097	7.45405	7.66788	2	0	2	46803.6	85066.7	43634.8	60917	22201	60905.9	58856.2	135438	86317.7	45218.7	51214.6
941	M330T10	2.21528	-1.14749	-0.820922	0.458497	0.351364	DOWN	330.043	330.043	330.043	9.51138	8.86983	9.53155	3	2	1	21694.9	34876.4	30614.9	15550.2	26933.7	57314.4	47314.9	0	0	0	46650.5
942	M91T6	2.01316	1.00946	0.81754	0.459538	0.35154	UP	91.0577	91.0577	91.0578	6.36038	6.26622	6.38532	3	2	1	628478	834571	1.25319e+06	1.68013e+06	1.28009e+06	151132	71676	2.28091e+06	2.44891e+06	2.38906e+06	202408
943	M183T3_1	2.46622	-1.3023	-0.901965	0.460182	0.35154	DOWN	182.963	182.962	182.963	3.16627	3.12088	3.21167	2	2	0	636113	346455	392978	140480	44895.5	783335	234240	21789.7	177492	153409	90538.7
944	M70T5_2	1.35361	0.43681	0.816669	0.460189	0.35154	UP	70.0647	70.0647	70.0647	4.97048	4.45272	5.26705	8	2	3	128404	231892	118423	313891	127359	204369	129654	361654	460794	246357	234522
945	M73T5	4.2961	2.10303	0.898866	0.460862	0.351681	UP	73.0837	73.0837	73.0837	4.62722	4.61405	4.63823	3	1	2	597722	159779	131974	686426	1.00619e+06	265068	202542	11726.1	135663	75849.7	1.84777e+06
946	M121T2	2.5778	1.36614	0.897351	0.461496	0.351784	UP	120.966	120.966	120.966	2.15705	1.61572	2.91357	7	2	3	194134	139281	55310.2	359037	420548	162724	76109.6	179008	844474	105168	127469
947	M127T3_1	2.49512	-1.31911	-0.88979	0.461972	0.351784	DOWN	126.937	126.937	126.937	3.16627	3.12088	3.21167	2	2	0	68677.5	40186.3	45954.5	16156	8733.16	90289.6	30269.2	0	22117.7	20218.7	6131.59
948	M185T3_1	2.50574	-1.32523	-0.891834	0.463011	0.352203	DOWN	184.959	184.959	184.959	3.16627	3.12088	3.21167	2	2	0	367722	191970	221510	76612	33564.3	437238	132181	6490.83	106208	83484.3	40143.5
949	M187T3_1	2.54786	-1.34929	-0.887542	0.464451	0.352926	DOWN	186.958	186.958	186.958	3.16627	3.12088	3.21167	2	2	0	230413	122844	143799	48214.5	23085.3	281952	84417.4	2161.67	70031.2	50570.9	24041.3
950	M145T3_2	3.36181	-1.74924	-0.889407	0.467511	0.354358	DOWN	145.016	145.016	145.016	3.10986	3.01588	3.24922	4	2	0	2.33687e+06	2.88744e+06	3.94903e+06	858894	105237	7.44161e+06	809064	411644	836823	766443	973416
951	M136T4_1	1.33246	-0.414094	-0.879672	0.468021	0.354358	DOWN	136.048	136.048	136.048	3.90555	2.73555	4.17788	5	0	3	53735.6	126031	9633.26	94585	61162.2	133440	115141	129512	159746	85591.7	38417.5
952	M263T10_2	1.88887	-0.917524	-0.861713	0.468227	0.354358	DOWN	263.061	263.06	263.061	9.54155	8.88067	9.95088	7	2	1	44539.4	81422.7	73971	43106.5	21440.9	151162	89261.9	3844.22	35405.5	26579.7	67334.4
953	M237T2	6.71555	2.74751	0.880555	0.468302	0.354358	UP	236.915	236.915	236.915	2.15705	1.61572	2.21265	3	1	2	240405	24613.1	39002.5	165166	273702	69649.1	2223.84	1966.41	481101	0	14397
954	M106T3_1	1.32745	0.408655	0.7989	0.469517	0.354472	UP	106.003	106.003	106.004	3.02165	3.00088	3.10598	3	2	0	46690.5	80177.6	42216.1	106432	38179.3	128662	51562.1	60308.4	131376	125440	62479.3
955	M59T3	1.96349	-0.973417	-0.800856	0.469645	0.354472	DOWN	58.9973	58.9946	58.9974	3.06365	2.99	3.67723	7	2	2	617132	699240	471392	356122	573123	1.07489e+06	170276	852553	34267.7	16272.1	1.01783e+06
956	M221T3	4.16148	-2.0571	-0.880359	0.469926	0.354472	DOWN	221.05	221.05	221.05	3.03227	3.00088	3.06365	2	2	0	893817	221667	329645	53266.4	33239.4	601818	48308.4	14873.1	91516.3	31390.4	36892.3
957	M202T9	1.92305	0.943399	0.857489	0.470626	0.354629	UP	202.107	202.107	202.107	9.2506	8.886	9.59955	4	2	1	37901.8	32529.2	16501.1	62555.4	58362.3	32173.8	49205.2	16208.6	30170.8	27565.7	129930
958	M131T7_3	2.53604	1.34258	0.863287	0.47287	0.355948	UP	131.053	131.053	131.053	7.31355	7.23948	9.76782	9	3	3	93879.5	60915.2	37572.1	154483	183932	102560	50626.5	29559.2	37157.3	59826.8	366466
959	M237T3_1	3.26161	-1.70559	-0.869677	0.473532	0.356015	DOWN	237.097	237.097	237.097	3.00769	2.99373	3.02165	2	2	0	51567	53038.3	72623.6	16261.4	9520.45	135966	22366	783.084	7927.14	14220	26636.9
960	M204T7_3	1.9204	0.941404	0.797238	0.474155	0.356015	UP	204.086	204.086	204.086	7.29688	7.1174	7.44172	3	1	2	25654.3	26543.8	43508.4	51214.4	31302.3	2875.86	0	76755.4	86718.3	39330.6	27594.3
961	M225T3_1	1.36159	0.445293	0.846152	0.474441	0.356015	UP	225.079	225.079	225.079	2.77202	2.76455	2.7795	2	2	0	59935.3	66788.1	47308.9	90938.1	14339.6	118621	55808.3	25934.6	99220	74380.2	99214.1
962	M171T8	1.33457	0.416372	0.811101	0.475508	0.356149	UP	171.099	171.099	171.101	8.17405	7.15855	10.023	31	3	3	50863.9	141301	88923.8	188576	47789.9	197193	38759.7	187951	242624	151911	171193
963	M189T3_1	2.08512	-1.06013	-0.863907	0.475807	0.356149	DOWN	189.024	189.024	189.024	3.06365	2.99373	3.31865	5	2	0	237842	165854	171425	79542	23644.8	359822	103059	34682	82555.4	101536	54534.9
964	M315T3	1.72419	-0.78592	-0.868541	0.476101	0.356149	DOWN	315.148	315.147	315.148	2.78068	2.77205	2.78932	2	2	0	47106.2	59853.6	50043.5	34714	3003.23	100982	74441.9	4136.92	36432.3	31246.2	36463.5
965	M81T3_1	1.63744	-0.711442	-0.784461	0.476951	0.356415	DOWN	80.9474	80.9474	80.9474	2.90172	1.95688	2.96305	5	3	1	35227.5	69540.5	40331.8	42469	44114.5	109898	69489.9	29234	26780.3	92283.4	8343.42
966	M229T3_1	4.51404	-2.17442	-0.85952	0.480371	0.357834	DOWN	229.119	229.118	229.128	2.61427	1.61572	3.98888	10	3	3	297875	488835	766212	108292	31192.2	81740.4	1.37267e+06	12099.3	127060	125532	72285.4
967	M142T3_1	1.72059	-0.782907	-0.85562	0.480452	0.357834	DOWN	141.965	141.965	141.965	3.16627	3.12088	3.21167	2	2	0	51585.3	35223.3	29677.4	20471.6	3317	66059.4	32751.1	6859.28	23287.1	16815	21312.6
968	M57T7	1.29766	0.375909	0.776905	0.480751	0.357834	UP	57.0331	57.0331	57.0331	7.28955	7.1174	7.42722	3	1	2	84863.7	243360	110636	315798	117644	321443	291883	116754	340242	187852	419300
969	M153T3_1	1.17129	0.228097	0.83751	0.480835	0.357834	UP	153.052	153.052	153.054	2.90461	2.12255	2.96305	4	2	0	24900.9	60683.4	20770.7	71077.8	5539.02	79814.4	38590.8	63645.1	67658.7	68106.3	77468.5
970	M265T9	2.44995	-1.29275	-0.786634	0.483197	0.358687	DOWN	265.049	265.049	265.05	9.32136	8.85365	9.91272	6	2	1	48606	73162.2	80905.2	29788.9	50743.4	160054	59433	0	0	987.008	88379.6
971	M213T9	3.09382	1.62939	0.839655	0.483586	0.358687	UP	212.973	212.973	212.973	9.49918	9.08982	9.90505	4	2	1	19525	13484.3	11614.1	41717.9	57071	15161.5	24168.5	1122.7	8161.02	9378.67	107614
972	M195T10	2.07362	-1.05215	-0.781206	0.483723	0.358687	DOWN	195.024	195.024	195.024	9.86572	9.096	9.92022	5	2	1	22072.5	40903.8	38675.3	19786.1	26390.1	45833.4	76878	0	7418.22	1851.18	50088.8
973	M162T5_1	3.20332	-1.67957	-0.848488	0.48397	0.358687	DOWN	162.075	162.075	162.076	4.95648	4.91088	5.53105	4	1	2	3.00732e+06	1.01665e+06	1.42021e+06	317374	143749	2.64466e+06	373465	31832	307875	178610	465637
974	M220T3	1.98998	-0.992755	-0.848113	0.485438	0.359118	DOWN	220.02	220.02	220.02	2.77202	2.76455	2.7795	2	2	0	199939	190989	193882	95975.4	7844.11	399806	156488	16673.5	102652	87336.3	97937.9
975	M118T7_1	1.87391	0.906054	0.767498	0.485708	0.359118	UP	118.065	118.065	118.065	7.12715	7.11438	7.13122	3	2	1	381596	555292	795690	1.04057e+06	752481	127502	65006.9	1.47337e+06	1.43101e+06	1.51758e+06	173117
976	M119T8_2	1.21814	-0.284676	-0.768173	0.486046	0.359118	DOWN	119.089	119.089	119.089	7.83482	7.83155	7.91088	3	2	1	134827	261033	68986.6	214288	79683	335062	198544	249492	169620	166960	306286
977	M112T4_2	2.25873	1.17551	0.781083	0.486927	0.359128	UP	112.05	112.05	112.05	3.5763	2.72822	4.19215	8	2	2	340707	164461	238542	371474	392205	23820.7	29678.6	439885	276092	802573	35756.4
978	M103T5_2	1.209	0.273815	0.825006	0.487056	0.359128	UP	103.058	103.058	103.058	4.88881	4.87905	4.89857	2	0	2	14072.1	26344.9	2909.74	31851.1	11187.6	29341.3	26163.3	23530.3	44765.2	25109.8	25678.1
979	M285T7	2.16033	1.11125	0.765802	0.487721	0.359252	UP	285.083	285.082	285.083	7.23155	7.04838	7.36907	3	1	2	12666.5	12700.1	21997.3	27851.2	26275.5	0	0	38100.4	52199.6	31353.9	0
980	M157T7_3	1.26816	0.342736	0.775718	0.488672	0.359585	UP	157.024	157.024	157.024	7.48255	7.4469	7.67538	3	0	2	18274.1	34653.8	11067.5	43946.5	17551	38144.3	43555.2	22261.8	30082.2	38077.4	63679.9
981	M351T2_2	1.58324	0.662881	0.768569	0.489683	0.359961	UP	351.099	351.099	351.099	1.90663	1.61572	2.21265	6	2	3	37171.1	51019	55299.6	80973.2	38715.1	109783	43274.5	0	39541.8	116230	87148.1
982	M235T10	1.89003	-0.918406	-0.763413	0.492724	0.36175	DOWN	235.039	235.039	235.039	9.89822	9.08982	9.91272	3	2	1	80571	148126	130225	78372.6	89929.3	280558	143594	20226.5	27978.9	24939.7	182199
983	M244T10	2.12241	-1.08571	-0.754302	0.49312	0.36175	DOWN	244.19	244.19	244.19	9.53665	8.87533	9.54672	3	2	1	57357.9	142864	129370	67245.8	115814	252098	176492	0	0	762.285	200975
984	M149T3_3	1.57128	-0.651937	-0.752742	0.494605	0.36214	DOWN	149.117	149.117	149.117	2.96047	2.93405	2.98688	2	0	2	54253.7	65259.6	35185.2	41532.9	41744.6	105311	51140.6	39326.9	23524.6	11815	89259
985	M226T10	2.11943	-1.08367	-0.751894	0.494656	0.36214	DOWN	226.179	226.179	226.18	9.54672	8.88067	9.55172	3	2	1	48751.6	111911	102589	52802.6	89529.6	203758	130777	1198.84	775.016	1451.1	156182
986	M185T3_3	2.4583	-1.29766	-0.81074	0.497736	0.364026	DOWN	185.045	185.045	185.045	3.02353	2.99373	3.05333	2	2	0	280066	356107	443515	144859	83501.5	855685	203899	8737.44	203349	181997	49231
987	M372T7	1.39025	0.475343	0.748701	0.499016	0.364592	UP	372.101	372.1	372.108	6.59773	5.58272	8.23438	33	1	3	98313.7	147672	107233	205301	79215.7	236311	178228	28477.8	290307	192048	133547
988	M159T6	1.53834	-0.621371	-0.774212	0.500368	0.36521	DOWN	159.027	159.027	159.027	5.66523	5.58005	5.77538	3	0	2	1.10652e+06	4.98782e+06	1.55249e+06	3.24235e+06	3.58305e+06	5.9658e+06	5.79995e+06	3.19771e+06	1.3824e+06	971740	7.3729e+06
989	M69T9	1.27773	0.353586	0.776706	0.501454	0.365248	UP	68.9967	68.9967	68.9967	8.7619	8.63157	8.89223	2	0	2	15932.6	41351.1	9451.56	52835.6	23802.7	39400.4	33027.1	51625.8	79968.9	43064.4	35473.5
990	M85T10_1	1.73708	-0.796667	-0.737657	0.501657	0.365248	DOWN	85.0279	85.0279	85.028	9.52655	8.86983	9.53907	3	2	1	186925	558822	392353	321702	395034	946936	567169	162362	94596.5	92662.5	777846
991	M186T9_1	2.95438	-1.56286	-0.776008	0.50194	0.365248	DOWN	186.054	186.054	186.054	9.48622	8.84283	9.50138	3	2	1	66729.9	72536.9	99613.7	24552.3	39343	186621	28205	2784.81	2679.54	1005.95	69971.3
992	M299T10	1.88768	-0.916612	-0.742765	0.502545	0.36532	DOWN	299.148	299.148	299.148	9.52155	8.86983	9.53155	3	2	1	29476.2	60023.8	53244.7	31797.7	38695.2	106069	72284.2	1718.35	8234.93	10701.9	76456.4
993	M305T3	2.27005	-1.18273	-0.806597	0.50415	0.36583	DOWN	305.127	305.127	305.127	2.77202	2.76455	2.7795	2	2	0	60693.1	45327	54378.4	19967.4	2908.31	105965	29123.6	892.018	22496	16789.2	20616.9
994	M183T3_2	1.34945	0.432366	0.76866	0.504262	0.36583	UP	183.05	183.049	183.05	3.47982	2.99373	4.21365	11	2	0	64467.3	114955	83570.4	155126	34777.3	153115	172634	19116.7	176936	173421	115020
995	M60T7	1.29525	0.373232	0.757896	0.505912	0.366226	UP	60.044	60.044	60.044	7.04794	6.90788	7.42722	6	3	3	150226	212726	129503	275534	61901.7	362128	143542	132509	269147	217073	340381
996	M280T9	5.07771	2.34418	0.798748	0.506601	0.366226	UP	280.091	280.091	280.092	9.49623	8.83217	9.50138	3	2	1	285450	69089.9	64866.4	351203	608301	128686	78583.1	0	0	0	1.05361e+06
997	M204T7_1	1.54232	0.625107	0.729975	0.506756	0.366226	UP	203.982	203.982	203.982	7.48972	7.43272	7.68288	3	0	2	8450.65	14043.1	11753.4	21659	13726.2	22751.7	18703.3	674.24	22596.9	34892.2	7487.89
998	M224T3	2.00236	-1.0017	-0.798406	0.50696	0.366226	DOWN	223.989	223.989	223.989	3.16493	3.12855	3.20132	2	2	0	232062	131274	141856	65559.5	14150	282756	109503	1562.03	79730.2	65518.1	51430.3
999	M188T7_1	3.25355	1.70202	0.78421	0.507729	0.366226	UP	188.068	188.067	188.068	7.32122	7.30798	7.32805	3	2	1	105135	22515.4	25937.1	73255	109024	51167.1	15742.1	636.926	786.163	20341.4	198637
1000	M83T3_4	1.5787	-0.65874	-0.74712	0.507855	0.366226	DOWN	83.0099	83.0099	83.0212	2.91517	2.02338	2.96305	5	2	1	103180	408579	305158	258807	165646	390952	112617	722169	69802.9	378741	327876
1001	M210T10_1	2.18838	-1.12986	-0.7292	0.509518	0.366816	DOWN	210	210	210.001	9.52014	8.87533	9.54155	4	2	1	72043.5	185575	192339	84857.5	142260	384030	172695	0	1498.39	3955.3	249119
1002	M167T10_2	1.77418	-0.827156	-0.722765	0.510045	0.366816	DOWN	167.07	167.07	167.07	10.1337	8.84283	10.4159	9	2	1	103488	244221	173514	137653	187386	340922	347837	43904.7	29049	29882.2	354027
1003	M291T9_2	2.93222	1.55199	0.782627	0.510707	0.366816	UP	291.07	291.07	291.07	9.35655	8.7785	9.37172	3	2	1	170346	95486.7	78389.9	279988	400730	147402	133744	5314.05	49463.1	47791.5	742711
1004	M245T2_2	1.90098	-0.926743	-0.780289	0.510708	0.366816	DOWN	245.105	245.105	245.106	2.38763	1.98938	2.7795	4	2	2	395587	486301	499897	255816	108892	1.0209e+06	407561	30445.8	334495	301415	131537
1005	M190T8	2.30898	1.20726	0.734501	0.51381	0.368677	UP	190.07	190.07	190.071	7.88605	7.64222	8.09822	3	1	2	17151.1	15912.9	23742	36617.6	42663.3	821.189	3637.97	43279.4	83466.3	26386.6	0
1006	M126T3_1	1.82627	0.868901	0.724673	0.515077	0.369219	UP	125.986	125.986	125.986	2.76686	2.76455	2.76917	2	2	0	31609.9	26047.8	27909.2	47570.3	43212	57940	14113	6090.32	4741.57	46813.7	91155.7
1007	M209T9_2	1.20516	-0.26923	-0.740168	0.518805	0.371522	DOWN	209.103	209.103	209.103	9.21636	8.886	9.54672	2	2	0	15927.3	31764.1	11682.1	26356.6	4862.95	44367.1	29627	21298	30381.8	27734.7	20953.3
1008	M241T2_2	1.61334	0.690047	0.713744	0.519358	0.371549	UP	241.12	241.119	241.12	1.65988	1.61572	2.22283	5	2	2	16607.9	18466.2	15652.9	29792.2	22592.2	33918.6	18859.7	2620.31	37976.1	47152	4248.53
1009	M335T7	1.33577	0.417671	0.707517	0.521199	0.372497	UP	335.064	335.064	335.064	7.18755	6.98573	7.3099	3	1	2	32896.7	63995.7	31512.2	85483.5	42120.3	45575.3	46029.8	100382	132607	72346	51497.6
1010	M80T2	2.61121	-1.38472	-0.759427	0.525059	0.374815	DOWN	79.9893	79.9893	79.9893	2.14588	1.61572	2.21265	5	2	3	154514	264811	370138	101413	43342.1	68937.6	33768.5	691727	149528	65428.2	89283.7
1011	M185T9	2.10628	1.0747	0.743163	0.525747	0.374815	UP	185.076	185.076	185.076	9.40972	8.78898	9.41088	3	2	1	46181.4	29650.1	20408.6	62451.6	73674.1	51487.3	26403.9	11059.2	18154.6	21701.7	147498
1012	M302T6	2.05968	-1.04242	-0.695099	0.526002	0.374815	DOWN	302.196	302.196	302.196	5.88688	5.81873	5.89148	3	2	1	300126	300887	292065	145895	252698	583248	319414	0	0	0	437686
1013	M124T8	1.52967	-0.613222	-0.692817	0.527145	0.374911	DOWN	124.039	124.039	124.046	7.6379	7.28232	8.69898	9	2	2	41309	56892.8	37006.7	37192.8	32497.6	93326.8	58012.8	19338.9	21991.6	15081.8	74505.1
1014	M113T2_2	1.37306	0.457399	0.692386	0.527177	0.374911	UP	113.09	113.09	113.09	2.2163	1.87055	2.593	4	1	3	65307.5	30441.1	19016.7	41797.5	21105.4	13241	27219.4	50862.8	65983	32299.6	27110
1015	M120T9	1.38562	-0.470532	-0.74763	0.528955	0.375573	DOWN	120.076	120.076	120.076	9.18303	8.84283	9.50905	4	2	1	32162.2	45137.9	28695.8	32575.9	4848.47	61095.5	62307.9	12010.2	32344.2	37536.1	27847.5
1016	M211T3	1.61561	-0.692077	-0.747253	0.52915	0.375573	DOWN	211.093	211.093	211.099	2.90458	1.95688	3.09532	4	2	0	9290.54	14232.9	12395.3	8809.61	2091.6	15807.4	1125.56	25765.7	6761.83	8724.56	10942.4
1017	M175T1	1.43598	0.522037	0.717295	0.530742	0.376333	UP	175.018	175.018	175.018	0.566325	0.0112167	1.469	15	2	0	63231.6	34399.1	33432.8	49396.5	13918	11377.1	19072.9	72747.5	63810.3	36033.9	48345.2
1018	M140T7_3	1.90638	0.930834	0.722738	0.531539	0.376528	UP	140.068	140.068	140.068	6.81107	6.74567	6.82015	3	2	1	59111.1	32229.6	23452.5	61441.7	65962.2	58350.2	12980.4	25358.1	20510	26279.8	137535
1019	M183T3_3	1.66713	0.737371	0.74472	0.532937	0.377148	UP	183.098	183.098	183.098	2.92565	2.89405	2.95538	3	2	0	27284.3	37392.4	5309.01	62338.2	57774.8	43508.1	34700.9	33968.2	27203.3	30792.6	129019
1020	M203T3_2	2.14773	-1.10281	-0.738493	0.534014	0.377539	DOWN	203.094	203.094	203.094	3.04953	3.00088	3.15872	4	2	0	99536.2	120340	149036	56031.5	23189.9	290464	57756.7	12800.7	39855.3	45639.4	82599.7
1021	M83T9	2.35206	1.23392	0.738676	0.536053	0.378467	UP	83.0211	83.0211	83.0212	9.46107	8.82148	9.46322	3	2	1	535598	430317	116827	1.01213e+06	1.35923e+06	562809	342096	386044	233483	221292	2.58161e+06
1022	M119T5_1	1.62886	-0.703863	-0.728261	0.536375	0.378467	DOWN	119.049	119.049	119.049	5.09405	5.04722	5.10157	3	1	2	255705	449227	402967	275792	88106.2	856893	439657	51129.3	366253	190247	270875
1023	M159T3_1	3.12611	1.64437	0.715693	0.537632	0.378983	UP	158.964	158.963	158.964	2.92455	2.08288	3.21167	5	2	2	1.56984e+06	1.73564e+06	2.67765e+06	5.42581e+06	8.51971e+06	364790	20989.2	4.82115e+06	1.52502e+07	69851.3	957403
1024	M239T3	1.50959	0.594157	0.679963	0.538736	0.37939	UP	239.161	239.161	239.161	3.24922	1.94922	3.94338	13	3	1	333395	541588	582885	817576	393036	1.2129e+06	164047	247811	1.26331e+06	520742	668680
1025	M249T3_2	1.80132	-0.849056	-0.727857	0.542143	0.381363	DOWN	249.028	249.028	249.028	2.77202	2.76455	2.7795	2	2	0	66099.8	114231	120815	63414.8	5137.25	248984	78118.1	15590	60215.1	60688.9	69340.5
1026	M119T7_1	1.20402	0.267856	0.670803	0.542912	0.381363	UP	119.035	119.033	119.035	7.46588	6.95772	7.99167	9	3	3	41707.3	92468.4	28117.8	111334	39776.1	122818	67304.9	87282	128204	65902.7	139894
1027	M198T9_1	1.9105	-0.933949	-0.663887	0.543124	0.381363	DOWN	198.097	198.097	198.097	9.19819	8.84283	9.53907	4	2	1	195758	406300	350285	212667	364016	609487	607587	1827.68	1710.36	3296.1	632996
1028	M223T3_1	1.7421	-0.800824	-0.722834	0.544767	0.382144	DOWN	223.01	223.01	223.01	2.77577	2.77205	2.7795	2	2	0	65176.1	63312.9	64596.7	36343	1922.44	131694	54924.7	3320.08	38446.7	35904.6	34677.5
1029	M104T8	1.33778	0.419843	0.685808	0.549624	0.385176	UP	104.07	104.07	104.07	7.66373	7.66015	7.70973	3	2	1	47944	71489.1	57013.1	95636.9	21653.4	123466	80490	10511	72720.4	98435.1	115755
1030	M398T10	3.37481	1.75481	0.696436	0.554263	0.388051	UP	398.033	398.033	398.034	9.51138	8.86983	9.53155	3	2	1	77526.2	24982.9	26611.6	84609.1	145884	52968.4	21980.2	0	766.156	0	253061
1031	M277T8_2	2.28513	1.19227	0.675883	0.558776	0.390803	UP	277.122	277.122	277.122	8.09788	8.04065	8.19123	3	2	1	112971	53676.9	52550.1	122659	168784	106314	53503.1	1213.92	23016.2	27422.2	317537
1032	M173T9_1	1.52382	-0.60769	-0.639062	0.559692	0.390803	DOWN	173.041	173.041	173.042	9.20069	8.84283	9.53907	4	2	1	32751.2	71222.2	52597.5	46739.3	40455.1	97535	105471	10660.9	20398.7	26499.4	93319.8
1033	M167T3_3	1.41066	0.496375	0.658384	0.55982	0.390803	UP	167.067	167.067	167.067	2.92565	2.89405	2.95538	3	2	0	16180.5	29969.8	13712.5	42277.3	29331.1	36226.2	14244.9	39438.3	22002.5	28919.8	75909.7
1034	M141T10	1.51294	0.597354	0.64344	0.561079	0.390816	UP	141.015	141.015	141.015	9.67822	8.97048	9.69872	3	2	1	69132.9	91723.8	67453.3	138773	107191	165850	75372.7	33949.1	86558.6	67693.1	262066
1035	M182T10	2.54678	1.34868	0.67775	0.561112	0.390816	UP	181.979	181.979	181.979	9.50905	8.83748	9.54672	5	2	1	87064.4	78356.2	74299.7	199556	300694	148647	85812.4	609.541	22404.8	29520.5	546744
1036	M231T3_1	1.63342	-0.707898	-0.660899	0.561465	0.390816	DOWN	231.075	231.071	231.075	2.93648	2.87267	3.03088	3	2	0	15433.3	18850.1	17722.4	11540.2	7274.52	17014.4	37418.8	2116.99	7455.84	7225.78	19939.1
1037	M121T9_2	1.68115	-0.749451	-0.631022	0.562523	0.391175	DOWN	121.072	121.072	121.072	9.46107	8.83217	9.46322	3	2	1	274149	667831	502167	397246	547219	1.08776e+06	804151	111579	86215	76429.2	1.02909e+06
1038	M164T6	2.41067	1.26943	0.67878	0.565304	0.391657	UP	164.037	164.037	164.037	6.33422	6.27822	6.39022	2	0	2	129025	136407	63023.8	328833	486953	151487	190523	67211.7	73154.8	22973.3	890370
1039	M167T10_1	1.30918	0.388668	0.62588	0.565408	0.391657	UP	167.029	167.029	167.029	9.50811	9.096	9.92022	2	2	0	13188.1	19589.7	12136.6	25646.5	11560.9	29902.2	22651.5	6215.47	28256.2	35679.5	13003.9
1040	M138T8_2	2.41002	1.26905	0.670825	0.565888	0.391657	UP	138.052	138.052	138.062	7.54202	7.41138	7.91722	14	3	2	198432	69959.7	55582.4	168604	248559	130228	58936.4	20714.9	10178.7	40555.3	455079
1041	M62T7_1	1.28894	0.366187	0.673595	0.565902	0.391657	UP	62.0426	62.0425	62.0426	7.19488	7.02755	7.35423	5	1	2	25150.7	28994.6	4006.47	37372.3	21166.3	33552.2	27403.2	26028.3	61607	22512.1	27997.9
1042	M297T11	1.46201	0.547954	0.629859	0.565932	0.391657	UP	297.082	297.075	297.082	10.8959	8.86983	11.8494	19	2	2	35728.8	72793.4	54565.2	106425	74670.9	125780	75824.3	16775.9	20845.2	158316	140113
1043	M288T8	1.76226	-0.817423	-0.622694	0.568177	0.392834	DOWN	288.074	288.07	288.074	7.69555	7.1174	8.87533	8	2	2	34139.1	51386.8	47462.2	29105.7	39854.4	60581.7	0	93578.8	12787.5	74529.5	0
1044	M179T3_2	1.24507	0.31623	0.648337	0.570444	0.393446	UP	179.011	179.011	179.011	2.78068	2.77205	2.78932	2	2	0	22553.5	31586.2	19378.5	39327.2	7220.77	52848.2	26994.6	14915.9	47353.6	37268.9	33359
1045	M268T5	3.13276	-1.64743	-0.656873	0.570959	0.393446	DOWN	268.103	268.103	268.104	5.48355	5.19305	5.84167	4	1	2	303902	176186	305164	56194.8	83551.6	528559	0	0	16377	0	152208
1046	M154T9_1	2.75392	1.46149	0.663738	0.571203	0.393446	UP	154	154	154	9.20503	8.84815	9.52655	4	2	1	48592	28697.1	24156	79029.6	129104	36891	47690.4	1510.05	4117.13	4865.97	228106
1047	M113T10	1.80459	-0.85167	-0.616043	0.571244	0.393446	DOWN	113.034	113.034	113.034	9.52655	8.86983	9.53155	3	2	1	361736	880664	795942	488014	764994	1.61719e+06	988501	36300.9	54787.3	37955.1	1.3713e+06
1048	M165T10	1.81695	-0.861519	-0.610257	0.574915	0.395597	DOWN	164.53	164.53	164.531	9.5164	8.84283	9.54672	5	2	1	32401.1	63114.6	54662.9	34555.5	59851.9	94005.5	95338.2	0	0	0	103666
1049	M153T10	1.45096	-0.537009	-0.632363	0.57939	0.398296	DOWN	153.013	153.013	153.013	9.87657	9.10217	9.92788	3	2	1	19258.4	37187.8	29676.5	25629.8	11023.3	58070.5	50275.9	3217.17	17459	21262.8	38167.5
1050	M207T7	1.37079	-0.455005	-0.601471	0.58014	0.398431	DOWN	207.17	207.17	207.17	7.21672	7.04838	7.25338	3	0	2	14909.4	36974.3	21148.7	26973	19550	41103.3	55754	14065.5	49467.7	17366.3	14085
1051	M150T10	1.8604	0.89561	0.632544	0.58292	0.399959	UP	149.999	149.999	149.999	9.51655	8.86432	9.52655	3	2	1	46001	46819.3	31761.7	87102.5	105633	83291.7	31918.7	25247.5	26471.6	25759.8	209076
1052	M141T6	2.59357	1.37494	0.641067	0.585485	0.401338	UP	141.071	141.071	141.071	5.50288	5.45888	5.54688	2	0	2	672148	413974	214894	1.07367e+06	1.76938e+06	494526	576955	170442	51909.6	52324.8	3.11678e+06
1053	M372T8	2.83455	1.50312	0.634705	0.58627	0.401494	UP	371.605	371.605	371.605	8.15105	8.07483	8.23438	3	2	1	236512	80153.2	79051.1	227303	393700	158054	82405.6	0	0	0	681909
1054	M298T6_1	2.69093	1.4281	0.625383	0.591987	0.405024	UP	298.052	298.052	298.052	6.06238	5.97372	6.08675	3	2	1	67793.1	19481	16473	52297.1	89381.6	33194.4	24039.9	1208.73	0	1388.27	155503
1055	M145T7_2	1.30696	0.38622	0.621257	0.593523	0.40569	UP	145.049	145.049	145.049	7.1309	7.07588	7.29688	3	0	2	173645	331619	56596.4	433414	278102	372172	355724	266961	291807	254615	753820
1056	M243T7_1	2.68012	1.4223	0.613102	0.597273	0.407702	UP	242.562	242.561	242.562	6.5819	6.49722	6.60398	3	2	1	353090	95163.6	98182.5	255260	441496	196109	89381.3	0	0	723.87	765056
1057	M189T10	1.61362	-0.690299	-0.573052	0.597597	0.407702	DOWN	189.007	189.006	189.007	9.86572	9.08982	9.91272	5	2	1	344685	623736	532578	386545	479917	806990	1.04049e+06	23726.4	120864	98219.9	940552
1058	M118T5_1	1.9224	-0.94291	-0.616744	0.598981	0.407992	DOWN	118.063	118.061	118.065	4.89797	3.52055	5.39498	6	2	3	325564	532555	713418	277026	77568.7	203404	1.35113e+06	43134.9	349201	195004	286873
1059	M277T8_1	2.41167	1.27003	0.607363	0.599154	0.407992	UP	277.102	277.102	277.103	8.12055	8.05448	8.21288	3	2	1	540974	200433	198183	483378	782174	397048	203530	719.471	27805.6	35785.6	1.38654e+06
1060	M111T9_2	1.16225	0.216924	0.570229	0.601574	0.409254	UP	111.03	111.03	111.03	9.21905	8.69367	9.22888	3	2	1	16962.7	34589.3	10098.1	40201.5	13734.1	38821.5	23063.8	41882.7	29293.5	35686.2	55624.8
1061	M82T9_2	1.58322	-0.662861	-0.562869	0.604705	0.410996	DOWN	82.0364	82.0363	82.0364	9.20344	8.84815	9.53155	4	2	1	25235	38227.7	33371.7	24224.4	27260.4	61543.1	53140	0	5250.1	11960.5	55462.7
1062	M148T5_4	2.30405	-1.20417	-0.60475	0.605874	0.41134	DOWN	148.096	148.096	148.096	4.99472	4.96238	5.00672	3	0	2	269989	100332	161921	43546.1	15275.6	7520.4	6175.45	287301	32466.9	37199.4	60972
1063	M217T9	1.43578	-0.521836	-0.603009	0.606351	0.41134	DOWN	217.001	217.001	217.001	9.33368	8.97615	9.69122	2	2	0	17809.2	28731	24879.3	20010.7	2899.47	55952.4	23071.7	7168.84	16901.8	22641.3	20488.8
1064	M152T5	1.7598	-0.815415	-0.597369	0.608547	0.411912	DOWN	152.056	152.054	152.056	5.25248	4.91088	5.76772	7	2	3	153929	153625	190151	87296.5	28780	79239.4	11911.2	369724	120165	75105.8	66618.2
1065	M153T6_1	2.51107	1.3283	0.592426	0.608893	0.411912	UP	152.584	152.584	152.584	5.81055	5.72188	5.82132	3	2	1	53231.7	13626.9	12912	34093.2	58426.8	26304.5	14083.6	492.671	0	722.319	101557
1066	M154T7_4	1.66962	0.739522	0.559267	0.608909	0.411912	UP	154.045	154.044	154.047	7.3668	6.96488	8.06773	6	1	3	52541.1	63915.8	108723	106924	76944.2	2295.92	0	189452	140520	161357	18894.7
1067	M272T10	2.50976	1.32755	0.587687	0.611481	0.413123	UP	272.125	272.125	272.125	9.5064	8.85365	9.51655	3	2	1	37694.9	16912.6	16436.8	42510.3	73630	32828.2	17909.7	0	0	0	127531
1068	M209T9_1	1.29455	0.372452	0.594096	0.612387	0.413123	UP	209.059	209.059	209.059	9.20094	8.84815	9.53907	4	2	1	24021.2	35268.3	1643.25	45656.6	30241.9	34515.9	34136	37153.1	26931.2	29493.1	80545.6
1069	M144T8	1.69982	-0.765382	-0.548758	0.612417	0.413123	DOWN	144.101	144.101	144.102	7.8619	7.85982	7.94855	3	2	1	77717.1	91845.1	82506.2	54032.2	86237.9	173407	93702.7	8425.8	4817.64	3670.11	153609
1070	M160T6	1.33851	-0.420625	-0.565225	0.613066	0.413174	DOWN	160.031	160.031	160.031	5.62264	5.58005	5.66523	2	0	2	37303.8	145627	48726.7	108798	101796	168570	178647	89663.7	61808	38985.1	225601
1071	M225T10	1.75963	-0.815271	-0.543023	0.615961	0.414686	DOWN	225.195	225.195	225.196	9.5164	8.85365	9.51655	3	2	1	85100.9	192367	186802	109073	188920	376857	196908	3336.76	0	0	327219
1072	M159T7_2	1.34981	-0.432753	-0.544804	0.616459	0.414686	DOWN	159.051	159.051	159.051	7.21389	7.07588	7.43455	4	1	2	199548	154734	78397.3	114634	100531	236964	146405	80834.1	49636.6	63838.3	230428
1073	M233T3_2	1.54263	0.625392	0.545041	0.617717	0.415145	UP	233.154	233.151	233.157	3.3086	2.90172	3.70122	4	2	2	22518.1	20414	20320.7	31491.2	28744.1	43429.3	12862.1	4950.46	61986.4	27590.5	4896.69
1074	M130T5_2	1.65635	0.728008	0.555832	0.619038	0.415645	UP	130.086	130.086	130.086	4.54932	4.51355	4.81255	5	2	3	532599	225616	196479	373700	417530	429921	208894	38033.1	157192	108892	855014
1075	M255T3	1.80335	-0.850678	-0.57013	0.621807	0.417116	DOWN	254.982	254.982	254.982	2.51788	2.02338	2.9804	10	2	3	681185	964993	1.27694e+06	535112	273848	2.41313e+06	481252	598.2	280947	499274	825115
1076	M210T10_2	1.73616	-0.795904	-0.530993	0.623552	0.41774	DOWN	210.185	210.185	210.185	9.53155	8.86432	9.53907	3	2	1	43298.5	93163.2	90201.8	53607.4	92259	180079	99411	0	684.016	0	160138
1077	M165T3_3	1.32938	0.410752	0.537376	0.623896	0.41774	UP	165.088	165.088	165.088	2.93144	2.91517	2.94772	2	2	0	39666.3	85867.3	49702.6	114150	76418.9	132456	91597.4	33548	71436.7	68637.4	202376
1078	M151T3	1.75727	-0.813338	-0.561808	0.62985	0.421335	DOWN	151.073	151.072	151.073	2.89405	2.02338	2.95538	5	2	1	81344.2	68111.3	90050.5	38759.7	8916.85	16801.1	15443.1	172090	29987.7	38476.7	47814.7
1079	M60T10	1.50138	-0.586284	-0.51685	0.632539	0.42249	DOWN	60.044	60.044	60.044	9.5164	8.86983	9.52405	3	2	1	72932.9	130449	101964	86886.1	104475	175061	202504	13781.6	27604.9	25535.9	207518
1080	M127T7_1	1.98026	0.985693	0.531857	0.632747	0.42249	UP	127.024	127.024	127.025	7.44072	7.10355	7.69772	8	1	2	130387	94367.2	132659	186872	270470	13173.8	22473.3	247454	48552.7	498529	13534
1081	M195T3_1	1.42884	-0.514843	-0.55007	0.633597	0.422523	DOWN	194.963	194.962	194.963	2.79093	2.77205	2.80982	2	2	0	8395.21	9666.14	8673.93	6852.44	1804.93	12227.4	16771.1	0	8044.72	4775.89	7736.72
1082	M99T2	2.21904	1.14994	0.535615	0.633969	0.422523	UP	98.9951	98.995	98.9951	1.65988	1.60823	2.23298	5	2	2	848646	556639	826151	1.2352e+06	2.03285e+06	114976	45196.5	1.50974e+06	54795.1	68289	3.58253e+06
1083	M202T5	1.72336	-0.785225	-0.512805	0.635123	0.42273	DOWN	202.18	202.18	202.18	5.34033	5.32838	5.35955	3	2	1	82280.1	78240.3	79667.3	45274.9	77785.4	160250	73329	1142.19	0	731.98	135093
1084	M147T10	1.77148	0.824955	0.551241	0.635451	0.42273	UP	146.996	146.996	146.996	9.50744	9.10217	9.91272	2	2	0	43756.6	74369.4	21563.6	131744	178982	82653.8	49892.2	90562.3	33111.5	23776.4	338344
1085	M82T9_3	1.99229	0.994427	0.540246	0.636696	0.423168	UP	82.4876	82.4876	82.4877	9.19853	8.83748	9.54672	4	2	1	33653.3	38277.4	32605.7	76259.6	117326	61394.4	52454.8	982.964	1446.21	15852	211481
1086	M487T3	1.62863	0.70366	0.508177	0.63848	0.423962	UP	486.977	486.977	486.977	2.89312	2.07572	2.92565	4	1	2	23334.9	12178.8	19788.3	19913.3	17417.5	35011.4	1524.93	0	0	27427.2	32312.6
1087	M139T3_2	1.33503	-0.416876	-0.541198	0.6404	0.424846	DOWN	139.073	139.073	139.073	2.91368	2.90172	2.92565	2	2	0	98775.2	126811	100649	94986.7	15585.9	64908.1	242946	72577.7	90286.1	82292.2	112382
1088	M136T9	1.63539	0.709632	0.500397	0.644022	0.426856	UP	136.073	136.073	136.075	9.47948	6.68972	12.8374	124	2	2	214423	135863	189521	222189	231011	354419	36244.9	16926.5	94880.5	82840.5	488847
1089	M139T6	2.15793	1.10965	0.52309	0.646157	0.427859	UP	138.581	138.581	138.581	5.71852	5.63205	6.67538	4	2	1	45623.2	12460.5	13694.7	27033.4	46269.8	27122.6	10258.8	0	0	640.358	80459.9
1090	M158T3_1	1.45169	0.537738	0.505314	0.646722	0.427859	UP	157.974	157.974	157.974	3.06365	2.06457	3.12622	7	3	3	40996.3	40321.8	30431.1	58535	54509.6	75360.9	25093.2	20511.4	120718	35882	19004.6
1091	M163T9	1.47581	-0.561508	-0.492884	0.648633	0.428552	DOWN	163.06	163.06	163.06	9.20344	8.84283	9.53155	4	2	1	73932.9	120690	88078.3	81778.6	104593	191242	148853	21974.3	20790.1	21996.1	202550
1092	M104T10_2	1.68715	0.754587	0.508679	0.649541	0.428552	UP	104.107	104.107	104.107	9.5064	8.85365	9.50905	3	2	1	157567	158324	145294	267116	340752	300118	165087	9765.95	56721.3	84366.7	660259
1093	M149T3_2	1.3932	-0.4784	-0.491469	0.649552	0.428552	DOWN	149.093	149.093	149.093	2.91437	2.89405	2.95538	4	2	1	54309.5	106256	80862.9	76267.6	68048.5	199598	57515.5	61654.2	40666	33405.4	154731
1094	M149T9	2.13954	1.0973	0.517388	0.65147	0.429054	UP	148.532	148.532	148.532	9.48122	8.82682	9.49388	3	2	1	42514	17763.8	16206.4	38023.7	65859	21548.2	31743.2	0	0	0	114071
1095	M205T5_3	1.7316	0.792109	0.509641	0.651502	0.429054	UP	205.126	205.126	205.126	5.36233	5.33707	5.36722	3	2	1	316704	128420	109203	222372	300050	244366	113373	27520.4	82447.6	17843	566827
1096	M269T9	2.09751	1.06868	0.515255	0.652759	0.429489	UP	269.088	269.088	269.088	9.35655	8.7785	9.37172	3	2	1	578183	355086	312727	745061	1.27307e+06	589493	475767	0	10515.2	9596.1	2.21507e+06
1097	M205T3_3	1.27709	-0.352855	-0.503326	0.656163	0.430949	DOWN	205.037	205.037	205.038	2.99373	2.76917	3.24922	7	2	0	283087	308306	217673	241414	74873.4	489339	368793	66786.4	308973	254355	160913
1098	M125T3_1	1.75071	-0.807936	-0.514823	0.656328	0.430949	DOWN	124.938	124.938	124.938	3.23427	3.12088	3.33255	4	2	0	111696	54052.1	77274.2	30874.5	10452.2	142640	19001	515.225	42073.2	29172.5	21377.7
1099	M209T3_2	1.19855	0.261286	0.479906	0.656771	0.430949	UP	209.114	209.114	209.114	2.91517	2.89405	2.96305	3	2	0	17059.6	40682.2	21932.8	48759.6	19204.4	65652.1	24532.9	31861.7	35587.8	39896	70795
1100	M133T2	1.29561	0.37363	0.513721	0.657635	0.43097	UP	132.987	132.987	132.987	2.16922	2.06838	2.92472	5	2	1	26271.4	31535.3	3223.3	40857.4	31264.5	29377.8	29987.5	35240.5	74979.1	13586.3	34006.6
1101	M58T8	1.61093	-0.68789	-0.478034	0.657998	0.43097	DOWN	58.0648	58.0647	58.0648	7.83905	7.83482	7.91088	3	2	1	20143.4	25677.6	23225.4	15939.6	26561.1	46165.8	30419.9	447.066	590.154	619.009	46609.8
1102	M205T8	1.82207	0.865581	0.502978	0.658671	0.431019	UP	205.081	205.081	205.086	7.79248	7.61805	7.87872	5	2	1	124722	66155.6	51383.9	120540	180092	120893	58616.2	18957.9	16700.5	16428.1	328492
1103	M96T7_1	1.38469	-0.469561	-0.499369	0.660873	0.432068	DOWN	96.0075	96.0075	96.0075	7.2138	7.08972	7.43455	4	1	2	32150.9	51940.9	48134.7	37510.9	13713.1	27714.3	20732.6	107376	40305.9	49611.2	22615.6
1104	M154T7_5	2.00668	1.00481	0.493276	0.661875	0.432332	UP	154.083	154.083	154.083	6.87205	6.79957	6.87315	3	2	1	100302	53823	63665.7	108006	179285	126218	28694.9	6555.98	5991.02	3007.74	315019
1105	M219T8_2	2.04773	1.03403	0.496991	0.662608	0.432418	UP	219.097	219.097	219.097	7.83155	7.82648	7.92988	3	2	1	365144	156077	152150	319604	549219	307295	157924	3011.6	4402.13	627.274	953784
1106	M242T10	2.05244	1.03734	0.496545	0.663365	0.432521	UP	242.099	242.099	242.099	9.58188	8.91365	9.59955	3	2	1	338168	188588	176624	387197	669898	350128	215636	0	0	862.987	1.16073e+06
1107	M187T3_3	1.25564	0.328429	0.4891	0.665145	0.43329	UP	187.027	187.027	187.027	2.77202	2.76455	2.7795	2	2	0	45928.5	55304.1	47443.6	69442.4	15996.1	100886	58830.8	6195.56	80791.3	76388.4	51147.4
1108	M186T7_2	1.44716	0.533221	0.467084	0.665796	0.433323	UP	186.076	186.075	186.077	6.96738	6.30972	7.17288	4	1	2	8078.78	8120.67	8152.97	11627	10128.5	2560.15	4322.08	17479.8	16346.7	18534.3	0
1109	M102T7	1.26092	0.334477	0.463486	0.667287	0.433902	UP	102.054	102.054	102.055	7.22623	7.12172	7.31355	6	2	1	237542	311979	205479	393381	224311	530639	282415	122884	290684	238804	650656
1110	M136T6_1	1.33032	-0.411769	-0.477851	0.670283	0.435457	DOWN	136.061	136.048	136.061	5.69485	5.41372	5.84167	6	2	3	64151	56449.9	47419.7	42433.4	18235	37301	110450	21598.9	44111.8	23417.3	59771.2
1111	M91T2	1.71546	0.778592	0.466842	0.670978	0.435516	UP	90.9762	90.9762	90.9762	2.14472	2.01657	2.96305	9	2	3	1.09327e+06	1.13625e+06	1.48106e+06	1.94919e+06	2.62743e+06	2.81905e+06	558860	30842.2	330283	536535	4.98074e+06
1112	M323T3	1.7823	-0.833741	-0.466433	0.671587	0.435519	DOWN	322.97	322.97	322.97	2.90172	2.07572	2.9804	7	2	2	59975.5	75483.8	107471	42421.9	59353.3	198529	27921.8	0	2231.38	14440.6	110594
1113	M115T3_2	1.35791	0.441392	0.458637	0.673114	0.436117	UP	115.036	115.036	115.036	2.91517	2.90172	2.96305	3	2	0	42634.2	82564.5	63429.6	112115	91821.6	154116	60339.3	33238.4	45774.1	73659.8	216913
1114	M186T5	1.59672	-0.675115	-0.45306	0.674145	0.436393	DOWN	186.112	186.112	186.112	5.47438	5.38922	5.4825	3	2	1	43262.3	41634.8	40289.6	26075.2	43762.8	83215.4	38915	2774.08	899.279	718.157	76608
1115	M213T2	1.65931	-0.730582	-0.467966	0.67678	0.43754	DOWN	212.842	212.842	212.842	2.14588	1.61572	2.22283	3	1	2	23845.9	23603.8	32662.8	14175.5	12284.6	60881.3	9930.25	0	21713.1	0	20813.3
1116	M169T10_1	1.58395	-0.663529	-0.448052	0.677725	0.43754	DOWN	169.035	169.035	169.035	9.54155	8.88067	9.54672	3	2	1	492204	1.09394e+06	1.02406e+06	690639	1.17556e+06	2.05347e+06	1.21265e+06	15691.2	12605.4	11256.7	2.04805e+06
1117	M127T9_1	1.88669	0.915859	0.467681	0.677737	0.43754	UP	127.025	127.024	127.025	9.31186	8.84283	9.92788	6	2	1	109732	93903.7	103217	177167	290578	58969.5	210054	12687.4	6030.68	12795.9	512676
1118	M118T8	1.32637	-0.407482	-0.44221	0.681494	0.439107	DOWN	118.086	118.086	118.086	7.83905	7.83482	7.91088	3	2	1	2.6443e+06	4.0922e+06	2.61978e+06	3.08527e+06	2.94816e+06	6.68976e+06	4.13608e+06	1.45076e+06	1.27371e+06	1.49499e+06	6.48711e+06
1119	M276T8	1.93392	0.951525	0.463942	0.681973	0.439107	UP	276.118	276.118	276.119	8.09788	8.04065	8.19123	3	2	1	1.34779e+06	632714	639595	1.22373e+06	2.11174e+06	1.27898e+06	619167	0	0	9045.74	3.66215e+06
1120	M157T9	1.17891	-0.237451	-0.4463	0.681991	0.439107	DOWN	157.01	157.007	157.013	9.474	8.64673	10.4159	5	2	2	24127.1	56257.2	27747.2	47719.8	18107.8	88274.6	41284	39213.1	27442	62274.5	53443
1121	M317T2_2	1.51044	0.594965	0.441017	0.684051	0.440041	UP	317.115	317.114	317.115	1.63473	1.61572	2.21265	3	1	2	10325.8	8766.19	14821	13429.4	10758.9	25878.2	420.326	0	18808	20438.5	1041.77
1122	M154T9_2	1.80391	0.851126	0.454554	0.684735	0.440088	UP	154.024	154.024	154.024	9.10461	8.78898	9.38688	4	2	1	45370.4	30555.8	33963.3	55119.8	87220.4	22471.2	67831.8	1364.23	5648.08	3883.17	155828
1123	M165T9	1.26441	-0.33847	-0.436564	0.685943	0.440415	DOWN	165.075	165.075	165.075	9.19569	8.84283	9.53155	4	2	1	27744.4	50380.7	32578.7	39845.1	26188.6	71199.4	67106.3	12836.4	18039.8	32602.7	68892.7
1124	M147T5_3	1.57438	0.65478	0.448564	0.687404	0.440415	UP	147.112	147.112	147.112	4.51438	4.51355	4.54932	3	2	1	1.92793e+06	786784	677372	1.23869e+06	1.60813e+06	1.48213e+06	749270	128948	331090	289542	3.09545e+06
1125	M83T3_2	1.32541	-0.406441	-0.441528	0.687607	0.440415	DOWN	82.9445	82.9444	82.9445	2.90172	2.87267	2.96305	5	2	1	9759.05	12286.4	10347.3	9269.87	5741.28	17176.7	19282.1	400.339	7199.65	4850.81	15759.2
1126	M129T10_2	1.44273	-0.528803	-0.446471	0.687686	0.440415	DOWN	128.986	128.985	128.986	9.87657	9.10217	9.92788	3	2	1	35714.4	87132.7	42694.6	60394.2	94535.9	135768	69798.3	55831.4	1619.67	10118.4	169445
1127	M142T10	1.27125	0.34625	0.427101	0.691347	0.44211	UP	141.999	141.999	141.999	9.52155	8.86432	9.53155	3	2	1	21420.4	37480.5	29889.6	47647.2	28398.8	68124.7	35909.5	8407.36	21233.2	44025.1	77683.2
1128	M105T3_2	1.50989	-0.594444	-0.448296	0.692157	0.44211	DOWN	105.003	105.003	105.003	3.06072	3.00088	3.49955	5	2	0	430977	900837	1.12865e+06	596624	328068	2.1817e+06	468732	52078.5	488271	336439	965162
1129	M99T16	1.44635	-0.532419	-0.454921	0.692173	0.44211	DOWN	98.9836	98.9784	98.9837	15.7624	14.0777	16.5201	25	0	2	958553	1.25854e+06	212704	870146	1.46337e+06	1.33243e+06	1.42444e+06	1.01874e+06	2.55982e+06	39664.9	10955.3
1130	M129T7_3	1.13516	-0.182898	-0.442589	0.694347	0.442749	DOWN	129.054	129.054	129.054	7.26048	7.15855	7.3624	2	0	2	25768.1	136410	20012.4	120168	60330.1	118272	157879	133080	183412	63250.4	113842
1131	M270T9	1.85695	0.892936	0.445441	0.694643	0.442749	UP	270.091	270.091	270.091	9.36148	8.77315	9.37922	3	2	1	48761.6	33004.6	28592.9	61270	106123	50267.6	48746.1	0	0	0	183810
1132	M333T7	1.55667	0.63846	0.421213	0.695621	0.442749	UP	332.562	332.562	332.562	7.48822	7.29138	7.6454	3	1	2	105092	106389	184272	165877	160873	0	0	319168	321230	176399	0
1133	M135T8_1	1.31399	0.393957	0.446609	0.69563	0.442749	UP	135.002	135.002	135.003	7.64538	7.20005	7.79857	11	0	2	86153.2	101492	25723	133360	120884	92687.3	130461	81327.5	15921.9	257418	126740
1134	M116T8	1.46934	-0.555169	-0.420299	0.696337	0.442809	DOWN	116.07	116.07	116.07	7.54188	7.5345	7.57472	3	2	1	2.3829e+06	3.61294e+06	3.09635e+06	2.45888e+06	3.60982e+06	6.59216e+06	3.83522e+06	411437	366537	382988	6.62713e+06
1135	M219T10	1.84118	0.880632	0.440792	0.697476	0.443143	UP	218.543	218.543	218.543	9.52405	8.86983	9.52655	3	2	1	108462	83713.1	72590.4	154111	266929	121903	129237	0	0	0	462334
1136	M109T10	1.52064	-0.604679	-0.41549	0.699565	0.443831	DOWN	109.028	109.028	109.028	9.52405	8.86432	9.52655	3	2	1	179364	426093	396232	280207	461362	801909	464176	12195	14438.2	13240.7	812941
1137	M167T3_4	1.14523	0.195634	0.432254	0.699791	0.443831	UP	167.104	167.104	167.104	2.89405	2.88315	2.93648	3	2	0	16180.5	23295	4640.44	26678.1	12737.1	18018.4	25126	26740.6	17916.3	20828.7	41289.2
1138	M72T7	1.51685	-0.60108	-0.411745	0.701739	0.443847	DOWN	72.0804	72.0803	72.0804	6.81107	6.74567	6.82015	3	2	1	886626	904901	883271	596565	949824	1.80369e+06	872996	38014.3	43279.7	53103.1	1.69331e+06
1139	M154T9_3	1.72525	0.786805	0.426294	0.701776	0.443847	UP	154.044	154.044	154.047	9.2406	8.7785	9.90922	6	2	1	40208.4	34495.7	39259.8	59513.7	93761.5	23118.3	78187.7	2181.18	5638.14	5123.28	167780
1140	M184T9	1.81019	0.856145	0.43214	0.702043	0.443847	UP	184.073	184.073	184.073	9.40655	8.78898	9.50138	4	2	1	997440	707214	658673	1.28019e+06	2.20006e+06	1.30534e+06	815005	1293.24	4109.76	15872.6	3.8206e+06
1141	M195T3_2	1.25044	0.322435	0.410076	0.704049	0.443847	UP	195.098	195.098	195.099	2.90844	2.90172	2.91517	2	2	0	14238.2	25519.6	16480.7	31910.7	21379.4	43247.3	22648.4	10663.1	17784.1	21440.9	56507
1142	M321T10	1.51162	-0.596092	-0.408911	0.704424	0.443847	DOWN	321.13	321.13	321.131	9.53155	8.86432	9.54672	3	2	1	21320.2	45708.5	41523.1	30113.3	51375.8	82187.4	54416	522.215	0	905.162	89434.7
1143	M157T3_2	1.37646	-0.460968	-0.436356	0.704846	0.443847	DOWN	157.034	157.034	157.034	3.02353	2.99373	3.05333	2	2	0	125000	224680	243396	163230	15935.7	505690	80069.5	88280	176521	167604	145563
1144	M91T4	1.41771	-0.503564	-0.406852	0.704997	0.443847	DOWN	91.0571	91.0564	91.0577	4.28538	3.00738	5.04405	4	1	2	590536	1.64492e+06	1.42143e+06	1.16026e+06	1.49554e+06	2.59028e+06	2.3342e+06	10267.8	416094	182794	2.8819e+06
1145	M130T3_1	1.23157	-0.3005	-0.430389	0.705486	0.443847	DOWN	130.004	130.004	130.004	3.02177	3.00088	3.04265	2	2	0	60043.1	179437	132538	145698	29494.7	321921	59819	156573	130670	179680	126744
1146	M217T7_4	1.40139	0.486863	0.434925	0.706031	0.443847	UP	217.103	217.103	217.103	7.18263	7.08288	7.28238	2	0	2	84391.5	145722	3558.9	204214	232912	146809	141746	148610	74366.1	65170.3	473105
1147	M235T8_3	1.74577	0.80386	0.422935	0.706675	0.443847	UP	235.092	235.092	235.092	8.01405	7.98465	8.1079	3	2	1	100304	54148.2	52604.7	94405.1	156247	106213	55212.8	1019.24	0	8458.01	274757
1148	M364T11	1.42287	0.508802	0.403837	0.707325	0.443847	UP	364.065	364.065	364.066	10.8293	10.4554	11.4931	4	2	2	88032.5	190488	227933	271092	259927	128445	0	443018	518189	295086	0
1149	M115T10	1.64331	0.716607	0.422431	0.707392	0.443847	UP	115.036	115.036	115.036	9.5164	8.83748	9.54155	5	2	1	462290	338323	275548	555971	848793	502543	492223	20203.3	61323.1	70531.1	1.53606e+06
1150	M324T9	1.79592	0.84472	0.422934	0.707839	0.443847	UP	324.059	324.059	324.059	9.46107	8.82682	9.47107	3	2	1	64323.8	51159.5	47751.4	91628.4	158705	95351.7	57620.2	506.721	0	0	274885
1151	M70T7	1.35458	-0.437847	-0.427933	0.708433	0.443847	DOWN	70.0283	70.0282	70.0283	7.16911	7.08972	7.44172	6	2	3	21154.4	28583.7	29873.3	21101.5	4970.87	14587.4	8278.18	62885.5	19039.1	26771.6	17493.8
1152	M117T8	1.35466	-0.437928	-0.398211	0.712026	0.445711	DOWN	117.073	117.073	117.074	7.54188	7.5345	7.57472	3	2	1	130624	188887	131623	139435	170120	324287	180977	61396.9	39275	43170.5	335860
1153	M70T8	1.41634	-0.502171	-0.394296	0.713823	0.446448	DOWN	70.0647	70.0647	70.0647	7.53819	7.23083	7.57472	4	2	1	490776	714840	607458	504708	695007	1.30114e+06	755148	88231.9	103174	103717	1.30723e+06
1154	M103T10	1.25772	-0.330809	-0.387067	0.718547	0.449013	DOWN	103.001	103.001	103.001	9.50772	8.84283	9.55423	6	2	1	92551	114349	70997.7	90918	77155.2	154701	155975	32371.5	41714.1	51199.2	179841
1155	M165T7_3	1.17009	-0.226614	-0.400861	0.723247	0.451559	DOWN	165.075	165.075	165.075	7.21747	7.08288	7.43455	4	1	2	59204.7	76733.9	46676.9	65579.7	12001.7	70844.4	33281.2	126076	70631.2	74230.1	51878
1156	M163T3_2	1.3795	-0.464141	-0.402205	0.724701	0.452075	DOWN	163.026	163.026	163.027	3.10986	2.99373	3.37805	6	2	0	4.47711e+06	5.20564e+06	6.08662e+06	3.77358e+06	992400	1.22281e+07	1.4478e+06	1.94102e+06	4.62141e+06	4.01731e+06	2.68202e+06
1157	M148T10	1.66205	0.732963	0.393648	0.725636	0.452267	UP	148.003	148.003	148.003	9.52655	8.86432	9.53155	3	2	1	1.1577e+06	1.37916e+06	1.27267e+06	2.29223e+06	3.8106e+06	2.56212e+06	1.54275e+06	32599.9	72736.7	111669	6.69227e+06
1158	M367T8	1.39616	0.481461	0.379547	0.726596	0.452289	UP	367.15	367.14	367.15	7.64215	7.00657	7.72355	3	1	2	18788.4	14948.6	14820.8	20920	22867.8	29638.1	15207.5	0	17426.5	0	45333.5
1159	M147T3_2	1.35729	0.440726	0.400691	0.726924	0.452289	UP	147.031	147.031	147.032	3.00435	3.00032	3.00838	2	2	0	26856.8	28875.5	3723.58	39192.3	44440.4	28564.8	32744.6	25317	19112.1	8335.73	90129
1160	M361T7	1.46235	0.548292	0.372147	0.729932	0.453469	UP	361.134	361.133	361.134	7.35113	7.11038	7.45605	4	1	2	50287	45967.4	79617.8	67460.9	60564.8	0	0	137902	117156	85226.9	0
1161	M160T5_1	1.20132	-0.264617	-0.379817	0.730669	0.453469	DOWN	160.034	160.034	160.034	5.22597	5.19305	5.25888	2	0	2	38530.6	104976	34124.4	87384.3	72603.6	139204	104768	70956.4	69067.4	25693.3	167392
1162	M123T6_2	1.68165	0.74988	0.37378	0.730708	0.453469	UP	123.055	123.055	123.055	5.92488	4.62388	7.6454	33	3	3	5129629	1.76778e+06	3.00217e+06	2.9728e+06	4.70817e+06	5.23436e+06	23015.8	45972.4	142302	368335	8.40775e+06
1163	M81T10	1.45618	-0.542191	-0.36456	0.734689	0.454817	DOWN	81.033	81.033	81.033	9.52655	8.86432	9.53155	3	2	1	466764	1.03721e+06	968385	712279	1.20226e+06	1.95353e+06	1.13406e+06	24036.7	17240	19068.5	2.10053e+06
1164	M355T7	1.18355	-0.243125	-0.37237	0.734735	0.454817	DOWN	355.07	355.07	355.07	7.14638	6.33323	7.48105	8	2	0	26326.1	55085.6	35492.8	46542.6	17869.3	62966.9	85975.2	16314.6	66346.9	31625.2	41655.6
1165	M309T10	1.48529	-0.570741	-0.363562	0.734775	0.454817	DOWN	309.049	309.049	309.049	9.87657	9.096	9.92022	3	2	1	59059.5	91102.1	95437.4	61170.7	105951	190352	82953.9	0	0	0	183512
1166	M88T7	1.34293	-0.425383	-0.362405	0.735403	0.454817	DOWN	88.0389	88.0389	88.0389	7.3769	6.90788	7.86572	6	2	1	103235	129589	113593	96497.1	110044	253098	106076	29592.1	31554.7	34381.7	223555
1167	M349T10	1.65209	0.724289	0.374663	0.737382	0.455601	UP	349.074	349.074	349.074	9.55673	8.9305	9.60723	3	2	1	102393	66790.1	67685.3	110424	190025	135337	65033.8	0	1428.24	0	329845
1168	M261T8	1.59107	0.669993	0.372909	0.737935	0.455601	UP	261.144	261.144	261.144	7.96855	7.93982	8.06773	3	2	1	73094.9	46418.6	45263.7	74053.7	120111	90431.4	48824.4	0	5661.88	3757.57	212742
1169	M175T5	1.61803	0.694238	0.373122	0.73875	0.455715	UP	175.118	175.118	175.118	4.67555	4.67122	4.70065	3	2	1	1.72577e+06	651177	607573	1.05362e+06	1.76662e+06	1.24856e+06	671075	33898.7	34644.9	32685.8	3.09354e+06
1170	M167T2	1.60149	-0.679417	-0.372245	0.742079	0.457363	DOWN	166.95	166.949	166.95	1.65988	1.61572	3.21167	5	1	2	54074.5	54538.6	92614.1	34054.9	22510.4	161480	1237.08	898.726	30285	58212.2	13667.4
1171	M142T9	1.59168	0.670554	0.36671	0.742692	0.457363	UP	142.026	142.026	142.026	9.38688	8.7785	9.39105	3	2	1	567361	475733	443367	757217	1.2534e+06	892641	524602	9957.07	21677.5	45517.4	2.20446e+06
1172	M145T4	1.3192	-0.399658	-0.371545	0.744957	0.458367	DOWN	145.049	145.049	145.049	3.5088	3.49322	3.52438	2	0	2	133433	264895	36773.6	200800	296521	284492	287719	222473	36520.2	22779.2	543101
1173	M84T5_2	1.3851	0.469992	0.359292	0.746536	0.458811	UP	84.0804	84.0803	84.0804	4.51438	4.51355	4.54932	3	2	1	356133	186429	126228	258223	322260	316346	178695	64245.1	72189.9	72141.7	630337
1174	M245T8	1.29097	-0.368452	-0.346267	0.746951	0.458811	DOWN	245.078	245.076	245.078	8.18123	7.1174	9.28455	27	2	2	226364	401014	342523	310631	295087	287519	129644	785879	641769	75515.4	214608
1175	M123T6_1	1.18275	0.242151	0.364592	0.749275	0.459847	UP	123.041	123.041	123.044	6.47497	5.52038	7.46588	22	1	2	75852	100812	11661	119235	86744.8	114047	92049.5	96338.1	25135.6	136560	196011
1176	M148T7_5	1.24604	0.317349	0.33828	0.752169	0.46123	UP	148.079	148.075	148.08	7.24688	7.11038	7.30638	6	2	3	231670	271642	239507	338477	244419	502544	288014	24369.6	248420	151864	615148
1177	M153T3_2	1.12162	0.165582	0.334738	0.754676	0.462374	UP	153.146	153.146	153.146	2.61038	2.54322	3.82838	3	0	3	30503.9	36141.8	16461.4	40537.3	15694	32093.5	22082.1	54249.6	56675.7	39607.2	25329
1178	M179T3_3	1.47594	-0.561635	-0.34247	0.756815	0.463291	DOWN	179.04	179.039	179.048	3.37805	3.00032	3.67723	7	3	2	2688251	900819	1.35051e+06	610335	578329	2.45856e+06	184747	59145.4	1.18212e+06	623203	25679.4
1179	M106T7	1.4037	-0.489237	-0.330294	0.757807	0.463505	DOWN	106.049	106.049	106.049	6.96338	6.90788	6.98748	3	2	1	1.46054e+06	1.60323e+06	1.6586e+06	1.14214e+06	1.75937e+06	3.35008e+06	1.40978e+06	49833.8	130427	122322	3.17368e+06
1180	M91T9	1.52035	0.6044	0.341937	0.758751	0.463689	UP	91.4929	91.4928	91.4929	9.19903	8.83748	9.55172	6	2	1	89280.5	81731.7	74473.3	124261	202144	98133.7	146637	424.596	6489.59	8619.28	357673
1181	M114T7_2	1.5503	-0.632551	-0.336873	0.763314	0.464364	DOWN	114.037	114.037	114.038	7.22105	7.07588	7.44172	4	1	2	29119.4	38195.7	66156.9	24673.8	21373.1	0	0	114587	36549.1	37472.3	0
1182	M214T10	1.39618	-0.481489	-0.32413	0.763338	0.464364	DOWN	213.986	213.985	213.986	9.52655	8.86432	9.53155	3	2	1	58406.8	112504	101631	80669.3	136422	197668	139845	0	1925.46	1887.04	238195
1183	M163T3_1	1.44237	0.528444	0.335844	0.764151	0.464364	UP	162.989	162.988	162.991	2.76455	2.01072	2.79055	5	2	2	553680	823440	567895	1.18771e+06	1.79075e+06	693720	331627	1.44497e+06	3.25542e+06	139697	168004
1184	M151T7_2	1.23347	-0.302724	-0.339815	0.764288	0.464364	DOWN	151.061	151.061	151.061	7.19632	7.18905	7.19955	3	2	1	69190.8	103461	97935.1	83878	19285	60298.3	34521.7	215563	106031	70840.8	74762.3
1185	M112T10_1	1.53974	0.622691	0.331066	0.764386	0.464364	UP	112.006	112.006	112.006	9.5178	8.86432	9.54672	4	2	1	101968	123065	138217	189488	318840	272869	95838.1	486.589	2346.02	8482.25	557636
1186	M192T5	1.12016	-0.163701	-0.327944	0.764765	0.464364	DOWN	192.024	192.024	192.024	5.02538	5.00772	5.04305	2	0	2	24720.6	46160.5	23332.2	41208.9	11812.2	66069.3	51926.1	20486	52713.1	29111.1	41802.6
1187	M175T3_1	1.1432	-0.193081	-0.322243	0.764783	0.464364	DOWN	175.027	175.026	175.027	2.78502	2.76455	3.06365	4	2	1	90412.2	147404	80023.7	128939	58702.3	223778	154261	64172.2	131897	68813.8	186107
1188	M119T7_3	1.07515	0.104544	0.338673	0.765007	0.464364	UP	119.089	119.089	119.089	6.81107	6.74567	6.82015	3	2	1	78371.3	121980	45986.6	131147	9128.09	144295	69093.6	152551	121718	131783	139941
1189	M61T9	1.10444	0.143315	0.321119	0.766516	0.464889	UP	61.0392	61.0392	61.0392	9.46107	8.83217	9.47107	3	2	1	1060319	3.27323e+06	1.53788e+06	3.61509e+06	1.0173e+06	4.88706e+06	3.10799e+06	1.82465e+06	3.16225e+06	2.90284e+06	4.78018e+06
1190	M195T9	1.48823	0.5736	0.314528	0.772079	0.467869	UP	195.101	195.101	195.101	9.0114	8.84283	9.54672	6	2	1	236479	219034	303602	325973	504604	54977.8	569368	32754.5	36401.8	32881.4	908635
1191	M259T10	1.49813	0.583162	0.310649	0.779376	0.471895	UP	259.113	259.113	259.113	9.5064	8.84815	9.50905	3	2	1	251608	187118	187454	280202	483962	375369	185514	470.728	0	1572.59	839032
1192	M181T3_1	1.15904	0.212929	0.299377	0.781099	0.472541	UP	180.978	180.978	180.978	2.83678	2.01072	2.96305	6	2	1	158091	145578	109242	168730	77515.2	264389	122869	49474.8	170121	245541	90529.3
1193	M230T9	1.49337	0.578574	0.306714	0.781778	0.472556	UP	230.095	230.095	230.095	9.08938	8.63583	9.11688	3	2	1	303786	193882	200057	289475	501385	399589	182056	0	0	0	868424
1194	M308T8_3	1.4908	0.576084	0.303321	0.783973	0.473485	UP	308.091	308.091	308.091	7.77652	7.73238	8.21288	4	2	1	22801	13962.9	14528.9	20752.3	35944.1	28998.4	12890.4	0	0	0	62256.9
1195	M153T7_2	1.5346	0.617862	0.295161	0.784764	0.473566	UP	153.04	153.04	153.04	7.28838	6.96488	8.1079	6	2	3	1.08282e+06	1.42833e+06	2.45541e+06	2.19191e+06	3.74817e+06	18371.8	3037.61	4.26357e+06	6.51992e+06	29570.7	26233
1196	M79T10	1.14414	-0.194258	-0.294997	0.788555	0.475456	DOWN	79.0208	79.0207	79.0208	9.5164	8.86432	9.51655	3	2	1	116780	374229	252007	327085	114515	649321	318845	154521	252110	270245	458899
1197	M301T3	1.16381	0.218851	0.284537	0.790126	0.476006	UP	301.141	301.14	301.141	2.93443	2.93238	2.93648	2	2	0	20136.2	31716.1	22560.5	36911.4	22162.5	48521.2	40552.1	6075.07	25715	22580.8	62438.4
1198	M145T10_3	1.07654	-0.106398	-0.298567	0.790859	0.476049	DOWN	145.049	145.049	145.049	9.52147	8.86983	9.53665	4	2	1	95908	198551	79653.3	184435	19012.4	271208	211063	113382	205915	177621	169768
1199	M69T10	1.2548	-0.327463	-0.284481	0.791929	0.476296	DOWN	69.033	69.033	69.0331	9.52655	8.86983	9.53907	3	2	1	71647.1	139480	97217.7	111157	142428	203624	187191	27624.1	18788.5	39497.7	275183
1200	M204T5_2	1.44355	0.529622	0.289322	0.793708	0.476934	UP	204.122	204.122	204.123	5.36233	5.33707	5.36722	3	2	1	3.32229e+06	1.44715e+06	1.41995e+06	2.08904e+06	3.57073e+06	2.83931e+06	1.50118e+06	962.109	22343.2	32606.3	6.21216e+06
1201	M129T10_1	1.44137	0.527437	0.288578	0.795073	0.476934	UP	128.511	128.511	128.511	9.52155	8.86983	9.53155	3	2	1	219338	260049	232834	374881	648704	449171	330976	0	703.369	0	1.12394e+06
1202	M279T8	1.44031	0.52638	0.286968	0.795613	0.476934	UP	278.573	278.572	278.573	7.99122	7.96248	8.07922	3	2	1	110508	63169.1	60367.3	91038.1	157003	120277	69230	0	0	785.213	272329
1203	M110T7_4	1.14731	-0.198251	-0.278252	0.795636	0.476934	DOWN	110.034	110.031	110.035	7.38372	6.98573	9.37922	13	3	3	20899	42100.9	20183.1	36695.5	26922.5	64926.5	34762.6	26613.7	23396.8	19010	67679.6
1204	M405T3	1.34053	-0.422804	-0.278311	0.797579	0.477702	DOWN	404.974	404.973	404.974	2.90844	2.07572	2.96305	4	2	1	59441.5	82462.8	112411	61483.3	66414.5	210505	36883.3	0	0	52529.3	131921
1205	M152T8_2	1.33571	-0.417609	-0.273625	0.799082	0.477816	DOWN	152.056	152.054	152.056	8.04065	7.18905	8.12815	7	2	1	243327	330283	310625	247272	423824	641670	328755	20425.7	1871.99	3281.98	736661
1206	M256T9	1.43134	0.517368	0.282487	0.799363	0.477816	UP	256.016	256.016	256.016	9.19061	8.83748	9.53907	4	2	1	101491	69570.1	60781.6	99328.8	172043	114930	93272.3	508.332	0	0	297986
1207	M224T10	1.32605	-0.407135	-0.272898	0.799758	0.477816	DOWN	223.522	223.522	223.523	9.56672	8.9305	9.61488	3	2	1	29381.9	28370.8	26369.5	21239.4	36787.7	52130.9	32981.5	0	0	0	63718.1
1208	M184T10	1.27295	0.34818	0.272206	0.802143	0.478589	UP	184.096	184.096	184.096	9.58188	8.90798	9.59205	3	2	1	20028.1	19926.1	17737.4	25524	30888.9	33991.4	25786.9	0	3618.3	12100	60853.6
1209	M133T8_2	1.21685	-0.28315	-0.28492	0.802379	0.478589	DOWN	133.068	133.068	133.069	7.96855	7.94748	8.06773	3	2	1	46509.4	56278.3	60889.7	46249.2	3081.64	28655.4	14096.1	126083	48375.1	47657.5	42715
1210	M130T7_3	1.14913	-0.200547	-0.264531	0.80451	0.479464	DOWN	130.086	130.086	130.086	7.03972	7.00022	7.04883	3	2	1	44449.6	60107.5	34748.1	52306.7	37434.6	93074.3	63431.2	23816.9	30777.8	30610	95532.4
1211	M110T5	1.19769	-0.260256	-0.269041	0.806409	0.480198	DOWN	110.071	110.071	110.071	4.67122	4.65238	4.67898	3	2	1	239888	202054	89899.8	168703	194983	304996	162167	138999	55334	56926.9	393848
1212	M127T9_2	1.29055	-0.367987	-0.260498	0.809418	0.481593	DOWN	127.038	127.038	127.039	9.20611	8.84283	9.53155	4	2	1	95375	195336	158240	151359	245888	291073	282247	12687.4	6021.37	12795.9	435259
1213	M279T10	1.24276	-0.313547	-0.25615	0.81072	0.481773	DOWN	279.038	279.038	279.039	9.53155	8.83217	9.91272	7	2	1	77307.2	188988	163252	152071	188843	295937	269948	1079.39	49577.8	36635.4	370001
1214	M258T10_2	1.3966	0.481922	0.263966	0.811057	0.481773	UP	258.109	258.109	258.109	9.5064	8.85365	9.50905	3	2	1	3204324	2.84198e+06	2.7742e+06	3.96912e+06	6.85585e+06	5.54831e+06	2.97307e+06	4562.27	7568.15	14217.6	1.18856e+07
1215	M129T9	1.15284	0.205186	0.26611	0.811787	0.48181	UP	129.018	129.013	129.018	8.89223	8.60855	9.5164	5	1	3	35714.4	54318.3	51842.8	62620.1	15232.4	110903	9105.35	42946.7	78244.3	61803.7	47812.3
1216	M147T7_3	1.2893	-0.36659	-0.25219	0.814401	0.482957	DOWN	147.076	147.076	147.076	7.24688	7.23948	8.09788	4	2	1	4200403	5.55023e+06	5.04973e+06	4.30484e+06	6.90373e+06	1.0165e+07	6.3296e+06	156132	357376	280677	1.22765e+07
1217	M147T3_3	1.16806	0.224117	0.249888	0.815059	0.482957	UP	147.076	147.076	147.076	3.41172	3.35722	3.44322	3	1	2	49826.7	115689	91368.4	135132	99062.9	179004	157118	10945.5	89971.3	66697	248728
1218	M344T10	1.29809	-0.376385	-0.249825	0.816499	0.483413	DOWN	344.032	344.032	344.032	9.5164	8.86432	9.53907	3	2	1	69035	79191.8	72535.6	60756.9	105234	145751	89944.7	1879.99	0	0	182271
1219	M76T6	1.29227	-0.369909	-0.247543	0.817692	0.483722	DOWN	76.0389	76.0389	76.0389	6.07772	5.96572	6.10548	3	2	1	1.07905e+06	1.00302e+06	941034	776166	1.27823e+06	1.88374e+06	1.11382e+06	11487.1	32610.6	43760.5	2.25213e+06
1220	M239T9	1.37424	0.458633	0.251465	0.81997	0.484672	UP	238.563	238.563	238.564	9.49122	8.83748	9.50138	3	2	1	26620.1	19273.3	17967.7	26408	45740	35561.3	22258.7	0	0	0	79224.1
1221	M113T3	1.19623	0.258493	0.243921	0.821701	0.484764	UP	113.057	113.053	113.057	2.96305	2.89405	3.67723	5	2	2	46626	63202.6	45662	75604.8	75303.6	104575	14210.1	70822.5	42790.8	22276.1	161747
1222	M84T7	1.29542	-0.373415	-0.24108	0.821884	0.484764	DOWN	84.0439	84.0439	84.044	7.29948	7.23083	8.19672	7	2	1	847372	995021	1.01888e+06	768110	1.27264e+06	2.04983e+06	918896	16339.5	25814.9	40908.4	2.23761e+06
1223	M216T9_2	1.36594	0.44989	0.24774	0.822142	0.484764	UP	216.062	216.062	216.063	9.49623	8.84283	9.50138	3	2	1	303065	278805	273732	380875	659030	547164	289251	0	768.202	0	1.14186e+06
1224	M132T6_2	1.28826	-0.365419	-0.241088	0.822952	0.484845	DOWN	132.076	132.076	132.08	5.78673	4.85988	5.89148	5	2	3	8948291	7.88847e+06	7.06198e+06	6.12337e+06	1.05326e+07	1.369e+07	9.95036e+06	25026.4	54063.7	30650.5	1.82854e+07
1225	M95T5	1.18083	0.239796	0.237524	0.824367	0.484958	UP	95.0543	95.0486	95.06	4.85861	4.67122	5.09405	4	1	3	156437	192107	160123	226844	196285	19618.4	220684	336017	416134	240158	24242.1
1226	M112T10_2	1.32303	0.403844	0.243383	0.824816	0.484958	UP	112.028	112.028	112.028	9.52655	8.86432	9.53155	3	2	1	62866.9	74466.5	68376.4	98521.4	156939	135344	87568.2	487.307	3695.99	12195.7	279672
1227	M186T9_3	1.35253	0.435659	0.242338	0.825415	0.484958	UP	186.105	186.105	186.105	9.08188	8.63583	9.11688	3	2	1	73275	58225	59434.3	78751	134126	121901	48555.6	4218.24	1052.92	1574.46	233626
1228	M185T3_4	1.14692	0.197759	0.237959	0.825835	0.484958	UP	185.114	185.114	185.114	2.90985	2.87267	2.96305	4	2	0	24484.9	37974.5	21286.1	43553.6	34582.7	60169.9	36021.4	17732.3	21635.1	25605.3	83420.4
1229	M501T7	1.2793	0.355351	0.234546	0.827623	0.485613	UP	501.066	501.066	501.067	7.28955	7.08288	7.46338	5	1	2	63797.1	58101.1	100634	74523.1	67673.9	0	0	174303	132143	91426	0
1230	M232T6	1.27233	-0.347467	-0.232047	0.829664	0.486415	DOWN	232.154	232.154	232.154	5.60193	5.55807	5.61188	3	2	1	144445	117008	101807	91964.1	156780	221330	111777	17917.1	1918.46	977.011	272997
1231	M133T6_2	1.21156	-0.276866	-0.229955	0.83269	0.487793	DOWN	133.08	133.08	133.08	5.87922	5.78673	5.89148	3	2	1	353232	346903	214432	286327	402733	546161	374565	119982	47324.1	60355.8	751302
1232	M214T8	1.31719	0.397458	0.229342	0.83422	0.488292	UP	214.051	214.051	214.051	7.74027	6.76073	7.81255	4	2	1	335386	242106	243705	318898	526267	499039	213043	14234.9	14370.1	15746.2	926578
1233	M284T8	1.276	-0.351626	-0.223695	0.834917	0.488304	DOWN	284.099	284.098	284.099	8.08255	8.04065	8.10222	3	2	1	127631	170241	168250	133391	230442	336426	174296	0	689.856	0	399482
1234	M331T3	1.1541	-0.206765	-0.220883	0.836104	0.488601	DOWN	330.969	330.968	330.969	2.89105	2.07572	2.96938	5	1	2	14249.4	24229.7	18816.6	20994.5	17014.9	38441.7	31356.7	2890.74	1828.86	26833.7	34321.1
1235	M169T7_1	1.23383	-0.303144	-0.225241	0.838889	0.489832	DOWN	169.007	169.007	169.007	7.48972	7.4469	7.67538	3	0	2	35361.8	39719.7	54504.5	32192.2	19491.3	7480.36	9029.04	102650	39535.5	46945.1	10095.9
1236	M181T10	1.24316	-0.314014	-0.213932	0.842032	0.490952	DOWN	181.07	181.07	181.07	9.52655	8.86983	9.53155	3	2	1	302388	574148	532873	461845	736720	1.07749e+06	628974	15980.5	28948.4	44095.2	1.31249e+06
1237	M211T10	1.27028	0.345142	0.219212	0.842168	0.490952	UP	211.094	211.093	211.094	9.57172	8.91365	9.59205	3	2	1	76262.2	78679.6	64325.7	99944.9	155222	112149	119370	4519.8	7549.89	13134.3	279150
1238	M164T3_1	1.21309	-0.278692	-0.216503	0.843388	0.491167	DOWN	163.968	163.968	163.968	3.12088	3.06365	3.21167	3	2	0	675787	405761	518512	334484	237277	185987	997964	33331.4	520241	416022	67188.7
1239	M132T8	1.20514	0.269199	0.212352	0.843899	0.491167	UP	132.065	132.065	132.065	8.01897	7.94748	9.12732	4	2	1	375237	373167	337661	449717	525206	693332	405791	20377.3	119198	174626	1.05533e+06
1240	M170T9_1	1.2464	-0.317773	-0.20971	0.845595	0.491522	DOWN	170.038	170.038	170.038	9.21132	8.84283	9.55423	4	2	1	26021.7	39782.5	35480.1	32018	53420	68150.3	51197.4	0	741.438	1612.56	93700.1
1241	M165T3_1	1.22028	-0.287211	-0.207413	0.845872	0.491522	DOWN	164.92	164.92	164.92	2.52452	2.07572	2.93648	6	1	2	19018.5	18961.1	19570.4	15515.8	21089.3	39088.7	17794.6	0	0	7019.29	39528
1242	M165T7_2	1.20312	0.266777	0.205679	0.848838	0.49277	UP	165.054	165.054	165.054	7.36672	7.34232	7.37138	3	2	1	135980	105884	96631.7	127390	153179	206789	96678.6	14183.9	30976.3	47176	304019
1243	M146T5_2	1.17858	0.237051	0.206356	0.849386	0.49277	UP	146.117	146.117	146.117	4.71148	4.69105	4.72988	3	2	1	83483.9	53103.6	37975.2	62586.9	69955.3	92213.8	50721.7	16375.4	27215	17381.3	143165
1244	M133T7_2	1.19833	-0.261024	-0.200023	0.853091	0.494329	DOWN	133.06	133.06	133.06	7.17898	7.15923	7.18438	3	2	1	525073	598715	449259	499625	731034	1.06011e+06	573365	162668	97222.8	58203	1.34345e+06
1245	M133T10_2	1.09178	0.126678	0.206281	0.853876	0.494329	UP	133.049	133.049	133.049	9.53155	8.86983	9.53155	3	2	1	18675.3	39216.3	7102.23	42815.5	29374.1	39941.8	31779.2	45928	67987.6	49917.3	10541.6
1246	M132T7_4	1.26749	0.341969	0.201031	0.854131	0.494329	UP	132.101	132.101	132.102	6.81115	6.74567	6.87315	5	2	1	2883231	2.14918e+06	2.12244e+06	2.72406e+06	4.47524e+06	2.16303e+06	4.26467e+06	19853.8	115290	165343	7.89155e+06
1247	M153T9	1.23297	-0.302133	-0.195796	0.855557	0.494456	DOWN	153.04	153.04	153.04	9.36638	8.78898	9.38688	3	2	1	925034	1.55765e+06	1.45949e+06	1.26334e+06	2.15602e+06	2.89795e+06	1.77228e+06	2726.92	16136.2	20977.2	3.7529e+06
1248	M150T7_2	1.22472	-0.292446	-0.194336	0.856306	0.494456	DOWN	150.058	150.049	150.058	7.19632	7.18905	7.3624	5	2	3	759830	768337	732153	627360	1.02113e+06	1.46001e+06	843503	1501.11	39541	36085.1	1.80645e+06
1249	M173T10_1	1.22837	-0.296745	-0.194221	0.857173	0.494456	DOWN	172.519	172.519	172.519	9.51138	8.84283	9.54155	5	2	1	164651	182207	160307	148309	256293	245044	301576	0	0	676.125	444250
1250	M162T5_2	1.2337	-0.30299	-0.191611	0.858121	0.494456	DOWN	162.112	162.112	162.112	5.00155	4.99888	5.00198	3	2	1	6970712	5.51905e+06	5.63243e+06	4.47358e+06	7.58856e+06	1.1276e+07	5.26115e+06	20000.9	66437.1	118258	1.32361e+07
1251	M93T10	1.14379	-0.193825	-0.197234	0.858417	0.494456	DOWN	93.0541	93.0541	93.0542	9.52155	8.86983	9.52405	3	2	1	180647	374588	142090	327497	388367	538648	294207	290909	97199.8	109402	775889
1252	M161T3_5	1.07424	0.103312	0.197981	0.858464	0.494456	UP	161.128	161.128	161.128	3.04438	3.01572	3.07305	2	0	2	25892.7	29325.2	5920.39	31502.2	18102.1	35667.5	28363.5	23944.5	51244.5	27577.9	15684.1
1253	M133T10_1	1.09276	-0.127978	-0.190019	0.861091	0.495573	DOWN	133.007	133.007	133.007	9.87657	9.096	9.91272	3	2	1	59713.8	122022	82908.5	111664	45170	212839	102844	50382.6	98283.4	74695.6	162012
1254	M251T10	1.26563	0.33985	0.190308	0.861934	0.495663	UP	251.036	251.036	251.036	9.52155	8.86983	9.53155	3	2	1	398624	378771	384459	479290	830155	768676	367636	0	0	0	1.43787e+06
1255	M100T3	1.06368	0.0890576	0.186204	0.863638	0.495709	UP	100.024	100.024	100.024	3.00088	2.99	3.04265	3	2	0	45390.1	44444.6	22946.6	47274.6	12900.9	47954.9	65433.8	19945.1	58138	50670.4	33015.5
1256	M308T8_1	1.25947	0.33282	0.187803	0.863764	0.495709	UP	307.585	307.584	307.585	7.86468	6.99238	7.96088	4	2	1	371055	266524	266667	335712	579709	533333	266239	0	0	2035.68	1.0051e+06
1257	M223T2	1.21713	-0.283489	-0.186452	0.865077	0.495709	DOWN	223.093	223.093	223.097	2.01655	0.879887	2.94005	6	3	2	124368	114695	174342	94233.4	75721.8	315954	10030.7	18099.4	37363.9	180185	65151.4
1258	M395T2	1.14126	0.190629	0.181734	0.865664	0.495709	UP	395.08	395.079	395.08	2.27872	1.85638	2.95538	11	2	1	30214.7	41999.9	46494.1	47932.8	32181.5	92373.6	32892.9	733.092	55592.3	12612.7	75593.5
1259	M233T2_2	1.0903	-0.124726	-0.189719	0.86571	0.495709	DOWN	233.13	233.129	233.13	1.90288	1.51122	2.22283	8	3	3	26312.8	39679.5	29329.9	36393.2	6318.05	71222.3	34586.7	13229.6	31609.1	34015.3	43555.2
1260	M71T8	1.03694	0.0523271	0.18894	0.866139	0.495709	UP	71.0681	71.068	71.0681	7.54188	7.5345	7.57472	3	2	1	21376.1	44859.1	14817.9	46516.1	3338.66	53532.2	27749.4	53295.7	48376.8	42661.7	48509.7
1261	M258T10_1	1.17398	0.231402	0.180863	0.86783	0.496283	UP	258.064	258.064	258.064	9.54672	8.86983	9.58688	3	2	1	17223.2	15122.3	11839.9	17753.2	22239.8	26193	16534.1	2639.8	1913.37	8167.95	43178.3
1262	M120T7_1	1.20937	-0.274258	-0.177271	0.86885	0.496472	DOWN	120.065	120.065	120.065	7.14638	7.12172	7.15298	3	2	1	1.53188e+06	1.66832e+06	1.62132e+06	1.37949e+06	2.30978e+06	3.25711e+06	1.73152e+06	16324.6	49349.4	42528.4	4.0466e+06
1263	M383T10	1.2447	0.315796	0.179434	0.870494	0.497018	UP	383.116	383.116	383.116	9.52655	8.86432	9.53907	3	2	1	51067.8	51862.9	44908.7	64303.8	111378	83780.3	71298.3	510	0	0	192912
1264	M107T3_2	1.08515	-0.117897	-0.173807	0.871942	0.497451	DOWN	107	106.996	107	3.00088	2.03705	3.06365	5	2	1	74133.9	183314	121305	168929	76376.9	305042	62435.4	182463	88051.6	239824	178912
1265	M163T5	1.1969	-0.259301	-0.171534	0.872818	0.497557	DOWN	163.115	163.115	163.115	5.00155	4.99888	5.00198	3	2	1	527758	399049	393595	333402	533356	808862	364309	23975.6	25746.6	25191.6	949269
1266	M176T7	1.19655	-0.258876	-0.17093	0.873594	0.497606	DOWN	176.102	176.102	176.103	7.23355	7.23083	7.24522	3	2	1	675070	763785	719013	638324	1.04845e+06	1.46252e+06	802755	26079.3	37881	28140.6	1.84895e+06
1267	M168T3	1.16118	-0.215588	-0.172188	0.874825	0.497914	DOWN	167.964	167.963	167.964	3.12088	3.06365	3.21167	3	2	0	253473	149351	188797	128620	88548.3	73332.2	364306	10413.2	201185	154719	29955.4
1268	M150T7_3	1.16035	0.214562	0.163846	0.878893	0.499556	UP	150.064	150.064	150.064	7.29922	7.291	7.30607	3	2	1	38069.1	38831.5	36582.6	45058.2	54721.8	75735.6	38179.9	2579.07	14577.7	12364.3	108233
1269	M140T2	1.08951	-0.123678	-0.161928	0.879272	0.499556	DOWN	140.104	140.104	140.104	2.48488	1.95688	2.96305	6	3	2	65721.7	141352	83830.9	129739	91661.3	237981	88063.7	98011.5	190906	173961	24351.1
1270	M134T8	1.19456	-0.256481	-0.162004	0.879818	0.499556	DOWN	134.044	134.044	134.044	7.77805	7.77532	7.86572	3	2	1	1459159	1.58471e+06	1.63463e+06	1.3266e+06	2.22327e+06	3.28514e+06	1.444e+06	24982.7	42885.2	43111.7	3.89381e+06
1271	M204T10	1.12895	-0.174976	-0.160226	0.880482	0.499556	DOWN	204.055	204.055	204.055	9.51138	8.84283	9.53907	5	2	1	28349.1	36033	31238.8	32028	29975.4	52608.4	55490.7	0	10689.7	19095.7	66298.7
1272	M174T3_2	1.05612	0.0787697	0.159161	0.883436	0.499654	UP	174.03	174.03	174.03	3.03461	2.99	3.14355	4	2	0	111038	134304	72204.2	141840	38902.7	204022	139041	59847.1	168533	159784	97204.1
1273	M215T8_1	1.22094	0.287996	0.158956	0.883881	0.499654	UP	214.553	214.553	214.553	7.74048	7.74005	7.81255	3	2	1	38990.8	26050.7	28020.7	31709.1	54921.8	55694.7	22457.4	0	0	0	95127.4
1274	M148T7_4	1.18628	-0.246443	-0.156435	0.884164	0.499654	DOWN	148.06	148.06	148.06	7.30638	7.29948	7.31355	3	2	1	5.86707e+06	6.51917e+06	6.44209e+06	5.49547e+06	9.32555e+06	1.29089e+07	6.62268e+06	25939.3	75126.7	147688	1.62636e+07
1275	M156T5_2	1.16577	-0.22128	-0.155716	0.884388	0.499654	DOWN	156.076	156.076	156.076	4.67122	4.65238	4.67898	3	2	1	926333	695947	657120	596986	883097	1.35399e+06	694099	39753.6	98458	75885.4	1.61662e+06
1276	M110T9	1.18318	-0.242676	-0.155533	0.885138	0.499654	DOWN	110.027	110.027	110.027	9.21905	8.69898	9.22888	3	2	1	887012	1.3444e+06	1.25707e+06	1.13626e+06	1.94748e+06	2.49223e+06	1.53996e+06	1011.73	1279.76	22507.8	3.38498e+06
1277	M155T3	1.1398	-0.188786	-0.163378	0.885167	0.499654	DOWN	155.05	155.046	155.053	2.55377	2.19238	2.91517	2	2	0	38371.4	88743.5	115244	77858.6	5935.02	26445.8	18057	221728	81232.3	81337.7	71005.7
1278	M176T10	1.05743	0.0805645	0.161671	0.885588	0.499654	UP	176.055	176.055	176.055	10.4846	9.53365	10.592	3	2	1	14284.9	32659.7	19766.5	34535.4	3620.05	55394.3	23044	19540.9	31039.2	34299.4	38267.7
1279	M201T10	1.14337	0.193292	0.152261	0.886684	0.499654	UP	201.007	201.006	201.007	9.87105	9.096	9.91272	3	2	1	30839.1	47194.1	48136.3	53960.3	60060	98863.7	39101.8	3616.83	21136.9	17464.9	123279
1280	M218T5	1.12687	-0.17232	-0.151779	0.88689	0.499654	DOWN	218.138	218.138	218.138	5.46577	5.32838	5.49738	4	2	1	100728	90114.7	74981	79969.1	88218	163239	93699.6	13405.5	30693.6	27397	181817
1281	M307T8	1.19689	0.259292	0.149338	0.891218	0.500775	UP	307.083	307.079	307.083	7.86955	7.00022	8.72088	5	2	1	1.77087e+06	1.40443e+06	1.37159e+06	1.6811e+06	2.90096e+06	2.74063e+06	1.47267e+06	0	2006.76	10468.1	5.03083e+06
1282	M159T7_3	1.15304	-0.205439	-0.14677	0.891289	0.500775	DOWN	159.076	159.076	159.076	7.23355	7.23083	7.24522	3	2	1	200260	223960	198224	194235	289414	430680	205703	35495.8	24518.5	29778.1	528407
1283	M165T2	1.06998	-0.0975866	-0.144728	0.891945	0.500775	DOWN	165	165	165	2.06838	2.01657	2.09105	3	0	2	38191.1	67291.6	38259.7	62890.4	36201.1	111266	48982	41627.2	61505.3	27401.7	99764.2
1284	M305T8	1.12975	-0.175997	-0.149745	0.892348	0.500775	DOWN	305.098	305.097	305.098	7.81248	7.64955	8.13505	4	1	2	30189.5	38937.9	48917.8	34466.1	16805.3	10648.8	10741.5	95423.2	44032.7	44303.8	15061.6
1285	M188T7_2	1.17013	-0.226665	-0.145026	0.892351	0.500775	DOWN	188.07	188.07	188.07	7.12715	7.11438	7.13122	3	2	1	309975	280306	285426	239551	394255	571027	269403	487.006	22774.5	1251.65	694628
1286	M113T7	1.16488	0.220185	0.144073	0.893473	0.500788	UP	113.034	113.034	113.034	7.29688	7.1174	7.44172	3	1	2	811882	1.02605e+06	1.70313e+06	1.19522e+06	1.11172e+06	45249.8	40238.8	2.99265e+06	2.25495e+06	1.29278e+06	37935.7
1287	M333T10	1.14727	-0.198206	-0.141117	0.895285	0.500788	DOWN	332.562	332.562	332.562	9.67822	9.00532	9.74455	3	2	1	46321.3	70811.2	64871.6	61705.4	91009.5	127375	85059	0	18889.5	0	166227
1288	M100T10	1.17531	0.233038	0.143836	0.89532	0.500788	UP	100.498	100.498	100.498	9.52155	8.86432	9.53155	3	2	1	73659.2	138382	122045	162642	265412	232424	182257	465.466	6052.72	12784	469088
1289	M110T10	1.15475	-0.207577	-0.139932	0.896083	0.500788	DOWN	110.012	110.012	110.012	9.87657	9.096	9.91272	3	2	1	70405.7	127217	124143	110169	170642	252570	124760	4321.29	4350.64	19131.7	307024
1290	M142T7_2	1.04548	0.0641684	0.138135	0.89693	0.500788	UP	141.999	141.999	141.999	7.21713	7.10355	7.42722	4	1	2	24650.2	48164.1	18028.9	50354.7	20722.5	48462.5	29987.8	66042	41681.1	74004.6	35378.2
1291	M121T3_5	1.04814	-0.0678246	-0.137888	0.89707	0.500788	DOWN	121.072	121.068	121.072	2.68115	2.3255	2.90172	6	1	2	43728.9	71630.7	27550.7	68341.1	30796.8	65398.5	47729.9	101764	103630	46893.1	54500.2
1292	M118T7_2	1.05944	-0.0832972	-0.137673	0.897235	0.500788	DOWN	118.086	118.086	118.086	6.81107	6.74567	6.82015	3	2	1	1.56829e+06	1.96388e+06	921855	1.8537e+06	1.03517e+06	3.02585e+06	1.49606e+06	1.36974e+06	1.16287e+06	1.35435e+06	3.04389e+06
1293	M153T8	1.06321	-0.0884231	-0.135631	0.899748	0.501802	DOWN	153.054	153.053	153.06	8.03382	6.70348	8.78898	5	2	1	71869.6	59218.5	37868.9	55697.9	24232.3	24140.2	54148.1	99367.1	76230.9	61893.6	28969.3
1294	M167T3_2	1.07804	0.108417	0.137576	0.902222	0.502792	UP	166.986	166.986	166.986	2.78932	2.77205	2.86355	3	2	0	23874.1	30470.2	29269.2	32848.3	6297.41	62107.6	24946.6	4356.35	38852.8	26294	33398
1295	M139T2_2	1.08114	0.112554	0.129705	0.903805	0.503285	UP	139.015	139.015	139.015	1.90288	1.61572	2.19238	4	1	2	32700.8	50808.4	31270.1	54931	45309.7	65556	14891.6	71977.5	23588.3	106882	34323
1296	M173T3_1	1.11239	0.153658	0.130024	0.904502	0.503285	UP	172.979	172.979	172.979	2.89105	2.01657	2.9804	9	2	3	553794	803897	1.0542e+06	894245	580616	1.99991e+06	402159	9627.6	229009	1.15468e+06	1.29905e+06
1297	M90T6	1.14692	-0.197766	-0.125892	0.906761	0.504153	DOWN	90.0545	90.0545	90.0545	6.27372	5.78673	6.89932	7	2	1	2.90053e+06	2.61054e+06	2.54175e+06	2.27613e+06	3.83506e+06	5.10006e+06	2.71198e+06	19586.7	57880.2	66033.4	6.70448e+06
1298	M85T10_2	1.03958	0.0560059	0.12323	0.909059	0.505042	UP	85.0584	85.0584	85.0584	9.5164	8.86432	9.52405	3	2	1	76199.2	208275	99059.2	216519	60123.2	319806	174493	130525	179778	183876	285903
1299	M145T2_2	1.10926	-0.149603	-0.126072	0.910855	0.50565	DOWN	145.026	145.026	145.026	1.6398	1.61572	1.67222	4	0	2	136554	159105	28383.3	143433	213434	191834	144228	141253	27544.9	13011.6	389742
1300	M159T9_2	1.04116	-0.0581862	-0.124211	0.912193	0.506003	DOWN	159.051	159.051	159.051	9.19969	8.84283	9.53155	4	2	1	16156.9	33763.6	2337.44	32429	18463.5	35850.2	31237.7	34203	22481.3	21072.4	53733.2
1301	M93T5	1.09727	0.13392	0.111859	0.916362	0.507747	UP	93.0443	93.0442	93.0443	4.94505	4.67122	5.39023	5	2	1	42917.2	31287.5	31844.6	34330.9	34736.1	66916	21349.8	5596.82	14448.5	14104	74440.2
1302	M174T3_1	1.08841	0.122226	0.116149	0.916746	0.507747	UP	173.982	173.982	173.983	2.91437	2.07572	2.99172	4	1	2	32063.5	70397.8	26146.7	76621.9	89056.3	50241.7	99942.4	61009.3	179170	18719.2	31976.4
1303	M216T9_1	1.092	-0.126975	-0.103577	0.923241	0.510952	DOWN	215.983	215.983	215.984	9.19587	8.84283	9.53907	4	2	1	59707.2	96235.1	74275.3	88127.3	113427	135512	142626	10567.8	28677.4	16783.5	218921
1304	M133T7_3	1.08897	-0.122969	-0.100046	0.925345	0.511514	DOWN	133.105	133.105	133.105	6.81107	6.74567	6.87315	5	2	1	192513	218152	192584	200328	241106	430875	55665.5	167915	66464.1	55854.1	478666
1305	M139T20	1.1031	-0.14156	-0.104382	0.925675	0.511514	DOWN	139.038	139.038	139.038	20.0493	19.7142	21.1555	10	2	0	41860	83455.8	27983.4	75406.1	130607	87252.1	109347	53768.2	226218	0	0
1306	M126T10	1.11294	-0.15437	-0.0973569	0.927982	0.512397	DOWN	126.021	126.021	126.022	9.52155	8.86432	9.53155	3	2	1	5859338	1.08641e+07	1.0371e+07	9.76167e+06	1.6647e+07	2.07124e+07	1.18404e+07	39487.9	117638	183428	2.89839e+07
1307	M109T3	1.06638	-0.0927263	-0.0929946	0.93038	0.512971	DOWN	109.026	109.026	109.026	2.90461	2.89405	2.91517	2	2	0	16473.5	26584.8	21655	24929.9	21935.2	51158.3	18303.9	10292.2	11401.1	13150.2	50238.3
1308	M361T10	1.10423	-0.143043	-0.0925647	0.931532	0.512971	DOWN	361.134	361.133	361.134	9.52655	8.86983	9.53155	3	2	1	29001.4	36092.6	34903.3	32549	56376.5	69670.7	38607	0	0	0	97647
1309	M308T8_2	1.11733	0.160053	0.0912759	0.933059	0.512971	UP	308.08	308.08	308.08	7.86955	7.86798	7.96088	3	2	1	95212.2	81822.6	80897.8	91172.9	157916	162266	82724.2	477.748	0	0	273519
1310	M128T10	1.1049	-0.143914	-0.0896686	0.933699	0.512971	DOWN	128.017	128.017	128.017	9.5164	8.86432	9.52405	3	2	1	255070	444427	424402	402346	693240	845472	487808	0	2453.14	1754.72	1.20283e+06
1311	M124T5	1.11026	0.150894	0.0904352	0.933731	0.512971	UP	124.058	124.058	124.058	4.68322	4.62388	4.72232	3	2	1	353245	161987	153629	179847	305626	309696	173211	3053.88	1965.74	4825.92	532751
1312	M279T9	1.11786	-0.160736	-0.0884351	0.933814	0.512971	DOWN	279.097	279.093	279.101	8.51936	8.00582	9.55423	4	2	1	92087.7	87886.6	124279	78482.5	135936	230076	33584	0	0	0	235448
1313	M143T7_2	1.04922	0.0693214	0.088145	0.934003	0.512971	UP	143.048	143.048	143.048	7.30405	7.1174	7.42722	3	1	2	142728	233537	162377	245032	157026	366527	281504	52579	424225	131461	179410
1314	M237T3_2	1.0574	0.0805181	0.0856546	0.936091	0.513328	UP	237.146	237.145	237.146	2.91368	2.87267	2.96305	4	2	0	14436.1	16141.1	16888.1	17199.6	13151.3	33688.3	14735	0	9970.25	9248.98	32379.7
1315	M140T7_2	1.05872	0.0823242	0.0891268	0.936134	0.513328	UP	140.023	140.022	140.023	7.19581	7.07588	7.33322	4	0	2	60221.9	98732.4	30076.1	104530	108583	120972	110713	64512.4	46691.6	37109.7	229789
1316	M149T7_3	1.08865	-0.122541	-0.0850032	0.936787	0.513328	DOWN	149.063	149.063	149.063	7.30638	7.29948	7.31355	3	2	1	325084	334688	319256	307434	454398	662815	316137	25111.8	23888.1	66872.2	831540
1317	M146T7_2	1.06533	0.0912972	0.0795842	0.940511	0.514977	UP	146.06	146.06	146.06	7.12918	7.11438	7.27505	4	2	2	56732.1	52337.4	47583.5	55756.4	57209.7	101201	49664.2	6146.75	26041	19519.2	121709
1318	M124T10	1.09237	0.127465	0.0780824	0.942766	0.515547	UP	123.514	123.514	123.514	9.50122	8.84283	9.54672	5	2	1	22989.8	29438.6	27126.7	32169.4	54163.6	34890.4	53425.3	0	0	1804.88	94703.5
1319	M92T9	1.08773	-0.121317	-0.0764082	0.943503	0.515547	DOWN	92.016	92.016	92.016	9.21905	8.69898	9.22405	3	2	1	40483.7	49844.4	47337.8	45814.3	78135.3	94196.4	55336.8	0	1409.38	0	136033
1320	M105T4	1.04859	-0.0684492	-0.0749276	0.945092	0.515547	DOWN	105.11	105.11	105.11	3.87455	3.85138	3.92182	3	2	1	193668	188935	90053.6	180180	181238	291220	121578	154006	76508.2	74580	389452
1321	M136T4_2	1.05039	0.070923	0.0732599	0.945119	0.515547	UP	136.061	136.061	136.061	3.82713	2.88655	4.47317	10	3	3	190477	151036	128927	158646	125510	294335	114331	44440.3	107588	66712.5	301638
1322	M205T7_2	1.07863	-0.109201	-0.0728296	0.945917	0.515547	DOWN	205.097	205.097	205.097	7.12715	7.11438	7.13122	3	2	1	300487	291849	281447	270574	420478	583674	269796	22078	41191.2	14672.5	755858
1323	M120T4_2	1.04685	-0.0660578	-0.0722848	0.946751	0.515547	DOWN	120.101	120.101	120.101	4.27788	4.24355	4.30033	3	2	1	51122.5	69957.5	65578.5	66826.5	36439.7	145264	39179.9	25428.8	44730.3	46863.9	108885
1324	M241T2_1	1.08893	-0.122907	-0.0705406	0.947165	0.515547	DOWN	240.966	240.966	240.967	2.15155	2.01657	2.95538	9	2	3	348789	357747	522429	328646	487471	957268	115973	0	26184.5	68762.1	890993
1325	M96T5	1.05888	0.0825376	0.0696426	0.948669	0.515547	UP	96.0439	96.0439	96.044	4.68322	4.62388	4.72232	3	2	1	79049.8	52154.6	37399.7	55225.4	66588.7	89047.7	53148	14268.2	14440	19169.3	132067
1326	M108T10	1.07286	-0.101458	-0.0691574	0.948977	0.515547	DOWN	108.011	108.011	108.011	9.5164	8.86432	9.52405	3	2	1	49089.1	78431.7	66365.5	73105.5	115716	144393	79232.7	11669.3	6524.41	6069.96	206722
1327	M112T9	1.07113	-0.0991372	-0.0686194	0.949007	0.515547	DOWN	112.022	112.022	112.022	9.21905	8.69898	9.22888	3	2	1	36676.2	51237.2	48278.3	47834.6	71033.1	96661.2	56512.7	537.845	880.905	13068.8	129554
1328	M226T3	1.04656	0.0656614	0.0708699	0.949416	0.515547	UP	225.986	225.986	225.986	3.17011	3.12855	3.21167	2	2	0	120785	69379.9	80130.4	72741.2	18108	157086	51053.7	0	90783.3	72872.3	54568
1329	M384T9	1.0856	0.118493	0.0671854	0.95091	0.51597	UP	384.116	384.115	384.116	8.77655	8.49232	8.80705	3	2	1	23878.1	20256.1	17549.2	21875.8	37890	30876	29892.2	0	0	0	65627.4
1330	M207T2	1.03478	0.0493223	0.0656294	0.953568	0.517023	UP	207.078	207.077	207.078	1.8973	1.51122	2.22283	8	3	3	38025	56423.3	51604.8	58385.6	4358.62	112260	46527.1	10483.2	59615.8	61996.9	53544.1
1331	M104T4	1.07187	-0.100124	-0.0613376	0.954413	0.517093	DOWN	104.107	104.106	104.107	3.87455	3.85138	3.92182	3	2	1	3907470	2.78083e+06	2.95449e+06	2.59438e+06	4.35775e+06	5.89221e+06	2.43695e+06	13322.6	75881.3	80984.6	7.62628e+06
1332	M68T3	1.04019	-0.0568534	-0.0591253	0.957229	0.517663	DOWN	67.9239	67.9239	67.9239	3.17011	3.12855	3.21167	2	2	0	141748	88039.7	93726.3	84637.7	33873	190040	68368.9	5709.89	108788	99208	45917.5
1333	M143T3_1	1.05367	-0.0754298	-0.0592756	0.957529	0.517663	DOWN	142.949	142.949	142.949	3.22657	3.12088	3.40838	5	2	0	159436	93652	134759	88881.3	35675.7	248665	27898.9	4392	117631	100057	48955.8
1334	M82T9_1	1.05216	0.0733608	0.0572724	0.95762	0.517663	UP	82.0259	82.0258	82.0259	9.17527	8.83217	9.50905	4	2	1	23457.6	22619.4	20614.5	23930.8	33879.4	27508.4	40350	0	2095.97	6736.89	62959.5
1335	M100T7_1	1.02086	-0.029778	-0.0556187	0.960558	0.518862	DOWN	100.075	100.075	100.075	7.19297	7.10355	7.28238	2	0	2	338955	1.28124e+06	104039	1.25506e+06	808442	1.23396e+06	1.40052e+06	1.20923e+06	2.17615e+06	925978	663062
1336	M68T8	1.05151	-0.0724563	-0.0511816	0.962015	0.519135	DOWN	68.0491	68.049	68.0491	7.94748	7.54365	8.06773	5	2	1	11676.5	12458.8	11260.1	11848.5	17312.4	22793.4	14124.2	458.727	1561.92	2147.35	31836.2
1337	M129T4	1.01532	-0.021938	-0.0515233	0.962503	0.519135	DOWN	129.102	129.102	129.102	4.3529	4.35155	4.40832	3	2	1	45436.8	74020.6	34638	72903.5	14504.2	91928.3	34094.5	96038.8	79163.6	83226.3	56320.5
1338	M262T6_3	1.04556	-0.0642727	-0.0470537	0.96512	0.520124	DOWN	262.165	262.164	262.165	5.84872	5.77855	5.85182	3	2	1	44327.7	27365	28321.4	25922.9	44899.7	57060.6	24380.3	654.177	0	0	77768.6
1339	M285T10	1.04727	-0.0666392	-0.0465133	0.96578	0.520124	DOWN	285.13	285.13	285.131	9.55172	8.89167	9.55423	3	2	1	23425.9	26527.6	23246.2	25199.6	43647	36241.5	43341.3	0	0	0	75598.9
1340	M81T3_2	1.03085	-0.0438387	-0.0419204	0.968816	0.521123	DOWN	81.0307	81.0307	81.0307	2.90844	2.90172	2.91517	2	2	0	26625.4	50722.2	35511.8	49204.1	51703.3	90164.3	40713.4	21289	18103.9	20620.2	108888
1341	M191T7_2	1.01451	-0.0207831	-0.0416145	0.969079	0.521123	DOWN	191.142	191.142	191.142	7.1174	7.07588	7.30405	3	0	2	31177.9	63896.2	31649.9	62982.3	21096.8	81198.9	83122.8	27367	51578.7	87326.6	50041.7
1342	M155T10	1.04565	0.0644036	0.0394705	0.970642	0.521574	UP	155.028	155.028	155.028	9.87105	9.096	9.92022	3	2	1	344365	427289	483228	446796	706564	958755	308756	14357.4	33346.3	44401.7	1.26264e+06
1343	M139T5	1.03685	0.0522138	0.0370063	0.972483	0.522016	UP	139.05	139.05	139.056	5.07619	4.94505	5.39498	6	2	2	550431	368225	356242	381796	525869	752658	302767	49251.4	23154.8	136770	985464
1344	M214T3	1.01762	-0.0252044	-0.0341997	0.974358	0.522016	DOWN	214.149	214.149	214.149	2.91517	2.89405	2.96305	3	2	0	12244.5	25397.3	15982.5	24957.4	15517.2	43849.1	16468.4	15874.3	14052.7	18097.3	42722.3
1345	M164T5	1.03854	0.0545552	0.0344835	0.974502	0.522016	UP	164.116	164.116	164.116	5.00043	4.99888	5.00198	2	2	0	28923.5	23614.6	23287.8	24524.7	39335.1	47855.7	21573.7	1414.5	1478.63	2152.18	69943.4
1346	M191T3_2	1.00846	0.0121519	0.0321845	0.97594	0.522016	UP	191.138	191.138	191.139	3.22655	3.19605	3.25705	2	0	2	23566.5	49547	17644.5	49966.1	14048.9	69435.2	35772.3	43433.5	58349.4	33746.9	57801.9
1347	M120T7_2	1.03751	0.0531294	0.0324906	0.975999	0.522016	UP	120.078	120.076	120.08	7.29152	7.06922	7.32805	6	2	3	1.35599e+06	1.08628e+06	1.08869e+06	1.12703e+06	1.87983e+06	2.19708e+06	1.04064e+06	21121.4	48130.9	35298.2	3.29766e+06
1348	M160T5_2	1.0369	0.0522715	0.0319497	0.976339	0.522016	UP	160.133	160.133	160.133	4.88382	4.87588	4.89805	3	2	1	446022	270029	282319	279992	460454	564089	244862	1135.06	21934.2	6437.34	811603
1349	M103T7_2	1.03451	0.0489508	0.0314338	0.97678	0.522016	UP	103.054	103.054	103.054	7.32122	7.30798	7.32805	3	2	1	356941	281043	267698	290743	462579	554122	269937	19070.9	23296.5	24049.2	824883
1350	M182T7_2	1.03555	-0.0503938	-0.0307023	0.977256	0.522016	DOWN	182.081	182.081	182.081	7.35923	7.34232	7.37138	3	2	1	1.11986e+06	929978	946009	898054	1.53247e+06	1.90346e+06	872404	14070.3	16735.8	9827.3	2.6676e+06
1351	M220T10	1.02931	-0.0416719	-0.0254476	0.981219	0.523739	DOWN	220.117	220.117	220.117	9.58188	8.90248	9.59205	3	2	1	647256	804482	764277	781698	1.34931e+06	1.52093e+06	892516	0	765.591	4587.32	2.33974e+06
1352	M133T7_1	1.01644	0.0235249	0.0241923	0.981934	0.523739	UP	133.031	133.031	133.031	7.19632	7.18905	7.19955	3	2	1	125158	137389	98195.8	139648	128482	239903	128093	44172.4	83346.4	48928.2	286669
1353	M78T3	1.02133	0.0304435	0.0214616	0.983951	0.524108	UP	78.0334	78.0334	78.0334	3.04022	3.00738	3.07305	2	0	2	48963.6	52114.8	62075.8	53101.3	49852.4	121310	33718.2	1316.49	98899	60404.8	0
1354	M197T3_2	1.01419	0.0203345	0.0212608	0.984078	0.524108	UP	197.078	197.078	197.078	2.91517	2.90172	2.96305	3	2	0	11376.3	18780.7	16487.1	19047.3	14136.5	35258.2	18799.8	2284.1	9003.35	12925.7	35212.9
1355	M156T10	1.01845	-0.0263813	-0.0187112	0.986108	0.524527	DOWN	155.53	155.53	155.53	9.88188	9.096	9.93555	3	2	1	29061.4	34410.1	37809.6	33659.4	58299.8	74885.9	28344.4	0	0	0	100978
1356	M147T7_2	1.01172	0.0168091	0.0183349	0.986432	0.524527	UP	147.044	147.039	147.044	7.37855	7.34232	7.48972	5	2	2	36139.8	40785.2	23236.6	41263.2	38714.9	67615.6	27561.1	27178.9	28219.3	10754.9	84815.4
1357	M263T10_1	1.02017	0.0288121	0.0176077	0.987047	0.524527	UP	262.551	262.551	262.551	9.53155	8.86983	9.53155	3	2	1	66283	85355.8	79099.3	87080	150044	156185	99882.3	0	905.212	0	260335
1358	M131T10	1.01455	0.0208379	0.0159089	0.988274	0.524792	UP	130.525	130.525	130.525	9.5203	8.83748	9.89822	8	2	1	40752.3	43919	40126.9	44684.7	73067.4	53091.5	78665.5	0	2131.61	2867.84	129055
1359	M137T8	1.0055	0.00791735	0.0103125	0.992547	0.52624	UP	137.045	137.045	137.046	7.6093	5.54955	10.006	74	3	3	2.987e+06	6.64976e+06	2.00349e+06	6.68635e+06	5.81036e+06	8.95822e+06	5.3643e+06	5.62676e+06	31362.6	1.07512e+07	9.27654e+06
1360	M306T10	1.01262	0.0180999	0.00967894	0.992852	0.52624	UP	306.085	306.085	306.085	9.52155	8.86983	9.52405	3	2	1	74077.9	91990.5	92434.4	93028.6	161130	184862	91109.2	0	0	0	279086
1361	M309T3	1.00681	-0.00979459	-0.00909892	0.99319	0.52624	DOWN	309.203	309.203	309.204	2.91517	2.89405	2.96305	3	2	0	26678.1	39060.3	38706	38796	32137.6	82060.8	28113.5	7006.56	21823.4	18703.1	75861.5
1362	M176T8	1.00396	0.00570228	0.00498569	0.996473	0.527274	UP	176.055	176.055	176.065	8.07405	6.80722	8.5764	5	1	3	20163.2	30809.4	42348.7	30931.4	1843.65	5672.61	7052.67	79703	30651	29244.1	32899.2
1363	M86T7	1.00491	0.00705939	0.00462942	0.996604	0.527274	UP	86.096	86.096	86.096	6.82015	6.74567	6.87315	5	2	1	857099	804960	654020	808908	1.32462e+06	1.06397e+06	1.2898e+06	61102.1	42312.1	45962.8	2.33845e+06
1364	M84T11	1.00064	0.000920298	0.000966017	0.999276	0.528203	UP	84.044	84.044	84.044	10.721	9.77533	10.8939	3	2	1	41758.3	87265.7	66946.3	87321.4	74071.2	155854	83850.4	22092.4	41200	48002.9	172761
1365	M166T7_2	1.00027	-0.000394066	-0.0002383	0.999824	0.528203	DOWN	166.086	166.083	166.086	7.32463	7.30798	7.94855	4	2	1	2.09513e+06	1.69911e+06	1.70662e+06	1.69864e+06	2.90918e+06	3.41739e+06	1.67554e+06	4394.55	17974.1	20080.7	5.05787e+06
