# Supplementary material for: Metabolomics of oncogene-specific metabolic reprogramming during breast cancer
Source: Cancer Metab. 2018 Apr 3;6:5. doi: 10.1186/s40170-018-0175-6 (PMC5881178; doi:10.1186/s40170-018-0175-6)
Supplement: Supplementary file 8 — List of model specific metabolites. Related to Fig. 2. Model specific metabolites were determined by non-parametric t-test comparing one mouse model to all other groups. The metabolites listed have a p-value smaller than 0.05. (XLSX 15 kb) [file 40170_2018_175_MOESM8_ESM.xlsx]

## Sheet: Legend
Additional File 8. Model specific metabolites used in patient survival prediction
Wnt1-specific Metabolites	Her2/neu Specific Metabolites	C3-Tag-specific Metabolites	PyMT-specific Metabolites	PyMT-DB-specific Metabolites	Normal/Cancer Different Metabolites
3-dehydrocarnitine*	scyllo-inositol	gamma-glutamylmethionine*	2-hydroxyglutarate	adenosine 5'diphosphoribose	isoleucine
betaine	cis-vaccenate (18:1n7)	2'-deoxyguanosine	urate	maltose	leucine
phe-asp	malate	2'-deoxyinosine	xanthosine	N-acetylneuraminate	phenylalanine
2-methylbutyroylcarnitine	adenosine 5'-monophosphate (AMP)	deoxycarnitine	glutathione, oxidized (GSSG)	pantothenate	valine
ser-phe	1-oleoylglycerophosphoethanolamine	choline phosphate	arachidonate (20:4n6)	erythronate*	proline
isovalerylcarnitine	docosapentaenoate (n3 DPA; 22:5n3)	xylulose	cysteine	ribose	tyrosine
putrescine	pipecolate	beta-alanine	deoxycarnitine	1-palmitoylglycerol (1-monopalmitin)	tryptophan
hydroxyisovaleroyl carnitine	dihomo-linolenate (20:3n3 or n6)	uridine	3-(4-hydroxyphenyl)lactate	maltotriose	methionine
adenosine 2'-monophosphate (2'-AMP)	myo-inositol	choline	cystine	succinate	glycine
hexanoylcarnitine	N-acetylglucosamine 6-phosphate	thymine	5-oxoproline	linoleate (18:2n6)	alanine
stachydrine	eicosapentaenoate (EPA; 20:5n3)	Isobar: ribulose 5-phosphate, xylulose 5-phosphate	choline phosphate	10-heptadecenoate (17:1n7)	trans-4-hydroxyproline
spermidine	succinylcarnitine	isobutyrylcarnitine	phenyllactate (PLA)	linolenate [alpha or gamma; (18:3n3 or 6)]	histidine
phe-ser	2-linoleoylglycerophosphoethanolamine*	isovalerylcarnitine	gamma-glutamylalanine	glutathione, oxidized (GSSG)	xanthine
citrulline	valerylcarnitine	valerylcarnitine	kynurenine	palmitate (16:0)	glutamate
isobutyrylcarnitine	phosphoethanolamine	2-methylbutyroylcarnitine	palmitoylcarnitine	cytidine 5'-diphosphocholine	lactate
alanylleucine	ascorbate (Vitamin C)	serine	2-docosahexaenoylglycerophosphoethanolamine*	margarate (17:0)	1-arachidonoylglycerophosphoinositol*
dimethylarginine (SDMA + ADMA)	2-aminobutyrate	gamma-glutamylalanine	oleoylcarnitine	citrulline	cholesterol
C-glycosyltryptophan*	hydroxybutyrylcarnitine	cysteine	galactose	cytidine 5'-monophosphate (5'-CMP)	threonine
hypoxanthine	trans-4-hydroxyproline	ribulose	S-adenosylhomocysteine (SAH)	2-aminobutyrate	serine
pantothenate	dihomo-linoleate (20:2n6)	riboflavin (Vitamin B2)	inosine	10-nonadecenoate (19:1n9)	N6-acetyllysine
spermine	1-oleoylglycerol (1-monoolein)	gamma-glutamyltyrosine	2-arachidonoylglycerophosphocholine*	urea	N-acetylthreonine
ser-leu	propionylcarnitine	gamma-glutamylleucine	gamma-glutamyltyrosine	glycerol	nicotinamide
histidine	glycerol 3-phosphate (G3P)	propionylcarnitine	sphingosine	guanosine	palmitoyl sphingomyelin
glycylleucine	lactate	carnitine	sphinganine	oleate (18:1n9)	malate
flavin adenine dinucleotide (FAD)	ethanolamine	5-oxoproline	2-palmitoylglycerophosphocholine*	stearidonate (18:4n3)	riboflavin (Vitamin B2)
taurine	docosahexaenoate (DHA; 22:6n3)	ribitol	N-acetylaspartate (NAA)	adenosine 3'-monophosphate (3'-AMP)	uracil
asp-leu	N6-acetyllysine	ethanolamine	Isobar: ribulose 5-phosphate, xylulose 5-phosphate	ophthalmate	phosphate
butyrylcarnitine	taurine	fucose	uridine	2-oleoylglycerophosphocholine*	fumarate
carnitine	2'-deoxyinosine	glucose	adenosine	dimethylarginine (SDMA + ADMA)	N-acetylalanine
cytidine	acetylcarnitine	nicotinamide	1-palmitoylglycerophosphocholine	flavin adenine dinucleotide (FAD)	inositol 1-phosphate (I1P)
stearate (18:0)	N-acetylaspartate (NAA)	cysteine-glutathione disulfide	cysteine-glutathione disulfide		uridine
creatine	butyrylcarnitine	ophthalmate	lactate		C-glycosyltryptophan*
glycylproline	stearoyl sphingomyelin	gamma-glutamylisoleucine*	ophthalmate		1-stearoylglycerophosphoinositol
phe-ala	glycerol 2-phosphate	butyrylcarnitine	stearoylcarnitine		erythronate*
stearoyl sphingomyelin	hypoxanthine	ascorbate (Vitamin C)	2-docosapentaenoylglycerophosphoethanolamine*		1-stearoylglycerol (1-monostearin)
leucine		N-acetylalanine	N-acetylthreonine		aspartate
2-linoleoylglycerophosphoethanolamine*		phosphoethanolamine	mannose		pipecolate
N-acetylneuraminate		N-acetyl-aspartyl-glutamate (NAAG)	succinylcarnitine		fucose
aspartate		N1-methyladenosine	fucose		2-arachidonoylglycerophosphoethanolamine*
lysine		maltotriose	4-hydroxyphenylpyruvate		pseudouridine
valerylcarnitine		galactose	histamine		xylitol
ergothioneine		arachidonate (20:4n6)	propionylcarnitine		mannose-6-phosphate
xylitol		methionine sulfoxide			fructose-6-phosphate
eicosenoate (20:1n9 or 11)					beta-alanine
asp-leu					1-palmitoylplasmenylethanolamine
dihomo-linoleate (20:2n6)					ribitol
adenosine					N-acetylglucosamine 6-phosphate
glutamine					2-aminobutyrate
eicosapentaenoate (EPA; 20:5n3)					dimethylarginine (SDMA + ADMA)
serine					lysine
2-oleoylglycerophosphocholine*					glucose-6-phosphate (G6P)
2-hydroxyglutarate					sarcosine (N-Methylglycine)
leu-glu					N-acetylmethionine
cytidine 5'-monophosphate (5'-CMP)					glycylproline
7-beta-hydroxycholesterol					2-aminoadipate
fructose-6-phosphate					5-methylthioadenosine (MTA)
threonine					N-acetyl-aspartyl-glutamate (NAAG)
valine					2-oleoylglycerophosphocholine*
threonate					arachidonate (20:4n6)
margarate (17:0)					glycerophosphorylcholine (GPC)
cytidine 5'-diphosphocholine					sorbitol
erythronate*					asparagine
cis-vaccenate (18:1n7)					ornithine
cysteine-glutathione disulfide					hypoxanthine
dihomo-linolenate (20:3n3 or n6)					mannose
adenosine 3'-monophosphate (3'-AMP)					adrenate (22:4n6)
phenylalanine					adenine
tyrosine					choline
hydroxybutyrylcarnitine					ribose
10-nonadecenoate (19:1n9)					2-methylbutyroylcarnitine
5-aminovalerate					hydroxybutyrylcarnitine
docosapentaenoate (n3 DPA; 22:5n3)					3-hydroxybutyrate (BHBA)
					hippurate
					acetylcarnitine
					1-palmitoylglycerol (1-monopalmitin)
					glycylleucine
					phosphoethanolamine
					1-arachidonoylglycerophosphoethanolamine*
					isovalerylcarnitine
					ribulose
					alpha-tocopherol
					histamine
					2-oleoylglycerophosphoethanolamine*
					gamma-glutamyltyrosine
					cytidine
					hydroxyisovaleroyl carnitine
					gamma-glutamylleucine
					glycerol 3-phosphate (G3P)
					ethanolamine
					gamma-glutamylglutamate
					adenosine 2'-monophosphate (2'-AMP)
					gamma-glutamylalanine
					choline phosphate
					gamma-glutamylisoleucine*
					glycerol 2-phosphate
					cytidine 5'-monophosphate (5'-CMP)
					inosine
					5-oxoproline
					mannitol
					taurine
					cysteine
					adenosine
					methylphosphate
					1-stearoylglycerophosphoethanolamine
					deoxycarnitine
					urea
					isobutyrylcarnitine
					catechol sulfate
					1-oleoylglycerol (1-monoolein)
					phenylacetylglycine
					stearate (18:0)
					2'-deoxyinosine
					1-oleoylglycerophosphoethanolamine
					xanthosine
					xylulose
					N-acetylaspartate (NAA)
					nicotinamide adenine dinucleotide (NAD+)
					flavin adenine dinucleotide (FAD)
					gamma-glutamylmethionine*
					propionylcarnitine
					homocysteine
					guanosine
					ergothioneine
					ile-gly
					adenosine 3'-monophosphate (3'-AMP)
					docosahexaenoate (DHA; 22:6n3)
					fructose
					valerylcarnitine
					N-acetylneuraminate
					S-adenosylhomocysteine (SAH)
					1,5-anhydroglucitol (1,5-AG)
					pantothenate
					ascorbate (Vitamin C)
					7-beta-hydroxycholesterol
					butyrylcarnitine
					creatine
					dihomo-linolenate (20:3n3 or n6)
					2-hydroxystearate
					citrate
					sedoheptulose-7-phosphate
					glycerate
					N1-methyladenosine
					2-hydroxyglutarate
					3-dehydrocarnitine*
					ser-phe
					glutathione, oxidized (GSSG)
					stachydrine
					ophthalmate
					gamma-aminobutyrate (GABA)
					cis-vaccenate (18:1n7)
					threonate
					stearoyl sphingomyelin
					phe-ser
					cytidine 5'-diphosphocholine
					arginine
					galactose
					eicosenoate (20:1n9 or 11)
					betaine
					cysteine-glutathione disulfide
					Isobar: ribulose 5-phosphate, xylulose 5-phosphate
					dihomo-linoleate (20:2n6)
					thymine
					phenol sulfate
					myo-inositol
					docosapentaenoate (n3 DPA; 22:5n3)
					2'-deoxyguanosine
					phe-ala
					spermidine
					alanylleucine
					hexanoylcarnitine
					3-(4-hydroxyphenyl)lactate
					asp-leu
					leu-glu
					glycerol
					putrescine
					ser-leu
					2-hydroxypalmitate
					2-palmitoylglycerol (2-monopalmitin)
					stearidonate (18:4n3)
					4-hydroxybutyrate (GHB)
					urate
					succinylcarnitine
					phe-asp
