# Supplementary material for: Metabolomics of oncogene-specific metabolic reprogramming during breast cancer
Source: Cancer Metab. 2018 Apr 3;6:5. doi: 10.1186/s40170-018-0175-6 (PMC5881178; doi:10.1186/s40170-018-0175-6)
Supplement: Supplementary file 9 — Raw Data for Patient Survival Prediction Using Model Specific Metabolites. Related to Table 1. Using a Cox proportional hazards model, different metabolites and sets of metabolites were used as input to predict patient survival in a previously published human breast cancer patient metabolomics dataset. The p-values for each individual metabolite as well as a combination of the metabolites are listed. (XLSX 11 kb) [file 40170_2018_175_MOESM9_ESM.xlsx]

## Sheet: Legends
Additional File 9. Raw Data for Patient Survival Prediction Using Model Specific Metabolites
For each group of metabolites used in prediction, the top ten metabolites with the smallest p-value was chosen.
After testing each metabolite individually, combinations of the top metabolites were tested as well.
Model-specific metabolites: These metabolites are metabolites that are significantly different in one model compared to all other samples combined
Wnt1-Specific Metabolites			Her2/neu-Specific			C3-TAg-Specific			PyMT-Specific			PyMT-DB-Specific			Normal Tissue-Specific/Cancer Specific
Metabolite	p-value		Metabolite	p-value		Metabolite	p-value		Metabolite	p-value		Metabolite	p-value		Metabolite	p-value
2-linoleoylglycerophosphoethanolamine*	0.132716		2-linoleoylglycerophosphoethanolamine*	0.132716		gamma-glutamyltyrosine	0.0553805		gamma-glutamyltyrosine	0.0553805		ribose	0.117412		citrate	0.0370519
glycylleucine	0.173518		N-acetylaspartate (NAA)	0.200726		choline phosphate	0.103953		S-adenosylhomocysteine (SAH)	0.0804521		maltose	0.154207		nicotinamide adenine dinucleotide (NAD+)	0.0457596
margarate (17:0)	0.205748		pipecolate	0.261764		Isobar: ribulose 5-phosphate, xylulose 5-phosphate	0.170235		choline phosphate	0.103953		margarate (17:0)	0.205748		gamma-glutamyltyrosine	0.0553805
creatine	0.209136		glycerol 3-phosphate (G3P)	0.34247		ribitol	0.208737		stearoylcarnitine	0.157654		10-nonadecenoate (19:1n9)	0.220165		S-adenosylhomocysteine (SAH)	0.0804521
10-nonadecenoate (19:1n9)	0.220165		dihomo-linoleate (20:2n6)	0.356406		gamma-glutamylalanine	0.229333		phenyllactate (PLA)	0.166006		maltotriose	0.234096		glycerophosphorylcholine (GPC)	0.0913414
threonate	0.24148		dihomo-linolenate (20:3n3 or n6)	0.460245		thymine	0.230188		Isobar: ribulose 5-phosphate, xylulose 5-phosphate	0.170235		cytidine 5'-diphosphocholine	0.25211		gamma-glutamylglutamate	0.0998788
cytidine 5'-diphosphocholine	0.25211		stearoyl sphingomyelin	0.4687		maltotriose	0.234096		cystine	0.198329		urea	0.262749		choline phosphate	0.103953
eicosenoate (20:1n9 or 11)	0.256286		N6-acetyllysine	0.500191		ribulose	0.246952		N-acetylaspartate (NAA)	0.200726		glutathione, oxidized (GSSG)	0.291479		ribose	0.117412
lysine	0.261395		trans-4-hydroxyproline	0.502217		choline	0.349643		gamma-glutamylalanine	0.229333		oleate (18:1n9)	0.305584		mannitol	0.157267
2-hydroxyglutarate	0.283836		docosapentaenoate (n3 DPA; 22:5n3)	0.507456		5-oxoproline	0.354437		2-hydroxyglutarate	0.283836		10-heptadecenoate (17:1n7)	0.428862		Isobar: ribulose 5-phosphate, xylulose 5-phosphate	0.170235
all 10	0.788599		all 10	0.820563		all 10	0.00932702		all 10	0.00932702		all 10	0.60909		all 10	0.0019681
top 9	0.785821		top 9	0.746271		top 9	0.0322061		top 9	0.0322061		top 9	0.570236		top 9	0.00105319
top 8	0.72123		top 8	0.654382		top 8	0.0247263		top 8	0.0247263		top 8	0.47933		top 8	0.00263284
top 7	0.626843		top 7	0.54724		top 7	0.0210849		top 7	0.0210849		top 7	0.374652		top 7	0.0103014
