# Supplementary material for: Metabolomics of oncogene-specific metabolic reprogramming during breast cancer
Source: Cancer Metab. 2018 Apr 3;6:5. doi: 10.1186/s40170-018-0175-6 (PMC5881178; doi:10.1186/s40170-018-0175-6)
Supplement: Supplementary file 10 — Gene expression analysis of transgenic mouse models. Using previously published gene expression data from breast tumors of transgenic mouse models [17], we found genes with significantly different expression in each transgenic model compared to all other transgenic models used in our study. For a complete analysis using multiple other transgenic mouse model gene expression as backgrounds (including the ones we used), please refer to the supplementary files of the cited research article. (ZIP 463 kb) [file 40170_2018_175_MOESM10_ESM.zip]

Archive with 29 entries (29 files):
- DAVID Functional Annotation Chart C3-TAg gated -1.txt
- DAVID Functional Annotation Chart C3-TAg gated 1.txt
- DAVID Functional Annotation Chart Neu gated -1.txt
- DAVID Functional Annotation Chart Neu gated 1.txt
- DAVID Functional Annotation Chart PyMT gated -1.txt
- DAVID Functional Annotation Chart PyMT gated 1.txt
- DAVID Functional Annotation Chart Wnt1 gated -1.txt
- DAVID Functional Annotation Chart Wnt1 gated 1.txt
- DAVID Functional Annotation Clustering C3-TAg gated -1.txt
- DAVID Functional Annotation Clustering C3-TAg gated 1.txt
- DAVID Functional Annotation Clustering Neu gated -1.txt
- DAVID Functional Annotation Clustering Neu gated 1.txt
- DAVID Functional Annotation Clustering PyMT gated -1.txt
- DAVID Functional Annotation Clustering PyMT gated 1.txt
- DAVID Functional Annotation Clustering Wnt1 gated -1.txt
- DAVID Functional Annotation Clustering Wnt1 gated 1.txt
- limma_C3-TAg vs all tumors.tsv
- limma_C3-TAg vs all tumors gated -1.tsv
- limma_C3-TAg vs all tumors gated 1.tsv
- limma_Neu vs all tumors.tsv
- limma_Neu vs all tumors gated -1.tsv
- limma_Neu vs all tumors gated 1.tsv
- limma_PyMT vs all tumors.tsv
- limma_PyMT vs all tumors gated -1.tsv
- limma_PyMT vs all tumors gated 1.tsv
- limma_Wnt1 vs all tumors.tsv
- limma_Wnt1 vs all tumors gated -1.tsv
- limma_Wnt1 vs all tumors gated 1.tsv
- Readme Additional File 10.txt
