# Supplementary material for: Metabolomics of oncogene-specific metabolic reprogramming during breast cancer
Source: Cancer Metab. 2018 Apr 3;6:5. doi: 10.1186/s40170-018-0175-6 (PMC5881178; doi:10.1186/s40170-018-0175-6)
Supplement: Supplementary file 10 — Gene expression analysis of transgenic mouse models. Using previously published gene expression data from breast tumors of transgenic mouse models [17], we found genes with significantly different expression in each transgenic model compared to all other transgenic models used in our study. For a complete analysis using multiple other transgenic mouse model gene expression as backgrounds (including the ones we used), please refer to the supplementary files of the cited research article. (ZIP 463 kb) [file 40170_2018_175_MOESM10_ESM.zip › DAVID Functional Annotation Chart C3-TAg gated -1.txt]

Category	Term	Count	%	PValue	Genes	List Total	Pop Hits	Pop Total	Fold Enrichment	Bonferroni	Benjamini	FDR
GOTERM_CC_DIRECT	GO:0070062~extracellular exosome	36	30.76923076923077	1.3907887967899648E-6	1418818_AT, 1451498_AT, 1423096_AT, 1417953_AT, 1417232_AT, 1421001_A_AT, 1427063_AT, 1419643_S_AT, 1455446_X_AT, 1416607_AT, 1451490_AT, 1417568_AT, 1417231_AT, 1451229_AT, 1416025_AT, 1448485_AT, 1426571_AT, 1448362_AT, 1418762_AT, 1419527_AT, 1454067_A_AT, 1417957_A_AT, 1417958_AT, 1424736_AT, 1450060_AT, 1419373_AT, 1460242_AT, 1417569_AT, 1449326_X_AT, 1419057_AT, 1422178_A_AT, 1435496_AT, 1…	114	2674	19662	2.3220092115104514	1.8634846333620558E-4	1.8634846333620558E-4	0.0016283657047977407
GOTERM_CC_DIRECT	GO:0016324~apical plasma membrane	11	9.401709401709402	1.9786915715503997E-5	1418818_AT, 1419057_AT, 1422178_A_AT, 1423423_AT, 1455431_AT, 1450516_A_AT, 1426571_AT, 1419551_S_AT, 1418762_AT, 1450995_AT, 1423933_A_AT, 1423934_AT, 1460242_AT, 1419373_AT, 1435945_A_AT, 1421038_A_AT	114	328	19662	5.784178433889601	0.002647960888544798	0.0013248580687235112	0.023164668610864414
UP_KEYWORDS	Signal	43	36.75213675213676	2.9125505316921766E-5	1417953_AT, 1421001_A_AT, 1419643_S_AT, 1418766_S_AT, 1418762_AT, 1426690_A_AT, 1418363_AT, 1419527_AT, 1423933_A_AT, 1420764_AT, 1450060_AT, 1460242_AT, 1421381_A_AT, 1437968_AT, 1417074_AT, 1423423_AT, 1417459_AT, 1448933_AT, 1419463_AT, 1425754_A_AT, 1450995_AT, 1425233_AT, 1450788_AT, 1426550_AT, 1427747_A_AT, 1423934_AT, 1434273_AT, 1426551_AT, 1451498_AT, 1425032_AT, 1460239_AT, 1427063_AT,…	116	4543	22680	1.8505924233568887	0.004997132451405983	0.004997132451405983	0.03559696494677134
UP_KEYWORDS	Secreted	23	19.65811965811966	3.438718449650898E-5	1417953_AT, 1421001_A_AT, 1419643_S_AT, 1417455_AT, 1449581_AT, 1416025_AT, 1418363_AT, 1419527_AT, 1420764_AT, 1450060_AT, 1448386_A_AT, 1449326_X_AT, 1421381_A_AT, 1417074_AT, 1435496_AT, 1416635_AT, 1450673_AT, 1448573_A_AT, 1452716_AT, 1436565_AT, 1451537_AT, 1418355_AT, 1450995_AT, 1428571_AT, 1419075_S_AT, 1450788_AT, 1427747_A_AT, 1420521_AT, 1448904_AT	116	1685	22680	2.6687813363348	0.005897240041394469	0.002952980066333266	0.04202650717003431
UP_SEQ_FEATURE	signal peptide	36	30.76923076923077	5.216969432656681E-5	1451498_AT, 1417953_AT, 1421001_A_AT, 1427063_AT, 1419643_S_AT, 1449581_AT, 1417455_AT, 1416025_AT, 1418766_S_AT, 1418762_AT, 1418765_AT, 1418363_AT, 1419527_AT, 1423933_A_AT, 1420764_AT, 1450060_AT, 1419498_AT, 1460242_AT, 1448386_A_AT, 1449326_X_AT, 1421381_A_AT, 1437968_AT, 1435496_AT, 1417074_AT, 1423423_AT, 1450673_AT, 1416635_AT, 1452716_AT, 1448573_A_AT, 1418304_AT, 1436565_AT, 1451824_AT,…	106	3124	18012	1.9581571763341625	0.019322848146737348	0.019322848146737348	0.07203052746355132
GOTERM_CC_DIRECT	GO:0005576~extracellular region	24	20.51282051282051	1.3725071255817642E-4	1425032_AT, 1417953_AT, 1421001_A_AT, 1419643_S_AT, 1417455_AT, 1449581_AT, 1416025_AT, 1418363_AT, 1419527_AT, 1420764_AT, 1450060_AT, 1448386_A_AT, 1449326_X_AT, 1421381_A_AT, 1417074_AT, 1423423_AT, 1416635_AT, 1450673_AT, 1448573_A_AT, 1436565_AT, 1451537_AT, 1418355_AT, 1450995_AT, 1428571_AT, 1419075_S_AT, 1450788_AT, 1427747_A_AT, 1420521_AT, 1448904_AT	114	1753	19662	2.3613054312907193	0.018224741411425494	0.0061121966364529046	0.16057927158636964
UP_KEYWORDS	Glycoprotein	36	30.76923076923077	2.166083500229932E-4	1418818_AT, 1460239_AT, 1421001_A_AT, 1427063_AT, 1419643_S_AT, 1449581_AT, 1417455_AT, 1416025_AT, 1448485_AT, 1426571_AT, 1418766_S_AT, 1418762_AT, 1418765_AT, 1418363_AT, 1426712_AT, 1419527_AT, 1417958_AT, 1417957_A_AT, 1423933_A_AT, 1420764_AT, 1450060_AT, 1419498_AT, 1460242_AT, 1419057_AT, 1437968_AT, 1417074_AT, 1450673_AT, 1416635_AT, 1448573_A_AT, 1418304_AT, 1436565_AT, 1451824_AT, 145…	116	3815	22680	1.8449857639987346	0.036575035140484435	0.01234341130284966	0.2644586779320668
GOTERM_CC_DIRECT	GO:0005615~extracellular space	20	17.094017094017094	9.045386496593978E-4	1449326_X_AT, 1425032_AT, 1421001_A_AT, 1417074_AT, 1419643_S_AT, 1423423_AT, 1417459_AT, 1416635_AT, 1448573_A_AT, 1436565_AT, 1417455_AT, 1451824_AT, 1416025_AT, 1425754_A_AT, 1448485_AT, 1436244_A_AT, 1451537_AT, 1418355_AT, 1419175_A_AT, 1418363_AT, 1419527_AT, 1427747_A_AT, 1450788_AT, 1419075_S_AT, 1450060_AT	114	1504	19662	2.2935330347144456	0.11419906404744706	0.029860843746347787	1.0539472769453329
UP_KEYWORDS	Disulfide bond	29	24.786324786324787	0.001623256661020085	1451498_AT, 1417953_AT, 1417232_AT, 1421001_A_AT, 1427063_AT, 1449581_AT, 1417455_AT, 1417231_AT, 1416025_AT, 1448485_AT, 1418766_S_AT, 1418762_AT, 1418765_AT, 1418363_AT, 1419527_AT, 1450060_AT, 1419498_AT, 1460242_AT, 1448386_A_AT, 1419057_AT, 1421381_A_AT, 1437968_AT, 1423423_AT, 1450673_AT, 1416635_AT, 1455431_AT, 1451824_AT, 1423420_AT, 1425754_A_AT, 1450995_AT, 1451537_AT, 1419175_A_AT, 142…	116	3124	22680	1.8149807938540332	0.24378306882857892	0.06747260463896365	1.9662796437509233
GOTERM_CC_DIRECT	GO:0005887~integral component of plasma membrane	16	13.675213675213676	0.0019745096847765447	1460259_S_AT, 1418818_AT, 1419057_AT, 1460239_AT, 1437968_AT, 1419571_AT, 1427063_AT, 1418304_AT, 1455431_AT, 1419570_AT, 1419463_AT, 1448485_AT, 1423420_AT, 1452326_AT, 1417958_AT, 1417957_A_AT, 1426712_AT, 1424649_A_AT, 1435945_A_AT, 1421038_A_AT	114	1126	19662	2.450780592689539	0.2326757793671037	0.05159074931604957	2.287531384086683
UP_SEQ_FEATURE	glycosylation site:N-linked (GlcNAc...)	34	29.059829059829063	0.0030487845380997194	1418818_AT, 1460239_AT, 1421001_A_AT, 1427063_AT, 1419643_S_AT, 1449581_AT, 1417455_AT, 1416025_AT, 1448485_AT, 1426571_AT, 1418766_S_AT, 1418762_AT, 1418765_AT, 1418363_AT, 1426712_AT, 1419527_AT, 1417958_AT, 1417957_A_AT, 1423933_A_AT, 1420764_AT, 1450060_AT, 1419498_AT, 1460242_AT, 1419057_AT, 1437968_AT, 1417074_AT, 1416635_AT, 1448573_A_AT, 1418304_AT, 1436565_AT, 1451824_AT, 1455431_AT, 142…	106	3563	18012	1.621508268948681	0.6808158721870956	0.4350361712349148	4.129595442028933
UP_KEYWORDS	Calcium	12	10.256410256410255	0.0032240343718488236	1437968_AT, 1418304_AT, 1448933_AT, 1417568_AT, 1426571_AT, 1416025_AT, 1418355_AT, 1452326_AT, 1418363_AT, 1419527_AT, 1417611_AT, 1427489_AT, 1417569_AT	116	827	22680	2.837009548430138	0.4261743968893432	0.10513816885351013	3.8705056647073355
UP_KEYWORDS	Ion transport	10	8.547008547008547	0.0042975894548350916	1426571_AT, 1451498_AT, 1419057_AT, 1452326_AT, 1437968_AT, 1426712_AT, 1427747_A_AT, 1426147_S_AT, 1417611_AT, 1435945_A_AT, 1455431_AT, 1421038_A_AT	116	619	22680	3.158598406773996	0.5232572822283943	0.11614570232028054	5.128476712076157
GOTERM_MF_DIRECT	GO:0046983~protein dimerization activity	6	5.128205128205128	0.0043602563334916265	1448886_AT, 1426571_AT, 1448977_AT, 1426690_A_AT, 1437968_AT, 1436392_S_AT, 1415999_AT, 1418147_AT	99	190	17446	5.564912280701754	0.6803457011383313	0.6803457011383313	5.554966524622507
GOTERM_MF_DIRECT	GO:0005229~intracellular calcium activated chloride channel activity	3	2.564102564102564	0.0050185831189410585	1460259_S_AT, 1426571_AT, 1419463_AT	99	19	17446	27.824561403508774	0.7310280092328085	0.4813749034541507	6.368465709078686
UP_SEQ_FEATURE	domain:Ig-like V-type 2	3	2.564102564102564	0.005972088378595738	1425754_A_AT, 1419175_A_AT, 1417074_AT, 1448573_A_AT, 1450060_AT, 1436565_AT, 1451824_AT	106	20	18012	25.48867924528302	0.8935688773834812	0.5260969021096722	7.94014987375048
GOTERM_BP_DIRECT	GO:0006811~ion transport	10	8.547008547008547	0.006511449752941463	1426571_AT, 1451498_AT, 1419057_AT, 1452326_AT, 1437968_AT, 1426712_AT, 1427747_A_AT, 1426147_S_AT, 1417611_AT, 1435945_A_AT, 1455431_AT, 1421038_A_AT	105	584	18082	2.9487932159165036	0.9930212377579027	0.9930212377579027	9.480233104421288
UP_SEQ_FEATURE	domain:Ig-like V-type 1	3	2.564102564102564	0.00657576232114172	1425754_A_AT, 1419175_A_AT, 1417074_AT, 1448573_A_AT, 1450060_AT, 1436565_AT, 1451824_AT	106	21	18012	24.274932614555258	0.9151997453442483	0.46036601958678214	8.709331304367451
UP_KEYWORDS	Transport	19	16.23931623931624	0.0072089725421146875	1420011_S_AT, 1418818_AT, 1451498_AT, 1417539_AT, 1426571_AT, 1426712_AT, 1455531_AT, 1420886_A_AT, 1426147_S_AT, 1435945_A_AT, 1421038_A_AT, 1419057_AT, 1422178_A_AT, 1437968_AT, 1437223_S_AT, 1424123_AT, 1455431_AT, 1450516_A_AT, 1449461_AT, 1450995_AT, 1452326_AT, 1417538_AT, 1436021_AT, 1427747_A_AT, 1420012_AT, 1417611_AT, 1427284_A_AT	116	1901	22680	1.9541439169946853	0.7118961380902817	0.16287034736157147	8.464294901445847
GOTERM_MF_DIRECT	GO:0000977~RNA polymerase II regulatory region sequence-specific DNA binding	6	5.128205128205128	0.008168191941313567	1420011_S_AT, 1416008_AT, 1434736_AT, 1448977_AT, 1437223_S_AT, 1436392_S_AT, 1419556_AT, 1418147_AT, 1448886_AT, 1419555_AT, 1434735_AT, 1420886_A_AT, 1420012_AT, 1436182_AT, 1416007_AT	99	221	17446	4.784313725490196	0.8824219227029447	0.5100984825201105	10.171681522824628
GOTERM_BP_DIRECT	GO:0042472~inner ear morphogenesis	4	3.418803418803419	0.008271111723970988	1448886_AT, 1449458_AT, 1419373_AT, 1427489_AT	105	72	18082	9.567195767195768	0.9981859356262183	0.9574081654095326	11.894087375856689
GOTERM_MF_DIRECT	GO:0001158~enhancer sequence-specific DNA binding	3	2.564102564102564	0.009297979724157461	1420011_S_AT, 1448886_AT, 1437223_S_AT, 1420886_A_AT, 1420981_A_AT, 1420012_AT	99	26	17446	20.333333333333332	0.9126755838732742	0.4563943992196916	11.500785290883686
INTERPRO	IPR000301:Tetraspanin	3	2.564102564102564	0.009931947381086478	1460239_AT, 1417957_A_AT, 1417958_AT, 1424649_A_AT	112	28	20594	19.700892857142858	0.9357478121819036	0.9357478121819036	12.332006452610667
UP_SEQ_FEATURE	topological domain:Extracellular	23	19.65811965811966	0.010029345033271107	1418818_AT, 1451498_AT, 1460239_AT, 1417232_AT, 1419571_AT, 1427063_AT, 1417231_AT, 1448485_AT, 1426571_AT, 1418766_S_AT, 1418765_AT, 1426712_AT, 1426147_S_AT, 1423933_A_AT, 1450060_AT, 1419498_AT, 1419057_AT, 1437968_AT, 1418304_AT, 1455431_AT, 1451824_AT, 1419570_AT, 1423420_AT, 1425754_A_AT, 1419175_A_AT, 1452326_AT, 1426550_AT, 1423934_AT, 1434273_AT, 1427489_AT, 1426551_AT	106	2256	18012	1.732386591730229	0.9769459005487149	0.5295108284506136	12.996378472431068
INTERPRO	IPR008952:Tetraspanin, EC2 domain	3	2.564102564102564	0.01134997277689475	1460239_AT, 1417957_A_AT, 1417958_AT, 1424649_A_AT	112	30	20594	18.3875	0.9566778272334381	0.791860208593931	13.973252238071332
GOTERM_BP_DIRECT	GO:0002415~immunoglobulin transcytosis in epithelial cells mediated by polymeric immunoglobulin receptor	2	1.7094017094017095	0.011470387948596845	1422178_A_AT, 1450060_AT, 1450516_A_AT	105	2	18082	172.20952380952383	0.9998443463177307	0.9462077389059191	16.129384618074138
INTERPRO	IPR018499:Tetraspanin/Peripherin	3	2.564102564102564	0.012090407897184026	1460239_AT, 1417957_A_AT, 1417958_AT, 1424649_A_AT	112	31	20594	17.794354838709676	0.9647441967564563	0.6720983984075521	14.81891445862148
PIR_SUPERFAMILY	PIRSF002419:tetraspanin	3	2.564102564102564	0.012943645549374069	1460239_AT, 1417957_A_AT, 1417958_AT, 1424649_A_AT	13	27	1807	15.444444444444445	0.12215166961723878	0.12215166961723878	7.524838449449501
GOTERM_BP_DIRECT	GO:0006810~transport	19	16.23931623931624	0.015605977410800666	1420011_S_AT, 1418818_AT, 1451498_AT, 1417539_AT, 1426571_AT, 1426712_AT, 1455531_AT, 1420886_A_AT, 1426147_S_AT, 1435945_A_AT, 1421038_A_AT, 1419057_AT, 1422178_A_AT, 1437968_AT, 1437223_S_AT, 1424123_AT, 1455431_AT, 1450516_A_AT, 1449461_AT, 1450995_AT, 1452326_AT, 1417538_AT, 1436021_AT, 1427747_A_AT, 1420012_AT, 1417611_AT, 1427284_A_AT	105	1822	18082	1.7958183053682504	0.9999935669692857	0.9496378912796785	21.322572181538714
GOTERM_CC_DIRECT	GO:0005594~collagen type IX trimer	2	1.7094017094017095	0.017143347659112528	1421381_A_AT, 1428571_AT, 1450673_AT	114	3	19662	114.98245614035088	0.9014437165472299	0.32035720121346944	18.328080963347116
GOTERM_MF_DIRECT	GO:0001077~transcriptional activator activity, RNA polymerase II core promoter proximal region sequence-specific binding	6	5.128205128205128	0.018114642774840692	1448886_AT, 1434736_AT, 1422607_AT, 1448977_AT, 1426690_A_AT, 1434735_AT, 1449458_AT, 1450684_AT, 1436392_S_AT, 1418147_AT	99	270	17446	3.916049382716049	0.9915303690349152	0.6149005507009704	21.26577751936568
UP_SEQ_FEATURE	transmembrane region	36	30.76923076923077	0.01835221581052414	1418818_AT, 1451498_AT, 1460239_AT, 1417539_AT, 1417232_AT, 1419571_AT, 1427063_AT, 1417231_AT, 1448485_AT, 1426571_AT, 1418766_S_AT, 1429761_AT, 1426690_A_AT, 1418765_AT, 1455531_AT, 1426712_AT, 1417958_AT, 1417957_A_AT, 1426147_S_AT, 1423933_A_AT, 1450060_AT, 1419498_AT, 1435945_A_AT, 1453677_A_AT, 1421038_A_AT, 1425546_A_AT, 1424072_AT, 1419057_AT, 1437968_AT, 1424123_AT, 1427082_AT, 1418304_A…	106	4312	18012	1.418664893058424	0.9990195435894033	0.6848107609348302	22.572478145213758
SMART	SM00197:SAA	2	1.7094017094017095	0.02093969030478085	1449326_X_AT, 1419075_S_AT, 1450788_AT	56	4	10425	93.08035714285714	0.7525865138245491	0.7525865138245491	19.456195343238935
INTERPRO	IPR000096:Serum amyloid A protein	2	1.7094017094017095	0.021387540937164558	1449326_X_AT, 1419075_S_AT, 1450788_AT	112	4	20594	91.9375	0.9973820962843167	0.7738021787922503	24.80360294807078
GOTERM_BP_DIRECT	GO:0050714~positive regulation of protein secretion	3	2.564102564102564	0.022172364859545355	1416025_AT, 1435945_A_AT, 1417455_AT, 1421038_A_AT	105	40	18082	12.915714285714284	0.9999999602485161	0.9668967473301544	28.95499843397371
GOTERM_BP_DIRECT	GO:0055088~lipid homeostasis	3	2.564102564102564	0.023223202358271928	1423420_AT, 1420673_A_AT, 1455446_X_AT	105	41	18082	12.6006968641115	0.9999999824428318	0.9490189145239689	30.110199441965126
GOTERM_MF_DIRECT	GO:0046982~protein heterodimerization activity	8	6.837606837606838	0.025706188901060842	1418412_AT, 1420011_S_AT, 1423420_AT, 1426571_AT, 1437968_AT, 1437223_S_AT, 1420886_A_AT, 1415999_AT, 1420012_AT, 1417455_AT, 1424367_A_AT	99	514	17446	2.74275832252486	0.9988829429819976	0.6778838075544922	28.86610861453641
GOTERM_MF_DIRECT	GO:0043565~sequence-specific DNA binding	9	7.6923076923076925	0.02602399634953593	1420011_S_AT, 1416008_AT, 1434736_AT, 1437223_S_AT, 1419556_AT, 1448886_AT, 1422607_AT, 1426690_A_AT, 1419555_AT, 1434735_AT, 1449458_AT, 1420886_A_AT, 1450684_AT, 1415999_AT, 1420012_AT, 1436182_AT, 1416007_AT	99	633	17446	2.505529225908373	0.9989741234654212	0.6258777090013943	29.16898647233911
PIR_SUPERFAMILY	PIRSF002472:amyloid protein, SAA type	2	1.7094017094017095	0.02632157138364673	1449326_X_AT, 1419075_S_AT, 1450788_AT	13	4	1807	69.50000000000001	0.23412924664225454	0.12485958077703585	14.800147625367455
GOTERM_CC_DIRECT	GO:0016323~basolateral plasma membrane	5	4.273504273504273	0.029736874248937152	1419551_S_AT, 1422178_A_AT, 1450995_AT, 1435945_A_AT, 1419373_AT, 1421038_A_AT, 1450516_A_AT	114	203	19662	4.2481203007518795	0.9824936113967058	0.438915746493461	29.773893738320666
UP_SEQ_FEATURE	disulfide bond	23	19.65811965811966	0.03099835662205308	1417953_AT, 1421001_A_AT, 1427063_AT, 1417455_AT, 1449581_AT, 1416025_AT, 1418766_S_AT, 1418762_AT, 1418765_AT, 1418363_AT, 1419527_AT, 1450060_AT, 1419498_AT, 1460242_AT, 1448386_A_AT, 1421381_A_AT, 1437968_AT, 1423423_AT, 1450673_AT, 1451824_AT, 1423420_AT, 1425754_A_AT, 1451537_AT, 1419175_A_AT, 1428571_AT, 1427747_A_AT, 1420521_AT, 1427489_AT, 1448904_AT	106	2510	18012	1.5570773509734648	0.9999923198786219	0.8140747827262184	35.267870401715115
GOTERM_BP_DIRECT	GO:0006749~glutathione metabolic process	3	2.564102564102564	0.03233469321052791	1448485_AT, 1417883_AT, 1423891_AT	105	49	18082	10.54344023323615	0.9999999999858379	0.9718056945717182	39.41602877726098
GOTERM_MF_DIRECT	GO:0005215~transporter activity	5	4.273504273504273	0.03400169711584516	1418818_AT, 1449461_AT, 1419057_AT, 1427747_A_AT, 1455431_AT, 1427284_A_AT	99	217	17446	4.06041986687148	0.9998800967778665	0.676515216372643	36.392707577758244
GOTERM_BP_DIRECT	GO:0046541~saliva secretion	2	1.7094017094017095	0.03402167296713934	1418818_AT, 1435945_A_AT, 1421038_A_AT	105	6	18082	57.40317460317461	0.9999999999962398	0.9626834621457053	41.00651370237791
GOTERM_CC_DIRECT	GO:0005578~proteinaceous extracellular matrix	6	5.128205128205128	0.03582411821443297	1421381_A_AT, 1428571_AT, 1419527_AT, 1450673_AT, 1420521_AT, 1449581_AT, 1417455_AT	114	316	19662	3.2748167888074615	0.9924674966168842	0.4572280233385234	34.76258924129577
INTERPRO	IPR004727:Calcium-activated chloride channel protein	2	1.7094017094017095	0.03713013281673199	1460259_S_AT, 1419463_AT	112	7	20594	52.535714285714285	0.9999697246735816	0.8751990857509873	39.280389117357096
INTERPRO	IPR012336:Thioredoxin-like fold	4	3.418803418803419	0.037299891687541095	1435496_AT, 1417883_AT, 1423423_AT, 1452716_AT, 1423891_AT	112	136	20594	5.408088235294118	0.9999711576471073	0.8248789116234325	39.4213917173294
UP_KEYWORDS	Apoptosis	7	5.982905982905983	0.0384647512812734	1420011_S_AT, 1418840_AT, 1451537_AT, 1419527_AT, 1437223_S_AT, 1427747_A_AT, 1418835_AT, 1448700_AT, 1420886_A_AT, 1420012_AT	116	489	22680	2.798815316268246	0.998825059031848	0.5697191618767825	38.08896127292728
KEGG_PATHWAY	mmu00480:Glutathione metabolism	3	2.564102564102564	0.03895936173040134	1448485_AT, 1417883_AT, 1423891_AT	45	55	7720	9.357575757575757	0.9878567614267584	0.9878567614267584	36.21969239704702
UP_KEYWORDS	Milk protein	2	1.7094017094017095	0.03985777828625094	1448386_A_AT, 1418363_AT	116	8	22680	48.87931034482758	0.9990843748980563	0.5403650158240983	39.17650073680247
GOTERM_CC_DIRECT	GO:0005783~endoplasmic reticulum	14	11.965811965811966	0.040276237023032596	1425546_A_AT, 1420011_S_AT, 1418818_AT, 1437968_AT, 1437223_S_AT, 1423423_AT, 1449581_AT, 1451537_AT, 1418355_AT, 1429761_AT, 1426690_A_AT, 1420886_A_AT, 1426147_S_AT, 1420012_AT, 1456315_A_AT, 1427489_AT, 1453677_A_AT	114	1323	19662	1.8251183514341407	0.9959486734112848	0.4577775778476181	38.20364740347616
UP_SEQ_FEATURE	topological domain:Cytoplasmic	25	21.367521367521366	0.04110915590982349	1418818_AT, 1451498_AT, 1460239_AT, 1417232_AT, 1419571_AT, 1427063_AT, 1417231_AT, 1426571_AT, 1448485_AT, 1418766_S_AT, 1418765_AT, 1426690_A_AT, 1426712_AT, 1426147_S_AT, 1423933_A_AT, 1450060_AT, 1419498_AT, 1453677_A_AT, 1419057_AT, 1437968_AT, 1418304_AT, 1455431_AT, 1451824_AT, 1419570_AT, 1425754_A_AT, 1423420_AT, 1419175_A_AT, 1452326_AT, 1426550_AT, 1423934_AT, 1434273_AT, 1427489_AT, 1…	106	2880	18012	1.4750393081761006	0.999999848060652	0.8594894990016873	43.99801545774914
INTERPRO	IPR013642:Chloride channel calcium-activated	2	1.7094017094017095	0.0423216884222976	1460259_S_AT, 1419463_AT	112	8	20594	45.96875	0.9999931545132775	0.8171055112265084	43.45815876741113
GOTERM_CC_DIRECT	GO:0005881~cytoplasmic microtubule	3	2.564102564102564	0.04256921818483899	1425546_A_AT, 1449326_X_AT, 1419075_S_AT, 1450788_AT	114	57	19662	9.077562326869806	0.9970597128836207	0.44173683414087805	39.91037002014173
GOTERM_BP_DIRECT	GO:0051963~regulation of synapse assembly	2	1.7094017094017095	0.04510548647192896	1422178_A_AT, 1437968_AT, 1450516_A_AT	105	8	18082	43.05238095238096	0.9999999999999994	0.9797070715376619	50.52469714290982
GOTERM_BP_DIRECT	GO:0006915~apoptotic process	8	6.837606837606838	0.046231442284038804	1420011_S_AT, 1423420_AT, 1418840_AT, 1451537_AT, 1419527_AT, 1437223_S_AT, 1427747_A_AT, 1418835_AT, 1448700_AT, 1420886_A_AT, 1420012_AT	105	570	18082	2.4169757727652463	0.9999999999999998	0.9726052026003734	51.40672560918848
GOTERM_BP_DIRECT	GO:0006816~calcium ion transport	4	3.418803418803419	0.04783073999938658	1452326_AT, 1437968_AT, 1417611_AT, 1435945_A_AT, 1421038_A_AT	105	141	18082	4.885376561972307	0.9999999999999999	0.9661669053596635	52.634319777910996
GOTERM_BP_DIRECT	GO:0003417~growth plate cartilage development	2	1.7094017094017095	0.05060006594435105	1421381_A_AT, 1428571_AT, 1419527_AT	105	9	18082	38.26878306878307	1.0	0.9626936731913076	54.691729893036545
GOTERM_CC_DIRECT	GO:0016020~membrane	50	42.73504273504273	0.05273795230996391	1418818_AT, 1417232_AT, 1417231_AT, 1448485_AT, 1418766_S_AT, 1418762_AT, 1426690_A_AT, 1417957_A_AT, 1417958_AT, 1426712_AT, 1424736_AT, 1423933_A_AT, 1426147_S_AT, 1450060_AT, 1460242_AT, 1419373_AT, 1453677_A_AT, 1419057_AT, 1424072_AT, 1437968_AT, 1424123_AT, 1427082_AT, 1425754_A_AT, 1423420_AT, 1450995_AT, 1417538_AT, 1426550_AT, 1423934_AT, 1424649_A_AT, 1417611_AT, 1456315_A_AT, 1434273_A…	114	6998	19662	1.2323069749251665	0.9992969302237896	0.4831512223259061	46.97200428697433
GOTERM_MF_DIRECT	GO:0003700~transcription factor activity, sequence-specific DNA binding	10	8.547008547008547	0.05998114710309724	1420011_S_AT, 1416008_AT, 1434736_AT, 1448977_AT, 1437223_S_AT, 1436392_S_AT, 1419556_AT, 1418147_AT, 1448886_AT, 1422607_AT, 1426690_A_AT, 1419555_AT, 1434735_AT, 1449458_AT, 1420886_A_AT, 1450684_AT, 1415999_AT, 1420012_AT, 1436182_AT, 1416007_AT	99	883	17446	1.9957216559708066	0.9999999025811133	0.8336739202773387	55.46976370494886
GOTERM_BP_DIRECT	GO:0045944~positive regulation of transcription from RNA polymerase II promoter	11	9.401709401709402	0.060146311093580936	1420011_S_AT, 1448977_AT, 1437968_AT, 1437223_S_AT, 1436392_S_AT, 1420981_A_AT, 1419556_AT, 1418147_AT, 1417455_AT, 1448886_AT, 1422607_AT, 1426690_A_AT, 1419555_AT, 1449458_AT, 1420886_A_AT, 1450684_AT, 1415999_AT, 1420012_AT	105	995	18082	1.9038238813113186	1.0	0.973389024800758	61.161623193026074
KEGG_PATHWAY	mmu04924:Renin secretion	3	2.564102564102564	0.06159262624090511	1460259_S_AT, 1423420_AT, 1419463_AT	45	71	7720	7.248826291079812	0.9991381202084952	0.970642210718368	51.29755990132363
UP_SEQ_FEATURE	DNA-binding region:Basic motif	4	3.418803418803419	0.06308745378691477	1420011_S_AT, 1434736_AT, 1426690_A_AT, 1437223_S_AT, 1434735_AT, 1420886_A_AT, 1415999_AT, 1420012_AT	106	156	18012	4.357039187227866	0.9999999999739717	0.933328766132729	59.34451317219693
INTERPRO	IPR008160:Collagen triple helix repeat	3	2.564102564102564	0.0634183556157284	1421381_A_AT, 1428571_AT, 1450673_AT, 1449581_AT	112	76	20594	7.258223684210526	0.9999999850358673	0.8948325257725872	57.848564309725425
UP_KEYWORDS	Endoplasmic reticulum	10	8.547008547008547	0.06681489038070244	1420011_S_AT, 1425546_A_AT, 1451537_AT, 1418355_AT, 1426690_A_AT, 1429761_AT, 1437223_S_AT, 1423423_AT, 1426147_S_AT, 1420886_A_AT, 1420012_AT, 1456315_A_AT, 1453677_A_AT	116	997	22680	1.9610555805347076	0.999993169355857	0.6955989360610279	57.057353643661266
UP_KEYWORDS	Collagen	3	2.564102564102564	0.06934209892011123	1421381_A_AT, 1428571_AT, 1450673_AT, 1449581_AT	116	85	22680	6.9006085192697775	0.9999957155820811	0.6749200636166314	58.457530646118
GOTERM_CC_DIRECT	GO:0009986~cell surface	8	6.837606837606838	0.07070775539299412	1416025_AT, 1418766_S_AT, 1450995_AT, 1418762_AT, 1418765_AT, 1437968_AT, 1423423_AT, 1460242_AT, 1417455_AT, 1427489_AT	114	629	19662	2.193623964521797	0.9999459979917477	0.5590721887239614	57.624231247156075
GOTERM_BP_DIRECT	GO:0034976~response to endoplasmic reticulum stress	3	2.564102564102564	0.07097399686595393	1420011_S_AT, 1437223_S_AT, 1423423_AT, 1424736_AT, 1420886_A_AT, 1420012_AT	105	76	18082	6.7977443609022545	1.0	0.9816189599382069	67.45123593662122
KEGG_PATHWAY	mmu04970:Salivary secretion	3	2.564102564102564	0.07100049149459894	1418818_AT, 1423420_AT, 1435945_A_AT, 1421038_A_AT	45	77	7720	6.683982683982684	0.9997183441673841	0.9344499667395626	56.54618686615747
INTERPRO	IPR013786:Acyl-CoA dehydrogenase/oxidase, N-terminal	2	1.7094017094017095	0.07289358054835395	1420673_A_AT, 1455446_X_AT	112	14	20594	26.267857142857142	0.999999999086651	0.9010020260234419	63.137560172907435
GOTERM_MF_DIRECT	GO:0000981~RNA polymerase II transcription factor activity, sequence-specific DNA binding	4	3.418803418803419	0.07474880770682357	1420011_S_AT, 1422607_AT, 1448977_AT, 1419555_AT, 1437223_S_AT, 1450684_AT, 1436392_S_AT, 1420886_A_AT, 1420012_AT, 1419556_AT, 1418147_AT	99	174	17446	4.051085568326948	0.9999999984376816	0.8683633098601606	63.799683326642395
GOTERM_MF_DIRECT	GO:0035254~glutamate receptor binding	2	1.7094017094017095	0.07586199446194694	1437968_AT, 1424367_A_AT	99	14	17446	25.174603174603178	0.9999999988589283	0.8461744601148752	64.36519276030248
GOTERM_BP_DIRECT	GO:0006821~chloride transport	3	2.564102564102564	0.07755622930067288	1460259_S_AT, 1426571_AT, 1419463_AT	105	80	18082	6.457857142857142	1.0	0.9832651539486409	70.79524468417961
KEGG_PATHWAY	mmu05414:Dilated cardiomyopathy	3	2.564102564102564	0.0808455713083035	1423420_AT, 1417455_AT, 1427489_AT	45	83	7720	6.200803212851406	0.999913677952791	0.9036103434379683	61.48200716313952
GOTERM_CC_DIRECT	GO:0005581~collagen trimer	3	2.564102564102564	0.08253434173221223	1421381_A_AT, 1428571_AT, 1450673_AT, 1449581_AT	114	83	19662	6.233988585922638	0.9999902941071273	0.5884834123861611	63.52542847950626
GOTERM_BP_DIRECT	GO:0007613~memory	3	2.564102564102564	0.08261443296450251	1423420_AT, 1437968_AT, 1427489_AT	105	83	18082	6.224440619621342	1.0	0.9833576211975611	73.14378766202377
INTERPRO	IPR006091:Acyl-CoA oxidase/dehydrogenase, central domain	2	1.7094017094017095	0.08286770840926225	1420673_A_AT, 1455446_X_AT	112	16	20594	22.984375	0.999999999953356	0.9073427118444264	68.03730548271865
INTERPRO	IPR009100:Acyl-CoA dehydrogenase/oxidase	2	1.7094017094017095	0.08286770840926225	1420673_A_AT, 1455446_X_AT	112	16	20594	22.984375	0.999999999953356	0.9073427118444264	68.03730548271865
INTERPRO	IPR009075:Acyl-CoA dehydrogenase/oxidase C-terminal	2	1.7094017094017095	0.08286770840926225	1420673_A_AT, 1455446_X_AT	112	16	20594	22.984375	0.999999999953356	0.9073427118444264	68.03730548271865
GOTERM_MF_DIRECT	GO:0052890~oxidoreductase activity, acting on the CH-CH group of donors, with a flavin as acceptor	2	1.7094017094017095	0.08622380436302254	1420673_A_AT, 1455446_X_AT	99	16	17446	22.02777777777778	0.9999999999398552	0.8593089322385583	69.25128203150727
UP_KEYWORDS	HDL	2	1.7094017094017095	0.08747191743810591	1449326_X_AT, 1419075_S_AT, 1450788_AT	116	18	22680	21.724137931034484	0.9999998546707527	0.7307249685020298	67.33721488909606
KEGG_PATHWAY	mmu04974:Protein digestion and absorption	3	2.564102564102564	0.0893558392746587	1421381_A_AT, 1428571_AT, 1450673_AT, 1435945_A_AT, 1421038_A_AT	45	88	7720	5.848484848484849	0.9999692598139326	0.874818169341834	65.33070021350804
GOTERM_MF_DIRECT	GO:0003995~acyl-CoA dehydrogenase activity	2	1.7094017094017095	0.09136150184893564	1420673_A_AT, 1455446_X_AT	99	17	17446	20.73202614379085	0.9999999999861934	0.8539094957066118	71.4372151195426
UP_KEYWORDS	Ion channel	5	4.273504273504273	0.0917889920486994	1426571_AT, 1451498_AT, 1437968_AT, 1417611_AT, 1435945_A_AT, 1421038_A_AT	116	336	22680	2.90948275862069	0.999999935713028	0.7202444636210464	69.17675689829905
UP_SEQ_FEATURE	compositionally biased region:Pro/Ser-rich	2	1.7094017094017095	0.09465109440271138	1436244_A_AT, 1426690_A_AT	106	17	18012	19.991120976692564	0.9999999999999999	0.975738497815196	74.6743634633001
UP_KEYWORDS	Activator	7	5.982905982905983	0.09795119526146714	1420011_S_AT, 1448977_AT, 1437223_S_AT, 1436392_S_AT, 1419556_AT, 1418147_AT, 1448886_AT, 1422607_AT, 1426690_A_AT, 1419555_AT, 1449458_AT, 1420886_A_AT, 1450684_AT, 1420012_AT	116	624	22680	2.1933023872679045	0.9999999800673021	0.7181818198083716	71.63808509422392
UP_KEYWORDS	Immunoglobulin domain	6	5.128205128205128	0.09813718134062993	1425754_A_AT, 1418766_S_AT, 1419175_A_AT, 1418765_AT, 1417074_AT, 1420521_AT, 1448573_A_AT, 1450060_AT, 1419498_AT, 1436565_AT, 1451824_AT	116	481	22680	2.438884507850025	0.9999999807618639	0.6940778898511626	71.70948439966696
