# Supplementary material for: Metabolomics of oncogene-specific metabolic reprogramming during breast cancer
Source: Cancer Metab. 2018 Apr 3;6:5. doi: 10.1186/s40170-018-0175-6 (PMC5881178; doi:10.1186/s40170-018-0175-6)
Supplement: Supplementary file 10 — Gene expression analysis of transgenic mouse models. Using previously published gene expression data from breast tumors of transgenic mouse models [17], we found genes with significantly different expression in each transgenic model compared to all other transgenic models used in our study. For a complete analysis using multiple other transgenic mouse model gene expression as backgrounds (including the ones we used), please refer to the supplementary files of the cited research article. (ZIP 463 kb) [file 40170_2018_175_MOESM10_ESM.zip › DAVID Functional Annotation Chart C3-TAg gated 1.txt]

Category	Term	Count	%	PValue	Genes	List Total	Pop Hits	Pop Total	Fold Enrichment	Bonferroni	Benjamini	FDR
GOTERM_CC_DIRECT	GO:0005737~cytoplasm	142	52.398523985239855	2.99972537628656E-11	1431843_A_AT, 1426754_X_AT, 1426580_AT, 1452334_AT, 1455946_X_AT, 1426024_A_AT, 1460715_X_AT, 1422513_AT, 1420243_AT, 1421134_AT, 1418285_AT, 1419088_AT, 1438601_AT, 1420028_S_AT, 1452314_AT, 1423952_A_AT, 1415894_AT, 1435306_A_AT, 1422628_AT, 1450791_AT, 1448833_AT, 1455019_X_AT, 1418919_AT, 1415943_AT, 1416576_AT, 1450716_AT, 1424594_AT, 1451236_AT, 1415944_AT, 1449244_AT, 1417164_AT, 1423026_A…	265	6631	19662	1.588880131344201	8.189242950429332E-9	8.189242950429332E-9	3.9508440963231806E-8
UP_KEYWORDS	Phosphoprotein	136	50.184501845018445	6.6404742828541705E-9	1454946_AT, 1431843_A_AT, 1416251_AT, 1426754_X_AT, 1426580_AT, 1455946_X_AT, 1426024_A_AT, 1422513_AT, 1420243_AT, 1418285_AT, 1438852_X_AT, 1438601_AT, 1420028_S_AT, 1452314_AT, 1421253_AT, 1423952_A_AT, 1435306_A_AT, 1422628_AT, 1448833_AT, 1455019_X_AT, 1421073_A_AT, 1418919_AT, 1415943_AT, 1416576_AT, 1424594_AT, 1418373_AT, 1419619_AT, 1415944_AT, 1431382_A_AT, 1423026_AT, 1418589_A_AT, 143…	268	7617	22680	1.5109956323149907	1.5804316353396075E-6	1.5804316353396075E-6	8.559823405640543E-6
UP_KEYWORDS	Secreted	49	18.081180811808117	9.264712494958963E-9	1423017_A_AT, 1438251_X_AT, 1449827_AT, 1416749_AT, 1448612_AT, 1419832_S_AT, 1416211_A_AT, 1460238_AT, 1422308_A_AT, 1419088_AT, 1418349_AT, 1419282_AT, 1448613_AT, 1427633_A_AT, 1415894_AT, 1418051_AT, 1437313_X_AT, 1456250_X_AT, 1420891_AT, 1417812_A_AT, 1423407_A_AT, 1450791_AT, 1452534_A_AT, 1415943_AT, 1415871_AT, 1448123_S_AT, 1450716_AT, 1460227_AT, 1449319_AT, 1417389_AT, 1419728_AT, 141…	268	1685	22680	2.4609592984631736	2.204999140276165E-6	1.1025001779296772E-6	1.1942565814049289E-5
UP_KEYWORDS	Cytoplasm	91	33.579335793357934	2.1860698643537367E-8	1455076_A_AT, 1418687_AT, 1431843_A_AT, 1423017_A_AT, 1426754_X_AT, 1416749_AT, 1426580_AT, 1455946_X_AT, 1426024_A_AT, 1422513_AT, 1416091_AT, 1451776_S_AT, 1420719_AT, 1417335_AT, 1452314_AT, 1427312_AT, 1435306_A_AT, 1451358_A_AT, 1437313_X_AT, 1422628_AT, 1420338_AT, 1455019_X_AT, 1452534_A_AT, 1449002_AT, 1418919_AT, 1419027_S_AT, 1424594_AT, 1421546_A_AT, 1451236_AT, 1417164_AT, 1418210_AT,…	268	4404	22680	1.7486477693277482	5.202832811690428E-6	1.7342806115649978E-6	2.8179267852479484E-5
GOTERM_CC_DIRECT	GO:0005615~extracellular space	47	17.343173431734318	1.142404174869998E-7	1423017_A_AT, 1416023_AT, 1419832_S_AT, 1417614_AT, 1416211_A_AT, 1421134_AT, 1460238_AT, 1422308_A_AT, 1419088_AT, 1417951_AT, 1418349_AT, 1419282_AT, 1448613_AT, 1427633_A_AT, 1415894_AT, 1448982_AT, 1437313_X_AT, 1456250_X_AT, 1423323_AT, 1420891_AT, 1419254_AT, 1450791_AT, 1452534_A_AT, 1415871_AT, 1448123_S_AT, 1460227_AT, 1449319_AT, 1420412_AT, 1417389_AT, 1419728_AT, 1448254_AT, 1419201_A…	265	1504	19662	2.318632075471698	3.118714941852119E-5	1.5593696291005266E-5	1.5046251369277286E-4
UP_KEYWORDS	Nucleus	90	33.210332103321036	1.851174907932424E-7	1417487_AT, 1423260_AT, 1454946_AT, 1416575_AT, 1416251_AT, 1448146_AT, 1426580_AT, 1460715_X_AT, 1422513_AT, 1448650_A_AT, 1420243_AT, 1451776_S_AT, 1419051_AT, 1420719_AT, 1438852_X_AT, 1420028_S_AT, 1415811_AT, 1418317_AT, 1435330_AT, 1451899_A_AT, 1433471_AT, 1451358_A_AT, 1437313_X_AT, 1460403_AT, 1422628_AT, 1451506_AT, 1448833_AT, 1452534_A_AT, 1418919_AT, 1437175_AT, 1434370_S_AT, 1417395…	268	4534	22680	1.6798451500767009	4.405699634579818E-5	1.1014431061662222E-5	2.3862321906209516E-4
GOTERM_CC_DIRECT	GO:0005634~nucleus	120	44.28044280442804	4.579084303672562E-7	1417487_AT, 1454268_A_AT, 1455076_A_AT, 1423260_AT, 1454946_AT, 1425796_A_AT, 1416575_AT, 1416251_AT, 1426580_AT, 1448146_AT, 1452334_AT, 1422513_AT, 1460715_X_AT, 1448650_A_AT, 1451776_S_AT, 1420243_AT, 1421134_AT, 1419051_AT, 1420719_AT, 1419088_AT, 1418285_AT, 1438852_X_AT, 1438601_AT, 1420028_S_AT, 1415811_AT, 1435330_AT, 1423952_A_AT, 1418317_AT, 1451899_A_AT, 1433471_AT, 1437313_X_AT, 14604…	265	6019	19662	1.4792402674549463	1.2500121681613408E-4	4.166880853750943E-5	6.030957424796313E-4
GOTERM_CC_DIRECT	GO:0005576~extracellular region	50	18.45018450184502	6.171800172673711E-7	1423017_A_AT, 1438251_X_AT, 1449827_AT, 1416749_AT, 1448612_AT, 1419832_S_AT, 1416211_A_AT, 1460238_AT, 1422308_A_AT, 1419088_AT, 1418349_AT, 1419282_AT, 1448613_AT, 1427633_A_AT, 1448982_AT, 1415894_AT, 1418051_AT, 1437313_X_AT, 1456250_X_AT, 1420891_AT, 1417812_A_AT, 1423407_A_AT, 1450791_AT, 1452534_A_AT, 1415943_AT, 1415871_AT, 1448123_S_AT, 1450716_AT, 1460227_AT, 1449319_AT, 1417389_AT, 141…	265	1753	19662	2.1162643016284752	1.6847600304537025E-4	4.212166203820811E-5	8.128661874606813E-4
UP_KEYWORDS	Cell cycle	24	8.856088560885608	1.6221970559724164E-6	1455076_A_AT, 1448777_AT, 1416575_AT, 1423006_AT, 1416251_AT, 1418589_A_AT, 1421963_A_AT, 1426653_AT, 1417748_X_AT, 1422513_AT, 1430811_A_AT, 1418865_AT, 1416253_AT, 1438852_X_AT, 1438601_AT, 1437138_AT, 1419211_S_AT, 1420028_S_AT, 1452314_AT, 1415811_AT, 1417911_AT, 1417299_AT, 1420029_AT, 1429270_A_AT, 1434079_S_AT, 1435306_A_AT, 1449705_X_AT, 1451358_A_AT, 1417926_AT, 1415810_AT, 1434748_AT, 1…	268	626	22680	3.24448047303419	3.860086919508232E-4	7.72136613684804E-5	0.0020910534959672766
GOTERM_BP_DIRECT	GO:0007049~cell cycle	25	9.22509225092251	4.25529825460609E-6	1455076_A_AT, 1454946_AT, 1448777_AT, 1416575_AT, 1416251_AT, 1423006_AT, 1418589_A_AT, 1421963_A_AT, 1426653_AT, 1417748_X_AT, 1422513_AT, 1430811_A_AT, 1418865_AT, 1416253_AT, 1438852_X_AT, 1437138_AT, 1438601_AT, 1420028_S_AT, 1419211_S_AT, 1452314_AT, 1415811_AT, 1417911_AT, 1417299_AT, 1420029_AT, 1429270_A_AT, 1434079_S_AT, 1435306_A_AT, 1449705_X_AT, 1451358_A_AT, 1417926_AT, 1415810_AT, 1…	249	614	18082	2.9567782530774562	0.006861439315802631	0.006861439315802631	0.007134844359502068
GOTERM_BP_DIRECT	GO:0006954~inflammatory response	18	6.642066420664207	5.752315040011626E-6	1437313_X_AT, 1454268_A_AT, 1418930_AT, 1448932_AT, 1419529_AT, 1450791_AT, 1421578_AT, 1448158_AT, 1452534_A_AT, 1415943_AT, 1448931_AT, 1419728_AT, 1419282_AT, 1422029_AT, 1437279_X_AT, 1416916_AT, 1419561_AT, 1430700_A_AT, 1415944_AT, 1448613_AT, 1449033_AT, 1448756_AT	249	344	18082	3.799803866629308	0.009264093905300808	0.004642824864009354	0.00964477357098259
GOTERM_BP_DIRECT	GO:0060326~cell chemotaxis	9	3.3210332103321036	1.1461544155517591E-5	1437313_X_AT, 1448136_AT, 1418350_AT, 1418930_AT, 1418349_AT, 1419282_AT, 1419728_AT, 1422029_AT, 1419561_AT, 1421578_AT, 1415894_AT, 1452534_A_AT	249	78	18082	8.379054680259499	0.01837398640617305	0.00616256128478454	0.019216441028113707
UP_KEYWORDS	Chemotaxis	9	3.3210332103321036	1.543161948760326E-5	1437313_X_AT, 1448136_AT, 1418930_AT, 1419282_AT, 1419728_AT, 1422029_AT, 1419561_AT, 1421578_AT, 1415894_AT, 1452534_A_AT, 1448756_AT	268	94	22680	8.102572245157193	0.0036660174656962807	6.119383187258576E-4	0.019890119191967592
UP_KEYWORDS	Disulfide bond	63	23.247232472324722	1.9367665958510796E-5	1449548_AT, 1423017_A_AT, 1454783_AT, 1425796_A_AT, 1417185_AT, 1427165_AT, 1421134_AT, 1419088_AT, 1418285_AT, 1449549_AT, 1427633_A_AT, 1415894_AT, 1437313_X_AT, 1434877_AT, 1451591_A_AT, 1417812_A_AT, 1423407_A_AT, 1450791_AT, 1421073_A_AT, 1426301_AT, 1452534_A_AT, 1415871_AT, 1448123_S_AT, 1450716_AT, 1460227_AT, 1426794_AT, 1417389_AT, 1419728_AT, 1415857_AT, 1449033_AT, 1419086_AT, 1417625…	268	3124	22680	1.7066237315343897	0.004598941469876827	6.582902513199151E-4	0.024962783104442998
UP_KEYWORDS	Inflammatory response	11	4.059040590405904	2.205460438341579E-5	1437313_X_AT, 1448931_AT, 1418930_AT, 1419282_AT, 1419728_AT, 1419529_AT, 1422029_AT, 1416916_AT, 1419561_AT, 1421578_AT, 1452534_A_AT, 1448756_AT	268	161	22680	5.781959766385464	0.005235301516409829	6.559165084526475E-4	0.028425496008288587
UP_KEYWORDS	DNA-binding	39	14.391143911439114	2.969582355411203E-5	1417487_AT, 1450692_AT, 1454946_AT, 1416251_AT, 1416184_S_AT, 1460364_AT, 1426653_AT, 1417748_X_AT, 1460715_X_AT, 1448650_A_AT, 1453614_A_AT, 1420243_AT, 1419051_AT, 1421028_A_AT, 1438852_X_AT, 1420028_S_AT, 1417488_AT, 1415811_AT, 1421337_AT, 1415899_AT, 1418317_AT, 1448878_AT, 1433471_AT, 1451899_A_AT, 1422735_AT, 1460403_AT, 1437313_X_AT, 1451506_AT, 1448833_AT, 1428816_A_AT, 1417394_AT, 14525…	268	1604	22680	2.0576357613429113	0.007042793416004223	7.849929480505669E-4	0.03827228792523396
UP_KEYWORDS	Muscle protein	7	2.5830258302583027	3.253659481755942E-5	1418726_A_AT, 1449577_X_AT, 1416889_AT, 1425028_A_AT, 1424967_X_AT, 1438608_AT, 1419738_A_AT, 1448371_AT, 1438609_X_AT, 1418155_AT, 1419739_AT, 1417653_AT, 1450118_A_AT	268	52	22680	11.392078071182548	0.007713929297957334	7.740837970653391E-4	0.04193279545861017
GOTERM_BP_DIRECT	GO:0006935~chemotaxis	10	3.6900369003690034	3.6225569007978437E-5	1437313_X_AT, 1448136_AT, 1417625_S_AT, 1418930_AT, 1419282_AT, 1419728_AT, 1422029_AT, 1419561_AT, 1421578_AT, 1415894_AT, 1452534_A_AT, 1448756_AT	249	118	18082	6.15410795725274	0.056929306275596114	0.01454666792925563	0.0607239839016005
GOTERM_MF_DIRECT	GO:0003779~actin binding	16	5.904059040590406	5.43128181489934E-5	1422862_AT, 1418687_AT, 1436993_X_AT, 1451287_S_AT, 1448636_AT, 1425028_A_AT, 1424967_X_AT, 1438608_AT, 1419738_A_AT, 1424542_AT, 1418209_A_AT, 1451846_AT, 1426024_A_AT, 1438609_X_AT, 1418155_AT, 1450118_A_AT, 1418726_A_AT, 1416889_AT, 1449577_X_AT, 1416514_A_AT, 1422944_A_AT, 1421253_AT, 1419739_AT, 1418210_AT	235	338	17446	3.514238952536825	0.02319064069939758	0.02319064069939758	0.07657664434783662
GOTERM_MF_DIRECT	GO:0005515~protein binding	82	30.25830258302583	6.689638357798981E-5	1454268_A_AT, 1423260_AT, 1425796_A_AT, 1416251_AT, 1416749_AT, 1448146_AT, 1426580_AT, 1426024_A_AT, 1416091_AT, 1420243_AT, 1451776_S_AT, 1418285_AT, 1438852_X_AT, 1427312_AT, 1415811_AT, 1421253_AT, 1418317_AT, 1423952_A_AT, 1451591_A_AT, 1423407_A_AT, 1451506_AT, 1448833_AT, 1418203_AT, 1426301_AT, 1416576_AT, 1450716_AT, 1434370_S_AT, 1417395_AT, 1426794_AT, 1418373_AT, 1449244_AT, 1418210_A…	235	4092	17446	1.4876687256920613	0.02848658758381828	0.014346200526685116	0.09431066999925353
KEGG_PATHWAY	mmu04110:Cell cycle	10	3.6900369003690034	8.350511439418407E-5	1416575_AT, 1448777_AT, 1416251_AT, 1448612_AT, 1421963_A_AT, 1426653_AT, 1417910_AT, 1418481_AT, 1416253_AT, 1438852_X_AT, 1438601_AT, 1420028_S_AT, 1417911_AT, 1422663_AT, 1420029_AT, 1426652_AT, 1449705_X_AT, 1434079_S_AT	115	124	7720	5.41374474053296	0.014343131007950483	0.014343131007950483	0.10212773341765624
GOTERM_CC_DIRECT	GO:0005578~proteinaceous extracellular matrix	15	5.535055350553505	1.015262939036543E-4	1456250_X_AT, 1420891_AT, 1423407_A_AT, 1417812_A_AT, 1449827_AT, 1419089_AT, 1437463_X_AT, 1460657_AT, 1416211_A_AT, 1415871_AT, 1448123_S_AT, 1450716_AT, 1418799_A_AT, 1449335_AT, 1460227_AT, 1419088_AT, 1417389_AT, 1448254_AT, 1449334_AT, 1426808_AT, 1448613_AT, 1449033_AT	265	316	19662	3.5219727728684025	0.027337463995991684	0.0055282795730913215	0.13363464615189224
GOTERM_BP_DIRECT	GO:0070098~chemokine-mediated signaling pathway	7	2.5830258302583027	1.0350483888678811E-4	1417625_S_AT, 1418930_AT, 1419282_AT, 1419728_AT, 1422029_AT, 1419561_AT, 1421578_AT	249	55	18082	9.242351223074113	0.15420604152253392	0.032941123243008574	0.17341049185621848
GOTERM_CC_DIRECT	GO:0070062~extracellular exosome	59	21.771217712177123	1.2435529537303098E-4	1423017_A_AT, 1438251_X_AT, 1426754_X_AT, 1416749_AT, 1448146_AT, 1448612_AT, 1416023_AT, 1416091_AT, 1416762_AT, 1419832_S_AT, 1449586_AT, 1422308_A_AT, 1418285_AT, 1419088_AT, 1417335_AT, 1417951_AT, 1416455_A_AT, 1448613_AT, 1423952_A_AT, 1418815_AT, 1451358_A_AT, 1456250_X_AT, 1426300_AT, 1451287_S_AT, 1451591_A_AT, 1423323_AT, 1423407_A_AT, 1448145_AT, 1418209_A_AT, 1435837_AT, 1455019_X_AT,…	265	2674	19662	1.637089513272463	0.0333812353177958	0.0056425385222013125	0.16366073391482772
GOTERM_BP_DIRECT	GO:0006260~DNA replication	9	3.3210332103321036	2.967394411559027E-4	1422628_AT, 1416575_AT, 1448777_AT, 1416251_AT, 1426653_AT, 1448650_A_AT, 1425798_A_AT, 1419153_AT, 1438852_X_AT, 1420028_S_AT, 1418339_AT, 1422663_AT, 1420029_AT, 1419152_AT, 1426652_AT, 1449705_X_AT, 1434079_S_AT	249	123	18082	5.313546870408462	0.3813376711038473	0.07691375684063739	0.4963964184878433
GOTERM_BP_DIRECT	GO:0030855~epithelial cell differentiation	7	2.5830258302583027	3.1072082303044925E-4	1423935_X_AT, 1460347_AT, 1426529_A_AT, 1416916_AT, 1426808_AT, 1416630_AT, 1455573_AT, 1449863_A_AT, 1427527_A_AT, 1422324_A_AT, 1439407_X_AT	249	67	18082	7.587004735359348	0.3951800174411021	0.0693128170047872	0.519727720878771
GOTERM_CC_DIRECT	GO:0005604~basement membrane	8	2.952029520295203	3.3381813112091094E-4	1456250_X_AT, 1417812_A_AT, 1449827_AT, 1419089_AT, 1437463_X_AT, 1416211_A_AT, 1415871_AT, 1448123_S_AT, 1418799_A_AT, 1450716_AT, 1460227_AT, 1449335_AT, 1419088_AT, 1448254_AT, 1449334_AT	265	97	19662	6.1192764053686055	0.08711700770370012	0.012936673057620918	0.4387698017791375
INTERPRO	IPR001811:Chemokine interleukin-8-like domain	6	2.214022140221402	3.9698407329115236E-4	1418930_AT, 1419282_AT, 1419728_AT, 1422029_AT, 1419561_AT, 1421578_AT	259	50	20594	9.541621621621621	0.20000463532631663	0.20000463532631663	0.5794937588641358
GOTERM_MF_DIRECT	GO:0008009~chemokine activity	6	2.214022140221402	4.4514109491743874E-4	1418930_AT, 1419282_AT, 1419728_AT, 1422029_AT, 1419561_AT, 1421578_AT	235	48	17446	9.279787234042553	0.1749767953862661	0.06210247912801903	0.6260081492469483
GOTERM_BP_DIRECT	GO:0000122~negative regulation of transcription from RNA polymerase II promoter	23	8.487084870848708	4.705197020289247E-4	1423260_AT, 1425796_A_AT, 1422059_AT, 1434116_AT, 1424162_AT, 1448146_AT, 1418926_AT, 1417748_X_AT, 1460715_X_AT, 1420559_A_AT, 1451507_AT, 1453614_A_AT, 1451776_S_AT, 1424852_AT, 1420243_AT, 1423259_AT, 1419051_AT, 1421028_A_AT, 1437138_AT, 1425895_A_AT, 1456714_AT, 1454240_AT, 1415811_AT, 1416630_AT, 1415899_AT, 1421841_AT, 1417520_AT, 1433471_AT, 1460714_AT, 1415810_AT, 1421365_AT, 1451506_AT,…	249	729	18082	2.2911178320965617	0.5330252249316008	0.09079528823891847	0.7860254796509536
UP_SEQ_FEATURE	signal peptide	66	24.354243542435423	5.606325116313252E-4	1449548_AT, 1454783_AT, 1423017_A_AT, 1425796_A_AT, 1416749_AT, 1417185_AT, 1427165_AT, 1421134_AT, 1419088_AT, 1418285_AT, 1449549_AT, 1427633_A_AT, 1415894_AT, 1434877_AT, 1451591_A_AT, 1417812_A_AT, 1423407_A_AT, 1450791_AT, 1426301_AT, 1415871_AT, 1415943_AT, 1448123_S_AT, 1450716_AT, 1460227_AT, 1426794_AT, 1417389_AT, 1415857_AT, 1419728_AT, 1452590_A_AT, 1415944_AT, 1449244_AT, 1449033_AT,…	255	3124	18012	1.492294946147473	0.3860777948520848	0.3860777948520848	0.8665217620143384
UP_KEYWORDS	Developmental protein	25	9.22509225092251	5.635596866536575E-4	1419150_AT, 1418687_AT, 1417625_S_AT, 1449548_AT, 1419638_AT, 1418589_A_AT, 1460364_AT, 1426024_A_AT, 1420559_A_AT, 1451507_AT, 1460657_AT, 1451776_S_AT, 1424852_AT, 1421028_A_AT, 1418285_AT, 1449549_AT, 1425895_A_AT, 1416630_AT, 1451899_A_AT, 1451358_A_AT, 1418925_AT, 1451591_A_AT, 1417923_AT, 1420891_AT, 1451506_AT, 1419603_AT, 1427239_AT, 1418286_A_AT, 1449863_A_AT, 1421027_A_AT, 1459211_AT, 1…	268	976	22680	2.1676963542941032	0.12555424307045493	0.012122739734484966	0.7240208806190696
GOTERM_BP_DIRECT	GO:0071407~cellular response to organic cyclic compound	7	2.5830258302583027	5.723797038862709E-4	1454268_A_AT, 1417923_AT, 1451506_AT, 1451507_AT, 1421027_A_AT, 1459211_AT, 1432081_AT, 1424852_AT, 1421028_A_AT, 1446086_S_AT, 1419282_AT, 1416612_AT, 1419561_AT, 1416613_AT, 1417924_AT	249	75	18082	6.777724230254351	0.6040136371053723	0.09781042730518608	0.9554206806940302
UP_KEYWORDS	Glycoprotein	67	24.723247232472325	6.082915886845871E-4	1449548_AT, 1454783_AT, 1423017_A_AT, 1425796_A_AT, 1416251_AT, 1417185_AT, 1427165_AT, 1421134_AT, 1418285_AT, 1438852_X_AT, 1449549_AT, 1420028_S_AT, 1427633_A_AT, 1415894_AT, 1434877_AT, 1451591_A_AT, 1417812_A_AT, 1423407_A_AT, 1417104_AT, 1421073_A_AT, 1426301_AT, 1415943_AT, 1450716_AT, 1460227_AT, 1420412_AT, 1426794_AT, 1417389_AT, 1415857_AT, 1415944_AT, 1449244_AT, 1449033_AT, 1419086_A…	268	3815	22680	1.4862385321100917	0.13481978109090675	0.011995592965149404	0.7812815643217563
UP_KEYWORDS	Cytokine	10	3.6900369003690034	6.337268287549861E-4	1421134_AT, 1420412_AT, 1423017_A_AT, 1418930_AT, 1425663_AT, 1419282_AT, 1419728_AT, 1419529_AT, 1451798_AT, 1422029_AT, 1419561_AT, 1421578_AT	268	200	22680	4.231343283582089	0.14004463908798037	0.011538666639190787	0.8138272723289042
GOTERM_MF_DIRECT	GO:0005125~cytokine activity	11	4.059040590405904	6.427542875575425E-4	1418930_AT, 1423017_A_AT, 1425663_AT, 1419529_AT, 1451798_AT, 1421578_AT, 1421134_AT, 1460227_AT, 1420412_AT, 1419728_AT, 1419282_AT, 1422029_AT, 1419561_AT	235	214	17446	3.8159872738118907	0.24252074432833914	0.0670836897718965	0.9027456979966209
GOTERM_MF_DIRECT	GO:0008134~transcription factor binding	14	5.166051660516605	7.488594593963282E-4	1437313_X_AT, 1418220_AT, 1419603_AT, 1423006_AT, 1448145_AT, 1416184_S_AT, 1448146_AT, 1452334_AT, 1418926_AT, 1435331_AT, 1428816_A_AT, 1417394_AT, 1452534_A_AT, 1420243_AT, 1450333_A_AT, 1417395_AT, 1427161_AT, 1456714_AT, 1425895_A_AT, 1416630_AT, 1415899_AT, 1435330_AT	235	342	17446	3.0389946497449296	0.2764810041146444	0.06267545958329501	1.051039789949093
SMART	SM00199:SCY	6	2.214022140221402	8.743515260061388E-4	1418930_AT, 1419282_AT, 1419728_AT, 1422029_AT, 1419561_AT, 1421578_AT	164	48	10425	7.945884146341463	0.12449950960704659	0.12449950960704659	1.0415089885714046
UP_KEYWORDS	DNA replication	7	2.5830258302583027	9.116453588676334E-4	1422628_AT, 1416575_AT, 1448777_AT, 1416251_AT, 1426653_AT, 1448650_A_AT, 1438852_X_AT, 1420028_S_AT, 1422663_AT, 1420029_AT, 1434079_S_AT, 1449705_X_AT, 1426652_AT	268	95	22680	6.2356637863315	0.19512682143810656	0.015385455446165985	1.1687973716670519
INTERPRO	IPR026052:DNA-binding protein inhibitor	3	1.107011070110701	9.226108150090938E-4	1423259_AT, 1423260_AT, 1425895_A_AT, 1416630_AT, 1450928_AT	259	4	20594	59.63513513513513	0.40473382198795693	0.22846505068659195	1.3419593837587063
GOTERM_MF_DIRECT	GO:0043565~sequence-specific DNA binding	20	7.380073800738007	9.283308307458034E-4	1417487_AT, 1454946_AT, 1418220_AT, 1417748_X_AT, 1418926_AT, 1420559_A_AT, 1460715_X_AT, 1451507_AT, 1453614_A_AT, 1424852_AT, 1420243_AT, 1421028_A_AT, 1421338_AT, 1437138_AT, 1417488_AT, 1454240_AT, 1421337_AT, 1415899_AT, 1417520_AT, 1418317_AT, 1433471_AT, 1422735_AT, 1460714_AT, 1451506_AT, 1448833_AT, 1449863_A_AT, 1428816_A_AT, 1417394_AT, 1421027_A_AT, 1459211_AT, 1418932_AT, 1450333_A_A…	235	633	17446	2.345601828509966	0.3305007155028308	0.06468402327376155	1.301402298118992
UP_KEYWORDS	Cytoskeleton	26	9.59409594095941	9.407523070250639E-4	1456174_X_AT, 1450692_AT, 1418687_AT, 1425028_A_AT, 1419738_A_AT, 1426754_X_AT, 1426580_AT, 1421963_A_AT, 1455946_X_AT, 1422513_AT, 1416091_AT, 1436902_X_AT, 1437185_S_AT, 1449577_X_AT, 1452314_AT, 1416514_A_AT, 1416431_AT, 1417299_AT, 1435306_A_AT, 1451358_A_AT, 1451469_AT, 1417219_S_AT, 1428329_A_AT, 1436993_X_AT, 1434748_AT, 1437855_AT, 1451287_S_AT, 1450976_AT, 1452115_A_AT, 1427239_AT, 14366…	268	1073	22680	2.0506043871972848	0.200688408142229	0.01482267516183089	1.2059062099407103
GOTERM_MF_DIRECT	GO:0001077~transcriptional activator activity, RNA polymerase II core promoter proximal region sequence-specific binding	12	4.428044280442804	0.0010861766542369943	1417487_AT, 1454946_AT, 1451506_AT, 1416184_S_AT, 1449863_A_AT, 1451507_AT, 1428816_A_AT, 1417394_AT, 1421027_A_AT, 1424852_AT, 1459211_AT, 1450333_A_AT, 1421028_A_AT, 1417395_AT, 1446086_S_AT, 1421338_AT, 1417488_AT, 1416916_AT, 1421337_AT, 1415899_AT, 1418317_AT	235	270	17446	3.299479905437352	0.37467472944125346	0.06486936922177255	1.5211105911478118
GOTERM_MF_DIRECT	GO:0000978~RNA polymerase II core promoter proximal region sequence-specific DNA binding	14	5.166051660516605	0.001162390149775395	1419150_AT, 1417487_AT, 1454946_AT, 1451507_AT, 1453614_A_AT, 1424852_AT, 1419051_AT, 1421028_A_AT, 1421338_AT, 1417488_AT, 1454240_AT, 1421337_AT, 1417520_AT, 1415899_AT, 1418317_AT, 1435330_AT, 1419603_AT, 1451506_AT, 1419052_AT, 1435331_AT, 1449863_A_AT, 1421027_A_AT, 1459211_AT, 1446086_S_AT, 1416916_AT	235	359	17446	2.895086825105198	0.39495026616708706	0.0608739567847304	1.6270307064262135
GOTERM_BP_DIRECT	GO:0006955~immune response	12	4.428044280442804	0.0013785257930506725	1448136_AT, 1418930_AT, 1419529_AT, 1448371_AT, 1421578_AT, 1418932_AT, 1420412_AT, 1419282_AT, 1419728_AT, 1422029_AT, 1419561_AT, 1449033_AT, 1415894_AT	249	272	18082	3.203756201275691	0.8926857161137102	0.20004463907737635	2.286496045597586
INTERPRO	IPR001751:S100/Calbindin-D9k, conserved site	4	1.4760147601476015	0.0013797120287490506	1424542_AT, 1421375_A_AT, 1456642_X_AT, 1416762_AT, 1448756_AT	259	18	20594	17.66966966966967	0.5397261155807349	0.22790256202075565	2.0005905267055812
INTERPRO	IPR000827:CC chemokine, conserved site	4	1.4760147601476015	0.0013797120287490506	1419282_AT, 1422029_AT, 1419561_AT, 1421578_AT	259	18	20594	17.66966966966967	0.5397261155807349	0.22790256202075565	2.0005905267055812
UP_KEYWORDS	Cell division	13	4.797047970479705	0.0016143980477068048	1451358_A_AT, 1455076_A_AT, 1417926_AT, 1416575_AT, 1421963_A_AT, 1423847_AT, 1417910_AT, 1422513_AT, 1430811_A_AT, 1418919_AT, 1452315_AT, 1421546_A_AT, 1419211_S_AT, 1452314_AT, 1417911_AT, 1429270_A_AT, 1417299_AT, 1435306_A_AT	268	372	22680	2.9573904670197404	0.319234389935781	0.02374706952213701	2.061163599579785
GOTERM_MF_DIRECT	GO:0003678~DNA helicase activity	4	1.4760147601476015	0.0016749364108456714	1425798_A_AT, 1438852_X_AT, 1448777_AT, 1420028_S_AT, 1416251_AT, 1426653_AT, 1418339_AT, 1420029_AT, 1426652_AT, 1449705_X_AT, 1434079_S_AT	235	18	17446	16.49739952718676	0.5152777225951795	0.0773122058444563	2.336613212279748
UP_KEYWORDS	Ubl conjugation	32	11.808118081180812	0.0017488687427982322	1454946_AT, 1425796_A_AT, 1419738_A_AT, 1423006_AT, 1426580_AT, 1448146_AT, 1448612_AT, 1460364_AT, 1417748_X_AT, 1420243_AT, 1418865_AT, 1421028_A_AT, 1415811_AT, 1415899_AT, 1423952_A_AT, 1451899_A_AT, 1417923_AT, 1451506_AT, 1448145_AT, 1448833_AT, 1417394_AT, 1421027_A_AT, 1418919_AT, 1417395_AT, 1448834_AT, 1417625_S_AT, 1419466_AT, 1425028_A_AT, 1418926_AT, 1451507_AT, 1424852_AT, 1449577_X…	268	1505	22680	1.7993752169385628	0.3407122228585371	0.024207772788509607	2.231067079702087
UP_KEYWORDS	Extracellular matrix	10	3.6900369003690034	0.0019521719876665145	1456250_X_AT, 1420891_AT, 1417812_A_AT, 1449827_AT, 1423407_A_AT, 1419089_AT, 1437463_X_AT, 1460657_AT, 1415871_AT, 1448123_S_AT, 1418799_A_AT, 1450716_AT, 1449335_AT, 1419088_AT, 1449334_AT, 1448613_AT	268	235	22680	3.601143220069863	0.3719095098040446	0.02550635315647254	2.4874241660911123
GOTERM_BP_DIRECT	GO:0051301~cell division	14	5.166051660516605	0.002063595436115378	1455076_A_AT, 1451358_A_AT, 1417926_AT, 1437855_AT, 1416575_AT, 1421963_A_AT, 1423847_AT, 1417910_AT, 1422513_AT, 1430811_A_AT, 1416091_AT, 1418919_AT, 1452315_AT, 1421546_A_AT, 1419211_S_AT, 1416092_A_AT, 1452314_AT, 1417911_AT, 1417299_AT, 1429270_A_AT, 1435306_A_AT	249	374	18082	2.7183385950217986	0.9646461233969301	0.2620282602296734	3.404414764258057
UP_KEYWORDS	Apoptosis	15	5.535055350553505	0.002097245073417483	1434748_AT, 1425796_A_AT, 1451506_AT, 1423006_AT, 1417040_A_AT, 1418203_AT, 1451507_AT, 1421027_A_AT, 1424852_AT, 1449002_AT, 1434370_S_AT, 1422308_A_AT, 1421028_A_AT, 1420412_AT, 1451453_AT, 1424524_AT, 1449033_AT, 1421841_AT, 1448756_AT, 1424652_AT	268	489	22680	2.5959161248969873	0.393268226532702	0.025955550905038205	2.6699761581863823
GOTERM_BP_DIRECT	GO:0002548~monocyte chemotaxis	5	1.8450184501845017	0.0021420646263145132	1419282_AT, 1422029_AT, 1426808_AT, 1419561_AT, 1421578_AT	249	40	18082	9.07730923694779	0.9688698328004127	0.25108627845421705	3.5316927950452826
GOTERM_CC_DIRECT	GO:0005856~cytoskeleton	28	10.33210332103321	0.002198486174219116	1456174_X_AT, 1450692_AT, 1418687_AT, 1425028_A_AT, 1419738_A_AT, 1426754_X_AT, 1426580_AT, 1421963_A_AT, 1422513_AT, 1416091_AT, 1450917_AT, 1449577_X_AT, 1452314_AT, 1416514_A_AT, 1416431_AT, 1417299_AT, 1435306_A_AT, 1451358_A_AT, 1451469_AT, 1428329_A_AT, 1436993_X_AT, 1434748_AT, 1437855_AT, 1451287_S_AT, 1450976_AT, 1452115_A_AT, 1448932_AT, 1427239_AT, 1418209_A_AT, 1418155_AT, 1455019_X_A…	265	1113	19662	1.8665717337130652	0.45165325470054085	0.0723547849412407	2.8571369653707657
INTERPRO	IPR018525:Mini-chromosome maintenance, conserved site	3	1.107011070110701	0.0022685481760474783	1438852_X_AT, 1448777_AT, 1420028_S_AT, 1416251_AT, 1426653_AT, 1420029_AT, 1426652_AT, 1449705_X_AT, 1434079_S_AT	259	6	20594	39.75675675675675	0.7209522539651156	0.273192115852567	3.2695911921537757
INTERPRO	IPR001978:Troponin	3	1.107011070110701	0.0022685481760474783	1418726_A_AT, 1416889_AT, 1424967_X_AT, 1438608_AT, 1438609_X_AT, 1450118_A_AT	259	6	20594	39.75675675675675	0.7209522539651156	0.273192115852567	3.2695911921537757
GOTERM_BP_DIRECT	GO:0045669~positive regulation of osteoblast differentiation	6	2.214022140221402	0.002405918155489515	1423260_AT, 1420891_AT, 1419603_AT, 1451506_AT, 1424208_AT, 1449863_A_AT, 1451507_AT, 1421073_A_AT, 1421027_A_AT, 1424852_AT, 1423259_AT, 1421028_A_AT, 1450928_AT	249	68	18082	6.407512402551382	0.9797067294910009	0.25903735982184506	3.9585108789493506
GOTERM_BP_DIRECT	GO:0030593~neutrophil chemotaxis	6	2.214022140221402	0.0025653773865293075	1419282_AT, 1422029_AT, 1426808_AT, 1419561_AT, 1421578_AT, 1448756_AT	249	69	18082	6.314649903963681	0.9843316714510032	0.2568558766237896	4.215595770823189
GOTERM_BP_DIRECT	GO:0043433~negative regulation of sequence-specific DNA binding transcription factor activity	6	2.214022140221402	0.0025653773865293075	1417395_AT, 1423006_AT, 1425895_A_AT, 1448145_AT, 1456714_AT, 1448146_AT, 1416630_AT, 1427527_A_AT, 1417394_AT, 1422324_A_AT	249	69	18082	6.314649903963681	0.9843316714510032	0.2568558766237896	4.215595770823189
GOTERM_MF_DIRECT	GO:0003677~DNA binding	40	14.760147601476014	0.0028103291597457386	1417487_AT, 1450692_AT, 1454946_AT, 1416251_AT, 1416184_S_AT, 1460364_AT, 1426653_AT, 1417748_X_AT, 1460715_X_AT, 1448650_A_AT, 1453614_A_AT, 1451776_S_AT, 1420243_AT, 1419051_AT, 1421028_A_AT, 1438852_X_AT, 1420028_S_AT, 1417488_AT, 1415811_AT, 1421337_AT, 1415899_AT, 1418317_AT, 1448878_AT, 1433471_AT, 1451899_A_AT, 1422735_AT, 1460403_AT, 1437313_X_AT, 1451506_AT, 1448833_AT, 1428816_A_AT, 141…	235	1847	17446	1.6077595641004965	0.7035187668525857	0.11447725471658421	3.8915796788570933
GOTERM_CC_DIRECT	GO:0031430~M band	4	1.4760147601476015	0.0030511747043268636	1434369_A_AT, 1427312_AT, 1416455_A_AT, 1418095_AT, 1435837_AT, 1450917_AT	265	22	19662	13.490222984562607	0.5657974091739169	0.08852743481441061	3.9448362213344246
UP_KEYWORDS	Actin-binding	10	3.6900369003690034	0.0031174112791967227	1436993_X_AT, 1417219_S_AT, 1451287_S_AT, 1425028_A_AT, 1438608_AT, 1419738_A_AT, 1436682_AT, 1418209_A_AT, 1455946_X_AT, 1451846_AT, 1438609_X_AT, 1426024_A_AT, 1418155_AT, 1436902_X_AT, 1437185_S_AT, 1416889_AT, 1449577_X_AT, 1416514_A_AT, 1421253_AT, 1419739_AT, 1418210_AT	268	252	22680	3.3582089552238803	0.5243641629032392	0.03647335611598945	3.9448214177315366
GOTERM_BP_DIRECT	GO:0008284~positive regulation of cell proliferation	17	6.273062730627306	0.0034266543882888758	1423260_AT, 1449548_AT, 1425796_A_AT, 1419638_AT, 1424208_AT, 1452334_AT, 1417748_X_AT, 1416211_A_AT, 1421134_AT, 1423259_AT, 1449549_AT, 1437138_AT, 1427161_AT, 1418349_AT, 1426808_AT, 1421841_AT, 1415894_AT, 1422324_A_AT, 1448136_AT, 1418930_AT, 1420891_AT, 1448833_AT, 1421073_A_AT, 1459211_AT, 1418350_AT, 1460227_AT, 1446086_S_AT, 1448254_AT, 1450928_AT, 1419086_AT, 1427527_A_AT, 1419639_AT, 1…	249	542	18082	2.2777012107470473	0.9961274721829707	0.3094428339230685	5.593021839642576
GOTERM_BP_DIRECT	GO:0002062~chondrocyte differentiation	5	1.8450184501845017	0.003587542270791229	1428329_A_AT, 1456250_X_AT, 1451506_AT, 1420559_A_AT, 1437463_X_AT, 1451507_AT, 1421027_A_AT, 1415871_AT, 1424852_AT, 1459211_AT, 1448123_S_AT, 1421028_A_AT, 1446086_S_AT	249	46	18082	7.893312379954601	0.9970177599491179	0.3047213199996538	5.8482535122869495
GOTERM_BP_DIRECT	GO:0051384~response to glucocorticoid	6	2.214022140221402	0.0036873124049673902	1421134_AT, 1423017_A_AT, 1420891_AT, 1425663_AT, 1451798_AT, 1437279_X_AT, 1415944_AT, 1427633_A_AT, 1448158_AT, 1422428_AT, 1415943_AT	249	75	18082	5.809477911646587	0.9974638243182904	0.29643428706870634	6.006202213584599
GOTERM_BP_DIRECT	GO:0010629~negative regulation of gene expression	11	4.059040590405904	0.0037081720610853686	1437313_X_AT, 1425796_A_AT, 1434369_A_AT, 1451506_AT, 1448145_AT, 1448146_AT, 1435837_AT, 1451507_AT, 1417394_AT, 1421027_A_AT, 1452534_A_AT, 1424852_AT, 1425837_A_AT, 1421028_A_AT, 1417395_AT, 1456714_AT, 1425895_A_AT, 1416455_A_AT, 1419561_AT, 1416630_AT, 1421841_AT, 1448194_A_AT	249	265	18082	3.0143517466090777	0.997548301326868	0.28390540785750495	6.039194169669148
UP_KEYWORDS	Mitosis	10	3.6900369003690034	0.0037315488910950666	1455076_A_AT, 1417926_AT, 1421963_A_AT, 1423847_AT, 1417910_AT, 1422513_AT, 1430811_A_AT, 1418919_AT, 1452315_AT, 1419211_S_AT, 1452314_AT, 1417911_AT, 1417299_AT, 1435306_A_AT	268	259	22680	3.2674465510286406	0.5892496952761717	0.041484925587019994	4.704829476651096
GOTERM_MF_DIRECT	GO:0003700~transcription factor activity, sequence-specific DNA binding	23	8.487084870848708	0.0039175600023645535	1417487_AT, 1454946_AT, 1418220_AT, 1460364_AT, 1418926_AT, 1417748_X_AT, 1460715_X_AT, 1451507_AT, 1453614_A_AT, 1424852_AT, 1420243_AT, 1419051_AT, 1421028_A_AT, 1421338_AT, 1437138_AT, 1425895_A_AT, 1417488_AT, 1454240_AT, 1416630_AT, 1421337_AT, 1415899_AT, 1417520_AT, 1433471_AT, 1451899_A_AT, 1422735_AT, 1437313_X_AT, 1460714_AT, 1451506_AT, 1448833_AT, 1419052_AT, 1428816_A_AT, 1417394_AT,…	235	883	17446	1.9337268981470326	0.8165310097211907	0.14286120554681525	5.385796061431247
GOTERM_BP_DIRECT	GO:0006270~DNA replication initiation	4	1.4760147601476015	0.004169340939259662	1438852_X_AT, 1448777_AT, 1416575_AT, 1420028_S_AT, 1416251_AT, 1426653_AT, 1420029_AT, 1426652_AT, 1449705_X_AT, 1434079_S_AT	249	24	18082	12.103078982597054	0.9988408821363552	0.2993834372286617	6.765810379591364
KEGG_PATHWAY	mmu04550:Signaling pathways regulating pluripotency of stem cells	8	2.952029520295203	0.004208188085533567	1423259_AT, 1423260_AT, 1417395_AT, 1425796_A_AT, 1420891_AT, 1425895_A_AT, 1416630_AT, 1450928_AT, 1449863_A_AT, 1421841_AT, 1460657_AT, 1417394_AT	115	138	7720	3.8916194076874606	0.5178753869820742	0.30564806256630517	5.0290782922401185
UP_KEYWORDS	Calcium	20	7.380073800738007	0.004371735159351144	1419466_AT, 1438608_AT, 1449827_AT, 1448371_AT, 1438609_X_AT, 1421375_A_AT, 1419465_AT, 1415894_AT, 1422324_A_AT, 1418815_AT, 1422130_AT, 1448136_AT, 1418925_AT, 1451287_S_AT, 1434877_AT, 1423407_A_AT, 1424542_AT, 1420338_AT, 1422760_AT, 1420442_AT, 1417653_AT, 1419615_AT, 1450716_AT, 1416889_AT, 1449244_AT, 1427527_A_AT, 1448756_AT	268	827	22680	2.04659892797199	0.647517376998217	0.04629216496050914	5.491165486679927
INTERPRO	IPR013787:S100/CaBP-9k-type, calcium binding, subdomain	4	1.4760147601476015	0.004551641389923251	1424542_AT, 1421375_A_AT, 1456642_X_AT, 1416762_AT, 1448756_AT	259	27	20594	11.77977977977978	0.9229932183278103	0.4011669040272112	6.459367465738975
GOTERM_BP_DIRECT	GO:0001649~osteoblast differentiation	7	2.5830258302583027	0.004671591517252481	1428329_A_AT, 1421028_A_AT, 1446086_S_AT, 1451506_AT, 1419561_AT, 1420559_A_AT, 1449863_A_AT, 1415899_AT, 1451507_AT, 1421027_A_AT, 1459211_AT, 1424852_AT	249	113	18082	4.4984895333546575	0.9994875696107367	0.31532929853866365	7.551142267435007
GOTERM_BP_DIRECT	GO:0002009~morphogenesis of an epithelium	4	1.4760147601476015	0.004690397728209487	1422588_AT, 1446086_S_AT, 1425796_A_AT, 1448932_AT, 1421841_AT, 1459211_AT	249	25	18082	11.618955823293172	0.9995029983622575	0.3038806504600986	7.580426970857667
GOTERM_MF_DIRECT	GO:0050786~RAGE receptor binding	3	1.107011070110701	0.004755747915145789	1437313_X_AT, 1424542_AT, 1452534_A_AT, 1448756_AT	235	8	17446	27.839361702127658	0.8724674873227416	0.15769687938298294	6.50255139999667
GOTERM_CC_DIRECT	GO:0005861~troponin complex	3	1.107011070110701	0.0047675334797255536	1418726_A_AT, 1416889_AT, 1424967_X_AT, 1438608_AT, 1438609_X_AT, 1450118_A_AT	265	8	19662	27.823584905660375	0.728732292770975	0.12231270920677317	6.1001979674502715
GOTERM_MF_DIRECT	GO:0043236~laminin binding	4	1.4760147601476015	0.004931869791846091	1417389_AT, 1417942_AT, 1426808_AT, 1448613_AT	235	26	17446	11.421276595744681	0.8818545669307845	0.151508576579081	6.735643971745098
GOTERM_BP_DIRECT	GO:0051591~response to cAMP	5	1.8450184501845017	0.0052090890194326726	1417487_AT, 1421134_AT, 1417488_AT, 1437279_X_AT, 1415944_AT, 1415899_AT, 1448602_AT, 1448158_AT, 1415943_AT	249	51	18082	7.119458225057091	0.9997861711145832	0.318940845193072	8.384694244326063
UP_SEQ_FEATURE	domain:MCM	3	1.107011070110701	0.005243983159965947	1438852_X_AT, 1448777_AT, 1420028_S_AT, 1416251_AT, 1426653_AT, 1420029_AT, 1426652_AT, 1449705_X_AT, 1434079_S_AT	255	8	18012	26.488235294117647	0.9896861698919376	0.898442971153827	7.835603463750285
INTERPRO	IPR001208:Mini-chromosome maintenance, DNA-dependent ATPase	3	1.107011070110701	0.005310935838622598	1438852_X_AT, 1448777_AT, 1420028_S_AT, 1416251_AT, 1426653_AT, 1420029_AT, 1426652_AT, 1449705_X_AT, 1434079_S_AT	259	9	20594	26.504504504504503	0.9498481568885822	0.3927309468961324	7.498295145145139
UP_KEYWORDS	Signal	72	26.56826568265683	0.005510753555612183	1449548_AT, 1454783_AT, 1423017_A_AT, 1425796_A_AT, 1416749_AT, 1417185_AT, 1427165_AT, 1421134_AT, 1419088_AT, 1418285_AT, 1449549_AT, 1427633_A_AT, 1415894_AT, 1434877_AT, 1451591_A_AT, 1417812_A_AT, 1423407_A_AT, 1419254_AT, 1450791_AT, 1426301_AT, 1415871_AT, 1415943_AT, 1448123_S_AT, 1450716_AT, 1460227_AT, 1426794_AT, 1417389_AT, 1415857_AT, 1419728_AT, 1452590_A_AT, 1415944_AT, 1449244_AT,…	268	4543	22680	1.3412138076949611	0.7315757474311698	0.05557785238779034	6.875433105845641
GOTERM_BP_DIRECT	GO:0042476~odontogenesis	4	1.4760147601476015	0.005846105181964921	1450460_AT, 1422008_A_AT, 1437279_X_AT, 1415944_AT, 1416630_AT, 1460657_AT, 1448158_AT, 1422007_AT, 1415943_AT	249	27	18082	10.758292428975158	0.9999241502060078	0.33798537649231875	9.363428162775412
GOTERM_CC_DIRECT	GO:0048471~perinuclear region of cytoplasm	19	7.011070110701106	0.0059011425826201586	1456174_X_AT, 1417625_S_AT, 1431843_A_AT, 1423026_AT, 1425796_A_AT, 1426754_X_AT, 1452334_AT, 1426024_A_AT, 1426653_AT, 1416211_A_AT, 1425837_A_AT, 1419153_AT, 1427161_AT, 1420028_S_AT, 1421375_A_AT, 1427312_AT, 1421841_AT, 1419152_AT, 1420029_AT, 1449705_X_AT, 1437313_X_AT, 1450976_AT, 1424542_AT, 1450791_AT, 1455019_X_AT, 1423413_AT, 1452534_A_AT, 1434370_S_AT, 1450977_S_AT, 1416997_A_AT, 14482…	265	692	19662	2.0371796270040354	0.8012652214114032	0.13661059303905987	7.499154902561623
GOTERM_BP_DIRECT	GO:0032496~response to lipopolysaccharide	9	3.3210332103321036	0.005929282194075317	1437313_X_AT, 1425837_A_AT, 1418930_AT, 1417163_AT, 1419728_AT, 1424208_AT, 1450791_AT, 1415899_AT, 1449033_AT, 1417164_AT, 1452534_A_AT, 1421073_A_AT	249	197	18082	3.317595254112898	0.9999337538385327	0.33029784471509394	9.490496046571916
GOTERM_CC_DIRECT	GO:0042555~MCM complex	3	1.107011070110701	0.006075583015370875	1438852_X_AT, 1448777_AT, 1420028_S_AT, 1416251_AT, 1426653_AT, 1420029_AT, 1426652_AT, 1449705_X_AT, 1434079_S_AT	265	9	19662	24.732075471698113	0.8105619554577864	0.12945959425054365	7.71270924974139
GOTERM_CC_DIRECT	GO:0031012~extracellular matrix	11	4.059040590405904	0.006566518381439717	1456250_X_AT, 1423407_A_AT, 1438251_X_AT, 1426754_X_AT, 1416749_AT, 1419089_AT, 1437463_X_AT, 1448433_A_AT, 1455019_X_AT, 1415871_AT, 1448123_S_AT, 1450716_AT, 1460227_AT, 1449335_AT, 1419088_AT, 1426808_AT, 1426755_AT, 1449334_AT, 1452181_AT, 1448613_AT, 1437165_A_AT, 1448756_AT	265	294	19662	2.776049287639584	0.8344647602006039	0.12920755800527084	8.311281717931763
UP_SEQ_FEATURE	mutagenesis site	21	7.7490774907749085	0.006680740669789364	1456212_X_AT, 1448777_AT, 1423006_AT, 1418589_A_AT, 1426580_AT, 1451507_AT, 1451776_S_AT, 1424852_AT, 1421028_A_AT, 1427312_AT, 1415811_AT, 1452732_AT, 1415894_AT, 1434079_S_AT, 1448136_AT, 1418827_AT, 1415810_AT, 1417923_AT, 1452115_A_AT, 1451506_AT, 1417040_A_AT, 1418203_AT, 1421027_A_AT, 1449002_AT, 1419615_AT, 1427707_A_AT, 1416576_AT, 1450716_AT, 1455899_X_AT, 1418828_AT, 1416916_AT, 1422428…	255	772	18012	1.9214263943919536	0.9970670494186193	0.8568576151859054	9.879929056901338
UP_KEYWORDS	Transcription regulation	34	12.546125461254611	0.007402990898252799	1423260_AT, 1454946_AT, 1416184_S_AT, 1460364_AT, 1417748_X_AT, 1460715_X_AT, 1453614_A_AT, 1451776_S_AT, 1420243_AT, 1418865_AT, 1423259_AT, 1419051_AT, 1421028_A_AT, 1415811_AT, 1421337_AT, 1415899_AT, 1418317_AT, 1448878_AT, 1433471_AT, 1451899_A_AT, 1422735_AT, 1460403_AT, 1437313_X_AT, 1419603_AT, 1451506_AT, 1448833_AT, 1422760_AT, 1428816_A_AT, 1417394_AT, 1452534_A_AT, 1421027_A_AT, 14592…	268	1799	22680	1.5993960160288057	0.829405504326048	0.07103673135009336	9.13382292494992
SMART	SM01394:SM01394	4	1.4760147601476015	0.007492660967339877	1424542_AT, 1421375_A_AT, 1456642_X_AT, 1416762_AT, 1448756_AT	164	26	10425	9.779549718574108	0.6811940082141579	0.4353709254866146	8.608476095893314
UP_KEYWORDS	Metal-binding	56	20.66420664206642	0.007780025467528555	1454268_A_AT, 1422862_AT, 1438608_AT, 1449827_AT, 1423006_AT, 1424162_AT, 1448371_AT, 1448650_A_AT, 1420243_AT, 1418865_AT, 1438172_X_AT, 1419051_AT, 1419088_AT, 1438601_AT, 1426039_A_AT, 1417951_AT, 1416455_A_AT, 1415811_AT, 1421253_AT, 1427633_A_AT, 1418317_AT, 1415894_AT, 1417299_AT, 1418815_AT, 1451358_A_AT, 1418827_AT, 1451287_S_AT, 1434877_AT, 1417923_AT, 1420338_AT, 1451846_AT, 1422760_AT,…	268	3395	22680	1.3959070626250192	0.8441539420075876	0.07165835561268286	9.577733697375567
SMART	SM00350:MCM	3	1.107011070110701	0.008138487580148438	1438852_X_AT, 1448777_AT, 1420028_S_AT, 1416251_AT, 1426653_AT, 1420029_AT, 1426652_AT, 1449705_X_AT, 1434079_S_AT	164	9	10425	21.1890243902439	0.7112261578873251	0.3390236045663412	9.31772278266373
GOTERM_BP_DIRECT	GO:0043588~skin development	5	1.8450184501845017	0.0082103307102493	1419051_AT, 1448612_AT, 1419052_AT, 1416715_AT, 1452732_AT, 1460657_AT	249	58	18082	6.260213266860546	0.9999983897961079	0.4134902516729655	12.91061814282476
GOTERM_BP_DIRECT	GO:0042060~wound healing	6	2.214022140221402	0.009517357286286492	1418925_AT, 1460227_AT, 1420338_AT, 1424890_AT, 1422029_AT, 1437279_X_AT, 1415944_AT, 1448158_AT, 1415943_AT	249	94	18082	4.635221738015893	0.9999998093509772	0.44849750188432325	14.815170042453207
KEGG_PATHWAY	mmu04060:Cytokine-cytokine receptor interaction	10	3.6900369003690034	0.010099831838004137	1417625_S_AT, 1418930_AT, 1454783_AT, 1419529_AT, 1421578_AT, 1451775_S_AT, 1427165_AT, 1420412_AT, 1427164_AT, 1419282_AT, 1422029_AT, 1425625_AT, 1419561_AT, 1449033_AT	115	245	7720	2.740017746228926	0.8272922369731741	0.44310846086975475	11.680422576706452
GOTERM_MF_DIRECT	GO:0003690~double-stranded DNA binding	7	2.5830258302583027	0.010122001671654847	1437313_X_AT, 1423026_AT, 1417395_AT, 1419603_AT, 1435331_AT, 1418926_AT, 1415899_AT, 1435330_AT, 1417394_AT, 1452534_A_AT, 1420243_AT	235	136	17446	3.821088861076346	0.98766094029529	0.26942803141970273	13.367070743534292
GOTERM_BP_DIRECT	GO:0007507~heart development	10	3.6900369003690034	0.01014435340114262	1424967_X_AT, 1449827_AT, 1451506_AT, 1452334_AT, 1451507_AT, 1428816_A_AT, 1416211_A_AT, 1421027_A_AT, 1451776_S_AT, 1459211_AT, 1424852_AT, 1450333_A_AT, 1421028_A_AT, 1446086_S_AT, 1418726_A_AT, 1427161_AT, 1425895_A_AT, 1448254_AT, 1416630_AT	249	261	18082	2.782317007493576	0.9999999315651504	0.45719992297444845	15.714840109651574
UP_SEQ_FEATURE	region of interest:Coil 2	5	1.8450184501845017	0.01015638950484958	1423935_X_AT, 1422588_AT, 1460347_AT, 1448932_AT, 1419619_AT, 1455573_AT, 1423952_A_AT	255	60	18012	5.886274509803921	0.9998610277451325	0.8914244529918598	14.65125097406943
UP_SEQ_FEATURE	region of interest:Linker 12	5	1.8450184501845017	0.01015638950484958	1423935_X_AT, 1422588_AT, 1460347_AT, 1448932_AT, 1419619_AT, 1455573_AT, 1423952_A_AT	255	60	18012	5.886274509803921	0.9998610277451325	0.8914244529918598	14.65125097406943
UP_SEQ_FEATURE	site:Stutter	4	1.4760147601476015	0.010165701313522655	1423935_X_AT, 1422588_AT, 1460347_AT, 1419619_AT, 1455573_AT, 1423952_A_AT	255	32	18012	8.829411764705881	0.9998621605127989	0.8310046597965225	14.663710538053042
GOTERM_BP_DIRECT	GO:0045944~positive regulation of transcription from RNA polymerase II promoter	24	8.856088560885608	0.010207203150365916	1417487_AT, 1423260_AT, 1454946_AT, 1418220_AT, 1419529_AT, 1416184_S_AT, 1448146_AT, 1417748_X_AT, 1418926_AT, 1420559_A_AT, 1451507_AT, 1424852_AT, 1420243_AT, 1423259_AT, 1421028_A_AT, 1421338_AT, 1437138_AT, 1456714_AT, 1417488_AT, 1421337_AT, 1415899_AT, 1418317_AT, 1460403_AT, 1437313_X_AT, 1434748_AT, 1451506_AT, 1448145_AT, 1448833_AT, 1449863_A_AT, 1428816_A_AT, 1417394_AT, 1421027_A_AT,…	249	995	18082	1.7516013803959558	0.9999999382467951	0.44725661526396454	15.804528139869722
GOTERM_BP_DIRECT	GO:0048247~lymphocyte chemotaxis	4	1.4760147601476015	0.010267503376258577	1419282_AT, 1422029_AT, 1419561_AT, 1421578_AT	249	33	18082	8.802239260070584	0.9999999440437037	0.4377547096577108	15.890493577082832
UP_SEQ_FEATURE	disulfide bond	50	18.45018450184502	0.010558297164960963	1449548_AT, 1425796_A_AT, 1454783_AT, 1423017_A_AT, 1449827_AT, 1419638_AT, 1417185_AT, 1419832_S_AT, 1416211_A_AT, 1427165_AT, 1421134_AT, 1418285_AT, 1419088_AT, 1449549_AT, 1418349_AT, 1419282_AT, 1427633_A_AT, 1415894_AT, 1456250_X_AT, 1426300_AT, 1451591_A_AT, 1423323_AT, 1434877_AT, 1417812_A_AT, 1423407_A_AT, 1416930_AT, 1450791_AT, 1426301_AT, 1421073_A_AT, 1415871_AT, 1448123_S_AT, 14507…	255	2510	18012	1.4070775720646824	0.9999023924163787	0.7854242725272573	15.187473514794958
UP_SEQ_FEATURE	lipid moiety-binding region:GPI-anchor amidated serine	5	1.8450184501845017	0.010751490783298193	1460238_AT, 1417389_AT, 1449454_AT, 1417942_AT, 1416930_AT, 1449453_AT	255	61	18012	5.789778206364513	0.9999176427412377	0.7390671003772399	15.444107965734588
GOTERM_MF_DIRECT	GO:0005523~tropomyosin binding	3	1.107011070110701	0.010820805704265695	1418726_A_AT, 1424967_X_AT, 1421375_A_AT, 1450118_A_AT	235	12	17446	18.559574468085106	0.9909052996240225	0.2689968870487359	14.225683891483321
GOTERM_BP_DIRECT	GO:0050729~positive regulation of inflammatory response	5	1.8450184501845017	0.010932825096601172	1419282_AT, 1424208_AT, 1419561_AT, 1421578_AT, 1421073_A_AT, 1448756_AT	249	63	18082	5.763370944093836	0.9999999811493547	0.44727275278557777	16.833528839173127
GOTERM_CC_DIRECT	GO:0005654~nucleoplasm	39	14.391143911439114	0.01101886090012048	1450692_AT, 1454946_AT, 1416251_AT, 1452227_AT, 1424162_AT, 1421963_A_AT, 1460364_AT, 1452334_AT, 1417748_X_AT, 1426653_AT, 1448650_A_AT, 1420243_AT, 1416253_AT, 1449586_AT, 1421028_A_AT, 1438852_X_AT, 1420028_S_AT, 1415811_AT, 1421337_AT, 1415899_AT, 1448982_AT, 1451899_A_AT, 1460403_AT, 1451358_A_AT, 1419603_AT, 1451506_AT, 1448833_AT, 1428816_A_AT, 1417394_AT, 1421027_A_AT, 1418919_AT, 1437175…	265	1935	19662	1.4954278192189556	0.9514346504092827	0.19431332702868354	13.578317592764721
GOTERM_CC_DIRECT	GO:0009986~cell surface	17	6.273062730627306	0.011246806836585667	1417625_S_AT, 1425796_A_AT, 1434369_A_AT, 1426754_X_AT, 1448158_AT, 1416211_A_AT, 1421134_AT, 1460238_AT, 1418349_AT, 1426808_AT, 1416455_A_AT, 1421841_AT, 1418030_AT, 1455812_X_AT, 1418051_AT, 1420891_AT, 1416930_AT, 1435837_AT, 1448918_AT, 1455019_X_AT, 1415806_AT, 1415943_AT, 1418350_AT, 1448254_AT, 1437279_X_AT, 1426755_AT, 1452181_AT, 1415944_AT, 1419086_AT	265	629	19662	2.005303416624171	0.9543966820021849	0.18604618544611162	13.840296517884799
UP_KEYWORDS	Transcription	34	12.546125461254611	0.011734920536355876	1423260_AT, 1454946_AT, 1416184_S_AT, 1460364_AT, 1417748_X_AT, 1460715_X_AT, 1453614_A_AT, 1451776_S_AT, 1420243_AT, 1418865_AT, 1423259_AT, 1419051_AT, 1421028_A_AT, 1415811_AT, 1421337_AT, 1415899_AT, 1418317_AT, 1448878_AT, 1433471_AT, 1451899_A_AT, 1422735_AT, 1460403_AT, 1437313_X_AT, 1419603_AT, 1451506_AT, 1448833_AT, 1422760_AT, 1428816_A_AT, 1417394_AT, 1452534_A_AT, 1421027_A_AT, 14592…	268	1859	22680	1.5477748428379887	0.9397605438704385	0.10242169315452165	14.115099106501262
UP_KEYWORDS	Intermediate filament	5	1.8450184501845017	0.011881192893943177	1423935_X_AT, 1422588_AT, 1460347_AT, 1448932_AT, 1419619_AT, 1455573_AT, 1423952_A_AT	268	75	22680	5.641791044776119	0.9418457623855016	0.0999974201982774	14.278814394477502
GOTERM_BP_DIRECT	GO:0031069~hair follicle morphogenesis	4	1.4760147601476015	0.012072797586828643	1421365_AT, 1449340_AT, 1460250_AT, 1460657_AT, 1422735_AT	249	35	18082	8.299254159495122	0.9999999970828477	0.46951134541270056	18.426266038166638
GOTERM_BP_DIRECT	GO:0030282~bone mineralization	4	1.4760147601476015	0.012072797586828643	1425796_A_AT, 1420338_AT, 1448254_AT, 1421841_AT, 1427527_A_AT, 1416211_A_AT, 1422324_A_AT	249	35	18082	8.299254159495122	0.9999999970828477	0.46951134541270056	18.426266038166638
GOTERM_BP_DIRECT	GO:0006915~apoptotic process	16	5.904059040590406	0.012085601694796716	1434748_AT, 1425796_A_AT, 1451506_AT, 1423006_AT, 1417040_A_AT, 1418203_AT, 1451507_AT, 1421027_A_AT, 1424852_AT, 1449002_AT, 1418865_AT, 1434370_S_AT, 1422308_A_AT, 1421028_A_AT, 1420412_AT, 1451453_AT, 1424524_AT, 1449033_AT, 1421841_AT, 1448756_AT, 1424652_AT	249	570	18082	2.038413302332135	0.9999999971433844	0.45925144361494097	18.443991575903695
GOTERM_MF_DIRECT	GO:0003824~catalytic activity	14	5.166051660516605	0.012863418991352552	1448136_AT, 1417923_AT, 1419254_AT, 1425127_AT, 1417614_AT, 1417889_AT, 1450107_A_AT, 1418373_AT, 1425559_A_AT, 1420577_AT, 1428722_AT, 1422643_AT, 1448602_AT, 1415894_AT, 1422428_AT, 1419253_AT, 1417924_AT	235	479	17446	2.1698041131790524	0.9962763372440703	0.2950056340106496	16.69030569247717
GOTERM_BP_DIRECT	GO:0045893~positive regulation of transcription, DNA-templated	16	5.904059040590406	0.013503873555139972	1419150_AT, 1418220_AT, 1438608_AT, 1423006_AT, 1416184_S_AT, 1417748_X_AT, 1438609_X_AT, 1451507_AT, 1453614_A_AT, 1424852_AT, 1421028_A_AT, 1437138_AT, 1421338_AT, 1454240_AT, 1421337_AT, 1417520_AT, 1418317_AT, 1417911_AT, 1437313_X_AT, 1451506_AT, 1448833_AT, 1417910_AT, 1449863_A_AT, 1417394_AT, 1421027_A_AT, 1452534_A_AT, 1459211_AT, 1446086_S_AT, 1417395_AT, 1416889_AT, 1416916_AT, 1448834…	249	576	18082	2.017179830432842	0.9999999997205322	0.4865538485418158	20.38513104941907
UP_SEQ_FEATURE	region of interest:Coil 1A	5	1.8450184501845017	0.014063500799839016	1423935_X_AT, 1422588_AT, 1460347_AT, 1448932_AT, 1419619_AT, 1455573_AT, 1423952_A_AT	255	66	18012	5.351158645276293	0.9999955477284528	0.7856750626002593	19.732293111628152
UP_SEQ_FEATURE	region of interest:Coil 1B	5	1.8450184501845017	0.014063500799839016	1423935_X_AT, 1422588_AT, 1460347_AT, 1448932_AT, 1419619_AT, 1455573_AT, 1423952_A_AT	255	66	18012	5.351158645276293	0.9999955477284528	0.7856750626002593	19.732293111628152
UP_SEQ_FEATURE	region of interest:Linker 1	5	1.8450184501845017	0.014063500799839016	1423935_X_AT, 1422588_AT, 1460347_AT, 1448932_AT, 1419619_AT, 1455573_AT, 1423952_A_AT	255	66	18012	5.351158645276293	0.9999955477284528	0.7856750626002593	19.732293111628152
GOTERM_CC_DIRECT	GO:0000922~spindle pole	6	2.214022140221402	0.01420265367634384	1452315_AT, 1434748_AT, 1427161_AT, 1452314_AT, 1452334_AT, 1421963_A_AT, 1417299_AT, 1435306_A_AT, 1418919_AT	265	106	19662	4.199786400854396	0.9798615048937674	0.216567311566913	17.17166390163606
GOTERM_MF_DIRECT	GO:0046983~protein dimerization activity	8	2.952029520295203	0.014439363709709463	1419150_AT, 1423259_AT, 1423260_AT, 1418925_AT, 1421028_A_AT, 1451506_AT, 1425895_A_AT, 1422970_AT, 1417040_A_AT, 1416630_AT, 1450928_AT, 1451507_AT, 1448878_AT, 1421027_A_AT, 1424852_AT	235	190	17446	3.1258230683090704	0.9981327310277692	0.30899250543891554	18.546701037790935
GOTERM_BP_DIRECT	GO:0007067~mitotic nuclear division	10	3.6900369003690034	0.01453041828738539	1455076_A_AT, 1417926_AT, 1421963_A_AT, 1423847_AT, 1417910_AT, 1422513_AT, 1430811_A_AT, 1418919_AT, 1452315_AT, 1419211_S_AT, 1452314_AT, 1417911_AT, 1417299_AT, 1435306_A_AT	249	277	18082	2.621605555797196	0.9999999999481516	0.5016984635280806	21.762932105503197
KEGG_PATHWAY	mmu03030:DNA replication	4	1.4760147601476015	0.014561450229536987	1438852_X_AT, 1448777_AT, 1420028_S_AT, 1416251_AT, 1426653_AT, 1448650_A_AT, 1420029_AT, 1426652_AT, 1449705_X_AT, 1434079_S_AT	115	35	7720	7.672049689440994	0.920948204754629	0.4697533489402238	16.42968024555834
UP_SEQ_FEATURE	region of interest:Rod	5	1.8450184501845017	0.01479505531968668	1423935_X_AT, 1422588_AT, 1460347_AT, 1448932_AT, 1419619_AT, 1455573_AT, 1423952_A_AT	255	67	18012	5.271290605794556	0.9999976658589543	0.7632792413648031	20.651617278981615
GOTERM_BP_DIRECT	GO:0007275~multicellular organism development	24	8.856088560885608	0.014886399993185931	1419150_AT, 1418687_AT, 1417625_S_AT, 1449548_AT, 1419638_AT, 1418589_A_AT, 1460364_AT, 1426024_A_AT, 1420559_A_AT, 1451507_AT, 1460657_AT, 1451776_S_AT, 1424852_AT, 1421028_A_AT, 1418285_AT, 1449549_AT, 1425895_A_AT, 1416630_AT, 1451899_A_AT, 1451358_A_AT, 1418925_AT, 1451591_A_AT, 1417923_AT, 1420891_AT, 1451506_AT, 1427239_AT, 1418286_A_AT, 1449863_A_AT, 1421027_A_AT, 1459211_AT, 1427707_A_AT,…	249	1029	18082	1.6937253386724744	0.9999999999711027	0.5001017260458306	22.235462468892276
GOTERM_BP_DIRECT	GO:0043525~positive regulation of neuron apoptotic process	5	1.8450184501845017	0.014893104177523878	1454946_AT, 1425796_A_AT, 1417923_AT, 1418203_AT, 1419561_AT, 1421841_AT, 1417924_AT	249	69	18082	5.262208253303067	0.9999999999714192	0.4905363550088626	22.244335806241942
GOTERM_CC_DIRECT	GO:0005813~centrosome	13	4.797047970479705	0.014951418042102736	1456174_X_AT, 1428329_A_AT, 1434748_AT, 1450976_AT, 1416575_AT, 1452115_A_AT, 1426580_AT, 1452334_AT, 1421963_A_AT, 1426653_AT, 1423413_AT, 1418919_AT, 1427707_A_AT, 1427161_AT, 1450977_S_AT, 1420028_S_AT, 1416997_A_AT, 1425895_A_AT, 1420029_AT, 1417299_AT, 1426652_AT, 1449705_X_AT	265	435	19662	2.217358490566038	0.9836341528593018	0.2148772564203364	17.99644550048719
GOTERM_BP_DIRECT	GO:0070374~positive regulation of ERK1 and ERK2 cascade	8	2.952029520295203	0.015235152438890459	1417625_S_AT, 1448931_AT, 1425796_A_AT, 1419282_AT, 1420338_AT, 1422029_AT, 1419561_AT, 1421841_AT, 1421578_AT	249	188	18082	3.0901478253439287	0.9999999999837054	0.48898497795071416	22.695793127652287
INTERPRO	IPR001664:Intermediate filament protein	5	1.8450184501845017	0.015275455396326377	1423935_X_AT, 1422588_AT, 1460347_AT, 1448932_AT, 1419619_AT, 1455573_AT, 1423952_A_AT	259	76	20594	5.231152204836415	0.9998250569056762	0.7094164855731246	20.17324815869952
GOTERM_BP_DIRECT	GO:0006941~striated muscle contraction	3	1.107011070110701	0.015294103245495396	1418373_AT, 1418095_AT, 1420442_AT	249	14	18082	15.561101549053356	0.9999999999852096	0.4812006053787471	22.773350745293463
GOTERM_BP_DIRECT	GO:0048246~macrophage chemotaxis	3	1.107011070110701	0.015294103245495396	1419282_AT, 1426808_AT, 1419561_AT	249	14	18082	15.561101549053356	0.9999999999852096	0.4812006053787471	22.773350745293463
GOTERM_BP_DIRECT	GO:0030336~negative regulation of cell migration	6	2.214022140221402	0.015411915249240198	1417395_AT, 1423017_A_AT, 1448932_AT, 1425663_AT, 1449827_AT, 1451798_AT, 1448254_AT, 1416612_AT, 1416613_AT, 1417394_AT, 1416211_A_AT, 1432081_AT	249	106	18082	4.110479654466924	0.9999999999878129	0.4750095865950288	22.928128903071542
GOTERM_BP_DIRECT	GO:0098609~cell-cell adhesion	8	2.952029520295203	0.015657669812590314	1422862_AT, 1456174_X_AT, 1423323_AT, 1450976_AT, 1450977_S_AT, 1426529_A_AT, 1448612_AT, 1416514_A_AT, 1422944_A_AT, 1423413_AT, 1455812_X_AT, 1439407_X_AT	249	189	18082	3.073797836850045	0.9999999999918625	0.4718439721575376	23.25005604279515
GOTERM_BP_DIRECT	GO:0001501~skeletal system development	6	2.214022140221402	0.01599213789809767	1421365_AT, 1446086_S_AT, 1426808_AT, 1420442_AT, 1427527_A_AT, 1423674_AT, 1422324_A_AT, 1459211_AT	249	107	18082	4.072063956761626	0.9999999999953045	0.47070279346867483	23.68616263587462
UP_SEQ_FEATURE	binding site:AMP	3	1.107011070110701	0.01611990068571151	1418827_AT, 1438172_X_AT, 1418828_AT, 1448602_AT	255	14	18012	15.136134453781512	0.9999992760753256	0.7567967703285837	22.29148904068069
UP_SEQ_FEATURE	region of interest:Head	5	1.8450184501845017	0.016329256306124862	1423935_X_AT, 1422588_AT, 1460347_AT, 1448932_AT, 1419619_AT, 1455573_AT, 1423952_A_AT	255	69	18012	5.1184995737425405	0.9999993984292902	0.7280552947749173	22.54770617833963
UP_KEYWORDS	Activator	15	5.535055350553505	0.01646600308662554	1418220_AT, 1417748_X_AT, 1418926_AT, 1451507_AT, 1453614_A_AT, 1420243_AT, 1424852_AT, 1421028_A_AT, 1421338_AT, 1437138_AT, 1454240_AT, 1421337_AT, 1417520_AT, 1418317_AT, 1433471_AT, 1451506_AT, 1419603_AT, 1448833_AT, 1428816_A_AT, 1449863_A_AT, 1417394_AT, 1421027_A_AT, 1459211_AT, 1418932_AT, 1450333_A_AT, 1417395_AT, 1446086_S_AT, 1416916_AT, 1450461_AT, 1448834_AT	268	624	22680	2.0342996555683124	0.9807747685671494	0.1316202266042057	19.266771383893033
GOTERM_BP_DIRECT	GO:0007623~circadian rhythm	6	2.214022140221402	0.016586744947879203	1418932_AT, 1423259_AT, 1423260_AT, 1425837_A_AT, 1421354_AT, 1425895_A_AT, 1435162_AT, 1416630_AT, 1450928_AT	249	108	18082	4.034359660865685	0.9999999999982342	0.47499278743543727	24.45571136500583
GOTERM_BP_DIRECT	GO:0007155~cell adhesion	14	5.166051660516605	0.016609454411146272	1417625_S_AT, 1449548_AT, 1449827_AT, 1419638_AT, 1437463_X_AT, 1426795_AT, 1449586_AT, 1460238_AT, 1449549_AT, 1416612_AT, 1415856_AT, 1418815_AT, 1418925_AT, 1456250_X_AT, 1426300_AT, 1417812_A_AT, 1426301_AT, 1415871_AT, 1432081_AT, 1448123_S_AT, 1426794_AT, 1424287_AT, 1415857_AT, 1427688_A_AT, 1449244_AT, 1416613_AT, 1419639_AT	249	485	18082	2.0962033701817577	0.9999999999982989	0.46752934082615527	24.48495709406592
GOTERM_BP_DIRECT	GO:0050680~negative regulation of epithelial cell proliferation	5	1.8450184501845017	0.01717205350693604	1428329_A_AT, 1421028_A_AT, 1425796_A_AT, 1451506_AT, 1427239_AT, 1448254_AT, 1451507_AT, 1421841_AT, 1416211_A_AT, 1421027_A_AT, 1424852_AT	249	72	18082	5.042949576082106	0.9999999999993261	0.47109575752651967	25.206094193169125
GOTERM_BP_DIRECT	GO:0002690~positive regulation of leukocyte chemotaxis	3	1.107011070110701	0.017489112078707934	1448931_AT, 1418930_AT, 1419728_AT	249	15	18082	14.523694779116466	0.9999999999996002	0.46974356658007943	25.609640239179488
GOTERM_BP_DIRECT	GO:0001525~angiogenesis	9	3.3210332103321036	0.01758728533512532	1417625_S_AT, 1456250_X_AT, 1449548_AT, 1420891_AT, 1419638_AT, 1437463_X_AT, 1415871_AT, 1432081_AT, 1448123_S_AT, 1418350_AT, 1449549_AT, 1418349_AT, 1424287_AT, 1419282_AT, 1416612_AT, 1448613_AT, 1416613_AT, 1419639_AT	249	239	18082	2.734586883097242	0.9999999999996598	0.4642663416007009	25.73417754590348
GOTERM_BP_DIRECT	GO:0071356~cellular response to tumor necrosis factor	6	2.214022140221402	0.01781965763995129	1454268_A_AT, 1419282_AT, 1422029_AT, 1426024_A_AT, 1419561_AT, 1421578_AT	249	110	18082	3.9610076670317635	0.9999999999997681	0.4615080600392224	26.028171761053265
UP_SEQ_FEATURE	nucleotide phosphate-binding region:ATP	23	8.487084870848708	0.017916186650240563	1450692_AT, 1425796_A_AT, 1448777_AT, 1423006_AT, 1416251_AT, 1426580_AT, 1417273_AT, 1426653_AT, 1425279_AT, 1417614_AT, 1425798_A_AT, 1438852_X_AT, 1438601_AT, 1420028_S_AT, 1452314_AT, 1451453_AT, 1421841_AT, 1417299_AT, 1420029_AT, 1422663_AT, 1418051_AT, 1434079_S_AT, 1435306_A_AT, 1449705_X_AT, 1421354_AT, 1417923_AT, 1452115_A_AT, 1418481_AT, 1452315_AT, 1437175_AT, 1425559_A_AT, 1424287_A…	255	963	18012	1.6870319467350805	0.9999998523473712	0.7303688285209136	24.46430477557069
UP_SEQ_FEATURE	region of interest:Tail	5	1.8450184501845017	0.017959698071375308	1423935_X_AT, 1422588_AT, 1460347_AT, 1448932_AT, 1419619_AT, 1455573_AT, 1423952_A_AT	255	71	18012	4.9743164871582435	0.9999998579305486	0.7026490811255259	24.516224831298217
INTERPRO	IPR009003:Trypsin-like cysteine/serine peptidase domain	7	2.5830258302583027	0.01939615996730539	1422628_AT, 1438251_X_AT, 1460236_AT, 1416749_AT, 1419201_AT, 1420388_AT, 1448982_AT, 1415806_AT	259	168	20594	3.3130630630630633	0.9999834271439466	0.7474050464537068	24.92557452090208
GOTERM_BP_DIRECT	GO:0010811~positive regulation of cell-substrate adhesion	4	1.4760147601476015	0.019747637937839724	1423407_A_AT, 1420338_AT, 1448254_AT, 1426024_A_AT, 1416211_A_AT	249	42	18082	6.916045132912603	0.9999999999999903	0.48947741387890786	28.425562438894648
GOTERM_CC_DIRECT	GO:0015630~microtubule cytoskeleton	7	2.5830258302583027	0.01994161466672363	1456174_X_AT, 1434748_AT, 1437855_AT, 1450976_AT, 1434369_A_AT, 1448777_AT, 1435837_AT, 1416091_AT, 1423413_AT, 1450977_S_AT, 1416092_A_AT, 1416455_A_AT, 1416630_AT, 1448982_AT, 1434079_S_AT	265	158	19662	3.287174588010509	0.9959094469436138	0.26324816892432823	23.302351527956112
GOTERM_BP_DIRECT	GO:0030198~extracellular matrix organization	6	2.214022140221402	0.020463922298381107	1448123_S_AT, 1418220_AT, 1456250_X_AT, 1417812_A_AT, 1416916_AT, 1426808_AT, 1437463_X_AT, 1449033_AT, 1415871_AT	249	114	18082	3.8220249418727543	0.999999999999997	0.49476766037124986	29.297478149621192
GOTERM_MF_DIRECT	GO:0005200~structural constituent of cytoskeleton	5	1.8450184501845017	0.020785457795385025	1418726_A_AT, 1449577_X_AT, 1425028_A_AT, 1424967_X_AT, 1448932_AT, 1419738_A_AT, 1419739_AT, 1416431_AT, 1450917_AT	235	78	17446	4.75886524822695	0.9998853871934508	0.39595609267380105	25.6399946750656
GOTERM_MF_DIRECT	GO:0016702~oxidoreductase activity, acting on single donors with incorporation of molecular oxygen, incorporation of two atoms of oxygen	3	1.107011070110701	0.021338747890411992	1426039_A_AT, 1420338_AT, 1417149_AT	235	17	17446	13.100876095118897	0.9999102170029689	0.387635204073567	26.230407591744644
GOTERM_BP_DIRECT	GO:0030154~cell differentiation	19	7.011070110701106	0.0220098930328856	1419150_AT, 1454946_AT, 1428781_AT, 1449548_AT, 1425796_A_AT, 1419638_AT, 1418589_A_AT, 1418926_AT, 1426024_A_AT, 1451507_AT, 1424852_AT, 1420243_AT, 1420719_AT, 1421028_A_AT, 1418285_AT, 1449549_AT, 1421338_AT, 1426808_AT, 1421337_AT, 1421841_AT, 1451358_A_AT, 1451591_A_AT, 1451506_AT, 1418286_A_AT, 1428816_A_AT, 1417394_AT, 1421027_A_AT, 1459211_AT, 1450333_A_AT, 1417395_AT, 1446086_S_AT, 14215…	249	780	18082	1.768911543610339	0.9999999999999998	0.5133427717854456	31.14542463187756
INTERPRO	IPR002048:EF-hand domain	8	2.952029520295203	0.022641835223008118	1419466_AT, 1451287_S_AT, 1424542_AT, 1421375_A_AT, 1448371_AT, 1456642_X_AT, 1419465_AT, 1416762_AT, 1417653_AT, 1448756_AT	259	223	20594	2.852502726942189	0.9999974283912038	0.7607171042210918	28.48171756083413
GOTERM_MF_DIRECT	GO:0003682~chromatin binding	13	4.797047970479705	0.023630349896607658	1460403_AT, 1416575_AT, 1451506_AT, 1422059_AT, 1434116_AT, 1416184_S_AT, 1423847_AT, 1418926_AT, 1451507_AT, 1428816_A_AT, 1448650_A_AT, 1421027_A_AT, 1424852_AT, 1420243_AT, 1459211_AT, 1450333_A_AT, 1421028_A_AT, 1419153_AT, 1446086_S_AT, 1417166_AT, 1418317_AT, 1419152_AT, 1422663_AT	235	466	17446	2.0710254771253767	0.9999673889231409	0.40342059452473455	28.629691061824005
UP_KEYWORDS	Repressor	13	4.797047970479705	0.024719783960827323	1423260_AT, 1415810_AT, 1419603_AT, 1422059_AT, 1434116_AT, 1422970_AT, 1418926_AT, 1451776_S_AT, 1459211_AT, 1420243_AT, 1418932_AT, 1423259_AT, 1424594_AT, 1446086_S_AT, 1425895_A_AT, 1416916_AT, 1415811_AT, 1416630_AT, 1450928_AT, 1448878_AT	268	534	22680	2.0602045950025154	0.9974129749014781	0.18569663579055495	27.57741524890195
UP_KEYWORDS	GPI-anchor	6	2.214022140221402	0.02519018616678878	1460238_AT, 1417389_AT, 1449454_AT, 1417942_AT, 1416930_AT, 1417185_AT, 1449453_AT	268	140	22680	3.626865671641791	0.9976936008027811	0.18323368946700402	28.026403243240093
INTERPRO	IPR008972:Cupredoxin	3	1.107011070110701	0.025606593359923255	1449548_AT, 1418285_AT, 1449549_AT, 1451591_A_AT, 1419638_AT, 1422760_AT, 1418286_A_AT, 1419639_AT	259	20	20594	11.927027027027027	0.9999995336659118	0.7672607040192985	31.592307175219712
GOTERM_CC_DIRECT	GO:0030018~Z disc	6	2.214022140221402	0.02604811856248049	1422862_AT, 1448636_AT, 1434369_A_AT, 1416455_A_AT, 1451846_AT, 1435837_AT, 1418155_AT, 1448602_AT	265	124	19662	3.590139987827145	0.9992574294175144	0.31561262990555083	29.363223637713155
SMART	SM01391:SM01391	5	1.8450184501845017	0.026060468038403804	1423935_X_AT, 1422588_AT, 1460347_AT, 1448932_AT, 1419619_AT, 1455573_AT, 1423952_A_AT	164	72	10425	4.414380081300813	0.9819339543812844	0.6333803186274397	27.09803464310102
GOTERM_BP_DIRECT	GO:0009411~response to UV	4	1.4760147601476015	0.02654139222131568	1416253_AT, 1419153_AT, 1418203_AT, 1423674_AT, 1419152_AT	249	47	18082	6.1802956506878575	1.0	0.5740421421894883	36.30385204848666
GOTERM_BP_DIRECT	GO:0006603~phosphocreatine metabolic process	2	0.7380073800738007	0.027243232732495508	1428722_AT, 1417614_AT	249	2	18082	72.61847389558233	1.0	0.5766028205768232	37.069512815301266
GOTERM_CC_DIRECT	GO:0005913~cell-cell adherens junction	10	3.6900369003690034	0.027467024712028103	1456174_X_AT, 1422862_AT, 1450976_AT, 1424162_AT, 1448612_AT, 1426024_A_AT, 1423413_AT, 1450977_S_AT, 1426529_A_AT, 1449244_AT, 1422944_A_AT, 1416514_A_AT, 1455812_X_AT, 1439407_X_AT, 1418815_AT	265	316	19662	2.3479818485789345	0.9995012491539998	0.3162549704547566	30.706636421858956
GOTERM_BP_DIRECT	GO:0000079~regulation of cyclin-dependent protein serine/threonine kinase activity	3	1.107011070110701	0.027479126470666273	1416253_AT, 1448612_AT, 1417910_AT, 1417911_AT	249	19	18082	11.466074825618263	1.0	0.5728553927740588	37.32490771542345
GOTERM_BP_DIRECT	GO:0045892~negative regulation of transcription, DNA-templated	15	5.535055350553505	0.02894045155730641	1419150_AT, 1423260_AT, 1418220_AT, 1431843_A_AT, 1416184_S_AT, 1422970_AT, 1448146_AT, 1452334_AT, 1417748_X_AT, 1418926_AT, 1420243_AT, 1423259_AT, 1437138_AT, 1427161_AT, 1425895_A_AT, 1456714_AT, 1416630_AT, 1448878_AT, 1437313_X_AT, 1448145_AT, 1448833_AT, 1417394_AT, 1452534_A_AT, 1417395_AT, 1416916_AT, 1450928_AT, 1448834_AT	249	579	18082	1.8813076138751899	1.0	0.5851909083771462	38.885447280096166
GOTERM_MF_DIRECT	GO:0000981~RNA polymerase II transcription factor activity, sequence-specific DNA binding	7	2.5830258302583027	0.029963906702954346	1454946_AT, 1451506_AT, 1448833_AT, 1460364_AT, 1417748_X_AT, 1419052_AT, 1451507_AT, 1421027_A_AT, 1424852_AT, 1419051_AT, 1421028_A_AT, 1437138_AT, 1421338_AT, 1421337_AT, 1451899_A_AT, 1448834_AT, 1422735_AT	235	174	17446	2.9865981902665686	0.9999980394850545	0.4651794297465637	34.8890879113138
INTERPRO	IPR000742:Epidermal growth factor-like domain	8	2.952029520295203	0.030174134037241108	1421134_AT, 1418925_AT, 1418350_AT, 1423407_A_AT, 1449827_AT, 1418349_AT, 1417812_A_AT, 1455812_X_AT, 1415806_AT	259	237	20594	2.684000456152355	0.9999999667421063	0.7909875051504053	36.138789109998285
INTERPRO	IPR004827:Basic-leucine zipper domain	4	1.4760147601476015	0.030174280216267762	1417487_AT, 1418932_AT, 1417488_AT, 1454240_AT, 1415899_AT, 1417520_AT, 1453614_A_AT	259	54	20594	5.88988988988989	0.9999999667449234	0.7618659511693411	36.138929999576995
INTERPRO	IPR001134:Netrin domain	3	1.107011070110701	0.0306280205156592	1449335_AT, 1460227_AT, 1419088_AT, 1449334_AT, 1419089_AT, 1448433_A_AT, 1437165_A_AT	259	22	20594	10.842751842751843	0.9999999744353648	0.7394012808425645	36.57485903799882
GOTERM_BP_DIRECT	GO:0030182~neuron differentiation	6	2.214022140221402	0.03078073851103736	1450333_A_AT, 1421028_A_AT, 1451506_AT, 1425895_A_AT, 1416630_AT, 1428816_A_AT, 1451507_AT, 1418317_AT, 1460657_AT, 1421027_A_AT, 1424852_AT	249	127	18082	3.430794042310976	1.0	0.6013782446141549	40.798719545884666
GOTERM_BP_DIRECT	GO:0006936~muscle contraction	4	1.4760147601476015	0.03114304254190745	1418726_A_AT, 1449577_X_AT, 1425028_A_AT, 1424967_X_AT, 1419738_A_AT, 1420442_AT, 1419739_AT, 1450917_AT	249	50	18082	5.809477911646586	1.0	0.5991310796753302	41.168694127333914
UP_KEYWORDS	ATP-binding	25	9.22509225092251	0.0321170009318114	1450692_AT, 1423026_AT, 1455462_AT, 1425796_A_AT, 1448777_AT, 1416251_AT, 1423006_AT, 1426580_AT, 1417273_AT, 1425279_AT, 1426653_AT, 1417614_AT, 1425798_A_AT, 1438852_X_AT, 1438601_AT, 1420028_S_AT, 1451453_AT, 1452314_AT, 1421841_AT, 1417299_AT, 1422663_AT, 1420029_AT, 1434079_S_AT, 1418051_AT, 1449705_X_AT, 1435306_A_AT, 1421354_AT, 1417923_AT, 1452115_A_AT, 1418481_AT, 1452315_AT, 1437175_AT,…	268	1363	22680	1.5522169052025274	0.9995774860620972	0.22168363411392622	34.34749576735917
KEGG_PATHWAY	mmu05323:Rheumatoid arthritis	5	1.8450184501845017	0.03272000895409075	1419282_AT, 1419728_AT, 1419529_AT, 1422029_AT, 1419561_AT	115	82	7720	4.093319194061506	0.9968338512389155	0.6836948498474736	33.43915071867855
GOTERM_BP_DIRECT	GO:0045879~negative regulation of smoothened signaling pathway	3	1.107011070110701	0.033148769103131664	1425796_A_AT, 1420891_AT, 1427239_AT, 1421841_AT	249	21	18082	10.374067699368906	1.0	0.615921793188497	43.177860687127215
GOTERM_BP_DIRECT	GO:0060070~canonical Wnt signaling pathway	5	1.8450184501845017	0.034103902842329004	1449319_AT, 1417395_AT, 1420891_AT, 1437279_X_AT, 1415944_AT, 1448158_AT, 1417394_AT, 1450461_AT, 1433471_AT, 1415943_AT	249	89	18082	4.079689544695636	1.0	0.6201514807594102	44.111785857476804
UP_SEQ_FEATURE	domain:NTR	3	1.107011070110701	0.03487738137534835	1449335_AT, 1460227_AT, 1419088_AT, 1449334_AT, 1419089_AT, 1448433_A_AT, 1437165_A_AT	255	21	18012	10.09075630252101	0.9999999999999614	0.8898683567851267	42.35874398174811
GOTERM_MF_DIRECT	GO:0098641~cadherin binding involved in cell-cell adhesion	9	3.3210332103321036	0.034960102341843366	1456174_X_AT, 1422862_AT, 1450976_AT, 1424162_AT, 1448612_AT, 1426024_A_AT, 1423413_AT, 1450977_S_AT, 1426529_A_AT, 1422944_A_AT, 1416514_A_AT, 1455812_X_AT, 1439407_X_AT	235	279	17446	2.394783802333562	0.9999997893525998	0.5028066887620433	39.46265918566431
INTERPRO	IPR008993:Tissue inhibitor of metalloproteinases-like, OB-fold	3	1.107011070110701	0.03600310249564871	1449335_AT, 1460227_AT, 1419088_AT, 1449334_AT, 1419089_AT, 1448433_A_AT, 1437165_A_AT	259	24	20594	9.939189189189188	0.9999999988766696	0.7705169896388202	41.532336988661044
GOTERM_BP_DIRECT	GO:0030595~leukocyte chemotaxis	3	1.107011070110701	0.036139950432259926	1419561_AT, 1421578_AT, 1448756_AT	249	22	18082	9.90251916757941	1.0	0.6355787290479225	46.05465905783013
GOTERM_BP_DIRECT	GO:0042127~regulation of cell proliferation	8	2.952029520295203	0.037427246396794914	1456174_X_AT, 1418930_AT, 1450976_AT, 1448833_AT, 1417748_X_AT, 1417394_AT, 1423413_AT, 1417395_AT, 1450977_S_AT, 1437138_AT, 1419728_AT, 1449033_AT, 1415899_AT, 1450461_AT, 1433471_AT, 1448834_AT	249	227	18082	2.559241370769421	1.0	0.6425144803198862	47.250079380361996
UP_SEQ_FEATURE	binding site:ATP	15	5.535055350553505	0.03747645495425157	1425796_A_AT, 1421354_AT, 1417923_AT, 1452115_A_AT, 1423006_AT, 1426580_AT, 1417273_AT, 1425279_AT, 1418481_AT, 1417614_AT, 1437175_AT, 1425559_A_AT, 1438601_AT, 1424287_AT, 1451453_AT, 1428722_AT, 1435162_AT, 1451646_AT, 1421841_AT, 1417299_AT, 1422428_AT, 1417924_AT	255	583	18012	1.8173746342447787	0.9999999999999963	0.8908913978285731	44.72121799986644
GOTERM_MF_DIRECT	GO:0001085~RNA polymerase II transcription factor binding	4	1.4760147601476015	0.03751960110151717	1423259_AT, 1423260_AT, 1450333_A_AT, 1417395_AT, 1448145_AT, 1456714_AT, 1448146_AT, 1450928_AT, 1428816_A_AT, 1417394_AT	235	55	17446	5.399148936170213	0.9999999331197155	0.512408147973544	41.68827276505394
GOTERM_MF_DIRECT	GO:0044212~transcription regulatory region DNA binding	8	2.952029520295203	0.03800448174037986	1437313_X_AT, 1454946_AT, 1451506_AT, 1448833_AT, 1417748_X_AT, 1449863_A_AT, 1451507_AT, 1417394_AT, 1452534_A_AT, 1421027_A_AT, 1424852_AT, 1459211_AT, 1421028_A_AT, 1417395_AT, 1446086_S_AT, 1437138_AT, 1450461_AT, 1433471_AT, 1448834_AT	235	233	17446	2.548954433385079	0.9999999462031234	0.5021312385033769	42.101238868932136
INTERPRO	IPR013032:EGF-like, conserved site	7	2.5830258302583027	0.03810029152630672	1421134_AT, 1418925_AT, 1418350_AT, 1423407_A_AT, 1449827_AT, 1418349_AT, 1455812_X_AT, 1415806_AT	259	197	20594	2.8253532720537797	0.9999999996696732	0.766692026242132	43.366752153574254
INTERPRO	IPR009053:Prefoldin	3	1.107011070110701	0.03881680130743627	1423935_X_AT, 1422588_AT, 1460347_AT, 1455573_AT, 1423952_A_AT	259	25	20594	9.541621621621621	0.9999999997826958	0.7510760122811092	43.98109413524666
GOTERM_BP_DIRECT	GO:0006937~regulation of muscle contraction	3	1.107011070110701	0.03923088512442959	1418726_A_AT, 1416889_AT, 1424967_X_AT, 1438608_AT, 1438609_X_AT, 1450118_A_AT	249	23	18082	9.471974855945522	1.0	0.6540789490516772	48.88314309525067
GOTERM_MF_DIRECT	GO:0030172~troponin C binding	2	0.7380073800738007	0.03970339734792974	1418726_A_AT, 1424967_X_AT, 1450118_A_AT	235	3	17446	49.49219858156029	0.9999999749314322	0.5034474906873019	43.52683987551329
GOTERM_MF_DIRECT	GO:0036041~long-chain fatty acid binding	2	0.7380073800738007	0.03970339734792974	1416023_AT, 1418197_AT	235	3	17446	49.49219858156029	0.9999999749314322	0.5034474906873019	43.52683987551329
GOTERM_BP_DIRECT	GO:2001016~positive regulation of skeletal muscle cell differentiation	2	0.7380073800738007	0.04058635653110355	1421028_A_AT, 1417389_AT, 1451506_AT, 1451507_AT, 1421027_A_AT, 1424852_AT	249	3	18082	48.41231593038822	1.0	0.6608344154558317	50.079004258646705
GOTERM_BP_DIRECT	GO:0042249~establishment of planar polarity of embryonic epithelium	2	0.7380073800738007	0.04058635653110355	1418925_AT, 1418220_AT	249	3	18082	48.41231593038822	1.0	0.6608344154558317	50.079004258646705
INTERPRO	IPR018039:Intermediate filament protein, conserved site	4	1.4760147601476015	0.041104469703112115	1423935_X_AT, 1422588_AT, 1460347_AT, 1448932_AT, 1455573_AT, 1423952_A_AT	259	61	20594	5.214000886132033	0.9999999999430534	0.7503219098888074	45.901256769051855
GOTERM_BP_DIRECT	GO:0045668~negative regulation of osteoblast differentiation	4	1.4760147601476015	0.04151273918388761	1421134_AT, 1425837_A_AT, 1425895_A_AT, 1416630_AT	249	56	18082	5.187033849684451	1.0	0.6634182402469193	50.8811143273066
GOTERM_CC_DIRECT	GO:0031225~anchored component of membrane	6	2.214022140221402	0.04178001517684514	1460238_AT, 1417389_AT, 1449454_AT, 1417942_AT, 1416930_AT, 1417185_AT, 1449453_AT	265	141	19662	3.157286230429546	0.9999912902388227	0.4258201909681776	42.9987940664306
GOTERM_BP_DIRECT	GO:0030833~regulation of actin filament polymerization	3	1.107011070110701	0.042418298231192565	1436993_X_AT, 1417923_AT, 1418209_A_AT, 1426024_A_AT, 1418210_AT, 1417924_AT	249	24	18082	9.077309236947793	1.0	0.6657267141196253	51.65346796399155
GOTERM_BP_DIRECT	GO:0048646~anatomical structure formation involved in morphogenesis	3	1.107011070110701	0.042418298231192565	1446086_S_AT, 1449863_A_AT, 1418317_AT, 1459211_AT	249	24	18082	9.077309236947793	1.0	0.6657267141196253	51.65346796399155
UP_KEYWORDS	Differentiation	14	5.166051660516605	0.042657344242282506	1419150_AT, 1451358_A_AT, 1428781_AT, 1449548_AT, 1451591_A_AT, 1451506_AT, 1419638_AT, 1418589_A_AT, 1426024_A_AT, 1418926_AT, 1418286_A_AT, 1451507_AT, 1421027_A_AT, 1424852_AT, 1420243_AT, 1420719_AT, 1421028_A_AT, 1418285_AT, 1449549_AT, 1421546_A_AT, 1424287_AT, 1424890_AT, 1416916_AT, 1426808_AT, 1419639_AT	268	646	22680	1.8340187606857354	0.9999688079751565	0.2769158173722752	42.98991109982474
GOTERM_MF_DIRECT	GO:0042056~chemoattractant activity	3	1.107011070110701	0.04389732134136433	1437313_X_AT, 1426808_AT, 1419561_AT, 1452534_A_AT	235	25	17446	8.90859574468085	0.9999999962159306	0.5256757270882122	46.907642300256114
GOTERM_BP_DIRECT	GO:0042493~response to drug	10	3.6900369003690034	0.04464875836499021	1437313_X_AT, 1454268_A_AT, 1417487_AT, 1450791_AT, 1452534_A_AT, 1449218_AT, 1416211_A_AT, 1417951_AT, 1448254_AT, 1417488_AT, 1419561_AT, 1415899_AT, 1449033_AT	249	339	18082	2.1421378730260274	1.0	0.6792157078912264	53.507410117374036
SMART	SM00338:BRLZ	4	1.4760147601476015	0.04526770969921626	1417487_AT, 1418932_AT, 1417488_AT, 1454240_AT, 1415899_AT, 1417520_AT, 1453614_A_AT	164	51	10425	4.985652797704448	0.9991250063405543	0.7554312402411216	42.561557833214
GOTERM_BP_DIRECT	GO:0007389~pattern specification process	4	1.4760147601476015	0.0453086842635148	1421365_AT, 1446086_S_AT, 1449340_AT, 1460250_AT, 1418926_AT, 1459211_AT, 1420243_AT	249	58	18082	5.008170613488437	1.0	0.6791236498654887	54.042986487942535
GOTERM_BP_DIRECT	GO:0007519~skeletal muscle tissue development	4	1.4760147601476015	0.0453086842635148	1419150_AT, 1421028_A_AT, 1451506_AT, 1448371_AT, 1420442_AT, 1451507_AT, 1421027_A_AT, 1424852_AT	249	58	18082	5.008170613488437	1.0	0.6791236498654887	54.042986487942535
GOTERM_BP_DIRECT	GO:0042542~response to hydrogen peroxide	4	1.4760147601476015	0.0453086842635148	1417487_AT, 1421134_AT, 1434369_A_AT, 1417488_AT, 1437279_X_AT, 1416455_A_AT, 1435837_AT, 1415944_AT, 1448158_AT, 1415943_AT	249	58	18082	5.008170613488437	1.0	0.6791236498654887	54.042986487942535
GOTERM_BP_DIRECT	GO:0030036~actin cytoskeleton organization	6	2.214022140221402	0.04615054070964613	1436993_X_AT, 1417219_S_AT, 1437185_S_AT, 1417923_AT, 1436682_AT, 1418209_A_AT, 1455946_X_AT, 1416514_A_AT, 1422944_A_AT, 1421253_AT, 1436902_X_AT, 1418210_AT, 1417924_AT	249	142	18082	3.068386220940099	1.0	0.6805128482141543	54.717793119312105
GOTERM_MF_DIRECT	GO:0017134~fibroblast growth factor binding	3	1.107011070110701	0.047144442303377825	1425796_A_AT, 1417389_AT, 1421841_AT, 1419086_AT	235	26	17446	8.56595744680851	0.9999999991296482	0.5382221018623453	49.394983945539984
GOTERM_BP_DIRECT	GO:0032760~positive regulation of tumor necrosis factor production	4	1.4760147601476015	0.047269081197825816	1454268_A_AT, 1419529_AT, 1419561_AT, 1421578_AT	249	59	18082	4.923286365802191	1.0	0.68405180320539	55.599974947478934
KEGG_PATHWAY	mmu05217:Basal cell carcinoma	4	1.4760147601476015	0.04727036857926796	1446086_S_AT, 1420891_AT, 1460657_AT, 1450461_AT, 1433471_AT, 1459211_AT	115	55	7720	4.882213438735178	0.9997699864747318	0.7524712992019177	44.706262092245865
GOTERM_BP_DIRECT	GO:0006357~regulation of transcription from RNA polymerase II promoter	11	4.059040590405904	0.04748479982556281	1417487_AT, 1437313_X_AT, 1454946_AT, 1419603_AT, 1418197_AT, 1417394_AT, 1453614_A_AT, 1452534_A_AT, 1417395_AT, 1417488_AT, 1424890_AT, 1454240_AT, 1448613_AT, 1415899_AT, 1417520_AT, 1450461_AT, 1433471_AT	249	397	18082	2.012098772925455	1.0	0.6804331562321342	55.768240263804934
INTERPRO	IPR003054:Type II keratin	3	1.107011070110701	0.04773270995427398	1422588_AT, 1419619_AT, 1423952_A_AT	259	28	20594	8.519305019305019	0.9999999999988453	0.7828276064569736	51.12414163514424
GOTERM_BP_DIRECT	GO:0001836~release of cytochrome c from mitochondria	3	1.107011070110701	0.049069810729466645	1448612_AT, 1417040_A_AT, 1418203_AT	249	26	18082	8.3790546802595	1.0	0.68744869908441	56.98631944244871
INTERPRO	IPR022415:ATP:guanido phosphotransferase active site	2	0.7380073800738007	0.04918134545787975	1428722_AT, 1417614_AT	259	4	20594	39.75675675675676	0.9999999999995092	0.7750153769829091	52.2012174378516
INTERPRO	IPR001820:Proteinase inhibitor I35, tissue inhibitor of metalloproteinase	2	0.7380073800738007	0.04918134545787975	1449335_AT, 1460227_AT, 1419088_AT, 1449334_AT, 1419089_AT	259	4	20594	39.75675675675676	0.9999999999995092	0.7750153769829091	52.2012174378516
INTERPRO	IPR022414:ATP:guanido phosphotransferase, catalytic domain	2	0.7380073800738007	0.04918134545787975	1428722_AT, 1417614_AT	259	4	20594	39.75675675675676	0.9999999999995092	0.7750153769829091	52.2012174378516
INTERPRO	IPR022413:ATP:guanido phosphotransferase, N-terminal	2	0.7380073800738007	0.04918134545787975	1428722_AT, 1417614_AT	259	4	20594	39.75675675675676	0.9999999999995092	0.7750153769829091	52.2012174378516
INTERPRO	IPR000749:ATP:guanido phosphotransferase	2	0.7380073800738007	0.04918134545787975	1428722_AT, 1417614_AT	259	4	20594	39.75675675675676	0.9999999999995092	0.7750153769829091	52.2012174378516
INTERPRO	IPR027465:Proteinase inhibitor I35, tissue inhibitor of metalloproteinase, C-terminal domain	2	0.7380073800738007	0.04918134545787975	1449335_AT, 1460227_AT, 1419088_AT, 1449334_AT, 1419089_AT	259	4	20594	39.75675675675676	0.9999999999995092	0.7750153769829091	52.2012174378516
INTERPRO	IPR000900:Nebulin 35 residue motif	2	0.7380073800738007	0.04918134545787975	1451846_AT, 1421253_AT	259	4	20594	39.75675675675676	0.9999999999995092	0.7750153769829091	52.2012174378516
SMART	SM00134:LU	3	1.107011070110701	0.049601301958940705	1417942_AT, 1416930_AT, 1417185_AT	164	23	10425	8.291357370095438	0.9995617856758436	0.7243988058986024	45.605558150554806
UP_KEYWORDS	EGF-like domain	7	2.5830258302583027	0.04986392915115829	1421134_AT, 1418925_AT, 1418350_AT, 1423407_A_AT, 1449827_AT, 1418349_AT, 1455812_X_AT, 1415806_AT	268	224	22680	2.644589552238806	0.9999948355770094	0.3085058034827489	48.280943346700255
INTERPRO	IPR003961:Fibronectin, type III	7	2.5830258302583027	0.05021726832499649	1449012_S_AT, 1454783_AT, 1426794_AT, 1427164_AT, 1425625_AT, 1427312_AT, 1427688_A_AT, 1455812_X_AT, 1426795_AT, 1451775_S_AT, 1427165_AT, 1418051_AT, 1450917_AT	259	211	20594	2.6378890739080316	0.999999999999734	0.7649057721526198	52.957830746708844
UP_KEYWORDS	Hydrolase	28	10.33210332103321	0.05058409424891075	1448777_AT, 1438251_X_AT, 1416251_AT, 1449454_AT, 1416749_AT, 1421963_A_AT, 1426653_AT, 1419832_S_AT, 1426795_AT, 1425798_A_AT, 1438172_X_AT, 1425837_A_AT, 1438852_X_AT, 1420028_S_AT, 1420577_AT, 1417163_AT, 1449453_AT, 1452732_AT, 1427633_A_AT, 1448982_AT, 1415894_AT, 1420029_AT, 1434079_S_AT, 1449705_X_AT, 1448136_AT, 1418827_AT, 1419254_AT, 1422760_AT, 1420388_AT, 1415806_AT, 1417889_AT, 14507…	268	1646	22680	1.4395821620935418	0.9999956883075354	0.3046627064595441	48.7839879954046
GOTERM_BP_DIRECT	GO:0043547~positive regulation of GTPase activity	6	2.214022140221402	0.05089837656797129	1419282_AT, 1416882_AT, 1422029_AT, 1419561_AT, 1456642_X_AT, 1421578_AT, 1416762_AT	249	146	18082	2.9843208450239316	1.0	0.6959216066102132	58.352368302387326
GOTERM_BP_DIRECT	GO:0071560~cellular response to transforming growth factor beta stimulus	4	1.4760147601476015	0.05131315002626532	1421028_A_AT, 1451506_AT, 1425895_A_AT, 1426024_A_AT, 1451507_AT, 1460657_AT, 1421027_A_AT, 1424852_AT	249	61	18082	4.761867140693923	1.0	0.6938739468818599	58.65650019869315
UP_KEYWORDS	Heparin-binding	4	1.4760147601476015	0.051390785126219266	1450716_AT, 1418350_AT, 1449319_AT, 1418349_AT, 1448254_AT, 1416211_A_AT	268	71	22680	4.7677107420643265	0.999996478021435	0.3014557760451997	49.34211049757301
GOTERM_BP_DIRECT	GO:0008016~regulation of heart contraction	3	1.107011070110701	0.05252770717516635	1418350_AT, 1418726_A_AT, 1424967_X_AT, 1418349_AT, 1451776_S_AT	249	27	18082	8.06871932173137	1.0	0.6975794276618152	59.53510479628361
GOTERM_BP_DIRECT	GO:0071353~cellular response to interleukin-4	3	1.107011070110701	0.05252770717516635	1418932_AT, 1448777_AT, 1450461_AT, 1433471_AT, 1434079_S_AT	249	27	18082	8.06871932173137	1.0	0.6975794276618152	59.53510479628361
GOTERM_MF_DIRECT	GO:0004052~arachidonate 12-lipoxygenase activity	2	0.7380073800738007	0.05258589491045999	1426039_A_AT, 1420338_AT	235	4	17446	37.11914893617021	0.9999999999266815	0.5654464105933119	53.32189260437193
GOTERM_MF_DIRECT	GO:0008201~heparin binding	6	2.214022140221402	0.05294526765411318	1450716_AT, 1418350_AT, 1449319_AT, 1418930_AT, 1418349_AT, 1448254_AT, 1448433_A_AT, 1437165_A_AT, 1416211_A_AT	235	151	17446	2.949866140622798	0.9999999999377651	0.5552969217991031	53.57100079403263
GOTERM_MF_DIRECT	GO:0008017~microtubule binding	7	2.5830258302583027	0.053020572808526074	1451358_A_AT, 1456174_X_AT, 1450692_AT, 1437855_AT, 1450976_AT, 1434369_A_AT, 1435837_AT, 1416091_AT, 1423413_AT, 1452315_AT, 1421546_A_AT, 1450977_S_AT, 1416092_A_AT, 1452314_AT, 1416455_A_AT, 1448756_AT, 1435306_A_AT	235	200	17446	2.598340425531915	0.9999999999398667	0.5436439246573846	53.6230436634753
GOTERM_BP_DIRECT	GO:0007267~cell-cell signaling	5	1.8450184501845017	0.05339260767968043	1418925_AT, 1425796_A_AT, 1419561_AT, 1421841_AT, 1419086_AT, 1460657_AT	249	103	18082	3.5251686357078804	1.0	0.6987286027261935	60.15003303117705
GOTERM_BP_DIRECT	GO:0071456~cellular response to hypoxia	5	1.8450184501845017	0.05339260767968043	1456174_X_AT, 1450976_AT, 1450977_S_AT, 1448254_AT, 1418203_AT, 1417910_AT, 1423413_AT, 1417911_AT, 1455812_X_AT, 1416211_A_AT	249	103	18082	3.5251686357078804	1.0	0.6987286027261935	60.15003303117705
GOTERM_BP_DIRECT	GO:0000082~G1/S transition of mitotic cell cycle	4	1.4760147601476015	0.05339614734980796	1423259_AT, 1423260_AT, 1416253_AT, 1423809_AT, 1450928_AT, 1448650_A_AT	249	62	18082	4.685062831973053	1.0	0.693895231412327	60.152531518383235
GOTERM_CC_DIRECT	GO:0015629~actin cytoskeleton	7	2.5830258302583027	0.05370259861500196	1422862_AT, 1418687_AT, 1451287_S_AT, 1448636_AT, 1426024_A_AT, 1449005_AT, 1416514_A_AT	265	201	19662	2.583948183610251	0.9999997145383559	0.4958904808939706	51.66437326346496
GOTERM_BP_DIRECT	GO:0002724~regulation of T cell cytokine production	2	0.7380073800738007	0.053747183103412026	1427161_AT, 1422029_AT, 1452334_AT	249	4	18082	36.30923694779116	1.0	0.6915352058417503	60.39958083147206
GOTERM_BP_DIRECT	GO:0046602~regulation of mitotic centrosome separation	2	0.7380073800738007	0.053747183103412026	1452315_AT, 1452314_AT, 1417299_AT, 1435306_A_AT	249	4	18082	36.30923694779116	1.0	0.6915352058417503	60.39958083147206
GOTERM_BP_DIRECT	GO:0046320~regulation of fatty acid oxidation	2	0.7380073800738007	0.053747183103412026	1417273_AT, 1416023_AT	249	4	18082	36.30923694779116	1.0	0.6915352058417503	60.39958083147206
GOTERM_BP_DIRECT	GO:0045837~negative regulation of membrane potential	2	0.7380073800738007	0.053747183103412026	1423017_A_AT, 1425663_AT, 1451798_AT, 1448254_AT, 1416211_A_AT	249	4	18082	36.30923694779116	1.0	0.6915352058417503	60.39958083147206
GOTERM_BP_DIRECT	GO:1902897~regulation of postsynaptic density protein 95 clustering	2	0.7380073800738007	0.053747183103412026	1426024_A_AT, 1449244_AT, 1418815_AT	249	4	18082	36.30923694779116	1.0	0.6915352058417503	60.39958083147206
INTERPRO	IPR011598:Myc-type, basic helix-loop-helix (bHLH) domain	5	1.8450184501845017	0.05385994079394687	1419150_AT, 1423259_AT, 1423260_AT, 1425895_A_AT, 1422970_AT, 1416630_AT, 1450928_AT, 1448878_AT	259	113	20594	3.518297058120067	0.9999999999999694	0.772740771891364	55.53066668525023
GOTERM_MF_DIRECT	GO:0048020~CCR chemokine receptor binding	3	1.107011070110701	0.05389057334999054	1422029_AT, 1419561_AT, 1421578_AT	235	28	17446	7.954103343465045	0.999999999959573	0.5379049198950681	54.22037782374927
INTERPRO	IPR018122:Transcription factor, fork head, conserved site	3	1.107011070110701	0.05404844487389975	1418220_AT, 1437138_AT, 1448833_AT, 1417748_X_AT, 1448834_AT, 1422735_AT	259	30	20594	7.9513513513513505	0.9999999999999726	0.7581422728914594	55.66017180019684
GOTERM_BP_DIRECT	GO:0007411~axon guidance	6	2.214022140221402	0.0546405252983515	1426300_AT, 1446086_S_AT, 1449548_AT, 1418285_AT, 1449549_AT, 1451591_A_AT, 1419638_AT, 1418286_A_AT, 1449863_A_AT, 1418317_AT, 1426301_AT, 1459211_AT, 1419639_AT	249	149	18082	2.9242338481442554	1.0	0.6929425189246363	61.02180959424943
GOTERM_BP_DIRECT	GO:0006468~protein phosphorylation	14	5.166051660516605	0.054789046229294376	1421354_AT, 1425796_A_AT, 1417923_AT, 1452115_A_AT, 1423006_AT, 1426580_AT, 1421963_A_AT, 1417273_AT, 1425279_AT, 1418481_AT, 1437175_AT, 1438601_AT, 1424287_AT, 1451453_AT, 1435162_AT, 1419561_AT, 1451646_AT, 1421841_AT, 1417299_AT, 1418051_AT, 1417924_AT	249	576	18082	1.765032351628737	1.0	0.6892734633444537	61.124361467204345
GOTERM_MF_DIRECT	GO:0004672~protein kinase activity	13	4.797047970479705	0.055072821494644875	1421354_AT, 1425796_A_AT, 1417923_AT, 1452115_A_AT, 1423006_AT, 1426580_AT, 1417273_AT, 1425279_AT, 1418481_AT, 1437175_AT, 1438601_AT, 1424287_AT, 1451453_AT, 1435162_AT, 1419561_AT, 1451646_AT, 1421841_AT, 1417299_AT, 1418051_AT, 1417924_AT	235	531	17446	1.8175101174019312	0.999999999976445	0.5345451094097113	55.0206461536648
UP_SEQ_FEATURE	region of interest:Interaction with IFI204	2	0.7380073800738007	0.055229370038643595	1425895_A_AT, 1416630_AT	255	4	18012	35.317647058823525	1.0	0.9544621915594866	58.591786632825595
UP_SEQ_FEATURE	metal ion-binding site:Zinc; via amide nitrogen and carbonyl oxygen; shared with metalloproteinase partner	2	0.7380073800738007	0.055229370038643595	1449335_AT, 1460227_AT, 1419088_AT, 1449334_AT, 1419089_AT	255	4	18012	35.317647058823525	1.0	0.9544621915594866	58.591786632825595
UP_SEQ_FEATURE	region of interest:Involved in metalloproteinase-binding	2	0.7380073800738007	0.055229370038643595	1449335_AT, 1460227_AT, 1419088_AT, 1449334_AT, 1419089_AT	255	4	18012	35.317647058823525	1.0	0.9544621915594866	58.591786632825595
GOTERM_BP_DIRECT	GO:0042475~odontogenesis of dentin-containing tooth	4	1.4760147601476015	0.05551931346204491	1421365_AT, 1446086_S_AT, 1449340_AT, 1420891_AT, 1460250_AT, 1459211_AT	249	63	18082	4.610696755275068	1.0	0.6895946560419401	61.62492176633441
GOTERM_BP_DIRECT	GO:0007052~mitotic spindle organization	3	1.107011070110701	0.056069673599701386	1455076_A_AT, 1427707_A_AT, 1437855_AT, 1419211_S_AT, 1416092_A_AT, 1416091_AT	249	28	18082	7.780550774526678	1.0	0.6887135109948807	61.9981532221953
UP_KEYWORDS	LIM domain	4	1.4760147601476015	0.056834458392638884	1422862_AT, 1451846_AT, 1421253_AT, 1418317_AT	268	74	22680	4.5744251714400965	0.9999991047872284	0.32079957040318674	52.96418203355549
INTERPRO	IPR011992:EF-hand-like domain	8	2.952029520295203	0.057115363079050505	1419466_AT, 1451287_S_AT, 1424542_AT, 1421375_A_AT, 1448371_AT, 1456642_X_AT, 1419465_AT, 1416762_AT, 1417653_AT, 1448756_AT	259	273	20594	2.3300663300663302	0.9999999999999956	0.7623704450518505	57.71844260500457
GOTERM_MF_DIRECT	GO:0000987~core promoter proximal region sequence-specific DNA binding	3	1.107011070110701	0.057383963274557345	1415810_AT, 1421028_A_AT, 1417395_AT, 1451506_AT, 1415811_AT, 1451507_AT, 1417394_AT, 1421027_A_AT, 1424852_AT	235	29	17446	7.67982391782832	0.9999999999918221	0.5386616946435167	56.547660817347236
UP_KEYWORDS	Wnt signaling pathway	6	2.214022140221402	0.0575606721889836	1419466_AT, 1449319_AT, 1449340_AT, 1420891_AT, 1460250_AT, 1419465_AT, 1460657_AT, 1450461_AT, 1433471_AT	268	176	22680	2.8850067842605154	0.9999992547372729	0.3170534105186714	53.42889410552314
GOTERM_MF_DIRECT	GO:0046872~metal ion binding	56	20.66420664206642	0.058903016122691054	1454268_A_AT, 1422862_AT, 1438608_AT, 1449827_AT, 1424162_AT, 1448371_AT, 1448650_A_AT, 1420243_AT, 1418865_AT, 1438172_X_AT, 1419051_AT, 1419088_AT, 1438601_AT, 1426039_A_AT, 1417951_AT, 1416455_A_AT, 1415811_AT, 1421253_AT, 1427633_A_AT, 1418317_AT, 1415894_AT, 1417299_AT, 1418815_AT, 1451358_A_AT, 1418827_AT, 1451287_S_AT, 1434877_AT, 1417923_AT, 1420338_AT, 1451846_AT, 1422760_AT, 1435837_AT,…	235	3355	17446	1.2391489361702128	0.9999999999959257	0.5376173243145966	57.52494237307987
GOTERM_BP_DIRECT	GO:0090102~cochlea development	3	1.107011070110701	0.05969277439558493	1450333_A_AT, 1425796_A_AT, 1417910_AT, 1428816_A_AT, 1421841_AT, 1417911_AT	249	29	18082	7.512255920232656	1.0	0.7075474092378299	64.37128593195726
INTERPRO	IPR013158:APOBEC-like, N-terminal	2	0.7380073800738007	0.061095440306523405	1417889_AT, 1420577_AT	259	5	20594	31.805405405405406	0.9999999999999996	0.7715003295720451	60.25694465506483
SMART	SM00206:NTR	2	0.7380073800738007	0.06109896982506704	1449335_AT, 1460227_AT, 1419088_AT, 1449334_AT, 1419089_AT	164	4	10425	31.783536585365855	0.9999311011509363	0.745634121906815	52.979624471488385
SMART	SM00227:NEBU	2	0.7380073800738007	0.06109896982506704	1451846_AT, 1421253_AT	164	4	10425	31.783536585365855	0.9999311011509363	0.745634121906815	52.979624471488385
UP_KEYWORDS	Nucleotide-binding	29	10.70110701107011	0.061857800060480084	1450692_AT, 1423026_AT, 1455462_AT, 1425796_A_AT, 1448777_AT, 1416251_AT, 1423006_AT, 1426580_AT, 1417273_AT, 1425279_AT, 1426653_AT, 1417614_AT, 1425798_A_AT, 1438852_X_AT, 1438601_AT, 1420028_S_AT, 1451453_AT, 1452314_AT, 1421841_AT, 1448602_AT, 1416431_AT, 1417299_AT, 1422663_AT, 1420029_AT, 1434079_S_AT, 1449705_X_AT, 1418051_AT, 1435306_A_AT, 1421354_AT, 1417923_AT, 1452115_A_AT, 1418481_AT,…	268	1754	22680	1.399189911332732	0.9999997488437765	0.329630395851521	56.093113453285625
GOTERM_CC_DIRECT	GO:0005814~centriole	5	1.8450184501845017	0.06263987307430839	1427707_A_AT, 1451469_AT, 1452115_A_AT, 1416997_A_AT, 1426580_AT, 1422513_AT	265	111	19662	3.3421723610402854	0.9999999785973341	0.5359742499728084	57.343163898757055
UP_KEYWORDS	Acetylation	47	17.343173431734318	0.06304685493228439	1422862_AT, 1438608_AT, 1419738_A_AT, 1416251_AT, 1426754_X_AT, 1416184_S_AT, 1455946_X_AT, 1426024_A_AT, 1426653_AT, 1416023_AT, 1416091_AT, 1416762_AT, 1416253_AT, 1421028_A_AT, 1438852_X_AT, 1420028_S_AT, 1417951_AT, 1452314_AT, 1416455_A_AT, 1415811_AT, 1415899_AT, 1423952_A_AT, 1435306_A_AT, 1451358_A_AT, 1437313_X_AT, 1451287_S_AT, 1451506_AT, 1419254_AT, 1418209_A_AT, 1435837_AT, 1455019_X…	268	3125	22680	1.2727880597014924	0.9999998142820617	0.32794238086139627	56.80508361723935
GOTERM_MF_DIRECT	GO:0008092~cytoskeletal protein binding	4	1.4760147601476015	0.06326995230728184	1434369_A_AT, 1416455_A_AT, 1451846_AT, 1426024_A_AT, 1435837_AT, 1416023_AT	235	68	17446	4.366958698372966	0.9999999999994537	0.5536852612775146	60.22185990710209
GOTERM_BP_DIRECT	GO:0042517~positive regulation of tyrosine phosphorylation of Stat3 protein	3	1.107011070110701	0.06339413807902769	1425796_A_AT, 1419529_AT, 1424208_AT, 1421841_AT, 1421073_A_AT	249	30	18082	7.261847389558233	1.0	0.7253570125112913	66.65129169759328
GOTERM_BP_DIRECT	GO:2001244~positive regulation of intrinsic apoptotic signaling pathway	3	1.107011070110701	0.06339413807902769	1417040_A_AT, 1418203_AT, 1448756_AT	249	30	18082	7.261847389558233	1.0	0.7253570125112913	66.65129169759328
GOTERM_BP_DIRECT	GO:0001958~endochondral ossification	3	1.107011070110701	0.06339413807902769	1421028_A_AT, 1451506_AT, 1449863_A_AT, 1451507_AT, 1427527_A_AT, 1422324_A_AT, 1421027_A_AT, 1424852_AT	249	30	18082	7.261847389558233	1.0	0.7253570125112913	66.65129169759328
GOTERM_BP_DIRECT	GO:0000281~mitotic cytokinesis	3	1.107011070110701	0.06339413807902769	1451358_A_AT, 1450692_AT, 1434748_AT, 1421546_A_AT	249	30	18082	7.261847389558233	1.0	0.7253570125112913	66.65129169759328
GOTERM_BP_DIRECT	GO:0043154~negative regulation of cysteine-type endopeptidase activity involved in apoptotic process	4	1.4760147601476015	0.06440605248478364	1416253_AT, 1417395_AT, 1434369_A_AT, 1448612_AT, 1416455_A_AT, 1435837_AT, 1417394_AT	249	67	18082	4.335431277348198	1.0	0.7268642527179889	67.25030951639704
GOTERM_BP_DIRECT	GO:0006919~activation of cysteine-type endopeptidase activity involved in apoptotic process	4	1.4760147601476015	0.06440605248478364	1417040_A_AT, 1418203_AT, 1426414_A_AT, 1448756_AT	249	67	18082	4.335431277348198	1.0	0.7268642527179889	67.25030951639704
GOTERM_BP_DIRECT	GO:0001938~positive regulation of endothelial cell proliferation	4	1.4760147601476015	0.06440605248478364	1454268_A_AT, 1437313_X_AT, 1425796_A_AT, 1448613_AT, 1421841_AT, 1452534_A_AT	249	67	18082	4.335431277348198	1.0	0.7268642527179889	67.25030951639704
GOTERM_MF_DIRECT	GO:0004111~creatine kinase activity	2	0.7380073800738007	0.06529630086038489	1428722_AT, 1417614_AT	235	5	17446	29.69531914893617	0.9999999999997856	0.5552791027559936	61.418455281211436
GOTERM_MF_DIRECT	GO:0097100~supercoiled DNA binding	2	0.7380073800738007	0.06529630086038489	1460403_AT, 1437313_X_AT, 1417166_AT, 1452534_A_AT	235	5	17446	29.69531914893617	0.9999999999997856	0.5552791027559936	61.418455281211436
GOTERM_MF_DIRECT	GO:0031013~troponin I binding	2	0.7380073800738007	0.06529630086038489	1418726_A_AT, 1424967_X_AT, 1450118_A_AT	235	5	17446	29.69531914893617	0.9999999999997856	0.5552791027559936	61.418455281211436
GOTERM_MF_DIRECT	GO:0004126~cytidine deaminase activity	2	0.7380073800738007	0.06529630086038489	1417889_AT, 1420577_AT	235	5	17446	29.69531914893617	0.9999999999997856	0.5552791027559936	61.418455281211436
GOTERM_MF_DIRECT	GO:0016814~hydrolase activity, acting on carbon-nitrogen (but not peptide) bonds, in cyclic amidines	2	0.7380073800738007	0.06529630086038489	1417889_AT, 1420577_AT	235	5	17446	29.69531914893617	0.9999999999997856	0.5552791027559936	61.418455281211436
GOTERM_CC_DIRECT	GO:0005927~muscle tendon junction	2	0.7380073800738007	0.06536226852103784	1418095_AT, 1421253_AT	265	5	19662	29.678490566037738	0.9999999903256117	0.5364808873111682	58.94634210943072
INTERPRO	IPR001781:Zinc finger, LIM-type	4	1.4760147601476015	0.06590175853454638	1422862_AT, 1451846_AT, 1421253_AT, 1418317_AT	259	74	20594	4.298027757487217	1.0	0.7840144858268201	63.133065678294464
UP_KEYWORDS	Innate immunity	7	2.5830258302583027	0.0661111872749115	1437313_X_AT, 1448931_AT, 1448932_AT, 1419529_AT, 1426808_AT, 1422760_AT, 1452534_A_AT, 1448756_AT	268	241	22680	2.4580417414999687	0.9999999148369603	0.3343341476768401	58.591119585580586
UP_KEYWORDS	Keratin	5	1.8450184501845017	0.06634093186371294	1423935_X_AT, 1422588_AT, 1460347_AT, 1448932_AT, 1419619_AT, 1455573_AT, 1423952_A_AT	268	129	22680	3.2801110725442553	0.9999999196806706	0.3286533423849305	58.722241187930365
UP_SEQ_FEATURE	domain:Leucine-zipper	5	1.8450184501845017	0.06663972883110636	1417487_AT, 1418932_AT, 1450107_A_AT, 1417488_AT, 1454240_AT, 1415899_AT, 1417520_AT, 1453614_A_AT	255	108	18012	3.270152505446623	1.0	0.9706755789206263	65.70815787663881
GOTERM_BP_DIRECT	GO:0051592~response to calcium ion	4	1.4760147601476015	0.06672424936536955	1419615_AT, 1418726_A_AT, 1424967_X_AT, 1437279_X_AT, 1450791_AT, 1415944_AT, 1448158_AT, 1415943_AT	249	68	18082	4.271674935034254	1.0	0.7355551442049036	68.58467942842472
GOTERM_BP_DIRECT	GO:0071346~cellular response to interferon-gamma	4	1.4760147601476015	0.06672424936536955	1419282_AT, 1422029_AT, 1419561_AT, 1421578_AT	249	68	18082	4.271674935034254	1.0	0.7355551442049036	68.58467942842472
GOTERM_BP_DIRECT	GO:0034137~positive regulation of toll-like receptor 2 signaling pathway	2	0.7380073800738007	0.06672819309233695	1454268_A_AT, 1448931_AT	249	5	18082	29.047389558232926	1.0	0.731406037015371	68.5869052633581
GOTERM_BP_DIRECT	GO:0060415~muscle tissue morphogenesis	2	0.7380073800738007	0.06672819309233695	1419150_AT, 1420559_A_AT	249	5	18082	29.047389558232926	1.0	0.731406037015371	68.5869052633581
INTERPRO	IPR011991:Winged helix-turn-helix DNA-binding domain	7	2.5830258302583027	0.06674182521696329	1425798_A_AT, 1418220_AT, 1437138_AT, 1421338_AT, 1448833_AT, 1416916_AT, 1417748_X_AT, 1418339_AT, 1421337_AT, 1422663_AT, 1448834_AT, 1422735_AT	259	227	20594	2.4519585664960113	1.0	0.7753132671718249	63.61539969034096
GOTERM_BP_DIRECT	GO:0072332~intrinsic apoptotic signaling pathway by p53 class mediator	3	1.107011070110701	0.06717095610873988	1418865_AT, 1417040_A_AT, 1418203_AT	249	31	18082	7.0275942479595805	1.0	0.7296929629457257	68.83585942097882
GOTERM_BP_DIRECT	GO:0042771~intrinsic apoptotic signaling pathway in response to DNA damage by p53 class mediator	3	1.107011070110701	0.06717095610873988	1419603_AT, 1418203_AT, 1449002_AT	249	31	18082	7.0275942479595805	1.0	0.7296929629457257	68.83585942097882
GOTERM_BP_DIRECT	GO:0051726~regulation of cell cycle	5	1.8450184501845017	0.06834687393193889	1419153_AT, 1448612_AT, 1416630_AT, 1422513_AT, 1415899_AT, 1419152_AT	249	112	18082	3.2418961560527824	1.0	0.7319599768047881	69.48807079151582
GOTERM_BP_DIRECT	GO:0000165~MAPK cascade	4	1.4760147601476015	0.06908021051037375	1421028_A_AT, 1425796_A_AT, 1451506_AT, 1419282_AT, 1419561_AT, 1451507_AT, 1421841_AT, 1421027_A_AT, 1424852_AT	249	69	18082	4.209766602642453	1.0	0.7318303926377621	69.88828718061662
KEGG_PATHWAY	mmu04062:Chemokine signaling pathway	7	2.5830258302583027	0.06963848624280364	1455462_AT, 1418930_AT, 1419282_AT, 1419728_AT, 1422029_AT, 1419561_AT, 1421578_AT	115	196	7720	2.397515527950311	0.9999962264471299	0.8320229063756266	58.65460235908906
UP_SEQ_FEATURE	DNA-binding region:Basic motif	6	2.214022140221402	0.07025125872514097	1417487_AT, 1419150_AT, 1418932_AT, 1422970_AT, 1417488_AT, 1454240_AT, 1415899_AT, 1417520_AT, 1448878_AT, 1453614_A_AT	255	156	18012	2.7167420814479635	1.0	0.970419605955374	67.71052083105961
UP_SEQ_FEATURE	domain:Helix-loop-helix motif	5	1.8450184501845017	0.07028368740279096	1419150_AT, 1423259_AT, 1423260_AT, 1425895_A_AT, 1422970_AT, 1416630_AT, 1450928_AT, 1448878_AT	255	110	18012	3.210695187165775	1.0	0.9644545667756149	67.72799443958219
GOTERM_CC_DIRECT	GO:0071944~cell periphery	4	1.4760147601476015	0.070337975526326	1419466_AT, 1423935_X_AT, 1460347_AT, 1427020_AT, 1455573_AT, 1419465_AT, 1453089_AT	265	71	19662	4.1800690938081315	0.9999999977470589	0.5490691034106732	61.733450966307245
GOTERM_BP_DIRECT	GO:0060349~bone morphogenesis	3	1.107011070110701	0.07102048170173168	1428329_A_AT, 1425796_A_AT, 1449863_A_AT, 1421841_AT	249	32	18082	6.807981927710844	1.0	0.7379653062664591	70.92350825214847
GOTERM_CC_DIRECT	GO:0005921~gap junction	3	1.107011070110701	0.07224558384149496	1426024_A_AT, 1416715_AT, 1422179_AT	265	33	19662	6.745111492281303	0.9999999987140702	0.5449628883441897	62.754806424444595
KEGG_PATHWAY	mmu04390:Hippo signaling pathway	6	2.214022140221402	0.07235663229866278	1421134_AT, 1446086_S_AT, 1420891_AT, 1425895_A_AT, 1460657_AT, 1450461_AT, 1433471_AT, 1459211_AT	115	151	7720	2.667434494673193	0.9999977253185199	0.8029324696870598	60.10861087383361
INTERPRO	IPR014746:Glutamine synthetase/guanido kinase, catalytic domain	2	0.7380073800738007	0.07286081873069508	1428722_AT, 1417614_AT	259	6	20594	26.504504504504503	1.0	0.7929248881289858	66.95530482433557
INTERPRO	IPR015497:Epidermal growth factor receptor ligand	2	0.7380073800738007	0.07286081873069508	1421134_AT, 1418350_AT, 1418349_AT	259	6	20594	26.504504504504503	1.0	0.7929248881289858	66.95530482433557
UP_SEQ_FEATURE	domain:EGF-like	4	1.4760147601476015	0.07373876905513749	1421134_AT, 1418350_AT, 1418349_AT, 1455812_X_AT, 1415806_AT	255	69	18012	4.094799658994033	1.0	0.964280392496885	69.53984925334696
UP_KEYWORDS	Dioxygenase	4	1.4760147601476015	0.07470828994795439	1419618_AT, 1426039_A_AT, 1420338_AT, 1417149_AT	268	83	22680	4.0784031648984	0.99999999057408	0.355960550317184	63.24476066942372
GOTERM_BP_DIRECT	GO:1900026~positive regulation of substrate adhesion-dependent cell spreading	3	1.107011070110701	0.07494002868876032	1448136_AT, 1426024_A_AT, 1456642_X_AT, 1416762_AT, 1415894_AT	249	33	18082	6.601679445052939	1.0	0.7535040552591815	72.9135164650528
KEGG_PATHWAY	mmu04668:TNF signaling pathway	5	1.8450184501845017	0.07731598016269765	1416576_AT, 1455899_X_AT, 1456212_X_AT, 1418930_AT, 1419282_AT, 1422029_AT, 1415899_AT	115	109	7720	3.0793777423215	0.9999991001526679	0.7870679763732948	62.64114655835014
GOTERM_CC_DIRECT	GO:0000776~kinetochore	5	1.8450184501845017	0.07846432207958856	1427161_AT, 1452334_AT, 1418184_AT, 1430811_A_AT, 1417299_AT, 1418919_AT	265	120	19662	3.091509433962264	0.9999999997949697	0.5622980866766587	65.91209967231686
UP_SEQ_FEATURE	active site:Proton acceptor	16	5.904059040590406	0.07866606892325836	1418827_AT, 1421354_AT, 1425796_A_AT, 1417923_AT, 1452115_A_AT, 1423006_AT, 1426580_AT, 1425279_AT, 1418481_AT, 1425127_AT, 1426968_A_AT, 1438172_X_AT, 1437175_AT, 1438601_AT, 1417335_AT, 1417951_AT, 1424287_AT, 1418828_AT, 1451453_AT, 1435162_AT, 1451646_AT, 1421841_AT, 1417299_AT, 1417924_AT	255	710	18012	1.591781275890638	1.0	0.966437842852644	71.95966708624573
UP_KEYWORDS	Collagen	4	1.4760147601476015	0.07898078020228959	1418799_A_AT, 1427020_AT, 1448433_A_AT, 1437165_A_AT, 1417149_AT	268	85	22680	3.9824407374890254	0.9999999968670824	0.3657925033506456	65.37339813280573
KEGG_PATHWAY	mmu05205:Proteoglycans in cancer	7	2.5830258302583027	0.07949038704477279	1420891_AT, 1419089_AT, 1460657_AT, 1448158_AT, 1415943_AT, 1418350_AT, 1449335_AT, 1419088_AT, 1417389_AT, 1418349_AT, 1437279_X_AT, 1449334_AT, 1415944_AT, 1449590_A_AT	115	203	7720	2.314842578710645	0.9999994017250974	0.7613892100745334	63.70424664741211
GOTERM_BP_DIRECT	GO:0014033~neural crest cell differentiation	2	0.7380073800738007	0.07953183352403394	1421028_A_AT, 1451506_AT, 1451507_AT, 1460657_AT, 1421027_A_AT, 1424852_AT	249	6	18082	24.20615796519411	1.0	0.7708773194751618	75.08183472069156
GOTERM_BP_DIRECT	GO:0060385~axonogenesis involved in innervation	2	0.7380073800738007	0.07953183352403394	1425796_A_AT, 1434877_AT, 1421841_AT, 1422130_AT	249	6	18082	24.20615796519411	1.0	0.7708773194751618	75.08183472069156
GOTERM_BP_DIRECT	GO:0010818~T cell chemotaxis	2	0.7380073800738007	0.07953183352403394	1418930_AT, 1419561_AT	249	6	18082	24.20615796519411	1.0	0.7708773194751618	75.08183472069156
GOTERM_BP_DIRECT	GO:0043462~regulation of ATPase activity	2	0.7380073800738007	0.07953183352403394	1449577_X_AT, 1425028_A_AT, 1419738_A_AT, 1419739_AT, 1450118_A_AT	249	6	18082	24.20615796519411	1.0	0.7708773194751618	75.08183472069156
GOTERM_BP_DIRECT	GO:2000503~positive regulation of natural killer cell chemotaxis	2	0.7380073800738007	0.07953183352403394	1419561_AT, 1421578_AT	249	6	18082	24.20615796519411	1.0	0.7708773194751618	75.08183472069156
GOTERM_BP_DIRECT	GO:0032873~negative regulation of stress-activated MAPK cascade	2	0.7380073800738007	0.07953183352403394	1437138_AT, 1417163_AT, 1448833_AT, 1417748_X_AT, 1417164_AT, 1448834_AT	249	6	18082	24.20615796519411	1.0	0.7708773194751618	75.08183472069156
GOTERM_BP_DIRECT	GO:0045110~intermediate filament bundle assembly	2	0.7380073800738007	0.07953183352403394	1423935_X_AT, 1449586_AT, 1460347_AT, 1455573_AT	249	6	18082	24.20615796519411	1.0	0.7708773194751618	75.08183472069156
GOTERM_BP_DIRECT	GO:0051256~mitotic spindle midzone assembly	2	0.7380073800738007	0.07953183352403394	1451358_A_AT, 1450692_AT, 1421546_A_AT	249	6	18082	24.20615796519411	1.0	0.7708773194751618	75.08183472069156
GOTERM_BP_DIRECT	GO:1900028~negative regulation of ruffle assembly	2	0.7380073800738007	0.07953183352403394	1436993_X_AT, 1423323_AT, 1418209_A_AT, 1418210_AT	249	6	18082	24.20615796519411	1.0	0.7708773194751618	75.08183472069156
GOTERM_MF_DIRECT	GO:0001047~core promoter binding	4	1.4760147601476015	0.07975275195172155	1417395_AT, 1419603_AT, 1435331_AT, 1435330_AT, 1417394_AT, 1450461_AT, 1433471_AT	235	75	17446	3.9593758865248225	0.9999999999999998	0.621068273688137	69.0327854695056
UP_SEQ_FEATURE	DNA-binding region:Homeobox; atypical	2	0.7380073800738007	0.0816938222301991	1418926_AT, 1451776_S_AT, 1420243_AT	255	6	18012	23.545098039215684	1.0	0.9656185570100704	73.35611100991554
INTERPRO	IPR016054:Ly-6 antigen / uPA receptor -like	3	1.107011070110701	0.0818996288502427	1417942_AT, 1416930_AT, 1417185_AT	259	38	20594	6.277382645803698	1.0	0.8200497076569007	71.3697707177912
GOTERM_BP_DIRECT	GO:0008283~cell proliferation	7	2.5830258302583027	0.0829352116796091	1423260_AT, 1415810_AT, 1456250_X_AT, 1423006_AT, 1417040_A_AT, 1437463_X_AT, 1449863_A_AT, 1415871_AT, 1459211_AT, 1448123_S_AT, 1423259_AT, 1446086_S_AT, 1415811_AT, 1450928_AT	249	220	18082	2.3105878057685283	1.0	0.7818622841272393	76.58246283748653
GOTERM_BP_DIRECT	GO:0090307~mitotic spindle assembly	3	1.107011070110701	0.08297873842734607	1452315_AT, 1454946_AT, 1452314_AT, 1417299_AT, 1435306_A_AT	249	35	18082	6.224440619621342	1.0	0.7784444909262294	76.60109245703305
GOTERM_BP_DIRECT	GO:0048514~blood vessel morphogenesis	3	1.107011070110701	0.08297873842734607	1449548_AT, 1449549_AT, 1419638_AT, 1416612_AT, 1449244_AT, 1416613_AT, 1418815_AT, 1419639_AT, 1432081_AT	249	35	18082	6.224440619621342	1.0	0.7784444909262294	76.60109245703305
GOTERM_BP_DIRECT	GO:0008285~negative regulation of cell proliferation	10	3.6900369003690034	0.0833450257374425	1417487_AT, 1456174_X_AT, 1425796_A_AT, 1450976_AT, 1416184_S_AT, 1418926_AT, 1423413_AT, 1417394_AT, 1420243_AT, 1432081_AT, 1416253_AT, 1417395_AT, 1450977_S_AT, 1417488_AT, 1451236_AT, 1416612_AT, 1421841_AT, 1416613_AT, 1448194_A_AT	249	384	18082	1.8911060910307897	1.0	0.7764065930416941	76.7573136856436
UP_KEYWORDS	Alternative splicing	67	24.723247232472325	0.0833806571689639	1454268_A_AT, 1423017_A_AT, 1425796_A_AT, 1426580_AT, 1426024_A_AT, 1422513_AT, 1416091_AT, 1420719_AT, 1417335_AT, 1415811_AT, 1427633_A_AT, 1421253_AT, 1415894_AT, 1451899_A_AT, 1460403_AT, 1423407_A_AT, 1451506_AT, 1450791_AT, 1415943_AT, 1418919_AT, 1424594_AT, 1425559_A_AT, 1426794_AT, 1427279_AT, 1415944_AT, 1418210_AT, 1453278_A_AT, 1431382_A_AT, 1428781_AT, 1423026_AT, 1451507_AT, 1430811…	268	4779	22680	1.1864406779661016	0.9999999989977266	0.3755797783977515	67.44617189112452
INTERPRO	IPR020834:Lipoxygenase, conserved site	2	0.7380073800738007	0.0844793299411153	1426039_A_AT, 1420338_AT	259	7	20594	22.71814671814672	1.0	0.8192179695332772	72.52496019003254
INTERPRO	IPR001885:Lipoxygenase, mammalian	2	0.7380073800738007	0.0844793299411153	1426039_A_AT, 1420338_AT	259	7	20594	22.71814671814672	1.0	0.8192179695332772	72.52496019003254
INTERPRO	IPR013819:Lipoxygenase, C-terminal	2	0.7380073800738007	0.0844793299411153	1426039_A_AT, 1420338_AT	259	7	20594	22.71814671814672	1.0	0.8192179695332772	72.52496019003254
INTERPRO	IPR020833:Lipoxygenase, iron binding site	2	0.7380073800738007	0.0844793299411153	1426039_A_AT, 1420338_AT	259	7	20594	22.71814671814672	1.0	0.8192179695332772	72.52496019003254
INTERPRO	IPR000907:Lipoxygenase	2	0.7380073800738007	0.0844793299411153	1426039_A_AT, 1420338_AT	259	7	20594	22.71814671814672	1.0	0.8192179695332772	72.52496019003254
GOTERM_BP_DIRECT	GO:0050679~positive regulation of epithelial cell proliferation	4	1.4760147601476015	0.08659148887524964	1438251_X_AT, 1425895_A_AT, 1424890_AT, 1416749_AT, 1449863_A_AT	249	76	18082	3.8220249418727534	1.0	0.7861723995072438	78.09969566838716
GOTERM_BP_DIRECT	GO:0035115~embryonic forelimb morphogenesis	3	1.107011070110701	0.08709282176076705	1426968_A_AT, 1427239_AT, 1420559_A_AT	249	36	18082	6.051539491298527	1.0	0.7847100825850297	78.30037476777034
GOTERM_BP_DIRECT	GO:0019369~arachidonic acid metabolic process	3	1.107011070110701	0.08709282176076705	1426039_A_AT, 1420338_AT, 1416612_AT, 1416613_AT, 1432081_AT	249	36	18082	6.051539491298527	1.0	0.7847100825850297	78.30037476777034
UP_KEYWORDS	Cyclin	3	1.107011070110701	0.08746749479816865	1421375_A_AT, 1417910_AT, 1422513_AT, 1417911_AT	268	42	22680	6.044776119402984	0.9999999996539765	0.38374861997985266	69.26833879630384
UP_KEYWORDS	Magnesium	11	4.059040590405904	0.08959085080263747	1418827_AT, 1455462_AT, 1417923_AT, 1423006_AT, 1419254_AT, 1418481_AT, 1425837_A_AT, 1438172_X_AT, 1425559_A_AT, 1438601_AT, 1417951_AT, 1418828_AT, 1419253_AT, 1417299_AT, 1417924_AT	268	521	22680	1.7867476437390781	0.9999999998012469	0.38469026949821283	70.17747201092826
GOTERM_BP_DIRECT	GO:0007568~aging	6	2.214022140221402	0.09062878791774162	1423935_X_AT, 1460227_AT, 1460347_AT, 1434369_A_AT, 1448932_AT, 1417951_AT, 1416455_A_AT, 1435837_AT, 1455573_AT, 1426278_AT	249	173	18082	2.5185597882860926	1.0	0.7949847205268008	79.66744765421286
SMART	SM00060:FN3	6	2.214022140221402	0.09183782337481622	1449012_S_AT, 1426794_AT, 1427312_AT, 1427688_A_AT, 1455812_X_AT, 1426795_AT, 1418051_AT, 1450917_AT	164	153	10425	2.4928263988522237	0.9999995626406953	0.8396367695648379	68.43126889662732
GOTERM_BP_DIRECT	GO:0051988~regulation of attachment of spindle microtubules to kinetochore	2	0.7380073800738007	0.09216051826187661	1451358_A_AT, 1421546_A_AT, 1417299_AT	249	7	18082	20.748135398737805	1.0	0.7973618960451883	80.23413629185278
GOTERM_BP_DIRECT	GO:0051045~negative regulation of membrane protein ectodomain proteolysis	2	0.7380073800738007	0.09216051826187661	1449335_AT, 1460227_AT, 1419088_AT, 1449334_AT, 1419089_AT	249	7	18082	20.748135398737805	1.0	0.7973618960451883	80.23413629185278
GOTERM_BP_DIRECT	GO:0071864~positive regulation of cell proliferation in bone marrow	2	0.7380073800738007	0.09216051826187661	1421028_A_AT, 1425796_A_AT, 1451506_AT, 1451507_AT, 1421841_AT, 1421027_A_AT, 1424852_AT	249	7	18082	20.748135398737805	1.0	0.7973618960451883	80.23413629185278
GOTERM_BP_DIRECT	GO:0060831~smoothened signaling pathway involved in dorsal/ventral neural tube patterning	2	0.7380073800738007	0.09216051826187661	1446086_S_AT, 1427239_AT, 1459211_AT	249	7	18082	20.748135398737805	1.0	0.7973618960451883	80.23413629185278
BIOCARTA	m_nktPathway:Selective expression of chemokine receptors during T-cell polarization	3	1.107011070110701	0.09240005853310179	1425837_A_AT, 1419561_AT, 1421578_AT	24	29	1289	5.556034482758621	0.9772026740359107	0.9772026740359107	58.591021332684456
GOTERM_MF_DIRECT	GO:0051213~dioxygenase activity	4	1.4760147601476015	0.09254788709776539	1419618_AT, 1426039_A_AT, 1420338_AT, 1417149_AT	235	80	17446	3.7119148936170214	1.0	0.6684704476888685	74.58224730367556
UP_KEYWORDS	Microtubule	7	2.5830258302583027	0.09278373500740822	1456174_X_AT, 1450692_AT, 1434748_AT, 1437855_AT, 1450976_AT, 1416091_AT, 1423413_AT, 1452315_AT, 1450977_S_AT, 1416092_A_AT, 1452314_AT, 1416431_AT, 1417299_AT, 1435306_A_AT	268	264	22680	2.2438941655359566	0.9999999999138656	0.38926215772971673	71.49792375884418
GOTERM_CC_DIRECT	GO:0005694~chromosome	9	3.3210332103321036	0.09341067766675895	1425798_A_AT, 1437313_X_AT, 1450692_AT, 1423847_AT, 1418339_AT, 1418184_AT, 1430811_A_AT, 1429270_A_AT, 1417299_AT, 1452534_A_AT, 1418919_AT	265	344	19662	1.941180342255375	0.999999999997639	0.6156265807417347	72.51676720527307
SMART	SM00353:HLH	5	1.8450184501845017	0.09360982853776426	1419150_AT, 1423259_AT, 1423260_AT, 1425895_A_AT, 1422970_AT, 1416630_AT, 1450928_AT, 1448878_AT	164	110	10425	2.889412416851441	0.9999996749811798	0.8098479790427264	69.16068430817175
INTERPRO	IPR018114:Peptidase S1, trypsin family, active site	5	1.8450184501845017	0.09376325336561832	1460236_AT, 1419201_AT, 1420388_AT, 1448982_AT, 1415806_AT	259	137	20594	2.9019530479384494	1.0	0.841877410391006	76.33273689853823
UP_SEQ_FEATURE	domain:Lipoxygenase	2	0.7380073800738007	0.09464782473695242	1426039_A_AT, 1420338_AT	255	7	18012	20.181512605042016	1.0	0.9767417588881061	78.62800105053303
UP_SEQ_FEATURE	region of interest:Beta-galactoside binding	2	0.7380073800738007	0.09464782473695242	1422308_A_AT, 1426808_AT	255	7	18012	20.181512605042016	1.0	0.9767417588881061	78.62800105053303
UP_SEQ_FEATURE	metal ion-binding site:Iron; via carboxylate; catalytic	2	0.7380073800738007	0.09464782473695242	1426039_A_AT, 1420338_AT	255	7	18012	20.181512605042016	1.0	0.9767417588881061	78.62800105053303
UP_SEQ_FEATURE	glycosylation site:O-linked (Xyl...) (heparan sulfate)	2	0.7380073800738007	0.09464782473695242	1417389_AT, 1437279_X_AT, 1415944_AT, 1448158_AT, 1415943_AT	255	7	18012	20.181512605042016	1.0	0.9767417588881061	78.62800105053303
UP_SEQ_FEATURE	domain:HIN-200	2	0.7380073800738007	0.09464782473695242	1419603_AT, 1435331_AT, 1435330_AT	255	7	18012	20.181512605042016	1.0	0.9767417588881061	78.62800105053303
GOTERM_BP_DIRECT	GO:0072593~reactive oxygen species metabolic process	3	1.107011070110701	0.09549816985961436	1454268_A_AT, 1417273_AT, 1418203_AT	249	38	18082	5.733037412809131	1.0	0.8060987061530069	81.41792603655047
GOTERM_MF_DIRECT	GO:0001078~transcriptional repressor activity, RNA polymerase II core promoter proximal region sequence-specific binding	5	1.8450184501845017	0.09572299074783032	1418932_AT, 1419051_AT, 1419603_AT, 1454240_AT, 1419052_AT, 1435331_AT, 1417520_AT, 1453614_A_AT, 1435330_AT	235	129	17446	2.8774534059046672	1.0	0.6719387327291149	75.80824624067877
INTERPRO	IPR019765:Ephrin, conserved site	2	0.7380073800738007	0.09595280023245463	1449548_AT, 1418285_AT, 1449549_AT, 1451591_A_AT, 1419638_AT, 1418286_A_AT, 1419639_AT	259	8	20594	19.87837837837838	1.0	0.8393846178952544	77.15606098061872
INTERPRO	IPR001799:Ephrin	2	0.7380073800738007	0.09595280023245463	1449548_AT, 1418285_AT, 1449549_AT, 1451591_A_AT, 1419638_AT, 1418286_A_AT, 1419639_AT	259	8	20594	19.87837837837838	1.0	0.8393846178952544	77.15606098061872
GOTERM_MF_DIRECT	GO:0004857~enzyme inhibitor activity	3	1.107011070110701	0.09610821277291622	1450107_A_AT, 1449335_AT, 1460227_AT, 1419088_AT, 1449334_AT, 1419089_AT	235	39	17446	5.7106382978723405	1.0	0.6642178880195169	75.9531947327857
GOTERM_BP_DIRECT	GO:0071347~cellular response to interleukin-1	4	1.4760147601476015	0.09735718058264109	1419282_AT, 1422029_AT, 1419561_AT, 1421578_AT	249	80	18082	3.6309236947791157	1.0	0.8093451865847155	82.04803095281514
UP_KEYWORDS	Proteoglycan	3	1.107011070110701	0.09833328350900283	1417389_AT, 1449827_AT, 1437279_X_AT, 1415944_AT, 1448158_AT, 1415943_AT	268	45	22680	5.641791044776119	0.9999999999800033	0.40144608560611206	73.66542264568768
UP_KEYWORDS	Isopeptide bond	17	6.273062730627306	0.09873621396646916	1454946_AT, 1425028_A_AT, 1419738_A_AT, 1460364_AT, 1417748_X_AT, 1418926_AT, 1451507_AT, 1424852_AT, 1420243_AT, 1421028_A_AT, 1449577_X_AT, 1419153_AT, 1437138_AT, 1415811_AT, 1416514_A_AT, 1415899_AT, 1423952_A_AT, 1416431_AT, 1451899_A_AT, 1419152_AT, 1415810_AT, 1451506_AT, 1417040_A_AT, 1448833_AT, 1417394_AT, 1421027_A_AT, 1418932_AT, 1417395_AT, 1418373_AT, 1422944_A_AT, 1419739_AT, 14488…	268	953	22680	1.5096083068393604	0.9999999999820214	0.396455453548041	73.81671697964178
GOTERM_BP_DIRECT	GO:0010628~positive regulation of gene expression	10	3.6900369003690034	0.09953494251464959	1437313_X_AT, 1423260_AT, 1420891_AT, 1451506_AT, 1424208_AT, 1451507_AT, 1460657_AT, 1417394_AT, 1421027_A_AT, 1421073_A_AT, 1452534_A_AT, 1424852_AT, 1418932_AT, 1423259_AT, 1421028_A_AT, 1417395_AT, 1425895_A_AT, 1419561_AT, 1450928_AT	249	399	18082	1.8200118770822638	1.0	0.8135475094004969	82.76061256602448
GOTERM_BP_DIRECT	GO:0031424~keratinization	3	1.107011070110701	0.09978468919222706	1422588_AT, 1448932_AT, 1448612_AT	249	39	18082	5.586036453506333	1.0	0.8112840954884023	82.84060969283618
GOTERM_BP_DIRECT	GO:0045595~regulation of cell differentiation	3	1.107011070110701	0.09978468919222706	1437313_X_AT, 1416576_AT, 1455899_X_AT, 1456212_X_AT, 1417395_AT, 1417394_AT, 1452534_A_AT	249	39	18082	5.586036453506333	1.0	0.8112840954884023	82.84060969283618
