# Supplementary material for: Metabolomics of oncogene-specific metabolic reprogramming during breast cancer
Source: Cancer Metab. 2018 Apr 3;6:5. doi: 10.1186/s40170-018-0175-6 (PMC5881178; doi:10.1186/s40170-018-0175-6)
Supplement: Supplementary file 10 — Gene expression analysis of transgenic mouse models. Using previously published gene expression data from breast tumors of transgenic mouse models [17], we found genes with significantly different expression in each transgenic model compared to all other transgenic models used in our study. For a complete analysis using multiple other transgenic mouse model gene expression as backgrounds (including the ones we used), please refer to the supplementary files of the cited research article. (ZIP 463 kb) [file 40170_2018_175_MOESM10_ESM.zip › DAVID Functional Annotation Chart Neu gated -1.txt]

Category	Term	Count	%	PValue	Genes	List Total	Pop Hits	Pop Total	Fold Enrichment	Bonferroni	Benjamini	FDR
GOTERM_CC_DIRECT	GO:0005576~extracellular region	6	66.66666666666666	2.4924244528395847E-4	1448386_A_AT, 1417688_AT, 1449326_X_AT, 1424825_A_AT, 1450788_AT, 1419075_S_AT, 1450009_AT	9	1753	19662	7.477467199087278	0.006212460156164945	0.006212460156164945	0.20203678245347412
UP_SEQ_FEATURE	signal peptide	7	77.77777777777779	5.508622645088363E-4	1448386_A_AT, 1417688_AT, 1449326_X_AT, 1424825_A_AT, 1416930_AT, 1450788_AT, 1419075_S_AT, 1450009_AT	9	3124	18012	4.48442168160478	0.021799443323699208	0.021799443323699208	0.5028559971764879
UP_KEYWORDS	Signal	7	77.77777777777779	0.0012392697132623703	1448386_A_AT, 1417688_AT, 1449326_X_AT, 1424825_A_AT, 1416930_AT, 1450788_AT, 1419075_S_AT, 1450009_AT	9	4543	22680	3.8828967642526964	0.04957076295444951	0.04957076295444951	1.134681915254332
INTERPRO	IPR000096:Serum amyloid A protein	2	22.22222222222222	0.0015530585095370505	1449326_X_AT, 1450788_AT, 1419075_S_AT	9	4	20594	1144.111111111111	0.021524685701684976	0.021524685701684976	1.0502442885799268
UP_KEYWORDS	Secreted	5	55.55555555555556	0.0016661632514625242	1448386_A_AT, 1417688_AT, 1449326_X_AT, 1450788_AT, 1419075_S_AT, 1450009_AT	9	1685	22680	7.4777448071216615	0.0660848275379533	0.0336071334793252	1.5228819731323506
GOTERM_CC_DIRECT	GO:0070062~extracellular exosome	6	66.66666666666666	0.0018138790128696383	1417688_AT, 1423935_X_AT, 1417156_AT, 1449326_X_AT, 1460347_AT, 1450788_AT, 1419075_S_AT, 1455573_AT, 1450009_AT	9	2674	19662	4.902019446522064	0.04437351857654781	0.022438502485162215	1.462181516760519
SMART	SM00197:SAA	2	22.22222222222222	0.0023005023092599244	1449326_X_AT, 1450788_AT, 1419075_S_AT	7	4	10425	744.6428571428571	0.011449710047306105	0.011449710047306105	0.9966557264684206
PIR_SUPERFAMILY	PIRSF002472:amyloid protein, SAA type	2	22.22222222222222	0.004423550349597781	1449326_X_AT, 1450788_AT, 1419075_S_AT	3	4	1807	301.1666666666667	0.013212034214845292	0.013212034214845292	1.3858934081265817
UP_KEYWORDS	HDL	2	22.22222222222222	0.00633257223177995	1449326_X_AT, 1450788_AT, 1419075_S_AT	9	18	22680	280.0	0.22930380926549399	0.08315820205887814	5.678591050565329
GOTERM_CC_DIRECT	GO:0034364~high-density lipoprotein particle	2	22.22222222222222	0.00851403806089614	1449326_X_AT, 1450788_AT, 1419075_S_AT	9	21	19662	208.06349206349205	0.19245963558816448	0.0687747431023028	6.702047722033178
UP_KEYWORDS	Acute phase	2	22.22222222222222	0.00878574635627911	1449326_X_AT, 1450788_AT, 1419075_S_AT	9	25	22680	201.6	0.30358345385584806	0.08648166111463407	7.799972228623398
INTERPRO	IPR009053:Prefoldin	2	22.22222222222222	0.009672040827248315	1423935_X_AT, 1417156_AT, 1460347_AT, 1455573_AT	9	25	20594	183.05777777777777	0.12721642508631237	0.06577113354719788	6.388886016773321
GOTERM_MF_DIRECT	GO:0042056~chemoattractant activity	2	22.22222222222222	0.009989643196368905	1449326_X_AT, 1450788_AT, 1419075_S_AT	8	25	17446	174.46	0.22974737748327723	0.22974737748327723	7.903641959333241
GOTERM_BP_DIRECT	GO:0035634~response to stilbenoid	2	22.22222222222222	0.01100946843564693	1449326_X_AT, 1416930_AT	9	25	18082	160.7288888888889	0.4796016734117121	0.4796016734117121	10.46568906990234
INTERPRO	IPR002957:Keratin, type I	2	22.22222222222222	0.012365500405677642	1423935_X_AT, 1417156_AT, 1460347_AT, 1455573_AT	9	32	20594	143.01388888888889	0.1598679953090696	0.05641178130837421	8.104796680789617
UP_SEQ_FEATURE	site:Stutter	2	22.22222222222222	0.014127412764551912	1423935_X_AT, 1417156_AT, 1460347_AT, 1455573_AT	9	32	18012	125.08333333333333	0.4339801801585721	0.24765711285250536	12.20572189528255
GOTERM_BP_DIRECT	GO:0006953~acute-phase response	2	22.22222222222222	0.015383469407065222	1449326_X_AT, 1450788_AT, 1419075_S_AT	9	35	18082	114.8063492063492	0.599354521622379	0.36703437820240115	14.342247371625671
UP_KEYWORDS	Disulfide bond	5	55.55555555555556	0.015839656344439085	1448386_A_AT, 1417688_AT, 1423935_X_AT, 1460347_AT, 1416930_AT, 1455573_AT, 1450009_AT	9	3124	22680	4.033290653008963	0.4803627036275774	0.1227162945583069	13.664922530317803
GOTERM_CC_DIRECT	GO:0005615~extracellular space	4	44.44444444444444	0.018675413299406314	1417688_AT, 1449326_X_AT, 1450788_AT, 1419075_S_AT, 1450009_AT	9	1504	19662	5.810283687943262	0.37580972003364277	0.11114841668984099	14.182778426384523
GOTERM_CC_DIRECT	GO:0005881~cytoplasmic microtubule	2	22.22222222222222	0.0229620331222891	1449326_X_AT, 1450788_AT, 1419075_S_AT	9	57	19662	76.65497076023391	0.44051814110188225	0.1096573008144851	17.177322069221358
INTERPRO	IPR018039:Intermediate filament protein, conserved site	2	22.22222222222222	0.02345595651485904	1423935_X_AT, 1417156_AT, 1460347_AT, 1455573_AT	9	61	20594	75.02367941712203	0.2827249988251067	0.07971694882278257	14.890586840062314
GOTERM_MF_DIRECT	GO:0001664~G-protein coupled receptor binding	2	22.22222222222222	0.0254026709265801	1449326_X_AT, 1450788_AT, 1419075_S_AT	8	64	17446	68.1484375	0.48778105424908	0.2843052705580962	19.023672140429692
UP_KEYWORDS	Intermediate filament	2	22.22222222222222	0.026154840619773356	1423935_X_AT, 1417156_AT, 1460347_AT, 1455573_AT	9	75	22680	67.2	0.6626456571959038	0.16565106189979995	21.64328362342832
UP_SEQ_FEATURE	region of interest:Coil 2	2	22.22222222222222	0.026345325483693418	1423935_X_AT, 1417156_AT, 1460347_AT, 1455573_AT	9	60	18012	66.71111111111111	0.6562852816898624	0.29951413438224184	21.672090890316476
UP_SEQ_FEATURE	region of interest:Linker 12	2	22.22222222222222	0.026345325483693418	1423935_X_AT, 1417156_AT, 1460347_AT, 1455573_AT	9	60	18012	66.71111111111111	0.6562852816898624	0.29951413438224184	21.672090890316476
GOTERM_CC_DIRECT	GO:0071944~cell periphery	2	22.22222222222222	0.028530744419783663	1423935_X_AT, 1417156_AT, 1460347_AT, 1455573_AT	9	71	19662	61.539906103286384	0.5150169926970192	0.1136176757052797	20.930467519201613
UP_SEQ_FEATURE	region of interest:Coil 1B	2	22.22222222222222	0.028946143412304205	1423935_X_AT, 1417156_AT, 1460347_AT, 1455573_AT	9	66	18012	60.64646464646464	0.6911606024293566	0.25452484468812453	23.565630225612054
UP_SEQ_FEATURE	region of interest:Coil 1A	2	22.22222222222222	0.028946143412304205	1423935_X_AT, 1417156_AT, 1460347_AT, 1455573_AT	9	66	18012	60.64646464646464	0.6911606024293566	0.25452484468812453	23.565630225612054
UP_SEQ_FEATURE	region of interest:Linker 1	2	22.22222222222222	0.028946143412304205	1423935_X_AT, 1417156_AT, 1460347_AT, 1455573_AT	9	66	18012	60.64646464646464	0.6911606024293566	0.25452484468812453	23.565630225612054
INTERPRO	IPR001664:Intermediate filament protein	2	22.22222222222222	0.02914952171496108	1423935_X_AT, 1417156_AT, 1460347_AT, 1455573_AT	9	76	20594	60.21637426900585	0.33910436327394566	0.07949409902394733	18.204935212874705
UP_SEQ_FEATURE	region of interest:Rod	2	22.22222222222222	0.0293790215376609	1423935_X_AT, 1417156_AT, 1460347_AT, 1455573_AT	9	67	18012	59.741293532338304	0.696619999851962	0.21223371571685323	23.876800069962144
GOTERM_BP_DIRECT	GO:0045669~positive regulation of osteoblast differentiation	2	22.22222222222222	0.029697816478471206	1417688_AT, 1450009_AT	9	68	18082	59.09150326797385	0.8311451601881438	0.447280859437608	25.995914209854266
UP_SEQ_FEATURE	region of interest:Head	2	22.22222222222222	0.030244271272876804	1423935_X_AT, 1417156_AT, 1460347_AT, 1455573_AT	9	69	18012	58.00966183574879	0.707251854156911	0.18514120222731467	24.495396037461013
GOTERM_BP_DIRECT	GO:0060326~cell chemotaxis	2	22.22222222222222	0.03399939030668139	1449326_X_AT, 1450788_AT, 1419075_S_AT	9	78	18082	51.51566951566951	0.8700828063524843	0.3996332141894484	29.207545394442025
SMART	SM01391:SM01391	2	22.22222222222222	0.04073951492466663	1423935_X_AT, 1417156_AT, 1460347_AT, 1455573_AT	7	72	10425	41.36904761904761	0.18776298994764484	0.0987580735161312	16.54719554174351
UP_KEYWORDS	Keratin	2	22.22222222222222	0.044613786023018145	1423935_X_AT, 1417156_AT, 1460347_AT, 1455573_AT	9	129	22680	39.06976744186046	0.8460648572457357	0.2345701460065982	34.295783525323465
GOTERM_CC_DIRECT	GO:0005882~intermediate filament	2	22.22222222222222	0.04663289963932149	1423935_X_AT, 1417156_AT, 1460347_AT, 1455573_AT	9	117	19662	37.344729344729345	0.6969571646345661	0.15680281920514294	32.12137048712148
GOTERM_MF_DIRECT	GO:0008201~heparin binding	2	22.22222222222222	0.05904615305753277	1450788_AT, 1419075_S_AT, 1450009_AT	8	151	17446	28.8841059602649	0.7945167738408476	0.4099002120720553	39.292875248821076
GOTERM_MF_DIRECT	GO:0005198~structural molecule activity	2	22.22222222222222	0.09094984574148673	1423935_X_AT, 1417156_AT, 1460347_AT, 1455573_AT	8	236	17446	18.48093220338983	0.9161922915331433	0.4619520370404836	54.250317161624004
