# Supplementary material for: Metabolomics of oncogene-specific metabolic reprogramming during breast cancer
Source: Cancer Metab. 2018 Apr 3;6:5. doi: 10.1186/s40170-018-0175-6 (PMC5881178; doi:10.1186/s40170-018-0175-6)
Supplement: Supplementary file 10 — Gene expression analysis of transgenic mouse models. Using previously published gene expression data from breast tumors of transgenic mouse models [17], we found genes with significantly different expression in each transgenic model compared to all other transgenic models used in our study. For a complete analysis using multiple other transgenic mouse model gene expression as backgrounds (including the ones we used), please refer to the supplementary files of the cited research article. (ZIP 463 kb) [file 40170_2018_175_MOESM10_ESM.zip › DAVID Functional Annotation Chart Neu gated 1.txt]

Category	Term	Count	%	PValue	Genes	List Total	Pop Hits	Pop Total	Fold Enrichment	Bonferroni	Benjamini	FDR
UP_KEYWORDS	Glycoprotein	18	48.64864864864865	2.2264896072453697E-5	1418818_AT, 1449154_AT, 1460239_AT, 1418074_AT, 1421001_A_AT, 1435622_AT, 1460329_AT, 1423228_AT, 1427529_AT, 1460258_AT, 1423450_A_AT, 1450913_AT, 1449555_A_AT, 1418599_AT, 1460372_AT, 1420569_AT, 1419527_AT, 1424509_AT, 1420764_AT, 1430427_A_AT, 1435758_AT, 1424649_A_AT, 1418643_AT	37	3815	22680	2.892139846268287	0.002201821676566129	0.002201821676566129	0.02466303563938288
GOTERM_CC_DIRECT	GO:0005578~proteinaceous extracellular matrix	6	16.216216216216218	2.6019450185829293E-4	1449154_AT, 1421381_A_AT, 1418599_AT, 1428571_AT, 1419527_AT, 1420569_AT, 1420521_AT, 1460258_AT	37	316	19662	10.089976052001369	0.016260730021151804	0.016260730021151804	0.263148589574258
UP_KEYWORDS	Extracellular matrix	5	13.513513513513514	5.10097362577762E-4	1449154_AT, 1421381_A_AT, 1418599_AT, 1428571_AT, 1419527_AT, 1420569_AT, 1460258_AT	37	235	22680	13.041978148361128	0.04925797768069218	0.024939990400945744	0.563652725350261
UP_KEYWORDS	Disulfide bond	14	37.83783783783784	6.508143088770264E-4	1449154_AT, 1419608_A_AT, 1421381_A_AT, 1418074_AT, 1421001_A_AT, 1435622_AT, 1460329_AT, 1423228_AT, 1427529_AT, 1460258_AT, 1423450_A_AT, 1450913_AT, 1449555_A_AT, 1428571_AT, 1418599_AT, 1420569_AT, 1419527_AT, 1420521_AT, 1435758_AT	37	3124	22680	2.746997958265564	0.062418500263343835	0.021254729580085785	0.7186341488278236
UP_KEYWORDS	Secreted	10	27.027027027027028	0.0010106192143428878	1449154_AT, 1449555_A_AT, 1419608_A_AT, 1421381_A_AT, 1418599_AT, 1421001_A_AT, 1428571_AT, 1419527_AT, 1420569_AT, 1420764_AT, 1420521_AT, 1460258_AT	37	1685	22680	3.637821798059187	0.09525477404031468	0.024714932015391988	1.1139137006427213
UP_SEQ_FEATURE	glycosylation site:N-linked (GlcNAc...)	16	43.24324324324324	0.0015434240545874832	1418818_AT, 1449154_AT, 1460239_AT, 1418074_AT, 1421001_A_AT, 1435622_AT, 1460329_AT, 1423228_AT, 1427529_AT, 1460258_AT, 1423450_A_AT, 1450913_AT, 1449555_A_AT, 1418599_AT, 1460372_AT, 1419527_AT, 1424509_AT, 1420764_AT, 1430427_A_AT, 1435758_AT, 1418643_AT	36	3563	18012	2.246795771353728	0.229750018035204	0.229750018035204	1.864920233799372
UP_SEQ_FEATURE	disulfide bond	13	35.13513513513514	0.0019358508600073598	1419608_A_AT, 1421381_A_AT, 1418074_AT, 1421001_A_AT, 1435622_AT, 1460329_AT, 1423228_AT, 1427529_AT, 1460258_AT, 1423450_A_AT, 1450913_AT, 1449555_A_AT, 1428571_AT, 1420569_AT, 1419527_AT, 1420521_AT, 1435758_AT	36	2510	18012	2.5913678618857903	0.2792593174119309	0.15103552336504145	2.333971421975123
GOTERM_CC_DIRECT	GO:0005576~extracellular region	10	27.027027027027028	0.0035758442628779827	1449154_AT, 1449555_A_AT, 1419608_A_AT, 1421381_A_AT, 1418599_AT, 1421001_A_AT, 1428571_AT, 1419527_AT, 1420569_AT, 1420764_AT, 1420521_AT, 1460258_AT	37	1753	19662	3.0314056212515994	0.20202812872964127	0.10670728690403009	3.562231149181272
UP_SEQ_FEATURE	signal peptide	14	37.83783783783784	0.004155067156249888	1449154_AT, 1419608_A_AT, 1421381_A_AT, 1421001_A_AT, 1423851_A_AT, 1427529_AT, 1423852_AT, 1423450_A_AT, 1449555_A_AT, 1428571_AT, 1418599_AT, 1420569_AT, 1419527_AT, 1424509_AT, 1420764_AT, 1420521_AT, 1430427_A_AT	36	3124	18012	2.24221084080239	0.5052334582082735	0.20907839127304573	4.948005433730717
UP_KEYWORDS	Signal	15	40.54054054054054	0.0070993313295763675	1449154_AT, 1419608_A_AT, 1460239_AT, 1421381_A_AT, 1421001_A_AT, 1423851_A_AT, 1427529_AT, 1423852_AT, 1423450_A_AT, 1449555_A_AT, 1428571_AT, 1418599_AT, 1420569_AT, 1419527_AT, 1424509_AT, 1420764_AT, 1420521_AT, 1430427_A_AT, 1418643_AT	37	4543	22680	2.023903718818973	0.506059639886379	0.13156982999335354	7.5894736585019
GOTERM_BP_DIRECT	GO:0051216~cartilage development	3	8.108108108108109	0.008674583538724013	1449154_AT, 1421381_A_AT, 1418599_AT, 1428571_AT, 1460258_AT	32	82	18082	20.67301829268293	0.867514623444303	0.867514623444303	10.58228207674925
GOTERM_MF_DIRECT	GO:0008467~[heparan sulfate]-glucosamine 3-sulfotransferase 1 activity	2	5.405405405405405	0.008854051444633774	1435622_AT, 1423450_A_AT	32	5	17446	218.075	0.6339419701334343	0.6339419701334343	9.60481773738049
GOTERM_BP_DIRECT	GO:0003417~growth plate cartilage development	2	5.405405405405405	0.01532768756367235	1421381_A_AT, 1428571_AT, 1419527_AT	32	9	18082	125.56944444444444	0.9722233085296715	0.8333365922875435	17.98783861737192
KEGG_PATHWAY	mmu04512:ECM-receptor interaction	3	8.108108108108109	0.015634292724758678	1449154_AT, 1418599_AT, 1419527_AT, 1420569_AT	18	88	7720	14.621212121212121	0.49215819194417054	0.49215819194417054	13.639671644956564
GOTERM_BP_DIRECT	GO:0019221~cytokine-mediated signaling pathway	3	8.108108108108109	0.025837421271624566	1418507_S_AT, 1449109_AT, 1420569_AT, 1419043_A_AT	32	146	18082	11.610873287671234	0.997695935155769	0.8679216709879389	28.542323170517538
PIR_SUPERFAMILY	PIRSF002419:tetraspanin	2	5.405405405405405	0.0296686749757512	1460239_AT, 1424649_A_AT, 1418643_AT	3	27	1807	44.617283950617285	0.058457119676685654	0.058457119676685654	6.573166369470473
UP_KEYWORDS	Myristate	3	8.108108108108109	0.030433871231667242	1419043_A_AT, 1419706_A_AT, 1417569_AT, 1417568_AT	37	172	22680	10.691389063482088	0.9531007291400069	0.3994797153252082	28.993141268495247
UP_KEYWORDS	Golgi apparatus	5	13.513513513513514	0.03062225083703471	1450913_AT, 1418074_AT, 1435622_AT, 1460329_AT, 1423228_AT, 1419043_A_AT, 1435758_AT, 1423450_A_AT	37	753	22680	4.070205663831162	0.9539943008177324	0.35587064648837474	29.145829711828817
UP_SEQ_FEATURE	domain:TSP N-terminal	2	5.405405405405405	0.03629904421465467	1449154_AT, 1421381_A_AT, 1418599_AT, 1428571_AT	36	19	18012	52.66666666666667	0.9980669327582542	0.7903177151717968	36.27736151146813
SMART	SM00210:TSPN	2	5.405405405405405	0.03734175940872739	1449154_AT, 1421381_A_AT, 1418599_AT, 1428571_AT	19	22	10425	49.88038277511962	0.6807256823305925	0.6807256823305925	27.688354025828232
UP_KEYWORDS	Calcium	5	13.513513513513514	0.04105811912326296	1450913_AT, 1449154_AT, 1418599_AT, 1419527_AT, 1460329_AT, 1423228_AT, 1430427_A_AT, 1435758_AT, 1417569_AT, 1417568_AT	37	827	22680	3.7060034641654958	0.984244348803602	0.404777218897058	37.1523840804845
GOTERM_MF_DIRECT	GO:0043014~alpha-tubulin binding	2	5.405405405405405	0.04351765056812201	1460336_AT, 1417569_AT, 1417568_AT	32	25	17446	43.615	0.9934461500414066	0.9190441480892613	39.66066741504207
INTERPRO	IPR000301:Tetraspanin	2	5.405405405405405	0.04654059966242732	1460239_AT, 1424649_A_AT, 1418643_AT	36	28	20594	40.861111111111114	0.9922585038977534	0.9922585038977534	41.19535925601473
INTERPRO	IPR008952:Tetraspanin, EC2 domain	2	5.405405405405405	0.049783183820341505	1460239_AT, 1424649_A_AT, 1418643_AT	36	30	20594	38.13703703703703	0.9945308904992347	0.9260465720823892	43.38533000391859
INTERPRO	IPR013320:Concanavalin A-like lectin/glucanase, subgroup	3	8.108108108108109	0.04983666858767047	1449154_AT, 1421381_A_AT, 1418599_AT, 1428571_AT, 1419527_AT	36	211	20594	8.13349131121643	0.9945622010187686	0.8241505356874319	43.420821622666864
INTERPRO	IPR018499:Tetraspanin/Peripherin	2	5.405405405405405	0.05140045617157181	1460239_AT, 1424649_A_AT, 1418643_AT	36	31	20594	36.90681003584229	0.995403185593248	0.7396160311022009	44.44961566123381
KEGG_PATHWAY	mmu00534:Glycosaminoglycan biosynthesis - heparan sulfate / heparin	2	5.405405405405405	0.051607731838125274	1435622_AT, 1423450_A_AT	18	24	7720	35.74074074074074	0.8975565484933563	0.6799321142216177	38.92678466997367
GOTERM_CC_DIRECT	GO:0016020~membrane	19	51.35135135135135	0.053379672044271465	1418818_AT, 1427196_AT, 1460239_AT, 1418074_AT, 1435622_AT, 1460329_AT, 1423228_AT, 1423851_A_AT, 1427529_AT, 1419043_A_AT, 1423852_AT, 1424123_AT, 1460258_AT, 1450913_AT, 1429761_AT, 1460372_AT, 1424509_AT, 1426147_S_AT, 1430427_A_AT, 1435758_AT, 1424649_A_AT, 1419706_A_AT, 1418643_AT, 1424367_A_AT	37	6998	19662	1.4427983284799517	0.9684443549870072	0.6839961644800296	42.619117623450165
GOTERM_BP_DIRECT	GO:0007166~cell surface receptor signaling pathway	3	8.108108108108109	0.0539637652533811	1460239_AT, 1427529_AT, 1424649_A_AT, 1418643_AT	32	219	18082	7.740582191780822	0.9999974260337258	0.9599455554999603	50.94303913356764
GOTERM_CC_DIRECT	GO:0005794~Golgi apparatus	6	16.216216216216218	0.06397322241620415	1450913_AT, 1418074_AT, 1435622_AT, 1460329_AT, 1423228_AT, 1420764_AT, 1419043_A_AT, 1435758_AT, 1423450_A_AT	37	1190	19662	2.6793549852373384	0.9844703665716102	0.6469873233659529	48.79904349690531
INTERPRO	IPR000863:Sulfotransferase domain	2	5.405405405405405	0.06583608696548462	1435622_AT, 1423450_A_AT	36	40	20594	28.602777777777778	0.9990380448792853	0.750752413214334	53.17348874144137
GOTERM_MF_DIRECT	GO:0005201~extracellular matrix structural constituent	2	5.405405405405405	0.07040100791279778	1449154_AT, 1418599_AT, 1419527_AT	32	41	17446	26.59451219512195	0.9997385384745604	0.9360555881899131	56.34646818381221
GOTERM_BP_DIRECT	GO:0046426~negative regulation of JAK-STAT cascade	2	5.405405405405405	0.0712065350766249	1418507_S_AT, 1449109_AT, 1420569_AT	32	43	18082	26.28197674418605	0.9999999639219519	0.9675325181339498	61.2616039168954
KEGG_PATHWAY	mmu04510:Focal adhesion	3	8.108108108108109	0.07475058381998392	1449154_AT, 1418599_AT, 1419527_AT, 1420569_AT	18	207	7720	6.215780998389694	0.9645897291598934	0.6716202134910415	51.47057090259295
GOTERM_MF_DIRECT	GO:0008146~sulfotransferase activity	2	5.405405405405405	0.09008216177748277	1435622_AT, 1423450_A_AT	32	53	17446	20.57311320754717	0.9999767058836697	0.9305277187446074	65.76276835808335
INTERPRO	IPR001791:Laminin G domain	2	5.405405405405405	0.09406992818769233	1449154_AT, 1421381_A_AT, 1418599_AT, 1428571_AT	36	58	20594	19.726053639846743	0.999957960556671	0.8135297758948408	66.73376302874976
UP_SEQ_FEATURE	topological domain:Cytoplasmic	10	27.027027027027028	0.09489561829871518	1418818_AT, 1460239_AT, 1418074_AT, 1435622_AT, 1423228_AT, 1460329_AT, 1423851_A_AT, 1427529_AT, 1423852_AT, 1450913_AT, 1460372_AT, 1426147_S_AT, 1430427_A_AT, 1435758_AT, 1418643_AT	36	2880	18012	1.7372685185185186	0.9999999519077846	0.9656113634713114	70.33412434403301
GOTERM_MF_DIRECT	GO:0004860~protein kinase inhibitor activity	2	5.405405405405405	0.0965524774747547	1418507_S_AT, 1449109_AT, 1420569_AT	32	57	17446	19.12938596491228	0.999989600050384	0.8992125988037252	68.42750765686749
