# Supplementary material for: Metabolomics of oncogene-specific metabolic reprogramming during breast cancer
Source: Cancer Metab. 2018 Apr 3;6:5. doi: 10.1186/s40170-018-0175-6 (PMC5881178; doi:10.1186/s40170-018-0175-6)
Supplement: Supplementary file 10 — Gene expression analysis of transgenic mouse models. Using previously published gene expression data from breast tumors of transgenic mouse models [17], we found genes with significantly different expression in each transgenic model compared to all other transgenic models used in our study. For a complete analysis using multiple other transgenic mouse model gene expression as backgrounds (including the ones we used), please refer to the supplementary files of the cited research article. (ZIP 463 kb) [file 40170_2018_175_MOESM10_ESM.zip › DAVID Functional Annotation Chart PyMT gated -1.txt]

Category	Term	Count	%	PValue	Genes	List Total	Pop Hits	Pop Total	Fold Enrichment	Bonferroni	Benjamini	FDR
UP_KEYWORDS	Disulfide bond	4	66.66666666666666	0.021018246023386377	1449555_A_AT, 1415857_AT, 1419527_AT, 1415856_AT, 1423450_A_AT	6	3124	22680	4.8399487836107555	0.5245433608664218	0.5245433608664218	17.151456105640417
UP_SEQ_FEATURE	disulfide bond	4	66.66666666666666	0.021702102192806223	1449555_A_AT, 1415857_AT, 1419527_AT, 1415856_AT, 1423450_A_AT	6	2510	18012	4.78406374501992	0.5655872417815335	0.5655872417815335	17.98671570424539
UP_KEYWORDS	Glycoprotein	4	66.66666666666666	0.03637632532808507	1449555_A_AT, 1415857_AT, 1419527_AT, 1415856_AT, 1423450_A_AT	6	3815	22680	3.9633027522935778	0.7266235195683246	0.47714583253867493	27.979125871609355
UP_SEQ_FEATURE	signal peptide	4	66.66666666666666	0.03951911382528564	1449555_A_AT, 1415857_AT, 1419527_AT, 1415856_AT, 1423450_A_AT	6	3124	18012	3.8437900128040967	0.7839413715209393	0.5351789285337201	30.538438819885382
UP_SEQ_FEATURE	glycosylation site:N-linked (GlcNAc...)	4	66.66666666666666	0.056228479125837054	1449555_A_AT, 1415857_AT, 1419527_AT, 1415856_AT, 1423450_A_AT	6	3563	18012	3.370193657030592	0.8890975900405219	0.5195513310306368	40.72614750175813
UP_KEYWORDS	Signal	4	66.66666666666666	0.05813696575695006	1449555_A_AT, 1415857_AT, 1419527_AT, 1415856_AT, 1423450_A_AT	6	4543	22680	3.328197226502311	0.877094496788158	0.5028084071518982	41.170743159557155
