# Supplementary material for: Metabolomics of oncogene-specific metabolic reprogramming during breast cancer
Source: Cancer Metab. 2018 Apr 3;6:5. doi: 10.1186/s40170-018-0175-6 (PMC5881178; doi:10.1186/s40170-018-0175-6)
Supplement: Supplementary file 10 — Gene expression analysis of transgenic mouse models. Using previously published gene expression data from breast tumors of transgenic mouse models [17], we found genes with significantly different expression in each transgenic model compared to all other transgenic models used in our study. For a complete analysis using multiple other transgenic mouse model gene expression as backgrounds (including the ones we used), please refer to the supplementary files of the cited research article. (ZIP 463 kb) [file 40170_2018_175_MOESM10_ESM.zip › DAVID Functional Annotation Chart PyMT gated 1.txt]

Category	Term	Count	%	PValue	Genes	List Total	Pop Hits	Pop Total	Fold Enrichment	Bonferroni	Benjamini	FDR
GOTERM_CC_DIRECT	GO:0005576~extracellular region	17	56.666666666666664	3.290631553569777E-10	1448386_A_AT, 1449326_X_AT, 1425032_AT, 1424063_AT, 1421001_A_AT, 1420369_A_AT, 1420370_S_AT, 1419643_S_AT, 1450009_AT, 1425002_AT, 1417650_AT, 1451537_AT, 1450995_AT, 1419394_S_AT, 1418363_AT, 1450788_AT, 1419075_S_AT, 1450060_AT, 1417787_AT	30	1753	19662	6.355847119224187	1.9085660163398188E-8	1.9085660163398188E-8	3.273962545513598E-7
UP_KEYWORDS	Signal	21	70.0	1.5771891041394294E-8	1448386_A_AT, 1460259_S_AT, 1449326_X_AT, 1425032_AT, 1424063_AT, 1420369_A_AT, 1421001_A_AT, 1427063_AT, 1420370_S_AT, 1419643_S_AT, 1450009_AT, 1418304_AT, 1425002_AT, 1417290_AT, 1419463_AT, 1417650_AT, 1451537_AT, 1450995_AT, 1418363_AT, 1450788_AT, 1419075_S_AT, 1450060_AT, 1417787_AT	30	4543	22680	3.4946070878274265	1.2932942371479683E-6	1.2932942371479683E-6	1.6849356088144418E-5
UP_KEYWORDS	Secreted	14	46.666666666666664	4.402823054362977E-8	1448386_A_AT, 1449326_X_AT, 1420369_A_AT, 1421001_A_AT, 1420370_S_AT, 1419643_S_AT, 1450009_AT, 1425002_AT, 1450995_AT, 1451537_AT, 1419394_S_AT, 1418363_AT, 1450788_AT, 1419075_S_AT, 1450060_AT, 1417787_AT	30	1685	22680	6.281305637982196	3.6103084637417737E-6	1.8051558612341978E-6	4.703603592171035E-5
GOTERM_CC_DIRECT	GO:0005615~extracellular space	14	46.666666666666664	6.187724395425997E-8	1449326_X_AT, 1425032_AT, 1421001_A_AT, 1420369_A_AT, 1420370_S_AT, 1419643_S_AT, 1450009_AT, 1417290_AT, 1448485_AT, 1451537_AT, 1419394_S_AT, 1418363_AT, 1427735_A_AT, 1450788_AT, 1419075_S_AT, 1450060_AT	30	1504	19662	6.100797872340426	3.588873822790717E-6	1.7944385213297664E-6	6.156379136479373E-5
UP_SEQ_FEATURE	signal peptide	17	56.666666666666664	2.7006232910557186E-7	1448386_A_AT, 1449326_X_AT, 1421001_A_AT, 1420369_A_AT, 1427063_AT, 1420370_S_AT, 1419643_S_AT, 1450009_AT, 1418304_AT, 1425002_AT, 1417290_AT, 1417650_AT, 1451537_AT, 1450995_AT, 1418363_AT, 1450788_AT, 1419075_S_AT, 1450060_AT, 1417787_AT	26	3124	18012	3.769870974096326	1.863412960345645E-5	1.863412960345645E-5	2.7866797657205566E-4
GOTERM_CC_DIRECT	GO:0070062~extracellular exosome	15	50.0	7.422906745644779E-6	1449326_X_AT, 1421001_A_AT, 1427063_AT, 1419643_S_AT, 1450009_AT, 1425002_AT, 1417290_AT, 1417231_AT, 1448485_AT, 1451537_AT, 1450995_AT, 1419394_S_AT, 1427735_A_AT, 1450788_AT, 1419075_S_AT, 1450060_AT	30	2674	19662	3.6765145848915477	4.304375243165959E-4	1.4349976597005654E-4	0.007385061143339033
UP_KEYWORDS	Milk protein	3	10.0	4.39924733573794E-5	1448386_A_AT, 1418363_AT, 1420369_A_AT, 1420370_S_AT	30	8	22680	283.5	0.0036009630922426705	0.001201764690574203	0.04698783708613208
GOTERM_BP_DIRECT	GO:0001895~retina homeostasis	3	10.0	6.306447534439423E-4	1419570_AT, 1419571_AT, 1450060_AT, 1450009_AT	28	25	18082	77.49428571428571	0.10282569449299073	0.10282569449299073	0.7681726191717364
UP_KEYWORDS	Disulfide bond	11	36.666666666666664	0.0039810474632580965	1417231_AT, 1423271_AT, 1448386_A_AT, 1448485_AT, 1451537_AT, 1450995_AT, 1418363_AT, 1421001_A_AT, 1427063_AT, 1450060_AT, 1450009_AT	30	3124	22680	2.6619718309859155	0.2789865015539017	0.07852013744482556	4.171977575686481
UP_SEQ_FEATURE	glycosylation site:N-linked (GlcNAc...)	12	40.0	0.005058836343145225	1448485_AT, 1451537_AT, 1450995_AT, 1418363_AT, 1421001_A_AT, 1427063_AT, 1419643_S_AT, 1450060_AT, 1450009_AT, 1418304_AT, 1425002_AT, 1417787_AT	26	3563	18012	2.333210993328872	0.29527358455179153	0.16052015185103552	5.0987142454838486
UP_KEYWORDS	Glycoprotein	12	40.0	0.0053638543451211915	1448485_AT, 1451537_AT, 1450995_AT, 1418363_AT, 1421001_A_AT, 1427063_AT, 1419643_S_AT, 1450060_AT, 1450009_AT, 1418304_AT, 1425002_AT, 1417787_AT	30	3815	22680	2.377981651376147	0.35662009667154737	0.08442590108949821	5.583763163683009
INTERPRO	IPR000096:Serum amyloid A protein	2	6.666666666666667	0.00542779044028554	1449326_X_AT, 1419075_S_AT, 1450788_AT	29	4	20594	355.0689655172414	0.3205168093277362	0.3205168093277362	5.492352417457846
SMART	SM00197:SAA	2	6.666666666666667	0.006507778261579229	1449326_X_AT, 1419075_S_AT, 1450788_AT	18	4	10425	289.5833333333333	0.12812565882255644	0.12812565882255644	4.916346870408783
PIR_SUPERFAMILY	PIRSF002472:amyloid protein, SAA type	2	6.666666666666667	0.008832408597479932	1449326_X_AT, 1419075_S_AT, 1450788_AT	5	4	1807	180.70000000000002	0.04338878848517602	0.04338878848517602	3.7848491017568597
INTERPRO	IPR004727:Calcium-activated chloride channel protein	2	6.666666666666667	0.009479978576865476	1460259_S_AT, 1419463_AT	29	7	20594	202.89655172413794	0.49149954636010007	0.28690782248022106	9.413383619848537
INTERPRO	IPR013642:Chloride channel calcium-activated	2	6.666666666666667	0.010827166636888708	1460259_S_AT, 1419463_AT	29	8	20594	177.5344827586207	0.5383372780524536	0.2271267622233355	10.68402639551891
UP_KEYWORDS	HDL	2	6.666666666666667	0.02277586489071054	1449326_X_AT, 1419075_S_AT, 1450788_AT	30	18	22680	84.0	0.8488099791857319	0.27011598149319704	21.818083759877048
GOTERM_CC_DIRECT	GO:0005887~integral component of plasma membrane	6	20.0	0.023013691197820745	1419570_AT, 1460259_S_AT, 1448485_AT, 1419463_AT, 1419571_AT, 1427063_AT, 1418304_AT	30	1126	19662	3.4923623445825935	0.7408616400633822	0.28651815538486725	20.677394649973525
GOTERM_MF_DIRECT	GO:0005229~intracellular calcium activated chloride channel activity	2	6.666666666666667	0.02795356873237526	1460259_S_AT, 1419463_AT	27	19	17446	68.01559454191033	0.8226187874189351	0.8226187874189351	24.808330364483776
UP_SEQ_FEATURE	topological domain:Extracellular	8	26.666666666666668	0.029877176416891357	1419570_AT, 1417231_AT, 1423271_AT, 1448485_AT, 1419571_AT, 1427063_AT, 1450060_AT, 1418304_AT, 1425002_AT	26	2256	18012	2.456628477905074	0.8766770721370639	0.5022461716467779	26.874418790341192
GOTERM_CC_DIRECT	GO:0034364~high-density lipoprotein particle	2	6.666666666666667	0.030536160213774907	1449326_X_AT, 1419075_S_AT, 1450788_AT	30	21	19662	62.41904761904762	0.8344864082089885	0.30214252832768784	26.54888681784906
UP_KEYWORDS	Acute phase	2	6.666666666666667	0.03149718755589917	1449326_X_AT, 1419075_S_AT, 1450788_AT	30	25	22680	60.480000000000004	0.9275109064468645	0.3126438704538974	28.958258731840804
GOTERM_MF_DIRECT	GO:0042056~chemoattractant activity	2	6.666666666666667	0.03662381447574963	1449326_X_AT, 1419075_S_AT, 1450788_AT	27	25	17446	51.69185185185185	0.8973047651324233	0.6795390275437948	31.287244941202907
INTERPRO	IPR016126:Secretoglobin	2	6.666666666666667	0.04524034331965961	1425032_AT, 1424063_AT	29	34	20594	41.77281947261663	0.9626338602404954	0.5603373649410494	38.15324149750794
GOTERM_BP_DIRECT	GO:0006953~acute-phase response	2	6.666666666666667	0.051003573908926146	1449326_X_AT, 1419075_S_AT, 1450788_AT	28	35	18082	36.902040816326526	0.9998771126373174	0.9889145427391273	47.26681357764196
GOTERM_BP_DIRECT	GO:0001580~detection of chemical stimulus involved in sensory perception of bitter taste	2	6.666666666666667	0.06650919515309248	1421001_A_AT, 1450060_AT	28	46	18082	28.077639751552795	0.999992773506216	0.9806665566075431	56.885080053108496
GOTERM_CC_DIRECT	GO:0005881~cytoplasmic microtubule	2	6.666666666666667	0.0808013179295569	1449326_X_AT, 1419075_S_AT, 1450788_AT	30	57	19662	22.996491228070177	0.9924535135975039	0.557115175920915	56.75385442043924
GOTERM_MF_DIRECT	GO:0005509~calcium ion binding	4	13.333333333333334	0.08417640041931193	1419394_S_AT, 1418363_AT, 1420369_A_AT, 1420370_S_AT, 1418304_AT	27	699	17446	3.697557357070948	0.9953170269026671	0.8326956546372344	58.70037287514673
GOTERM_BP_DIRECT	GO:0050727~regulation of inflammatory response	2	6.666666666666667	0.08726054672982726	1448485_AT, 1419394_S_AT	28	61	18082	21.173302107728336	0.9999998487645444	0.9802797051190201	67.24461149883754
KEGG_PATHWAY	mmu04924:Renin secretion	2	6.666666666666667	0.08830391815415674	1460259_S_AT, 1419463_AT	11	71	7720	19.769526248399487	0.880724284019264	0.880724284019264	51.94294100973739
GOTERM_BP_DIRECT	GO:0009612~response to mechanical stimulus	2	6.666666666666667	0.08999360111646941	1451537_AT, 1427735_A_AT	28	63	18082	20.501133786848072	0.9999999097089426	0.9609942217199458	68.42360105222245
KEGG_PATHWAY	mmu04917:Prolactin signaling pathway	2	6.666666666666667	0.09068634631577444	1448386_A_AT, 1420369_A_AT, 1420370_S_AT	11	73	7720	19.227895392278956	0.8876907876905529	0.6648743335561313	52.92938653085143
GOTERM_MF_DIRECT	GO:0001664~G-protein coupled receptor binding	2	6.666666666666667	0.09119439723282907	1449326_X_AT, 1419075_S_AT, 1450788_AT	27	64	17446	20.19212962962963	0.9970709233058686	0.7673609124427232	61.77497714901564
UP_SEQ_FEATURE	topological domain:Cytoplasmic	8	26.666666666666668	0.0916341461939014	1419570_AT, 1417231_AT, 1423271_AT, 1448485_AT, 1419571_AT, 1427063_AT, 1450060_AT, 1418304_AT, 1425002_AT	26	2880	18012	1.9243589743589744	0.9986817577516821	0.809454451825011	62.905707369148736
UP_KEYWORDS	Cell membrane	9	30.0	0.09426832358653907	1417231_AT, 1423271_AT, 1448485_AT, 1450995_AT, 1419394_S_AT, 1427063_AT, 1450060_AT, 1418304_AT, 1425002_AT	30	3759	22680	1.8100558659217876	0.9997021732855284	0.6375522097499797	65.27681518531845
