# Supplementary material for: Metabolomics of oncogene-specific metabolic reprogramming during breast cancer
Source: Cancer Metab. 2018 Apr 3;6:5. doi: 10.1186/s40170-018-0175-6 (PMC5881178; doi:10.1186/s40170-018-0175-6)
Supplement: Supplementary file 10 — Gene expression analysis of transgenic mouse models. Using previously published gene expression data from breast tumors of transgenic mouse models [17], we found genes with significantly different expression in each transgenic model compared to all other transgenic models used in our study. For a complete analysis using multiple other transgenic mouse model gene expression as backgrounds (including the ones we used), please refer to the supplementary files of the cited research article. (ZIP 463 kb) [file 40170_2018_175_MOESM10_ESM.zip › DAVID Functional Annotation Chart Wnt1 gated -1.txt]

Category	Term	Count	%	PValue	Genes	List Total	Pop Hits	Pop Total	Fold Enrichment	Bonferroni	Benjamini	FDR
GOTERM_CC_DIRECT	GO:0005576~extracellular region	7	41.17647058823529	0.0012287327539652192	1425032_AT, 1418599_AT, 1421001_A_AT, 1419527_AT, 1420764_AT, 1417795_AT, 1419755_AT	16	1753	19662	4.907087849401027	0.05032789550520511	0.05032789550520511	1.1314397651004504
UP_KEYWORDS	Signal	9	52.94117647058824	0.004269696332260209	1460259_S_AT, 1419463_AT, 1425032_AT, 1418599_AT, 1421001_A_AT, 1419527_AT, 1420764_AT, 1417795_AT, 1419755_AT	16	4543	22680	2.808166409861325	0.22972608098454306	0.22972608098454306	4.211903173558939
INTERPRO	IPR004727:Calcium-activated chloride channel protein	2	11.76470588235294	0.004749664131133493	1460259_S_AT, 1419463_AT	15	7	20594	392.2666666666667	0.2340319798579945	0.2340319798579945	4.592376462564696
INTERPRO	IPR013642:Chloride channel calcium-activated	2	11.76470588235294	0.005426474968434362	1460259_S_AT, 1419463_AT	15	8	20594	343.23333333333335	0.26266290171942885	0.14131664842005276	5.231106837435484
UP_KEYWORDS	Glycoprotein	8	47.05882352941176	0.0069384366268288936	1418818_AT, 1418599_AT, 1421001_A_AT, 1419527_AT, 1420764_AT, 1424649_A_AT, 1417795_AT, 1419755_AT	16	3815	22680	2.9724770642201834	0.34604699620530754	0.19132639229742854	6.762691127986042
UP_KEYWORDS	Extracellular matrix	3	17.647058823529413	0.010270619733172419	1418599_AT, 1419527_AT, 1417795_AT	16	235	22680	18.095744680851066	0.4672736044109015	0.18934747718780987	9.861651193915922
GOTERM_CC_DIRECT	GO:0070062~extracellular exosome	7	41.17647058823529	0.010493599439948579	1418818_AT, 1421001_A_AT, 1419527_AT, 1451828_A_AT, 1433531_AT, 1424649_A_AT, 1417795_AT, 1419755_AT, 1418911_S_AT	16	2674	19662	3.2169502617801045	0.35793126054195645	0.19870808099791526	9.30166909697574
UP_SEQ_FEATURE	glycosylation site:N-linked (GlcNAc...)	7	41.17647058823529	0.011007934130722439	1418818_AT, 1418599_AT, 1421001_A_AT, 1419527_AT, 1420764_AT, 1417795_AT, 1419755_AT	12	3563	18012	2.9489194499017684	0.5965309592633755	0.5965309592633755	11.15274547134758
GOTERM_MF_DIRECT	GO:0005229~intracellular calcium activated chloride channel activity	2	11.76470588235294	0.014070635268712845	1460259_S_AT, 1419463_AT	14	19	17446	131.17293233082705	0.48624899759100926	0.48624899759100926	12.593011184200154
UP_KEYWORDS	Secreted	5	29.411764705882355	0.021356216872911876	1418599_AT, 1421001_A_AT, 1419527_AT, 1420764_AT, 1417795_AT	16	1685	22680	4.206231454005935	0.7320195352106306	0.2805083071346731	19.515335585264925
GOTERM_CC_DIRECT	GO:0005578~proteinaceous extracellular matrix	3	17.647058823529413	0.023550332722553247	1418599_AT, 1419527_AT, 1417795_AT	16	316	19662	11.666534810126583	0.6324688154545061	0.28369486457332194	19.793484041881847
UP_SEQ_FEATURE	signal peptide	6	35.294117647058826	0.02874145693611335	1418599_AT, 1421001_A_AT, 1419527_AT, 1420764_AT, 1417795_AT, 1419755_AT	12	3124	18012	2.8828425096030728	0.9084922557902897	0.6974975302419659	26.768784112562717
GOTERM_MF_DIRECT	GO:0005201~extracellular matrix structural constituent	2	11.76470588235294	0.0301345308512005	1418599_AT, 1419527_AT	14	41	17446	60.78745644599303	0.7626220563336896	0.5127855260090168	25.220412411986114
GOTERM_BP_DIRECT	GO:0001580~detection of chemical stimulus involved in sensory perception of bitter taste	2	11.76470588235294	0.03258209245825997	1418580_AT, 1421001_A_AT, 1449143_AT	14	46	18082	56.15527950310559	0.9457945749977048	0.9457945749977048	30.14811872145301
GOTERM_CC_DIRECT	GO:0005887~integral component of plasma membrane	4	23.52941176470588	0.05085705571486323	1460259_S_AT, 1418818_AT, 1419463_AT, 1424649_A_AT	16	1126	19662	4.3654529307282415	0.8883321401539858	0.42192784801324645	38.3114484314939
GOTERM_BP_DIRECT	GO:0006821~chloride transport	2	11.76470588235294	0.05603156405523143	1460259_S_AT, 1419463_AT	14	80	18082	32.28928571428571	0.9937445637340786	0.920908684004365	46.45120808953561
SMART	SM00327:VWA	2	11.76470588235294	0.059673699247613725	1460259_S_AT, 1419463_AT	10	71	10425	29.366197183098592	0.5774285343009155	0.5774285343009155	34.160897537364846
INTERPRO	IPR002035:von Willebrand factor, type A	2	11.76470588235294	0.06525806753180514	1460259_S_AT, 1419463_AT	15	99	20594	27.73602693602694	0.9771578683161147	0.7162654579782941	48.64306463066883
UP_KEYWORDS	Peroxisome	2	11.76470588235294	0.06849769133884376	1451828_A_AT, 1420673_A_AT, 1433531_AT, 1418911_S_AT	16	107	22680	26.49532710280374	0.986810750870001	0.5792307301794073	51.01236055683414
UP_KEYWORDS	Fatty acid metabolism	2	11.76470588235294	0.07896851317076824	1451828_A_AT, 1420673_A_AT, 1433531_AT, 1418911_S_AT	16	124	22680	22.862903225806452	0.9933817506662177	0.5666981724580145	56.27672572922634
KEGG_PATHWAY	mmu04924:Renin secretion	2	11.76470588235294	0.07983134985568571	1460259_S_AT, 1419463_AT	10	71	7720	21.746478873239436	0.8642254444857445	0.8642254444857445	48.69620587805168
GOTERM_MF_DIRECT	GO:0002020~protease binding	2	11.76470588235294	0.08378769435759537	1419527_AT, 1417795_AT	14	117	17446	21.3015873015873	0.983638705465417	0.7461332123563578	56.44567031288816
GOTERM_CC_DIRECT	GO:0045177~apical part of cell	2	11.76470588235294	0.08425898423703042	1417795_AT, 1424367_A_AT	16	115	19662	21.371739130434783	0.9751999820756515	0.522591223175104	55.720093269505796
KEGG_PATHWAY	mmu03320:PPAR signaling pathway	2	11.76470588235294	0.08953490190934016	1451828_A_AT, 1420673_A_AT, 1433531_AT, 1418911_S_AT	10	80	7720	19.3	0.8947264541195431	0.6755411491722612	52.87886135907112
KEGG_PATHWAY	mmu04146:Peroxisome	2	11.76470588235294	0.0927491455291177	1451828_A_AT, 1420673_A_AT, 1433531_AT, 1418911_S_AT	10	83	7720	18.60240963855422	0.9032931445991217	0.5409932341029922	54.196900676033245
GOTERM_BP_DIRECT	GO:0007605~sensory perception of sound	2	11.76470588235294	0.09482629493007644	1418599_AT, 1424367_A_AT	14	138	18082	18.718426501035196	0.9998442565517333	0.9461974001677063	66.0110216090138
GOTERM_CC_DIRECT	GO:0005777~peroxisome	2	11.76470588235294	0.09544233038085877	1451828_A_AT, 1420673_A_AT, 1433531_AT, 1418911_S_AT	16	131	19662	18.76145038167939	0.9851979136704512	0.5044884042279749	60.479871225716785
KEGG_PATHWAY	mmu04512:ECM-receptor interaction	2	11.76470588235294	0.09808380861363805	1418599_AT, 1419527_AT	10	88	7720	17.545454545454547	0.9160562425545096	0.4617338102272778	56.313298949919414
