# Supplementary material for: Metabolomics of oncogene-specific metabolic reprogramming during breast cancer
Source: Cancer Metab. 2018 Apr 3;6:5. doi: 10.1186/s40170-018-0175-6 (PMC5881178; doi:10.1186/s40170-018-0175-6)
Supplement: Supplementary file 10 — Gene expression analysis of transgenic mouse models. Using previously published gene expression data from breast tumors of transgenic mouse models [17], we found genes with significantly different expression in each transgenic model compared to all other transgenic models used in our study. For a complete analysis using multiple other transgenic mouse model gene expression as backgrounds (including the ones we used), please refer to the supplementary files of the cited research article. (ZIP 463 kb) [file 40170_2018_175_MOESM10_ESM.zip › DAVID Functional Annotation Chart Wnt1 gated 1.txt]

Category	Term	Count	%	PValue	Genes	List Total	Pop Hits	Pop Total	Fold Enrichment	Bonferroni	Benjamini	FDR
GOTERM_BP_DIRECT	GO:0031069~hair follicle morphogenesis	3	16.666666666666664	3.2642092473757E-4	1418158_AT, 1421365_AT, 1449340_AT, 1452027_A_AT, 1460250_AT, 1451876_A_AT	15	35	18082	103.32571428571428	0.05737979780596847	0.05737979780596847	0.40169712571064276
UP_KEYWORDS	Glycoprotein	10	55.55555555555556	7.078396588764454E-4	1418799_A_AT, 1421365_AT, 1449340_AT, 1460250_AT, 1422643_AT, 1416168_AT, 1425425_A_AT, 1427633_A_AT, 1416371_AT, 1453724_A_AT, 1416053_AT, 1427231_AT	18	3815	22680	3.302752293577982	0.04227395554983249	0.04227395554983249	0.7095884199826541
UP_SEQ_FEATURE	glycosylation site:N-linked (GlcNAc...)	10	55.55555555555556	7.170881697220712E-4	1418799_A_AT, 1421365_AT, 1449340_AT, 1460250_AT, 1422643_AT, 1416168_AT, 1425425_A_AT, 1427633_A_AT, 1416371_AT, 1453724_A_AT, 1416053_AT, 1427231_AT	16	3563	18012	3.1595565534661803	0.07188898177561442	0.07188898177561442	0.7988751265799898
GOTERM_BP_DIRECT	GO:0007389~pattern specification process	3	16.666666666666664	8.976681954063202E-4	1418158_AT, 1421365_AT, 1449340_AT, 1452027_A_AT, 1460250_AT, 1451876_A_AT	15	58	18082	62.35172413793104	0.15002718527105818	0.07806029767183698	1.1011141293681637
UP_KEYWORDS	Disulfide bond	9	50.0	9.762760857371431E-4	1418799_A_AT, 1421365_AT, 1449340_AT, 1460250_AT, 1422643_AT, 1425425_A_AT, 1427633_A_AT, 1416371_AT, 1416053_AT, 1427231_AT	18	3124	22680	3.6299615877080664	0.057841660765248215	0.02935158824899331	0.9774999114499971
UP_KEYWORDS	Secreted	7	38.88888888888889	0.0010087485395868182	1418799_A_AT, 1421365_AT, 1449340_AT, 1460250_AT, 1416168_AT, 1425425_A_AT, 1427633_A_AT, 1416371_AT, 1453724_A_AT	18	1685	22680	5.234421364985163	0.05970790986291141	0.020312438160547064	1.009864685045292
GOTERM_BP_DIRECT	GO:0042475~odontogenesis of dentin-containing tooth	3	16.666666666666664	0.001058241963585669	1418158_AT, 1421365_AT, 1449340_AT, 1452027_A_AT, 1460250_AT, 1451876_A_AT	15	63	18082	57.403174603174605	0.1743986224809736	0.06188343869863	1.2969013190456957
GOTERM_CC_DIRECT	GO:0005576~extracellular region	7	38.88888888888889	0.0012287327539652192	1418799_A_AT, 1421365_AT, 1449340_AT, 1460250_AT, 1416168_AT, 1425425_A_AT, 1427633_A_AT, 1416371_AT, 1453724_A_AT	16	1753	19662	4.907087849401027	0.04564594931367083	0.04564594931367083	1.104980992950788
UP_SEQ_FEATURE	signal peptide	9	50.0	0.0016388806021815343	1421365_AT, 1449340_AT, 1460250_AT, 1422643_AT, 1416168_AT, 1425425_A_AT, 1427633_A_AT, 1416371_AT, 1453724_A_AT, 1416053_AT, 1427231_AT	16	3124	18012	3.243197823303457	0.1568272370787991	0.08175560828219541	1.8172647613442172
UP_SEQ_FEATURE	disulfide bond	8	44.44444444444444	0.00233011603773393	1421365_AT, 1449340_AT, 1460250_AT, 1422643_AT, 1425425_A_AT, 1427633_A_AT, 1416371_AT, 1416053_AT, 1427231_AT	16	2510	18012	3.5880478087649403	0.21542635660968623	0.07768790302330753	2.5746806488357366
GOTERM_BP_DIRECT	GO:0043616~keratinocyte proliferation	2	11.11111111111111	0.010021943051234794	1418158_AT, 1421365_AT, 1452027_A_AT, 1451876_A_AT	15	13	18082	185.45641025641024	0.8384794087298288	0.3660471276118864	11.67814854460979
UP_KEYWORDS	Signal	9	50.0	0.011009666186623709	1421365_AT, 1449340_AT, 1460250_AT, 1422643_AT, 1416168_AT, 1425425_A_AT, 1427633_A_AT, 1416371_AT, 1453724_A_AT, 1416053_AT, 1427231_AT	18	4543	22680	2.4961479198767336	0.4910034229838526	0.1553462482505924	10.536272559017002
GOTERM_CC_DIRECT	GO:0005615~extracellular space	5	27.77777777777778	0.02351938667845596	1449340_AT, 1449451_AT, 1460250_AT, 1416168_AT, 1427633_A_AT, 1416371_AT, 1453724_A_AT	16	1504	19662	4.085355718085107	0.5952211941580727	0.36377770721081515	19.353301704581337
UP_KEYWORDS	Pyrrolidone carboxylic acid	2	11.11111111111111	0.043330460363186274	1416168_AT, 1416371_AT, 1453724_A_AT	18	59	22680	42.711864406779654	0.932937657260677	0.41750024882872705	35.94910745530747
GOTERM_BP_DIRECT	GO:0045669~positive regulation of osteoblast differentiation	2	11.11111111111111	0.05139927021184387	1423259_AT, 1423260_AT, 1418158_AT, 1452027_A_AT, 1450928_AT, 1451876_A_AT	15	68	18082	35.45490196078431	0.9999288614101266	0.8519456914252841	47.824731913524346
GOTERM_BP_DIRECT	GO:0051965~positive regulation of synapse assembly	2	11.11111111111111	0.052873192491717146	1416053_AT, 1449347_A_AT	15	70	18082	34.44190476190476	0.9999463127249015	0.8057719751952971	48.815474123251036
INTERPRO	IPR023796:Serpin domain	2	11.11111111111111	0.05391144181219613	1449451_AT, 1416168_AT, 1453724_A_AT	18	67	20594	34.15257048092869	0.9755977458403875	0.9755977458403875	43.35663117900591
INTERPRO	IPR000215:Serpin family	2	11.11111111111111	0.05391144181219613	1449451_AT, 1416168_AT, 1453724_A_AT	18	67	20594	34.15257048092869	0.9755977458403875	0.9755977458403875	43.35663117900591
GOTERM_BP_DIRECT	GO:0051289~protein homotetramerization	2	11.11111111111111	0.05581465944630211	1418158_AT, 1452027_A_AT, 1416468_AT, 1451876_A_AT	15	74	18082	32.58018018018018	0.9999694252549941	0.7735085381761799	50.74119169126878
GOTERM_CC_DIRECT	GO:0043025~neuronal cell body	3	16.666666666666664	0.0612165058221142	1416168_AT, 1416371_AT, 1453724_A_AT, 1427231_AT	16	534	19662	6.903792134831461	0.9093251352693049	0.5507421868250373	43.49792496617517
SMART	SM00093:SERPIN	2	11.11111111111111	0.06246757506824961	1449451_AT, 1416168_AT, 1453724_A_AT	11	67	10425	28.290366350067846	0.6868493306542502	0.6868493306542502	37.840926612584205
KEGG_PATHWAY	mmu04350:TGF-beta signaling pathway	2	11.11111111111111	0.06429048125695522	1423259_AT, 1423260_AT, 1421365_AT, 1450928_AT	7	85	7720	25.949579831932773	0.4123369568168357	0.4123369568168357	30.49599127676985
GOTERM_MF_DIRECT	GO:0042802~identical protein binding	3	16.666666666666664	0.06668663761450366	1418158_AT, 1452027_A_AT, 1416468_AT, 1451876_A_AT, 1427231_AT	13	625	17446	6.441600000000001	0.9552042545721632	0.9552042545721632	47.744948905271215
GOTERM_CC_DIRECT	GO:0005604~basement membrane	2	11.11111111111111	0.07152352804946842	1418799_A_AT, 1416168_AT, 1453724_A_AT	16	97	19662	25.337628865979383	0.9403934050581151	0.5058900740641694	48.86309324670799
GOTERM_BP_DIRECT	GO:0090090~negative regulation of canonical Wnt signaling pathway	2	11.11111111111111	0.07616862078218932	1449340_AT, 1460250_AT, 1425425_A_AT	15	102	18082	23.63660130718954	0.9999994080562581	0.833453674936874	62.34725096543268
GOTERM_BP_DIRECT	GO:0001501~skeletal system development	2	11.11111111111111	0.07976009687648923	1418158_AT, 1421365_AT, 1452027_A_AT, 1451876_A_AT	15	107	18082	22.53208722741433	0.9999997075227757	0.8120638922924163	64.11271858520378
GOTERM_MF_DIRECT	GO:0004867~serine-type endopeptidase inhibitor activity	2	11.11111111111111	0.0814238270927157	1449451_AT, 1416168_AT, 1453724_A_AT	13	123	17446	21.821138211382113	0.9781131672233185	0.8520580087443683	55.00931691979398
GOTERM_CC_DIRECT	GO:0005737~cytoplasm	9	50.0	0.09365507425813009	1423259_AT, 1423260_AT, 1418158_AT, 1424096_AT, 1421365_AT, 1452027_A_AT, 1449451_AT, 1416468_AT, 1422643_AT, 1450928_AT, 1416371_AT, 1451876_A_AT, 1427231_AT	16	6631	19662	1.6679045392851757	0.9761683950651182	0.5263793187372503	58.88061666675706
