# Supplementary material for: Metabolomics of oncogene-specific metabolic reprogramming during breast cancer
Source: Cancer Metab. 2018 Apr 3;6:5. doi: 10.1186/s40170-018-0175-6 (PMC5881178; doi:10.1186/s40170-018-0175-6)
Supplement: Supplementary file 10 — Gene expression analysis of transgenic mouse models. Using previously published gene expression data from breast tumors of transgenic mouse models [17], we found genes with significantly different expression in each transgenic model compared to all other transgenic models used in our study. For a complete analysis using multiple other transgenic mouse model gene expression as backgrounds (including the ones we used), please refer to the supplementary files of the cited research article. (ZIP 463 kb) [file 40170_2018_175_MOESM10_ESM.zip › DAVID Functional Annotation Clustering C3-TAg gated -1.txt]

Annotation Cluster 1	Enrichment Score: 3.4073824547256266
Category	Term	Count	%	PValue	Genes	List Total	Pop Hits	Pop Total	Fold Enrichment	Bonferroni	Benjamini	FDR
UP_KEYWORDS	Signal	43	36.75213675213676	2.9125505316921766E-5	1417953_AT, 1421001_A_AT, 1419643_S_AT, 1418766_S_AT, 1418762_AT, 1426690_A_AT, 1418363_AT, 1419527_AT, 1423933_A_AT, 1420764_AT, 1450060_AT, 1460242_AT, 1421381_A_AT, 1437968_AT, 1417074_AT, 1423423_AT, 1417459_AT, 1448933_AT, 1419463_AT, 1425754_A_AT, 1450995_AT, 1425233_AT, 1450788_AT, 1426550_AT, 1427747_A_AT, 1423934_AT, 1434273_AT, 1426551_AT, 1451498_AT, 1425032_AT, 1460239_AT, 1427063_AT, 1417455_AT, 1449581_AT, 1416025_AT, 1418765_AT, 1419498_AT, 1448386_A_AT, 1460259_S_AT, 1449326_X_AT, 1416635_AT, 1450673_AT, 1448573_A_AT, 1418304_AT, 1436565_AT, 1451824_AT, 1451537_AT, 1418355_AT, 1419175_A_AT, 1428571_AT, 1420521_AT, 1419075_S_AT, 1427489_AT, 1448904_AT	116	4543	22680	1.8505924233568887	0.004997132451405983	0.004997132451405983	0.03559696494677134
UP_KEYWORDS	Secreted	23	19.65811965811966	3.438718449650898E-5	1417953_AT, 1421001_A_AT, 1419643_S_AT, 1417455_AT, 1449581_AT, 1416025_AT, 1418363_AT, 1419527_AT, 1420764_AT, 1450060_AT, 1448386_A_AT, 1449326_X_AT, 1421381_A_AT, 1417074_AT, 1435496_AT, 1416635_AT, 1450673_AT, 1448573_A_AT, 1452716_AT, 1436565_AT, 1451537_AT, 1418355_AT, 1450995_AT, 1428571_AT, 1419075_S_AT, 1450788_AT, 1427747_A_AT, 1420521_AT, 1448904_AT	116	1685	22680	2.6687813363348	0.005897240041394469	0.002952980066333266	0.04202650717003431
UP_SEQ_FEATURE	signal peptide	36	30.76923076923077	5.216969432656681E-5	1451498_AT, 1417953_AT, 1421001_A_AT, 1427063_AT, 1419643_S_AT, 1449581_AT, 1417455_AT, 1416025_AT, 1418766_S_AT, 1418762_AT, 1418765_AT, 1418363_AT, 1419527_AT, 1423933_A_AT, 1420764_AT, 1450060_AT, 1419498_AT, 1460242_AT, 1448386_A_AT, 1449326_X_AT, 1421381_A_AT, 1437968_AT, 1435496_AT, 1417074_AT, 1423423_AT, 1450673_AT, 1416635_AT, 1452716_AT, 1448573_A_AT, 1418304_AT, 1436565_AT, 1451824_AT, 1425754_A_AT, 1418355_AT, 1450995_AT, 1451537_AT, 1419175_A_AT, 1428571_AT, 1427747_A_AT, 1426550_AT, 1420521_AT, 1419075_S_AT, 1450788_AT, 1423934_AT, 1434273_AT, 1426551_AT, 1427489_AT, 1448904_AT	106	3124	18012	1.9581571763341625	0.019322848146737348	0.019322848146737348	0.07203052746355132
GOTERM_CC_DIRECT	GO:0005576~extracellular region	24	20.51282051282051	1.3725071255817642E-4	1425032_AT, 1417953_AT, 1421001_A_AT, 1419643_S_AT, 1417455_AT, 1449581_AT, 1416025_AT, 1418363_AT, 1419527_AT, 1420764_AT, 1450060_AT, 1448386_A_AT, 1449326_X_AT, 1421381_A_AT, 1417074_AT, 1423423_AT, 1416635_AT, 1450673_AT, 1448573_A_AT, 1436565_AT, 1451537_AT, 1418355_AT, 1450995_AT, 1428571_AT, 1419075_S_AT, 1450788_AT, 1427747_A_AT, 1420521_AT, 1448904_AT	114	1753	19662	2.3613054312907193	0.018224741411425494	0.0061121966364529046	0.16057927158636964
UP_KEYWORDS	Glycoprotein	36	30.76923076923077	2.166083500229932E-4	1418818_AT, 1460239_AT, 1421001_A_AT, 1427063_AT, 1419643_S_AT, 1449581_AT, 1417455_AT, 1416025_AT, 1448485_AT, 1426571_AT, 1418766_S_AT, 1418762_AT, 1418765_AT, 1418363_AT, 1426712_AT, 1419527_AT, 1417958_AT, 1417957_A_AT, 1423933_A_AT, 1420764_AT, 1450060_AT, 1419498_AT, 1460242_AT, 1419057_AT, 1437968_AT, 1417074_AT, 1450673_AT, 1416635_AT, 1448573_A_AT, 1418304_AT, 1436565_AT, 1451824_AT, 1455431_AT, 1423420_AT, 1425754_A_AT, 1450995_AT, 1451537_AT, 1419175_A_AT, 1427747_A_AT, 1426550_AT, 1423934_AT, 1424649_A_AT, 1434273_AT, 1456315_A_AT, 1426551_AT, 1427489_AT	116	3815	22680	1.8449857639987346	0.036575035140484435	0.01234341130284966	0.2644586779320668
GOTERM_CC_DIRECT	GO:0005615~extracellular space	20	17.094017094017094	9.045386496593978E-4	1449326_X_AT, 1425032_AT, 1421001_A_AT, 1417074_AT, 1419643_S_AT, 1423423_AT, 1417459_AT, 1416635_AT, 1448573_A_AT, 1436565_AT, 1417455_AT, 1451824_AT, 1416025_AT, 1425754_A_AT, 1448485_AT, 1436244_A_AT, 1451537_AT, 1418355_AT, 1419175_A_AT, 1418363_AT, 1419527_AT, 1427747_A_AT, 1450788_AT, 1419075_S_AT, 1450060_AT	114	1504	19662	2.2935330347144456	0.11419906404744706	0.029860843746347787	1.0539472769453329
UP_KEYWORDS	Disulfide bond	29	24.786324786324787	0.001623256661020085	1451498_AT, 1417953_AT, 1417232_AT, 1421001_A_AT, 1427063_AT, 1449581_AT, 1417455_AT, 1417231_AT, 1416025_AT, 1448485_AT, 1418766_S_AT, 1418762_AT, 1418765_AT, 1418363_AT, 1419527_AT, 1450060_AT, 1419498_AT, 1460242_AT, 1448386_A_AT, 1419057_AT, 1421381_A_AT, 1437968_AT, 1423423_AT, 1450673_AT, 1416635_AT, 1455431_AT, 1451824_AT, 1423420_AT, 1425754_A_AT, 1450995_AT, 1451537_AT, 1419175_A_AT, 1428571_AT, 1427747_A_AT, 1420521_AT, 1427489_AT, 1448904_AT	116	3124	22680	1.8149807938540332	0.24378306882857892	0.06747260463896365	1.9662796437509233
UP_SEQ_FEATURE	glycosylation site:N-linked (GlcNAc...)	34	29.059829059829063	0.0030487845380997194	1418818_AT, 1460239_AT, 1421001_A_AT, 1427063_AT, 1419643_S_AT, 1449581_AT, 1417455_AT, 1416025_AT, 1448485_AT, 1426571_AT, 1418766_S_AT, 1418762_AT, 1418765_AT, 1418363_AT, 1426712_AT, 1419527_AT, 1417958_AT, 1417957_A_AT, 1423933_A_AT, 1420764_AT, 1450060_AT, 1419498_AT, 1460242_AT, 1419057_AT, 1437968_AT, 1417074_AT, 1416635_AT, 1448573_A_AT, 1418304_AT, 1436565_AT, 1451824_AT, 1455431_AT, 1423420_AT, 1425754_A_AT, 1450995_AT, 1451537_AT, 1419175_A_AT, 1427747_A_AT, 1426550_AT, 1423934_AT, 1434273_AT, 1456315_A_AT, 1426551_AT, 1427489_AT	106	3563	18012	1.621508268948681	0.6808158721870956	0.4350361712349148	4.129595442028933
UP_SEQ_FEATURE	disulfide bond	23	19.65811965811966	0.03099835662205308	1417953_AT, 1421001_A_AT, 1427063_AT, 1417455_AT, 1449581_AT, 1416025_AT, 1418766_S_AT, 1418762_AT, 1418765_AT, 1418363_AT, 1419527_AT, 1450060_AT, 1419498_AT, 1460242_AT, 1448386_A_AT, 1421381_A_AT, 1437968_AT, 1423423_AT, 1450673_AT, 1451824_AT, 1423420_AT, 1425754_A_AT, 1451537_AT, 1419175_A_AT, 1428571_AT, 1427747_A_AT, 1420521_AT, 1427489_AT, 1448904_AT	106	2510	18012	1.5570773509734648	0.9999923198786219	0.8140747827262184	35.267870401715115

Annotation Cluster 2	Enrichment Score: 1.809905889159959
Category	Term	Count	%	PValue	Genes	List Total	Pop Hits	Pop Total	Fold Enrichment	Bonferroni	Benjamini	FDR
UP_KEYWORDS	Ion transport	10	8.547008547008547	0.0042975894548350916	1426571_AT, 1451498_AT, 1419057_AT, 1452326_AT, 1437968_AT, 1426712_AT, 1427747_A_AT, 1426147_S_AT, 1417611_AT, 1435945_A_AT, 1455431_AT, 1421038_A_AT	116	619	22680	3.158598406773996	0.5232572822283943	0.11614570232028054	5.128476712076157
GOTERM_BP_DIRECT	GO:0006811~ion transport	10	8.547008547008547	0.006511449752941463	1426571_AT, 1451498_AT, 1419057_AT, 1452326_AT, 1437968_AT, 1426712_AT, 1427747_A_AT, 1426147_S_AT, 1417611_AT, 1435945_A_AT, 1455431_AT, 1421038_A_AT	105	584	18082	2.9487932159165036	0.9930212377579027	0.9930212377579027	9.480233104421288
UP_KEYWORDS	Transport	19	16.23931623931624	0.0072089725421146875	1420011_S_AT, 1418818_AT, 1451498_AT, 1417539_AT, 1426571_AT, 1426712_AT, 1455531_AT, 1420886_A_AT, 1426147_S_AT, 1435945_A_AT, 1421038_A_AT, 1419057_AT, 1422178_A_AT, 1437968_AT, 1437223_S_AT, 1424123_AT, 1455431_AT, 1450516_A_AT, 1449461_AT, 1450995_AT, 1452326_AT, 1417538_AT, 1436021_AT, 1427747_A_AT, 1420012_AT, 1417611_AT, 1427284_A_AT	116	1901	22680	1.9541439169946853	0.7118961380902817	0.16287034736157147	8.464294901445847
GOTERM_BP_DIRECT	GO:0006810~transport	19	16.23931623931624	0.015605977410800666	1420011_S_AT, 1418818_AT, 1451498_AT, 1417539_AT, 1426571_AT, 1426712_AT, 1455531_AT, 1420886_A_AT, 1426147_S_AT, 1435945_A_AT, 1421038_A_AT, 1419057_AT, 1422178_A_AT, 1437968_AT, 1437223_S_AT, 1424123_AT, 1455431_AT, 1450516_A_AT, 1449461_AT, 1450995_AT, 1452326_AT, 1417538_AT, 1436021_AT, 1427747_A_AT, 1420012_AT, 1417611_AT, 1427284_A_AT	105	1822	18082	1.7958183053682504	0.9999935669692857	0.9814017588336236	21.322572181538714
GOTERM_BP_DIRECT	GO:0006816~calcium ion transport	4	3.418803418803419	0.04783073999938658	1452326_AT, 1437968_AT, 1417611_AT, 1435945_A_AT, 1421038_A_AT	105	141	18082	4.885376561972307	0.9999999999999999	0.9904973470191364	52.634319777910996
UP_KEYWORDS	Ion channel	5	4.273504273504273	0.0917889920486994	1426571_AT, 1451498_AT, 1437968_AT, 1417611_AT, 1435945_A_AT, 1421038_A_AT	116	336	22680	2.90948275862069	0.999999935713028	0.7780817610970534	69.17675689829905

Annotation Cluster 3	Enrichment Score: 1.6395265937231422
Category	Term	Count	%	PValue	Genes	List Total	Pop Hits	Pop Total	Fold Enrichment	Bonferroni	Benjamini	FDR
INTERPRO	IPR000301:Tetraspanin	3	2.564102564102564	0.009931947381086478	1460239_AT, 1417957_A_AT, 1417958_AT, 1424649_A_AT	112	28	20594	19.700892857142858	0.9357478121819036	0.9357478121819036	12.332006452610667
INTERPRO	IPR008952:Tetraspanin, EC2 domain	3	2.564102564102564	0.01134997277689475	1460239_AT, 1417957_A_AT, 1417958_AT, 1424649_A_AT	112	30	20594	18.3875	0.9566778272334381	0.791860208593931	13.973252238071332
INTERPRO	IPR018499:Tetraspanin/Peripherin	3	2.564102564102564	0.012090407897184026	1460239_AT, 1417957_A_AT, 1417958_AT, 1424649_A_AT	112	31	20594	17.794354838709676	0.9647441967564563	0.6720983984075521	14.81891445862148
PIR_SUPERFAMILY	PIRSF002419:tetraspanin	3	2.564102564102564	0.012943645549374069	1460239_AT, 1417957_A_AT, 1417958_AT, 1424649_A_AT	13	27	1807	15.444444444444445	0.12215166961723878	0.12215166961723878	7.524838449449501
GOTERM_BP_DIRECT	GO:0007166~cell surface receptor signaling pathway	3	2.564102564102564	0.3596170191248841	1460239_AT, 1417957_A_AT, 1417958_AT, 1424649_A_AT	105	219	18082	2.359034572733203	1.0	0.9999986945226115	99.88808984506461

Annotation Cluster 4	Enrichment Score: 1.1633139716915184
Category	Term	Count	%	PValue	Genes	List Total	Pop Hits	Pop Total	Fold Enrichment	Bonferroni	Benjamini	FDR
GOTERM_CC_DIRECT	GO:0005578~proteinaceous extracellular matrix	6	5.128205128205128	0.03582411821443297	1421381_A_AT, 1428571_AT, 1419527_AT, 1450673_AT, 1420521_AT, 1449581_AT, 1417455_AT	114	316	19662	3.2748167888074615	0.9924674966168842	0.5026001850707263	34.76258924129577
INTERPRO	IPR008160:Collagen triple helix repeat	3	2.564102564102564	0.0634183556157284	1421381_A_AT, 1428571_AT, 1450673_AT, 1449581_AT	112	76	20594	7.258223684210526	0.9999999850358673	0.9727723405530448	57.848564309725425
UP_KEYWORDS	Collagen	3	2.564102564102564	0.06934209892011123	1421381_A_AT, 1428571_AT, 1450673_AT, 1449581_AT	116	85	22680	6.9006085192697775	0.9999957155820811	0.7094712050791268	58.457530646118
GOTERM_CC_DIRECT	GO:0005581~collagen trimer	3	2.564102564102564	0.08253434173221223	1421381_A_AT, 1428571_AT, 1450673_AT, 1449581_AT	114	83	19662	6.233988585922638	0.9999902941071273	0.6178331983022467	63.52542847950626
UP_KEYWORDS	Extracellular matrix	4	3.418803418803419	0.11732970539637588	1421381_A_AT, 1428571_AT, 1419527_AT, 1450673_AT, 1449581_AT	116	235	22680	3.327953044754219	0.9999999995242882	0.7841778606023387	78.25069646434217

Annotation Cluster 5	Enrichment Score: 1.049175308598
Category	Term	Count	%	PValue	Genes	List Total	Pop Hits	Pop Total	Fold Enrichment	Bonferroni	Benjamini	FDR
UP_SEQ_FEATURE	topological domain:Extracellular	23	19.65811965811966	0.010029345033271107	1418818_AT, 1451498_AT, 1460239_AT, 1417232_AT, 1419571_AT, 1427063_AT, 1417231_AT, 1448485_AT, 1426571_AT, 1418766_S_AT, 1418765_AT, 1426712_AT, 1426147_S_AT, 1423933_A_AT, 1450060_AT, 1419498_AT, 1419057_AT, 1437968_AT, 1418304_AT, 1455431_AT, 1451824_AT, 1419570_AT, 1423420_AT, 1425754_A_AT, 1419175_A_AT, 1452326_AT, 1426550_AT, 1423934_AT, 1434273_AT, 1427489_AT, 1426551_AT	106	2256	18012	1.732386591730229	0.9769459005487149	0.5295108284506136	12.996378472431068
UP_SEQ_FEATURE	transmembrane region	36	30.76923076923077	0.01835221581052414	1418818_AT, 1451498_AT, 1460239_AT, 1417539_AT, 1417232_AT, 1419571_AT, 1427063_AT, 1417231_AT, 1448485_AT, 1426571_AT, 1418766_S_AT, 1429761_AT, 1426690_A_AT, 1418765_AT, 1455531_AT, 1426712_AT, 1417958_AT, 1417957_A_AT, 1426147_S_AT, 1423933_A_AT, 1450060_AT, 1419498_AT, 1435945_A_AT, 1453677_A_AT, 1421038_A_AT, 1425546_A_AT, 1424072_AT, 1419057_AT, 1437968_AT, 1424123_AT, 1427082_AT, 1418304_AT, 1451824_AT, 1455431_AT, 1419570_AT, 1423420_AT, 1425754_A_AT, 1419175_A_AT, 1452326_AT, 1436021_AT, 1417538_AT, 1426550_AT, 1423934_AT, 1417611_AT, 1434273_AT, 1456315_A_AT, 1426551_AT, 1427489_AT	106	4312	18012	1.418664893058424	0.9990195435894033	0.6848107609348302	22.572478145213758
UP_SEQ_FEATURE	topological domain:Cytoplasmic	25	21.367521367521366	0.04110915590982349	1418818_AT, 1451498_AT, 1460239_AT, 1417232_AT, 1419571_AT, 1427063_AT, 1417231_AT, 1426571_AT, 1448485_AT, 1418766_S_AT, 1418765_AT, 1426690_A_AT, 1426712_AT, 1426147_S_AT, 1423933_A_AT, 1450060_AT, 1419498_AT, 1453677_A_AT, 1419057_AT, 1437968_AT, 1418304_AT, 1455431_AT, 1451824_AT, 1419570_AT, 1425754_A_AT, 1423420_AT, 1419175_A_AT, 1452326_AT, 1426550_AT, 1423934_AT, 1434273_AT, 1427489_AT, 1426551_AT	106	2880	18012	1.4750393081761006	0.999999848060652	0.8594894990016873	43.99801545774914
GOTERM_CC_DIRECT	GO:0016020~membrane	50	42.73504273504273	0.05273795230996391	1418818_AT, 1417232_AT, 1417231_AT, 1448485_AT, 1418766_S_AT, 1418762_AT, 1426690_A_AT, 1417957_A_AT, 1417958_AT, 1426712_AT, 1424736_AT, 1423933_A_AT, 1426147_S_AT, 1450060_AT, 1460242_AT, 1419373_AT, 1453677_A_AT, 1419057_AT, 1424072_AT, 1437968_AT, 1424123_AT, 1427082_AT, 1425754_A_AT, 1423420_AT, 1450995_AT, 1417538_AT, 1426550_AT, 1423934_AT, 1424649_A_AT, 1417611_AT, 1456315_A_AT, 1434273_AT, 1426551_AT, 1420011_S_AT, 1451498_AT, 1460239_AT, 1417539_AT, 1419571_AT, 1427063_AT, 1426571_AT, 1448362_AT, 1419551_S_AT, 1429761_AT, 1418765_AT, 1455531_AT, 1420886_A_AT, 1419498_AT, 1435945_A_AT, 1421038_A_AT, 1424367_A_AT, 1425546_A_AT, 1422178_A_AT, 1452787_A_AT, 1437223_S_AT, 1418304_AT, 1451824_AT, 1455431_AT, 1450516_A_AT, 1419570_AT, 1418355_AT, 1452326_AT, 1419175_A_AT, 1436021_AT, 1420012_AT, 1419706_A_AT, 1427489_AT, 1452251_AT	114	6998	19662	1.2323069749251665	0.9992969302237896	0.5161621463988201	46.97200428697433
UP_KEYWORDS	Transmembrane helix	42	35.8974358974359	0.14056601697942445	1418818_AT, 1417953_AT, 1417232_AT, 1417231_AT, 1448485_AT, 1418766_S_AT, 1426690_A_AT, 1417958_AT, 1417957_A_AT, 1426712_AT, 1426147_S_AT, 1450060_AT, 1453677_A_AT, 1419057_AT, 1424072_AT, 1437968_AT, 1452716_AT, 1424123_AT, 1427082_AT, 1448933_AT, 1425754_A_AT, 1423420_AT, 1417538_AT, 1426550_AT, 1417611_AT, 1424649_A_AT, 1434273_AT, 1456315_A_AT, 1426551_AT, 1420011_S_AT, 1451498_AT, 1460239_AT, 1417539_AT, 1419571_AT, 1427063_AT, 1455446_X_AT, 1426571_AT, 1418765_AT, 1429761_AT, 1455531_AT, 1420886_A_AT, 1419498_AT, 1435945_A_AT, 1421038_A_AT, 1425546_A_AT, 1435496_AT, 1437223_S_AT, 1448700_AT, 1418304_AT, 1455431_AT, 1451824_AT, 1419570_AT, 1452326_AT, 1419175_A_AT, 1436021_AT, 1420012_AT, 1427489_AT, 1448904_AT	116	6938	22680	1.1835866442679497	0.9999999999951632	0.7648396483238898	84.30290968143055
UP_KEYWORDS	Transmembrane	42	35.8974358974359	0.14456622960326837	1418818_AT, 1417953_AT, 1417232_AT, 1417231_AT, 1448485_AT, 1418766_S_AT, 1426690_A_AT, 1417958_AT, 1417957_A_AT, 1426712_AT, 1426147_S_AT, 1450060_AT, 1453677_A_AT, 1419057_AT, 1424072_AT, 1437968_AT, 1452716_AT, 1424123_AT, 1427082_AT, 1448933_AT, 1425754_A_AT, 1423420_AT, 1417538_AT, 1426550_AT, 1417611_AT, 1424649_A_AT, 1434273_AT, 1456315_A_AT, 1426551_AT, 1420011_S_AT, 1451498_AT, 1460239_AT, 1417539_AT, 1419571_AT, 1427063_AT, 1455446_X_AT, 1426571_AT, 1418765_AT, 1429761_AT, 1455531_AT, 1420886_A_AT, 1419498_AT, 1435945_A_AT, 1421038_A_AT, 1425546_A_AT, 1435496_AT, 1437223_S_AT, 1448700_AT, 1418304_AT, 1455431_AT, 1451824_AT, 1419570_AT, 1452326_AT, 1419175_A_AT, 1436021_AT, 1420012_AT, 1427489_AT, 1448904_AT	116	6955	22680	1.1806936215573018	0.999999999997832	0.7567188932765809	85.17304758663103
UP_KEYWORDS	Membrane	50	42.73504273504273	0.19434073010566247	1418818_AT, 1417953_AT, 1417232_AT, 1417231_AT, 1448485_AT, 1418766_S_AT, 1418762_AT, 1426690_A_AT, 1417957_A_AT, 1417958_AT, 1426712_AT, 1423933_A_AT, 1426147_S_AT, 1450060_AT, 1460242_AT, 1453677_A_AT, 1424072_AT, 1419057_AT, 1437968_AT, 1452716_AT, 1424123_AT, 1427082_AT, 1448933_AT, 1425754_A_AT, 1423420_AT, 1450995_AT, 1417538_AT, 1426550_AT, 1423934_AT, 1424649_A_AT, 1417611_AT, 1456315_A_AT, 1434273_AT, 1426551_AT, 1420011_S_AT, 1451498_AT, 1460239_AT, 1417539_AT, 1419571_AT, 1427063_AT, 1455446_X_AT, 1426571_AT, 1429761_AT, 1418765_AT, 1455531_AT, 1420886_A_AT, 1419498_AT, 1435945_A_AT, 1421038_A_AT, 1424367_A_AT, 1425546_A_AT, 1422178_A_AT, 1437223_S_AT, 1435496_AT, 1448700_AT, 1418304_AT, 1451824_AT, 1455431_AT, 1450516_A_AT, 1419570_AT, 1418355_AT, 1452326_AT, 1419175_A_AT, 1436021_AT, 1420012_AT, 1419706_A_AT, 1427489_AT, 1448904_AT, 1452251_AT	116	8683	22680	1.125862267530291	0.9999999999999999	0.7874708882321095	92.87471307893816
GOTERM_CC_DIRECT	GO:0016021~integral component of membrane	42	35.8974358974359	0.42017119824488103	1418818_AT, 1417953_AT, 1417232_AT, 1417231_AT, 1448485_AT, 1418766_S_AT, 1426690_A_AT, 1417958_AT, 1417957_A_AT, 1426712_AT, 1426147_S_AT, 1450060_AT, 1453677_A_AT, 1419057_AT, 1424072_AT, 1437968_AT, 1452716_AT, 1424123_AT, 1427082_AT, 1448933_AT, 1425754_A_AT, 1423420_AT, 1417538_AT, 1426550_AT, 1417611_AT, 1424649_A_AT, 1434273_AT, 1456315_A_AT, 1426551_AT, 1420011_S_AT, 1451498_AT, 1460239_AT, 1417539_AT, 1419571_AT, 1427063_AT, 1455446_X_AT, 1426571_AT, 1418765_AT, 1429761_AT, 1455531_AT, 1420886_A_AT, 1419498_AT, 1435945_A_AT, 1421038_A_AT, 1425546_A_AT, 1435496_AT, 1437223_S_AT, 1448700_AT, 1418304_AT, 1455431_AT, 1451824_AT, 1419570_AT, 1452326_AT, 1419175_A_AT, 1436021_AT, 1420012_AT, 1427489_AT, 1448904_AT	114	6878	19662	1.0531978390290935	1.0	0.9397324546706021	99.83070588153161
UP_KEYWORDS	Cell membrane	20	17.094017094017094	0.5450822216154902	1418818_AT, 1451498_AT, 1417232_AT, 1437968_AT, 1427063_AT, 1424123_AT, 1418304_AT, 1417231_AT, 1426571_AT, 1448485_AT, 1423420_AT, 1418766_S_AT, 1418762_AT, 1450995_AT, 1418765_AT, 1426147_S_AT, 1423933_A_AT, 1423934_AT, 1450060_AT, 1435945_A_AT, 1460242_AT, 1421038_A_AT, 1427489_AT, 1452251_AT, 1424367_A_AT	116	3759	22680	1.0402619919090734	1.0	0.9571716208910914	99.993414339012

Annotation Cluster 6	Enrichment Score: 1.0097404131686674
Category	Term	Count	%	PValue	Genes	List Total	Pop Hits	Pop Total	Fold Enrichment	Bonferroni	Benjamini	FDR
GOTERM_BP_DIRECT	GO:0006749~glutathione metabolic process	3	2.564102564102564	0.03233469321052791	1448485_AT, 1417883_AT, 1423891_AT	105	49	18082	10.54344023323615	0.9999999999858379	0.9844455389827774	39.41602877726098
KEGG_PATHWAY	mmu00480:Glutathione metabolism	3	2.564102564102564	0.03895936173040134	1448485_AT, 1417883_AT, 1423891_AT	45	55	7720	9.357575757575757	0.9878567614267584	0.9878567614267584	36.21969239704702
UP_KEYWORDS	Transferase	8	6.837606837606838	0.742161091848243	1448485_AT, 1419551_S_AT, 1448810_AT, 1452787_A_AT, 1423718_AT, 1417883_AT, 1423717_AT, 1419706_A_AT, 1423891_AT	116	1654	22680	0.9456698494767126	1.0	0.9877069646095654	99.99999362660566

Annotation Cluster 7	Enrichment Score: 0.9417062613663078
Category	Term	Count	%	PValue	Genes	List Total	Pop Hits	Pop Total	Fold Enrichment	Bonferroni	Benjamini	FDR
UP_KEYWORDS	Apoptosis	7	5.982905982905983	0.0384647512812734	1420011_S_AT, 1418840_AT, 1451537_AT, 1419527_AT, 1437223_S_AT, 1427747_A_AT, 1418835_AT, 1448700_AT, 1420886_A_AT, 1420012_AT	116	489	22680	2.798815316268246	0.998825059031848	0.5697191618767825	38.08896127292728
GOTERM_BP_DIRECT	GO:0006915~apoptotic process	8	6.837606837606838	0.046231442284038804	1420011_S_AT, 1423420_AT, 1418840_AT, 1451537_AT, 1419527_AT, 1437223_S_AT, 1427747_A_AT, 1418835_AT, 1448700_AT, 1420886_A_AT, 1420012_AT	105	570	18082	2.4169757727652463	0.9999999999999998	0.9941373053441478	51.40672560918848
GOTERM_BP_DIRECT	GO:0043066~negative regulation of apoptotic process	3	2.564102564102564	0.8411643242909712	1420011_S_AT, 1418840_AT, 1419527_AT, 1437223_S_AT, 1420886_A_AT, 1420012_AT	105	566	18082	0.9127713276123169	1.0	0.9999999999999998	99.99999999993435

Annotation Cluster 8	Enrichment Score: 0.8336906270733534
Category	Term	Count	%	PValue	Genes	List Total	Pop Hits	Pop Total	Fold Enrichment	Bonferroni	Benjamini	FDR
UP_SEQ_FEATURE	domain:Ig-like V-type 2	3	2.564102564102564	0.005972088378595738	1425754_A_AT, 1419175_A_AT, 1417074_AT, 1448573_A_AT, 1450060_AT, 1436565_AT, 1451824_AT	106	20	18012	25.48867924528302	0.8935688773834812	0.5260969021096722	7.94014987375048
UP_SEQ_FEATURE	domain:Ig-like V-type 1	3	2.564102564102564	0.00657576232114172	1425754_A_AT, 1419175_A_AT, 1417074_AT, 1448573_A_AT, 1450060_AT, 1436565_AT, 1451824_AT	106	21	18012	24.274932614555258	0.9151997453442483	0.46036601958678214	8.709331304367451
UP_KEYWORDS	Immunoglobulin domain	6	5.128205128205128	0.09813718134062993	1425754_A_AT, 1418766_S_AT, 1419175_A_AT, 1418765_AT, 1417074_AT, 1420521_AT, 1448573_A_AT, 1450060_AT, 1419498_AT, 1436565_AT, 1451824_AT	116	481	22680	2.438884507850025	0.9999999807618639	0.7450388106299141	71.70948439966696
SMART	SM00409:IG	5	4.273504273504273	0.29139524209237155	1425754_A_AT, 1418766_S_AT, 1419175_A_AT, 1418765_AT, 1420521_AT, 1450060_AT, 1419498_AT, 1451824_AT	56	518	10425	1.7969180915609486	0.9999999998661346	0.9999999998661346	97.04558059055059
INTERPRO	IPR003599:Immunoglobulin subtype	5	4.273504273504273	0.30553000123148477	1425754_A_AT, 1418766_S_AT, 1419175_A_AT, 1418765_AT, 1420521_AT, 1450060_AT, 1419498_AT, 1451824_AT	112	518	20594	1.7748552123552124	1.0	0.9999963955527	99.18321622637812
INTERPRO	IPR013106:Immunoglobulin V-set	5	4.273504273504273	0.3495523886195726	1425754_A_AT, 1418766_S_AT, 1419175_A_AT, 1418765_AT, 1417074_AT, 1420521_AT, 1448573_A_AT, 1450060_AT, 1436565_AT, 1451824_AT	112	554	20594	1.6595216606498195	1.0	0.9999926997305932	99.65557598808807
INTERPRO	IPR007110:Immunoglobulin-like domain	6	5.128205128205128	0.5565660657291747	1425754_A_AT, 1418766_S_AT, 1419175_A_AT, 1418765_AT, 1417074_AT, 1420521_AT, 1448573_A_AT, 1450060_AT, 1419498_AT, 1436565_AT, 1451824_AT	112	920	20594	1.1991847826086957	1.0	0.9999999985184268	99.9977959096811
SMART	SM00406:IGv	3	2.564102564102564	0.6599522251736936	1425754_A_AT, 1419175_A_AT, 1420521_AT, 1450060_AT, 1451824_AT	56	423	10425	1.3202887537993921	1.0	0.9999999999999997	99.99837714562658
INTERPRO	IPR013783:Immunoglobulin-like fold	6	5.128205128205128	0.7125258573369319	1425754_A_AT, 1418766_S_AT, 1419175_A_AT, 1418765_AT, 1417074_AT, 1420521_AT, 1448573_A_AT, 1450060_AT, 1419498_AT, 1436565_AT, 1451824_AT	112	1099	20594	1.0038671519563238	1.0	0.999999999996474	99.99999273387094

Annotation Cluster 9	Enrichment Score: 0.7642119985857945
Category	Term	Count	%	PValue	Genes	List Total	Pop Hits	Pop Total	Fold Enrichment	Bonferroni	Benjamini	FDR
GOTERM_MF_DIRECT	GO:0000977~RNA polymerase II regulatory region sequence-specific DNA binding	6	5.128205128205128	0.008168191941313567	1420011_S_AT, 1416008_AT, 1434736_AT, 1448977_AT, 1437223_S_AT, 1436392_S_AT, 1419556_AT, 1418147_AT, 1448886_AT, 1419555_AT, 1434735_AT, 1420886_A_AT, 1420012_AT, 1436182_AT, 1416007_AT	99	221	17446	4.784313725490196	0.8824219227029447	0.5100984825201105	10.171681522824628
GOTERM_MF_DIRECT	GO:0001077~transcriptional activator activity, RNA polymerase II core promoter proximal region sequence-specific binding	6	5.128205128205128	0.018114642774840692	1448886_AT, 1434736_AT, 1422607_AT, 1448977_AT, 1426690_A_AT, 1434735_AT, 1449458_AT, 1450684_AT, 1436392_S_AT, 1418147_AT	99	270	17446	3.916049382716049	0.9915303690349152	0.6149005507009704	21.26577751936568
GOTERM_MF_DIRECT	GO:0043565~sequence-specific DNA binding	9	7.6923076923076925	0.02602399634953593	1420011_S_AT, 1416008_AT, 1434736_AT, 1437223_S_AT, 1419556_AT, 1448886_AT, 1422607_AT, 1426690_A_AT, 1419555_AT, 1434735_AT, 1449458_AT, 1420886_A_AT, 1450684_AT, 1415999_AT, 1420012_AT, 1436182_AT, 1416007_AT	99	633	17446	2.505529225908373	0.9989741234654212	0.6258777090013943	29.16898647233911
GOTERM_MF_DIRECT	GO:0003700~transcription factor activity, sequence-specific DNA binding	10	8.547008547008547	0.05998114710309724	1420011_S_AT, 1416008_AT, 1434736_AT, 1448977_AT, 1437223_S_AT, 1436392_S_AT, 1419556_AT, 1418147_AT, 1448886_AT, 1422607_AT, 1426690_A_AT, 1419555_AT, 1434735_AT, 1449458_AT, 1420886_A_AT, 1450684_AT, 1415999_AT, 1420012_AT, 1436182_AT, 1416007_AT	99	883	17446	1.9957216559708066	0.9999999025811133	0.8336739202773387	55.46976370494886
GOTERM_BP_DIRECT	GO:0045944~positive regulation of transcription from RNA polymerase II promoter	11	9.401709401709402	0.060146311093580936	1420011_S_AT, 1448977_AT, 1437968_AT, 1437223_S_AT, 1436392_S_AT, 1420981_A_AT, 1419556_AT, 1418147_AT, 1417455_AT, 1448886_AT, 1422607_AT, 1426690_A_AT, 1419555_AT, 1449458_AT, 1420886_A_AT, 1450684_AT, 1415999_AT, 1420012_AT	105	995	18082	1.9038238813113186	1.0	0.9946900820772456	61.161623193026074
UP_SEQ_FEATURE	DNA-binding region:Basic motif	4	3.418803418803419	0.06308745378691477	1420011_S_AT, 1434736_AT, 1426690_A_AT, 1437223_S_AT, 1434735_AT, 1420886_A_AT, 1415999_AT, 1420012_AT	106	156	18012	4.357039187227866	0.9999999999739717	0.933328766132729	59.34451317219693
GOTERM_MF_DIRECT	GO:0000981~RNA polymerase II transcription factor activity, sequence-specific DNA binding	4	3.418803418803419	0.07474880770682357	1420011_S_AT, 1422607_AT, 1448977_AT, 1419555_AT, 1437223_S_AT, 1450684_AT, 1436392_S_AT, 1420886_A_AT, 1420012_AT, 1419556_AT, 1418147_AT	99	174	17446	4.051085568326948	0.9999999984376816	0.8683633098601606	63.799683326642395
UP_KEYWORDS	Activator	7	5.982905982905983	0.09795119526146714	1420011_S_AT, 1448977_AT, 1437223_S_AT, 1436392_S_AT, 1419556_AT, 1418147_AT, 1448886_AT, 1422607_AT, 1426690_A_AT, 1419555_AT, 1449458_AT, 1420886_A_AT, 1450684_AT, 1420012_AT	116	624	22680	2.1933023872679045	0.9999999800673021	0.7718097028663645	71.63808509422392
GOTERM_MF_DIRECT	GO:0044212~transcription regulatory region DNA binding	4	3.418803418803419	0.1433835898438944	1420011_S_AT, 1448886_AT, 1426690_A_AT, 1437223_S_AT, 1449458_AT, 1420886_A_AT, 1420012_AT	99	233	17446	3.025274201239867	1.0	0.9654773615283172	86.78954121945567
UP_KEYWORDS	Transcription regulation	13	11.11111111111111	0.2005686839443231	1420011_S_AT, 1416008_AT, 1434736_AT, 1448977_AT, 1437223_S_AT, 1436392_S_AT, 1420981_A_AT, 1419556_AT, 1418147_AT, 1451229_AT, 1448886_AT, 1422607_AT, 1436244_A_AT, 1426690_A_AT, 1419555_AT, 1449458_AT, 1434735_AT, 1450684_AT, 1420886_A_AT, 1420012_AT, 1415999_AT, 1436182_AT, 1416007_AT	116	1799	22680	1.4128538843418759	1.0	0.785644634351871	93.51955733788884
UP_KEYWORDS	Transcription	13	11.11111111111111	0.23243691981934197	1420011_S_AT, 1416008_AT, 1434736_AT, 1448977_AT, 1437223_S_AT, 1436392_S_AT, 1420981_A_AT, 1419556_AT, 1418147_AT, 1451229_AT, 1448886_AT, 1422607_AT, 1436244_A_AT, 1426690_A_AT, 1419555_AT, 1449458_AT, 1434735_AT, 1450684_AT, 1420886_A_AT, 1420012_AT, 1415999_AT, 1436182_AT, 1416007_AT	116	1859	22680	1.3672534362189537	1.0	0.7695543964132381	96.0586617533977
UP_KEYWORDS	DNA-binding	11	9.401709401709402	0.2955807241342436	1420011_S_AT, 1416008_AT, 1434736_AT, 1448977_AT, 1437223_S_AT, 1436392_S_AT, 1419556_AT, 1418147_AT, 1448886_AT, 1422607_AT, 1418355_AT, 1426690_A_AT, 1419555_AT, 1434735_AT, 1449458_AT, 1420886_A_AT, 1450684_AT, 1415999_AT, 1420012_AT, 1436182_AT, 1416007_AT	116	1604	22680	1.3408289620775646	1.0	0.8300954325759533	98.61992972743998
GOTERM_BP_DIRECT	GO:0042493~response to drug	4	3.418803418803419	0.30954200951263067	1420011_S_AT, 1448886_AT, 1426690_A_AT, 1437223_S_AT, 1427747_A_AT, 1420886_A_AT, 1420012_AT	105	339	18082	2.0319707824132602	1.0	0.9999919459702056	99.6473092452806
GOTERM_BP_DIRECT	GO:0006351~transcription, DNA-templated	13	11.11111111111111	0.4005593110287555	1420011_S_AT, 1416008_AT, 1434736_AT, 1448977_AT, 1437223_S_AT, 1436392_S_AT, 1420981_A_AT, 1419556_AT, 1418147_AT, 1451229_AT, 1448886_AT, 1422607_AT, 1436244_A_AT, 1426690_A_AT, 1419555_AT, 1449458_AT, 1434735_AT, 1450684_AT, 1420886_A_AT, 1420012_AT, 1415999_AT, 1436182_AT, 1416007_AT	105	1885	18082	1.1876518883415434	1.0	0.999999445415613	99.9591312903823
GOTERM_BP_DIRECT	GO:0006357~regulation of transcription from RNA polymerase II promoter	4	3.418803418803419	0.4005810639450215	1420011_S_AT, 1448886_AT, 1422607_AT, 1448977_AT, 1437223_S_AT, 1450684_AT, 1436392_S_AT, 1420886_A_AT, 1420012_AT, 1418147_AT	105	397	18082	1.7351085522370158	1.0	0.9999990732350779	99.95915389630542
GOTERM_BP_DIRECT	GO:0045893~positive regulation of transcription, DNA-templated	5	4.273504273504273	0.4238019618293254	1448886_AT, 1422607_AT, 1426690_A_AT, 1449458_AT, 1450684_AT, 1417455_AT	105	576	18082	1.4948743386243384	1.0	0.9999991400266885	99.97763651538891
GOTERM_BP_DIRECT	GO:0006355~regulation of transcription, DNA-templated	15	12.82051282051282	0.4394642510161979	1420011_S_AT, 1416008_AT, 1451566_AT, 1436392_S_AT, 1419556_AT, 1418147_AT, 1451229_AT, 1436244_A_AT, 1422607_AT, 1426690_A_AT, 1419555_AT, 1434735_AT, 1449458_AT, 1420886_A_AT, 1450684_AT, 1415999_AT, 1436182_AT, 1434736_AT, 1448977_AT, 1452787_A_AT, 1437223_S_AT, 1420981_A_AT, 1448886_AT, 1420012_AT, 1416007_AT	105	2279	18082	1.1334545226603145	1.0	0.9999993133641947	99.9853086586476
GOTERM_MF_DIRECT	GO:0003677~DNA binding	11	9.401709401709402	0.5978093092689407	1420011_S_AT, 1416008_AT, 1434736_AT, 1448977_AT, 1437223_S_AT, 1436392_S_AT, 1419556_AT, 1418147_AT, 1448886_AT, 1422607_AT, 1418355_AT, 1426690_A_AT, 1419555_AT, 1434735_AT, 1449458_AT, 1420886_A_AT, 1450684_AT, 1415999_AT, 1420012_AT, 1436182_AT, 1416007_AT	99	1847	17446	1.0495097154544906	1.0	0.9998499706818382	99.99932950736414
GOTERM_MF_DIRECT	GO:0000978~RNA polymerase II core promoter proximal region sequence-specific DNA binding	3	2.564102564102564	0.6020724324202851	1422607_AT, 1426690_A_AT, 1449458_AT, 1450684_AT	99	359	17446	1.4726090993500465	1.0	0.9998139619302171	99.99941673636971
GOTERM_BP_DIRECT	GO:0000122~negative regulation of transcription from RNA polymerase II promoter	5	4.273504273504273	0.6084713545931212	1420011_S_AT, 1448886_AT, 1416008_AT, 1426690_A_AT, 1437223_S_AT, 1420886_A_AT, 1415999_AT, 1420012_AT, 1436182_AT, 1416007_AT	105	729	18082	1.181135279900712	1.0	0.999999999581957	99.99993819287243
UP_KEYWORDS	Nucleus	23	19.65811965811966	0.6283211288272695	1420011_S_AT, 1416008_AT, 1423096_AT, 1436392_S_AT, 1418835_AT, 1416607_AT, 1419556_AT, 1418147_AT, 1451229_AT, 1448362_AT, 1422607_AT, 1418840_AT, 1436244_A_AT, 1419551_S_AT, 1426690_A_AT, 1419555_AT, 1454067_A_AT, 1449458_AT, 1434735_AT, 1450684_AT, 1424736_AT, 1420886_A_AT, 1415999_AT, 1436182_AT, 1434736_AT, 1448977_AT, 1452787_A_AT, 1437223_S_AT, 1417883_AT, 1423098_AT, 1448886_AT, 1423097_S_AT, 1452793_AT, 1418355_AT, 1420012_AT, 1416007_AT	116	4534	22680	0.9918166192598451	1.0	0.9772445151141307	99.99944311358863
GOTERM_CC_DIRECT	GO:0005634~nucleus	28	23.931623931623932	0.9538612104576899	1420011_S_AT, 1416008_AT, 1423096_AT, 1436392_S_AT, 1418835_AT, 1416607_AT, 1419556_AT, 1418147_AT, 1417455_AT, 1451229_AT, 1448362_AT, 1422607_AT, 1436244_A_AT, 1418840_AT, 1419551_S_AT, 1426690_A_AT, 1419555_AT, 1454067_A_AT, 1434735_AT, 1449458_AT, 1450684_AT, 1420886_A_AT, 1424736_AT, 1415999_AT, 1436182_AT, 1424367_A_AT, 1434736_AT, 1448977_AT, 1452787_A_AT, 1437223_S_AT, 1417883_AT, 1423423_AT, 1423098_AT, 1448886_AT, 1423420_AT, 1423097_S_AT, 1450995_AT, 1452793_AT, 1418355_AT, 1420012_AT, 1416007_AT	114	6019	19662	0.8023364608564109	1.0	0.9999145967641776	99.99999999999997

Annotation Cluster 10	Enrichment Score: 0.7332574904802374
Category	Term	Count	%	PValue	Genes	List Total	Pop Hits	Pop Total	Fold Enrichment	Bonferroni	Benjamini	FDR
UP_KEYWORDS	GPI-anchor	3	2.564102564102564	0.15866510415734492	1450995_AT, 1418762_AT, 1423933_A_AT, 1423934_AT, 1460242_AT	116	140	22680	4.189655172413794	0.9999999999998757	0.7570820643956787	87.89887097170639
GOTERM_CC_DIRECT	GO:0031225~anchored component of membrane	3	2.564102564102564	0.194476384832596	1450995_AT, 1418762_AT, 1423933_A_AT, 1423934_AT, 1460242_AT	114	141	19662	3.669652855543113	0.9999999999997403	0.8551341760802402	92.05057171003241
UP_KEYWORDS	Lipoprotein	7	5.982905982905983	0.20458756560808378	1423420_AT, 1422178_A_AT, 1450995_AT, 1418762_AT, 1423933_A_AT, 1423934_AT, 1460242_AT, 1450516_A_AT, 1419706_A_AT, 1417569_AT, 1417568_AT	116	780	22680	1.7546419098143238	1.0	0.7800214511992587	93.90674729854015

Annotation Cluster 11	Enrichment Score: 0.7213728355350867
Category	Term	Count	%	PValue	Genes	List Total	Pop Hits	Pop Total	Fold Enrichment	Bonferroni	Benjamini	FDR
UP_KEYWORDS	Fatty acid metabolism	3	2.564102564102564	0.13078962543715034	1420673_A_AT, 1455446_X_AT, 1456315_A_AT	116	124	22680	4.730255839822024	0.9999999999661559	0.7783882983650008	81.97531498719255
UP_KEYWORDS	Lipid metabolism	5	4.273504273504273	0.1620760181722527	1420011_S_AT, 1426690_A_AT, 1437223_S_AT, 1420673_A_AT, 1455446_X_AT, 1420886_A_AT, 1420012_AT, 1456315_A_AT	116	417	22680	2.3443314314065993	0.9999999999999382	0.7490427428952644	88.48511912941308
GOTERM_BP_DIRECT	GO:0006631~fatty acid metabolic process	3	2.564102564102564	0.22622503770271862	1420673_A_AT, 1455446_X_AT, 1456315_A_AT	105	156	18082	3.3117216117216115	1.0	0.9999414728245524	97.99665756868258
GOTERM_BP_DIRECT	GO:0006629~lipid metabolic process	5	4.273504273504273	0.2714413046482438	1420011_S_AT, 1426690_A_AT, 1437223_S_AT, 1420673_A_AT, 1455446_X_AT, 1420886_A_AT, 1420012_AT, 1456315_A_AT	105	459	18082	1.8759207386658365	1.0	0.9999822672855433	99.20006388730785

Annotation Cluster 12	Enrichment Score: 0.7197759571440624
Category	Term	Count	%	PValue	Genes	List Total	Pop Hits	Pop Total	Fold Enrichment	Bonferroni	Benjamini	FDR
UP_KEYWORDS	Innate immunity	4	3.418803418803419	0.12395767375244027	1416025_AT, 1448886_AT, 1418762_AT, 1427747_A_AT, 1460242_AT	116	241	22680	3.2450994419802544	0.9999999998698885	0.7807425482324868	80.16504064202091
UP_KEYWORDS	Immunity	5	4.273504273504273	0.14687940103913735	1416025_AT, 1448886_AT, 1418762_AT, 1427747_A_AT, 1435945_A_AT, 1460242_AT, 1421038_A_AT	116	401	22680	2.4378708401410267	0.9999999999986392	0.7449122028170623	85.65577731598918
GOTERM_BP_DIRECT	GO:0002376~immune system process	5	4.273504273504273	0.17904410339007576	1416025_AT, 1448886_AT, 1418762_AT, 1427747_A_AT, 1435945_A_AT, 1460242_AT, 1421038_A_AT	105	383	18082	2.24816610717394	1.0	0.9998522279673983	95.06063909491911
GOTERM_BP_DIRECT	GO:0045087~innate immune response	4	3.418803418803419	0.4052302322673724	1416025_AT, 1448886_AT, 1418762_AT, 1427747_A_AT, 1460242_AT	105	400	18082	1.7220952380952381	1.0	0.9999987799304847	99.96372618599258

Annotation Cluster 13	Enrichment Score: 0.5836102246841762
Category	Term	Count	%	PValue	Genes	List Total	Pop Hits	Pop Total	Fold Enrichment	Bonferroni	Benjamini	FDR
GOTERM_BP_DIRECT	GO:0008152~metabolic process	6	5.128205128205128	0.12850431007756163	1423523_AT, 1448810_AT, 1420673_A_AT, 1455446_X_AT, 1416617_AT, 1437582_AT, 1437583_X_AT, 1418862_AT	105	463	18082	2.231656896019747	1.0	0.9994281842923484	87.71855347414149
UP_KEYWORDS	Mitochondrion	9	7.6923076923076925	0.16891046571341917	1423523_AT, 1423718_AT, 1421923_AT, 1421922_AT, 1416617_AT, 1448700_AT, 1455446_X_AT, 1423717_AT, 1437582_AT, 1424556_AT, 1424433_AT, 1437583_X_AT, 1418862_AT	116	1058	22680	1.6631901440584056	0.9999999999999849	0.7493282534373704	89.58207259659287
GOTERM_BP_DIRECT	GO:0055114~oxidation-reduction process	7	5.982905982905983	0.19386088618204309	1424556_AT, 1423523_AT, 1435496_AT, 1420673_A_AT, 1455446_X_AT, 1452716_AT, 1424433_AT, 1427082_AT	105	676	18082	1.7832347140039448	1.0	0.9998195321916504	96.25826614272992
UP_KEYWORDS	Oxidoreductase	6	5.128205128205128	0.2242159069372644	1424556_AT, 1423523_AT, 1420673_A_AT, 1455446_X_AT, 1424433_AT, 1427082_AT	116	639	22680	1.835842642059252	1.0	0.7897703736633188	95.51046605927289
GOTERM_MF_DIRECT	GO:0016491~oxidoreductase activity	6	5.128205128205128	0.252129063631094	1424556_AT, 1423523_AT, 1420673_A_AT, 1455446_X_AT, 1424433_AT, 1427082_AT	99	604	17446	1.750551876379691	1.0	0.9936234786859245	97.76237311986321
UP_KEYWORDS	Transit peptide	5	4.273504273504273	0.25966854156667674	1423523_AT, 1455446_X_AT, 1416617_AT, 1424433_AT, 1437582_AT, 1437583_X_AT, 1418862_AT	116	510	22680	1.9168356997971605	1.0	0.7913427169999	97.46559271339135
GOTERM_CC_DIRECT	GO:0005739~mitochondrion	13	11.11111111111111	0.28455293874409227	1423523_AT, 1448977_AT, 1423718_AT, 1435496_AT, 1421922_AT, 1421923_AT, 1423423_AT, 1448700_AT, 1416617_AT, 1455446_X_AT, 1436392_S_AT, 1452716_AT, 1423717_AT, 1437582_AT, 1418147_AT, 1424556_AT, 1420673_A_AT, 1424433_AT, 1437583_X_AT, 1418862_AT	114	1721	19662	1.302822716291018	1.0	0.9057266992060885	98.01687914618104
INTERPRO	IPR016040:NAD(P)-binding domain	3	2.564102564102564	0.29111325589525383	1424556_AT, 1423523_AT, 1427082_AT	112	199	20594	2.771984924623115	1.0	0.9999986516425796	98.92905542976871
UP_SEQ_FEATURE	transit peptide:Mitochondrion	5	4.273504273504273	0.3280072626406004	1423523_AT, 1455446_X_AT, 1416617_AT, 1424433_AT, 1437582_AT, 1437583_X_AT, 1418862_AT	106	496	18012	1.7129488740109557	1.0	0.9999755562378351	99.58730263846967
KEGG_PATHWAY	mmu01100:Metabolic pathways	9	7.6923076923076925	0.4471616538940026	1448485_AT, 1424556_AT, 1423523_AT, 1418363_AT, 1448810_AT, 1420673_A_AT, 1455446_X_AT, 1416617_AT, 1419373_AT, 1437582_AT, 1437583_X_AT	45	1278	7720	1.2081377151799688	1.0	0.9986105607422219	99.87783228081474
GOTERM_MF_DIRECT	GO:0003824~catalytic activity	4	3.418803418803419	0.5069222348940801	1423523_AT, 1448810_AT, 1416617_AT, 1437582_AT, 1437583_X_AT, 1418862_AT	99	479	17446	1.4715843191834843	1.0	0.9996724651024104	99.99036920213517

Annotation Cluster 14	Enrichment Score: 0.4377349449315705
Category	Term	Count	%	PValue	Genes	List Total	Pop Hits	Pop Total	Fold Enrichment	Bonferroni	Benjamini	FDR
UP_KEYWORDS	Lipoprotein	7	5.982905982905983	0.20458756560808378	1423420_AT, 1422178_A_AT, 1450995_AT, 1418762_AT, 1423933_A_AT, 1423934_AT, 1460242_AT, 1450516_A_AT, 1419706_A_AT, 1417569_AT, 1417568_AT	116	780	22680	1.7546419098143238	1.0	0.7800214511992587	93.90674729854015
UP_KEYWORDS	Endosome	4	3.418803418803419	0.3904593371418265	1423420_AT, 1422178_A_AT, 1450995_AT, 1427063_AT, 1450516_A_AT	116	443	22680	1.7653926986845179	1.0	0.9060729685991584	99.7645546751697
GOTERM_CC_DIRECT	GO:0005768~endosome	4	3.418803418803419	0.6086114489093127	1423420_AT, 1422178_A_AT, 1450995_AT, 1427063_AT, 1450516_A_AT	114	544	19662	1.268188854489164	1.0	0.9826613318827754	99.99830124044281

Annotation Cluster 15	Enrichment Score: 0.3404776813091007
Category	Term	Count	%	PValue	Genes	List Total	Pop Hits	Pop Total	Fold Enrichment	Bonferroni	Benjamini	FDR
UP_KEYWORDS	Postsynaptic cell membrane	3	2.564102564102564	0.22447971132138578	1437968_AT, 1424367_A_AT, 1452251_AT	116	176	22680	3.332680250783699	1.0	0.778602226636504	95.52909225972475
GOTERM_CC_DIRECT	GO:0045211~postsynaptic membrane	3	2.564102564102564	0.36543089182049476	1437968_AT, 1424367_A_AT, 1452251_AT	114	222	19662	2.3307254623044096	1.0	0.9450930356486917	99.51318586224365
UP_KEYWORDS	Cell junction	5	4.273504273504273	0.432359071786626	1417231_AT, 1417232_AT, 1437968_AT, 1426147_S_AT, 1424367_A_AT, 1452251_AT	116	661	22680	1.4789503886483386	1.0	0.922934515651883	99.90141367289043
UP_KEYWORDS	Synapse	3	2.564102564102564	0.5426939296412258	1437968_AT, 1424367_A_AT, 1452251_AT	116	357	22680	1.6430020283975661	1.0	0.9594055535246939	99.99297902773382
GOTERM_CC_DIRECT	GO:0030054~cell junction	5	4.273504273504273	0.595404364185406	1417231_AT, 1417232_AT, 1437968_AT, 1426147_S_AT, 1424367_A_AT, 1452251_AT	114	718	19662	1.2010702243072864	1.0	0.9824331187225406	99.99749455659997
GOTERM_CC_DIRECT	GO:0045202~synapse	3	2.564102564102564	0.7905694101652495	1437968_AT, 1424367_A_AT, 1452251_AT	114	505	19662	1.0245961438249087	1.0	0.9959656549473269	99.99999887660849

Annotation Cluster 16	Enrichment Score: 0.21993685001808277
Category	Term	Count	%	PValue	Genes	List Total	Pop Hits	Pop Total	Fold Enrichment	Bonferroni	Benjamini	FDR
UP_KEYWORDS	GTP-binding	4	3.418803418803419	0.2375609756104267	1425546_A_AT, 1422178_A_AT, 1423718_AT, 1424736_AT, 1423717_AT, 1450516_A_AT	116	332	22680	2.355629414208558	1.0	0.7672699281040287	96.36851032110995
UP_SEQ_FEATURE	nucleotide phosphate-binding region:GTP	4	3.418803418803419	0.28491081873183466	1425546_A_AT, 1422178_A_AT, 1423718_AT, 1424736_AT, 1423717_AT, 1450516_A_AT	106	319	18012	2.130715088424913	1.0	0.999971100313234	99.02616802386036
GOTERM_MF_DIRECT	GO:0005525~GTP binding	4	3.418803418803419	0.36478168314541826	1425546_A_AT, 1422178_A_AT, 1423718_AT, 1424736_AT, 1423717_AT, 1450516_A_AT	99	383	17446	1.840440963156368	1.0	0.9990574842703206	99.73548891060486
INTERPRO	IPR027417:P-loop containing nucleoside triphosphate hydrolase	5	4.273504273504273	0.7275710004328215	1425546_A_AT, 1422178_A_AT, 1423718_AT, 1424736_AT, 1423717_AT, 1419373_AT, 1450516_A_AT	112	909	20594	1.0114136413641366	1.0	0.9999999999919321	99.9999964233253
UP_KEYWORDS	Nucleotide-binding	8	6.837606837606838	0.794989904558873	1425546_A_AT, 1419551_S_AT, 1422178_A_AT, 1452326_AT, 1448810_AT, 1423718_AT, 1424736_AT, 1416617_AT, 1423717_AT, 1437582_AT, 1450516_A_AT, 1437583_X_AT	116	1754	22680	0.8917548067471395	1.0	0.9935749469884743	99.99999961345868
GOTERM_BP_DIRECT	GO:0016310~phosphorylation	3	2.564102564102564	0.8714280144528667	1419551_S_AT, 1448810_AT, 1423718_AT, 1423717_AT	105	612	18082	0.8441643323996265	1.0	1.0	99.99999999999739
GOTERM_MF_DIRECT	GO:0000166~nucleotide binding	8	6.837606837606838	0.9286041046878993	1425546_A_AT, 1419551_S_AT, 1422178_A_AT, 1452326_AT, 1448810_AT, 1423718_AT, 1424736_AT, 1416617_AT, 1423717_AT, 1437582_AT, 1450516_A_AT, 1437583_X_AT	99	1936	17446	0.7281910009182737	1.0	0.999999995112002	99.9999999999999
GOTERM_MF_DIRECT	GO:0005524~ATP binding	6	5.128205128205128	0.9333810236767317	1419551_S_AT, 1452326_AT, 1448810_AT, 1423718_AT, 1416617_AT, 1423717_AT, 1419373_AT, 1437582_AT, 1437583_X_AT	99	1507	17446	0.7016146870161469	1.0	0.9999999949696711	99.99999999999996
UP_KEYWORDS	ATP-binding	4	3.418803418803419	0.9720603040180877	1419551_S_AT, 1452326_AT, 1448810_AT, 1416617_AT, 1437582_AT, 1437583_X_AT	116	1363	22680	0.5737850077162445	1.0	0.9999648572719609	100.0

Annotation Cluster 17	Enrichment Score: 0.2179479799044934
Category	Term	Count	%	PValue	Genes	List Total	Pop Hits	Pop Total	Fold Enrichment	Bonferroni	Benjamini	FDR
GOTERM_MF_DIRECT	GO:0008270~zinc ion binding	8	6.837606837606838	0.40003795022004984	1448886_AT, 1421001_A_AT, 1454067_A_AT, 1418408_AT, 1416635_AT, 1420521_AT, 1420981_A_AT, 1424433_AT, 1416607_AT	99	1075	17446	1.311421188630491	1.0	0.999104384910389	99.87465804645612
UP_KEYWORDS	Zinc	11	9.401709401709402	0.6292833503332342	1448886_AT, 1451566_AT, 1452793_AT, 1421381_A_AT, 1448810_AT, 1421001_A_AT, 1428571_AT, 1454067_A_AT, 1418408_AT, 1416635_AT, 1420981_A_AT, 1424433_AT, 1416607_AT	116	2099	22680	1.024625848105009	1.0	0.9755323551302211	99.99946048297586
UP_KEYWORDS	Metal-binding	17	14.529914529914532	0.6643409774532154	1451566_AT, 1421381_A_AT, 1421001_A_AT, 1448810_AT, 1416635_AT, 1420981_A_AT, 1416607_AT, 1417568_AT, 1448886_AT, 1416025_AT, 1452793_AT, 1418355_AT, 1452326_AT, 1418363_AT, 1428571_AT, 1454067_A_AT, 1418408_AT, 1424433_AT, 1427489_AT, 1417569_AT	116	3395	22680	0.9790259509420547	1.0	0.9783326216335951	99.99983981596691
GOTERM_MF_DIRECT	GO:0046872~metal ion binding	17	14.529914529914532	0.8032849026099368	1451566_AT, 1421381_A_AT, 1421001_A_AT, 1448810_AT, 1416635_AT, 1420981_A_AT, 1416607_AT, 1417568_AT, 1448886_AT, 1416025_AT, 1452793_AT, 1418355_AT, 1452326_AT, 1418363_AT, 1428571_AT, 1454067_A_AT, 1418408_AT, 1424433_AT, 1427489_AT, 1417569_AT	99	3355	17446	0.8929292929292929	1.0	0.9999962054016484	99.99999994190314

Annotation Cluster 18	Enrichment Score: 0.0903163254919087
Category	Term	Count	%	PValue	Genes	List Total	Pop Hits	Pop Total	Fold Enrichment	Bonferroni	Benjamini	FDR
UP_KEYWORDS	Kinase	4	3.418803418803419	0.6997487867693164	1419551_S_AT, 1448810_AT, 1423718_AT, 1423717_AT, 1419706_A_AT	116	707	22680	1.106179583475589	1.0	0.9840578235357358	99.99995899698214
GOTERM_MF_DIRECT	GO:0016301~kinase activity	4	3.418803418803419	0.7353670451260538	1419551_S_AT, 1448810_AT, 1423718_AT, 1423717_AT, 1419706_A_AT	99	674	17446	1.0458292120013188	1.0	0.999980459326761	99.99999718939159
UP_KEYWORDS	Transferase	8	6.837606837606838	0.742161091848243	1448485_AT, 1419551_S_AT, 1448810_AT, 1452787_A_AT, 1423718_AT, 1417883_AT, 1423717_AT, 1419706_A_AT, 1423891_AT	116	1654	22680	0.9456698494767126	1.0	0.9877069646095654	99.99999362660566
GOTERM_BP_DIRECT	GO:0016310~phosphorylation	3	2.564102564102564	0.8714280144528667	1419551_S_AT, 1448810_AT, 1423718_AT, 1423717_AT	105	612	18082	0.8441643323996265	1.0	1.0	99.99999999999739
GOTERM_MF_DIRECT	GO:0016740~transferase activity	6	5.128205128205128	0.9244151670944499	1448485_AT, 1419551_S_AT, 1448810_AT, 1452787_A_AT, 1423718_AT, 1417883_AT, 1423717_AT	99	1472	17446	0.7182971014492754	1.0	0.9999999956716037	99.99999999999979
GOTERM_MF_DIRECT	GO:0005524~ATP binding	6	5.128205128205128	0.9333810236767317	1419551_S_AT, 1452326_AT, 1448810_AT, 1423718_AT, 1416617_AT, 1423717_AT, 1419373_AT, 1437582_AT, 1437583_X_AT	99	1507	17446	0.7016146870161469	1.0	0.9999999949696711	99.99999999999996
