# Supplementary material for: Metabolomics of oncogene-specific metabolic reprogramming during breast cancer
Source: Cancer Metab. 2018 Apr 3;6:5. doi: 10.1186/s40170-018-0175-6 (PMC5881178; doi:10.1186/s40170-018-0175-6)
Supplement: Supplementary file 10 — Gene expression analysis of transgenic mouse models. Using previously published gene expression data from breast tumors of transgenic mouse models [17], we found genes with significantly different expression in each transgenic model compared to all other transgenic models used in our study. For a complete analysis using multiple other transgenic mouse model gene expression as backgrounds (including the ones we used), please refer to the supplementary files of the cited research article. (ZIP 463 kb) [file 40170_2018_175_MOESM10_ESM.zip › DAVID Functional Annotation Clustering C3-TAg gated 1.txt]

Annotation Cluster 1	Enrichment Score: 4.166748807538118
Category	Term	Count	%	PValue	Genes	List Total	Pop Hits	Pop Total	Fold Enrichment	Bonferroni	Benjamini	FDR
UP_KEYWORDS	Secreted	49	18.081180811808117	9.264712494958963E-9	1423017_A_AT, 1438251_X_AT, 1449827_AT, 1416749_AT, 1448612_AT, 1419832_S_AT, 1416211_A_AT, 1460238_AT, 1422308_A_AT, 1419088_AT, 1418349_AT, 1419282_AT, 1448613_AT, 1427633_A_AT, 1415894_AT, 1418051_AT, 1437313_X_AT, 1456250_X_AT, 1420891_AT, 1417812_A_AT, 1423407_A_AT, 1450791_AT, 1452534_A_AT, 1415943_AT, 1415871_AT, 1448123_S_AT, 1450716_AT, 1460227_AT, 1449319_AT, 1417389_AT, 1419728_AT, 1419201_AT, 1448254_AT, 1452590_A_AT, 1430700_A_AT, 1415944_AT, 1449033_AT, 1419086_AT, 1453943_A_AT, 1428781_AT, 1449340_AT, 1419529_AT, 1437463_X_AT, 1448433_A_AT, 1421578_AT, 1460657_AT, 1448158_AT, 1460250_AT, 1422029_AT, 1426808_AT, 1422324_A_AT, 1448136_AT, 1421365_AT, 1418930_AT, 1425663_AT, 1451798_AT, 1419089_AT, 1424351_AT, 1420388_AT, 1415806_AT, 1418799_A_AT, 1418350_AT, 1449335_AT, 1437279_X_AT, 1449334_AT, 1419561_AT, 1437165_A_AT, 1427527_A_AT, 1448756_AT	268	1685	22680	2.4609592984631736	2.204999140276165E-6	1.1025001779296772E-6	1.1942565814049289E-5
GOTERM_CC_DIRECT	GO:0005615~extracellular space	47	17.343173431734318	1.142404174869998E-7	1423017_A_AT, 1416023_AT, 1419832_S_AT, 1417614_AT, 1416211_A_AT, 1421134_AT, 1460238_AT, 1422308_A_AT, 1419088_AT, 1417951_AT, 1418349_AT, 1419282_AT, 1448613_AT, 1427633_A_AT, 1415894_AT, 1448982_AT, 1437313_X_AT, 1456250_X_AT, 1423323_AT, 1420891_AT, 1419254_AT, 1450791_AT, 1452534_A_AT, 1415871_AT, 1448123_S_AT, 1460227_AT, 1449319_AT, 1420412_AT, 1417389_AT, 1419728_AT, 1448254_AT, 1419201_AT, 1430700_A_AT, 1449033_AT, 1419086_AT, 1453943_A_AT, 1428781_AT, 1449340_AT, 1419529_AT, 1417942_AT, 1437463_X_AT, 1448433_A_AT, 1421578_AT, 1460657_AT, 1460250_AT, 1422029_AT, 1426808_AT, 1422324_A_AT, 1455812_X_AT, 1448136_AT, 1418930_AT, 1425663_AT, 1424542_AT, 1451798_AT, 1419089_AT, 1415806_AT, 1418350_AT, 1449335_AT, 1449334_AT, 1419561_AT, 1437165_A_AT, 1427527_A_AT, 1419253_AT, 1448756_AT	265	1504	19662	2.318632075471698	3.118714941852119E-5	1.5593696291005266E-5	1.5046251369277286E-4
GOTERM_CC_DIRECT	GO:0005576~extracellular region	50	18.45018450184502	6.171800172673711E-7	1423017_A_AT, 1438251_X_AT, 1449827_AT, 1416749_AT, 1448612_AT, 1419832_S_AT, 1416211_A_AT, 1460238_AT, 1422308_A_AT, 1419088_AT, 1418349_AT, 1419282_AT, 1448613_AT, 1427633_A_AT, 1448982_AT, 1415894_AT, 1418051_AT, 1437313_X_AT, 1456250_X_AT, 1420891_AT, 1417812_A_AT, 1423407_A_AT, 1450791_AT, 1452534_A_AT, 1415943_AT, 1415871_AT, 1448123_S_AT, 1450716_AT, 1460227_AT, 1449319_AT, 1417389_AT, 1419728_AT, 1419201_AT, 1448254_AT, 1452590_A_AT, 1430700_A_AT, 1415944_AT, 1449033_AT, 1419086_AT, 1453943_A_AT, 1428781_AT, 1449340_AT, 1419529_AT, 1437463_X_AT, 1448433_A_AT, 1421578_AT, 1460657_AT, 1448158_AT, 1460250_AT, 1422029_AT, 1426808_AT, 1422324_A_AT, 1448136_AT, 1421365_AT, 1418930_AT, 1425663_AT, 1451798_AT, 1419089_AT, 1424351_AT, 1420388_AT, 1415806_AT, 1418799_A_AT, 1418350_AT, 1449335_AT, 1437279_X_AT, 1449334_AT, 1419561_AT, 1437165_A_AT, 1427527_A_AT, 1448756_AT	265	1753	19662	2.1162643016284752	1.6847600304537025E-4	4.212166203820811E-5	8.128661874606813E-4
UP_KEYWORDS	Disulfide bond	63	23.247232472324722	1.9367665958510796E-5	1449548_AT, 1423017_A_AT, 1454783_AT, 1425796_A_AT, 1417185_AT, 1427165_AT, 1421134_AT, 1419088_AT, 1418285_AT, 1449549_AT, 1427633_A_AT, 1415894_AT, 1437313_X_AT, 1434877_AT, 1451591_A_AT, 1417812_A_AT, 1423407_A_AT, 1450791_AT, 1421073_A_AT, 1426301_AT, 1452534_A_AT, 1415871_AT, 1448123_S_AT, 1450716_AT, 1460227_AT, 1426794_AT, 1417389_AT, 1419728_AT, 1415857_AT, 1449033_AT, 1419086_AT, 1417625_S_AT, 1449454_AT, 1460657_AT, 1426795_AT, 1451775_S_AT, 1460250_AT, 1415856_AT, 1449453_AT, 1448136_AT, 1418925_AT, 1423935_X_AT, 1421365_AT, 1418930_AT, 1460347_AT, 1425663_AT, 1460236_AT, 1419089_AT, 1455573_AT, 1418286_A_AT, 1448918_AT, 1415806_AT, 1418799_A_AT, 1448931_AT, 1427164_AT, 1449334_AT, 1427688_A_AT, 1437165_A_AT, 1449827_AT, 1419638_AT, 1416211_A_AT, 1419832_S_AT, 1460238_AT, 1418349_AT, 1419282_AT, 1418030_AT, 1448982_AT, 1426300_AT, 1456250_X_AT, 1423323_AT, 1420891_AT, 1416930_AT, 1420442_AT, 1449319_AT, 1419201_AT, 1448254_AT, 1453943_A_AT, 1449340_AT, 1424208_AT, 1419529_AT, 1437463_X_AT, 1448433_A_AT, 1421578_AT, 1422029_AT, 1422643_AT, 1425625_AT, 1426808_AT, 1421841_AT, 1455812_X_AT, 1422130_AT, 1450531_AT, 1451798_AT, 1424351_AT, 1420388_AT, 1418350_AT, 1449335_AT, 1419561_AT, 1419639_AT	268	3124	22680	1.7066237315343897	0.004598941469876827	6.582902513199151E-4	0.024962783104442998
UP_SEQ_FEATURE	signal peptide	66	24.354243542435423	5.606325116313252E-4	1449548_AT, 1454783_AT, 1423017_A_AT, 1425796_A_AT, 1416749_AT, 1417185_AT, 1427165_AT, 1421134_AT, 1419088_AT, 1418285_AT, 1449549_AT, 1427633_A_AT, 1415894_AT, 1434877_AT, 1451591_A_AT, 1417812_A_AT, 1423407_A_AT, 1450791_AT, 1426301_AT, 1415871_AT, 1415943_AT, 1448123_S_AT, 1450716_AT, 1460227_AT, 1426794_AT, 1417389_AT, 1415857_AT, 1419728_AT, 1452590_A_AT, 1415944_AT, 1449244_AT, 1449033_AT, 1419086_AT, 1449012_S_AT, 1428781_AT, 1449454_AT, 1417149_AT, 1448158_AT, 1460657_AT, 1426795_AT, 1451775_S_AT, 1460250_AT, 1415856_AT, 1449453_AT, 1422324_A_AT, 1448136_AT, 1418925_AT, 1421365_AT, 1418930_AT, 1425663_AT, 1419089_AT, 1418286_A_AT, 1415806_AT, 1448931_AT, 1427164_AT, 1449334_AT, 1427688_A_AT, 1437165_A_AT, 1427527_A_AT, 1438251_X_AT, 1449827_AT, 1419638_AT, 1416211_A_AT, 1419832_S_AT, 1460238_AT, 1418349_AT, 1419282_AT, 1448613_AT, 1418815_AT, 1418051_AT, 1426300_AT, 1456250_X_AT, 1423323_AT, 1420891_AT, 1416930_AT, 1449319_AT, 1419201_AT, 1448254_AT, 1430700_A_AT, 1453943_A_AT, 1449340_AT, 1419529_AT, 1417942_AT, 1437463_X_AT, 1448433_A_AT, 1421578_AT, 1453089_AT, 1422029_AT, 1422643_AT, 1425625_AT, 1421841_AT, 1455812_X_AT, 1422130_AT, 1450531_AT, 1451798_AT, 1424351_AT, 1420388_AT, 1418350_AT, 1449335_AT, 1437279_X_AT, 1419561_AT, 1419639_AT	255	3124	18012	1.492294946147473	0.3860777948520848	0.3860777948520848	0.8665217620143384
UP_KEYWORDS	Glycoprotein	67	24.723247232472325	6.082915886845871E-4	1449548_AT, 1454783_AT, 1423017_A_AT, 1425796_A_AT, 1416251_AT, 1417185_AT, 1427165_AT, 1421134_AT, 1418285_AT, 1438852_X_AT, 1449549_AT, 1420028_S_AT, 1427633_A_AT, 1415894_AT, 1434877_AT, 1451591_A_AT, 1417812_A_AT, 1423407_A_AT, 1417104_AT, 1421073_A_AT, 1426301_AT, 1415943_AT, 1450716_AT, 1460227_AT, 1420412_AT, 1426794_AT, 1417389_AT, 1415857_AT, 1415944_AT, 1449244_AT, 1449033_AT, 1419086_AT, 1426652_AT, 1449012_S_AT, 1417625_S_AT, 1428781_AT, 1424838_AT, 1449454_AT, 1417149_AT, 1448158_AT, 1460657_AT, 1426795_AT, 1451775_S_AT, 1422007_AT, 1460250_AT, 1415856_AT, 1449453_AT, 1448136_AT, 1418925_AT, 1421365_AT, 1417022_AT, 1425663_AT, 1418286_A_AT, 1448918_AT, 1415806_AT, 1419615_AT, 1418799_A_AT, 1448931_AT, 1427164_AT, 1427688_A_AT, 1426268_AT, 1437165_A_AT, 1427020_AT, 1449827_AT, 1452227_AT, 1419638_AT, 1426653_AT, 1419832_S_AT, 1460238_AT, 1418349_AT, 1448613_AT, 1418030_AT, 1418815_AT, 1418051_AT, 1426300_AT, 1423323_AT, 1420891_AT, 1416930_AT, 1420442_AT, 1449319_AT, 1422008_A_AT, 1419201_AT, 1430700_A_AT, 1453943_A_AT, 1455462_AT, 1449340_AT, 1424208_AT, 1417942_AT, 1448433_A_AT, 1422643_AT, 1425625_AT, 1452732_AT, 1421841_AT, 1455812_X_AT, 1420029_AT, 1449705_X_AT, 1422130_AT, 1450460_AT, 1451798_AT, 1420388_AT, 1418350_AT, 1437279_X_AT, 1419639_AT	268	3815	22680	1.4862385321100917	0.13481978109090675	0.011995592965149404	0.7812815643217563
UP_KEYWORDS	Signal	72	26.56826568265683	0.005510753555612183	1449548_AT, 1454783_AT, 1423017_A_AT, 1425796_A_AT, 1416749_AT, 1417185_AT, 1427165_AT, 1421134_AT, 1419088_AT, 1418285_AT, 1449549_AT, 1427633_A_AT, 1415894_AT, 1434877_AT, 1451591_A_AT, 1417812_A_AT, 1423407_A_AT, 1419254_AT, 1450791_AT, 1426301_AT, 1415871_AT, 1415943_AT, 1448123_S_AT, 1450716_AT, 1460227_AT, 1426794_AT, 1417389_AT, 1415857_AT, 1419728_AT, 1452590_A_AT, 1415944_AT, 1449244_AT, 1449033_AT, 1419086_AT, 1449012_S_AT, 1428781_AT, 1449454_AT, 1417149_AT, 1448158_AT, 1460657_AT, 1426795_AT, 1451775_S_AT, 1460250_AT, 1415856_AT, 1449453_AT, 1422324_A_AT, 1448136_AT, 1418925_AT, 1421365_AT, 1418930_AT, 1425663_AT, 1460236_AT, 1419089_AT, 1418286_A_AT, 1426278_AT, 1415806_AT, 1448931_AT, 1427164_AT, 1449334_AT, 1427688_A_AT, 1437165_A_AT, 1427527_A_AT, 1419253_AT, 1438251_X_AT, 1449827_AT, 1419638_AT, 1419832_S_AT, 1416211_A_AT, 1460238_AT, 1418349_AT, 1419282_AT, 1448613_AT, 1448982_AT, 1418815_AT, 1418051_AT, 1426300_AT, 1456250_X_AT, 1423323_AT, 1420891_AT, 1416930_AT, 1449319_AT, 1419201_AT, 1448254_AT, 1430700_A_AT, 1453943_A_AT, 1418397_AT, 1449340_AT, 1419529_AT, 1417942_AT, 1437463_X_AT, 1448433_A_AT, 1421578_AT, 1453089_AT, 1422029_AT, 1422643_AT, 1425625_AT, 1426808_AT, 1421841_AT, 1455812_X_AT, 1422130_AT, 1450531_AT, 1451798_AT, 1424351_AT, 1420388_AT, 1418350_AT, 1449335_AT, 1437279_X_AT, 1419561_AT, 1419639_AT	268	4543	22680	1.3412138076949611	0.7315757474311698	0.05557785238779034	6.875433105845641
UP_SEQ_FEATURE	disulfide bond	50	18.45018450184502	0.010558297164960963	1449548_AT, 1425796_A_AT, 1454783_AT, 1423017_A_AT, 1449827_AT, 1419638_AT, 1417185_AT, 1419832_S_AT, 1416211_A_AT, 1427165_AT, 1421134_AT, 1418285_AT, 1419088_AT, 1449549_AT, 1418349_AT, 1419282_AT, 1427633_A_AT, 1415894_AT, 1456250_X_AT, 1426300_AT, 1451591_A_AT, 1423323_AT, 1434877_AT, 1417812_A_AT, 1423407_A_AT, 1416930_AT, 1450791_AT, 1426301_AT, 1421073_A_AT, 1415871_AT, 1448123_S_AT, 1450716_AT, 1460227_AT, 1449319_AT, 1426794_AT, 1415857_AT, 1419728_AT, 1419201_AT, 1448254_AT, 1449033_AT, 1419086_AT, 1453943_A_AT, 1417625_S_AT, 1449340_AT, 1424208_AT, 1449454_AT, 1437463_X_AT, 1448433_A_AT, 1421578_AT, 1426795_AT, 1451775_S_AT, 1460250_AT, 1422029_AT, 1426808_AT, 1425625_AT, 1422643_AT, 1415856_AT, 1421841_AT, 1449453_AT, 1455812_X_AT, 1422130_AT, 1448136_AT, 1418925_AT, 1421365_AT, 1418930_AT, 1425663_AT, 1451798_AT, 1419089_AT, 1418286_A_AT, 1424351_AT, 1420388_AT, 1415806_AT, 1418350_AT, 1449335_AT, 1448931_AT, 1427164_AT, 1427688_A_AT, 1449334_AT, 1419561_AT, 1437165_A_AT, 1419639_AT	255	2510	18012	1.4070775720646824	0.9999023924163787	0.7854242725272573	15.187473514794958
UP_SEQ_FEATURE	glycosylation site:N-linked (GlcNAc...)	59	21.771217712177123	0.1257548954274866	1449548_AT, 1425796_A_AT, 1454783_AT, 1423017_A_AT, 1427020_AT, 1449827_AT, 1419638_AT, 1452227_AT, 1419832_S_AT, 1427165_AT, 1421134_AT, 1460238_AT, 1418285_AT, 1449549_AT, 1448613_AT, 1427633_A_AT, 1418030_AT, 1415894_AT, 1418815_AT, 1418051_AT, 1426300_AT, 1451591_A_AT, 1423323_AT, 1434877_AT, 1420891_AT, 1417812_A_AT, 1423407_A_AT, 1417104_AT, 1420442_AT, 1426301_AT, 1421073_A_AT, 1415943_AT, 1450716_AT, 1460227_AT, 1420412_AT, 1449319_AT, 1426794_AT, 1417389_AT, 1415857_AT, 1419201_AT, 1430700_A_AT, 1415944_AT, 1449244_AT, 1449033_AT, 1453943_A_AT, 1449012_S_AT, 1417625_S_AT, 1449340_AT, 1455462_AT, 1424208_AT, 1449454_AT, 1417942_AT, 1448433_A_AT, 1460657_AT, 1417149_AT, 1448158_AT, 1426795_AT, 1451775_S_AT, 1460250_AT, 1425625_AT, 1422643_AT, 1415856_AT, 1421841_AT, 1452732_AT, 1449453_AT, 1455812_X_AT, 1422130_AT, 1448136_AT, 1418925_AT, 1421365_AT, 1417022_AT, 1425663_AT, 1424542_AT, 1451798_AT, 1418286_A_AT, 1448918_AT, 1420388_AT, 1415806_AT, 1419615_AT, 1418799_A_AT, 1448931_AT, 1427164_AT, 1437279_X_AT, 1427688_A_AT, 1426268_AT, 1437165_A_AT, 1419639_AT	255	3563	18012	1.1696554456753232	1.0	0.9923404398632063	87.57784010383378

Annotation Cluster 2	Enrichment Score: 3.484027325125945
Category	Term	Count	%	PValue	Genes	List Total	Pop Hits	Pop Total	Fold Enrichment	Bonferroni	Benjamini	FDR
UP_KEYWORDS	Cell cycle	24	8.856088560885608	1.6221970559724164E-6	1455076_A_AT, 1448777_AT, 1416575_AT, 1423006_AT, 1416251_AT, 1418589_A_AT, 1421963_A_AT, 1426653_AT, 1417748_X_AT, 1422513_AT, 1430811_A_AT, 1418865_AT, 1416253_AT, 1438852_X_AT, 1438601_AT, 1437138_AT, 1419211_S_AT, 1420028_S_AT, 1452314_AT, 1415811_AT, 1417911_AT, 1417299_AT, 1420029_AT, 1429270_A_AT, 1434079_S_AT, 1435306_A_AT, 1449705_X_AT, 1451358_A_AT, 1417926_AT, 1415810_AT, 1434748_AT, 1423847_AT, 1448833_AT, 1417910_AT, 1418481_AT, 1418919_AT, 1452315_AT, 1421546_A_AT, 1426652_AT, 1448834_AT	268	626	22680	3.24448047303419	3.860086919508232E-4	7.72136613684804E-5	0.0020910534959672766
GOTERM_BP_DIRECT	GO:0007049~cell cycle	25	9.22509225092251	4.25529825460609E-6	1455076_A_AT, 1454946_AT, 1448777_AT, 1416575_AT, 1416251_AT, 1423006_AT, 1418589_A_AT, 1421963_A_AT, 1426653_AT, 1417748_X_AT, 1422513_AT, 1430811_A_AT, 1418865_AT, 1416253_AT, 1438852_X_AT, 1437138_AT, 1438601_AT, 1420028_S_AT, 1419211_S_AT, 1452314_AT, 1415811_AT, 1417911_AT, 1417299_AT, 1420029_AT, 1429270_A_AT, 1434079_S_AT, 1435306_A_AT, 1449705_X_AT, 1451358_A_AT, 1417926_AT, 1415810_AT, 1434748_AT, 1448833_AT, 1423847_AT, 1417910_AT, 1418481_AT, 1418919_AT, 1452315_AT, 1421546_A_AT, 1426652_AT, 1448834_AT	249	614	18082	2.9567782530774562	0.006861439315802631	0.006861439315802631	0.007134844359502068
UP_KEYWORDS	Cell division	13	4.797047970479705	0.0016143980477068048	1451358_A_AT, 1455076_A_AT, 1417926_AT, 1416575_AT, 1421963_A_AT, 1423847_AT, 1417910_AT, 1422513_AT, 1430811_A_AT, 1418919_AT, 1452315_AT, 1421546_A_AT, 1419211_S_AT, 1452314_AT, 1417911_AT, 1429270_A_AT, 1417299_AT, 1435306_A_AT	268	372	22680	2.9573904670197404	0.319234389935781	0.02374706952213701	2.061163599579785
GOTERM_BP_DIRECT	GO:0051301~cell division	14	5.166051660516605	0.002063595436115378	1455076_A_AT, 1451358_A_AT, 1417926_AT, 1437855_AT, 1416575_AT, 1421963_A_AT, 1423847_AT, 1417910_AT, 1422513_AT, 1430811_A_AT, 1416091_AT, 1418919_AT, 1452315_AT, 1421546_A_AT, 1419211_S_AT, 1416092_A_AT, 1452314_AT, 1417911_AT, 1417299_AT, 1429270_A_AT, 1435306_A_AT	249	374	18082	2.7183385950217986	0.9646461233969301	0.2620282602296734	3.404414764258057
UP_KEYWORDS	Mitosis	10	3.6900369003690034	0.0037315488910950666	1455076_A_AT, 1417926_AT, 1421963_A_AT, 1423847_AT, 1417910_AT, 1422513_AT, 1430811_A_AT, 1418919_AT, 1452315_AT, 1419211_S_AT, 1452314_AT, 1417911_AT, 1417299_AT, 1435306_A_AT	268	259	22680	3.2674465510286406	0.5892496952761717	0.041484925587019994	4.704829476651096
GOTERM_BP_DIRECT	GO:0007067~mitotic nuclear division	10	3.6900369003690034	0.01453041828738539	1455076_A_AT, 1417926_AT, 1421963_A_AT, 1423847_AT, 1417910_AT, 1422513_AT, 1430811_A_AT, 1418919_AT, 1452315_AT, 1419211_S_AT, 1452314_AT, 1417911_AT, 1417299_AT, 1435306_A_AT	249	277	18082	2.621605555797196	0.9999999999481516	0.5016984635280806	21.762932105503197

Annotation Cluster 3	Enrichment Score: 3.3931311562873896
Category	Term	Count	%	PValue	Genes	List Total	Pop Hits	Pop Total	Fold Enrichment	Bonferroni	Benjamini	FDR
GOTERM_CC_DIRECT	GO:0005578~proteinaceous extracellular matrix	15	5.535055350553505	1.015262939036543E-4	1456250_X_AT, 1420891_AT, 1423407_A_AT, 1417812_A_AT, 1449827_AT, 1419089_AT, 1437463_X_AT, 1460657_AT, 1416211_A_AT, 1415871_AT, 1448123_S_AT, 1450716_AT, 1418799_A_AT, 1449335_AT, 1460227_AT, 1419088_AT, 1417389_AT, 1448254_AT, 1449334_AT, 1426808_AT, 1448613_AT, 1449033_AT	265	316	19662	3.5219727728684025	0.027337463995991684	0.0055282795730913215	0.13363464615189224
GOTERM_CC_DIRECT	GO:0005604~basement membrane	8	2.952029520295203	3.3381813112091094E-4	1456250_X_AT, 1417812_A_AT, 1449827_AT, 1419089_AT, 1437463_X_AT, 1416211_A_AT, 1415871_AT, 1448123_S_AT, 1418799_A_AT, 1450716_AT, 1460227_AT, 1449335_AT, 1419088_AT, 1448254_AT, 1449334_AT	265	97	19662	6.1192764053686055	0.08711700770370012	0.012936673057620918	0.4387698017791375
UP_KEYWORDS	Extracellular matrix	10	3.6900369003690034	0.0019521719876665145	1456250_X_AT, 1420891_AT, 1417812_A_AT, 1449827_AT, 1423407_A_AT, 1419089_AT, 1437463_X_AT, 1460657_AT, 1415871_AT, 1448123_S_AT, 1418799_A_AT, 1450716_AT, 1449335_AT, 1419088_AT, 1449334_AT, 1448613_AT	268	235	22680	3.601143220069863	0.3719095098040446	0.02550635315647254	2.4874241660911123

Annotation Cluster 4	Enrichment Score: 2.7149895090205125
Category	Term	Count	%	PValue	Genes	List Total	Pop Hits	Pop Total	Fold Enrichment	Bonferroni	Benjamini	FDR
UP_KEYWORDS	Muscle protein	7	2.5830258302583027	3.253659481755942E-5	1418726_A_AT, 1449577_X_AT, 1416889_AT, 1425028_A_AT, 1424967_X_AT, 1438608_AT, 1419738_A_AT, 1448371_AT, 1438609_X_AT, 1418155_AT, 1419739_AT, 1417653_AT, 1450118_A_AT	268	52	22680	11.392078071182548	0.007713929297957334	7.740837970653391E-4	0.04193279545861017
INTERPRO	IPR001978:Troponin	3	1.107011070110701	0.0022685481760474783	1418726_A_AT, 1416889_AT, 1424967_X_AT, 1438608_AT, 1438609_X_AT, 1450118_A_AT	259	6	20594	39.75675675675675	0.7209522539651156	0.273192115852567	3.2695911921537757
GOTERM_CC_DIRECT	GO:0005861~troponin complex	3	1.107011070110701	0.0047675334797255536	1418726_A_AT, 1416889_AT, 1424967_X_AT, 1438608_AT, 1438609_X_AT, 1450118_A_AT	265	8	19662	27.823584905660375	0.728732292770975	0.12231270920677317	6.1001979674502715
GOTERM_BP_DIRECT	GO:0006937~regulation of muscle contraction	3	1.107011070110701	0.03923088512442959	1418726_A_AT, 1416889_AT, 1424967_X_AT, 1438608_AT, 1438609_X_AT, 1450118_A_AT	249	23	18082	9.471974855945522	1.0	0.660145304258265	48.88314309525067

Annotation Cluster 5	Enrichment Score: 2.669051468693284
Category	Term	Count	%	PValue	Genes	List Total	Pop Hits	Pop Total	Fold Enrichment	Bonferroni	Benjamini	FDR
UP_KEYWORDS	Nucleus	90	33.210332103321036	1.851174907932424E-7	1417487_AT, 1423260_AT, 1454946_AT, 1416575_AT, 1416251_AT, 1448146_AT, 1426580_AT, 1460715_X_AT, 1422513_AT, 1448650_A_AT, 1420243_AT, 1451776_S_AT, 1419051_AT, 1420719_AT, 1438852_X_AT, 1420028_S_AT, 1415811_AT, 1418317_AT, 1435330_AT, 1451899_A_AT, 1433471_AT, 1451358_A_AT, 1437313_X_AT, 1460403_AT, 1422628_AT, 1451506_AT, 1448833_AT, 1452534_A_AT, 1418919_AT, 1437175_AT, 1434370_S_AT, 1417395_AT, 1421546_A_AT, 1417164_AT, 1448834_AT, 1426652_AT, 1423026_AT, 1418220_AT, 1434116_AT, 1418589_A_AT, 1422970_AT, 1430811_A_AT, 1451507_AT, 1425798_A_AT, 1425837_A_AT, 1419153_AT, 1437138_AT, 1421338_AT, 1420577_AT, 1417163_AT, 1424890_AT, 1417911_AT, 1419152_AT, 1422324_A_AT, 1460714_AT, 1423935_X_AT, 1415810_AT, 1423809_AT, 1460347_AT, 1423847_AT, 1455573_AT, 1449863_A_AT, 1426414_A_AT, 1450333_A_AT, 1446086_S_AT, 1416916_AT, 1418339_AT, 1450928_AT, 1423674_AT, 1427527_A_AT, 1450692_AT, 1423006_AT, 1416184_S_AT, 1460364_AT, 1448612_AT, 1417748_X_AT, 1426653_AT, 1453614_A_AT, 1418865_AT, 1416253_AT, 1423259_AT, 1421028_A_AT, 1449586_AT, 1422308_A_AT, 1417488_AT, 1416455_A_AT, 1421337_AT, 1415899_AT, 1418184_AT, 1448878_AT, 1417299_AT, 1422735_AT, 1417926_AT, 1418827_AT, 1419603_AT, 1448145_AT, 1416882_AT, 1422760_AT, 1435837_AT, 1435331_AT, 1428816_A_AT, 1417394_AT, 1423413_AT, 1421027_A_AT, 1459211_AT, 1449319_AT, 1424287_AT, 1418828_AT, 1417166_AT, 1451646_AT, 1450461_AT, 1419150_AT, 1456174_X_AT, 1448777_AT, 1434369_A_AT, 1422059_AT, 1425279_AT, 1418926_AT, 1420559_A_AT, 1424852_AT, 1425895_A_AT, 1456714_AT, 1421375_A_AT, 1454240_AT, 1426808_AT, 1416630_AT, 1417520_AT, 1429270_A_AT, 1420029_AT, 1422663_AT, 1434079_S_AT, 1449705_X_AT, 1448636_AT, 1450976_AT, 1452115_A_AT, 1417040_A_AT, 1417910_AT, 1419052_AT, 1418932_AT, 1450977_S_AT, 1416997_A_AT, 1437103_AT	268	4534	22680	1.6798451500767009	4.405699634579818E-5	1.1014431061662222E-5	2.3862321906209516E-4
UP_KEYWORDS	DNA-binding	39	14.391143911439114	2.969582355411203E-5	1417487_AT, 1450692_AT, 1454946_AT, 1416251_AT, 1416184_S_AT, 1460364_AT, 1426653_AT, 1417748_X_AT, 1460715_X_AT, 1448650_A_AT, 1453614_A_AT, 1420243_AT, 1419051_AT, 1421028_A_AT, 1438852_X_AT, 1420028_S_AT, 1417488_AT, 1415811_AT, 1421337_AT, 1415899_AT, 1418317_AT, 1448878_AT, 1433471_AT, 1451899_A_AT, 1422735_AT, 1460403_AT, 1437313_X_AT, 1451506_AT, 1448833_AT, 1428816_A_AT, 1417394_AT, 1452534_A_AT, 1421027_A_AT, 1459211_AT, 1417395_AT, 1417166_AT, 1450461_AT, 1426652_AT, 1448834_AT, 1419150_AT, 1418220_AT, 1423026_AT, 1448777_AT, 1422059_AT, 1434116_AT, 1418589_A_AT, 1422970_AT, 1418926_AT, 1420559_A_AT, 1451507_AT, 1424852_AT, 1425798_A_AT, 1437138_AT, 1421338_AT, 1424890_AT, 1454240_AT, 1417520_AT, 1422663_AT, 1420029_AT, 1434079_S_AT, 1449705_X_AT, 1460714_AT, 1415810_AT, 1419052_AT, 1449863_A_AT, 1418932_AT, 1450333_A_AT, 1446086_S_AT, 1416916_AT, 1418339_AT	268	1604	22680	2.0576357613429113	0.007042793416004223	7.849929480505669E-4	0.03827228792523396
GOTERM_BP_DIRECT	GO:0000122~negative regulation of transcription from RNA polymerase II promoter	23	8.487084870848708	4.705197020289247E-4	1423260_AT, 1425796_A_AT, 1422059_AT, 1434116_AT, 1424162_AT, 1448146_AT, 1418926_AT, 1417748_X_AT, 1460715_X_AT, 1420559_A_AT, 1451507_AT, 1453614_A_AT, 1451776_S_AT, 1424852_AT, 1420243_AT, 1423259_AT, 1419051_AT, 1421028_A_AT, 1437138_AT, 1425895_A_AT, 1456714_AT, 1454240_AT, 1415811_AT, 1416630_AT, 1415899_AT, 1421841_AT, 1417520_AT, 1433471_AT, 1460714_AT, 1415810_AT, 1421365_AT, 1451506_AT, 1448145_AT, 1448833_AT, 1419052_AT, 1428816_A_AT, 1417394_AT, 1421027_A_AT, 1459211_AT, 1418932_AT, 1450333_A_AT, 1417395_AT, 1446086_S_AT, 1450928_AT, 1450461_AT, 1448834_AT	249	729	18082	2.2911178320965617	0.5330252249316008	0.09079528823891847	0.7860254796509536
GOTERM_MF_DIRECT	GO:0043565~sequence-specific DNA binding	20	7.380073800738007	9.283308307458034E-4	1417487_AT, 1454946_AT, 1418220_AT, 1417748_X_AT, 1418926_AT, 1420559_A_AT, 1460715_X_AT, 1451507_AT, 1453614_A_AT, 1424852_AT, 1420243_AT, 1421028_A_AT, 1421338_AT, 1437138_AT, 1417488_AT, 1454240_AT, 1421337_AT, 1415899_AT, 1417520_AT, 1418317_AT, 1433471_AT, 1422735_AT, 1460714_AT, 1451506_AT, 1448833_AT, 1449863_A_AT, 1428816_A_AT, 1417394_AT, 1421027_A_AT, 1459211_AT, 1418932_AT, 1450333_A_AT, 1446086_S_AT, 1417395_AT, 1416916_AT, 1450461_AT, 1448834_AT	235	633	17446	2.345601828509966	0.3305007155028308	0.06468402327376155	1.301402298118992
GOTERM_MF_DIRECT	GO:0001077~transcriptional activator activity, RNA polymerase II core promoter proximal region sequence-specific binding	12	4.428044280442804	0.0010861766542369943	1417487_AT, 1454946_AT, 1451506_AT, 1416184_S_AT, 1449863_A_AT, 1451507_AT, 1428816_A_AT, 1417394_AT, 1421027_A_AT, 1424852_AT, 1459211_AT, 1450333_A_AT, 1421028_A_AT, 1417395_AT, 1446086_S_AT, 1421338_AT, 1417488_AT, 1416916_AT, 1421337_AT, 1415899_AT, 1418317_AT	235	270	17446	3.299479905437352	0.37467472944125346	0.06486936922177255	1.5211105911478118
GOTERM_MF_DIRECT	GO:0000978~RNA polymerase II core promoter proximal region sequence-specific DNA binding	14	5.166051660516605	0.001162390149775395	1419150_AT, 1417487_AT, 1454946_AT, 1451507_AT, 1453614_A_AT, 1424852_AT, 1419051_AT, 1421028_A_AT, 1421338_AT, 1417488_AT, 1454240_AT, 1421337_AT, 1417520_AT, 1415899_AT, 1418317_AT, 1435330_AT, 1419603_AT, 1451506_AT, 1419052_AT, 1435331_AT, 1449863_A_AT, 1421027_A_AT, 1459211_AT, 1446086_S_AT, 1416916_AT	235	359	17446	2.895086825105198	0.39495026616708706	0.0608739567847304	1.6270307064262135
GOTERM_MF_DIRECT	GO:0003677~DNA binding	40	14.760147601476014	0.0028103291597457386	1417487_AT, 1450692_AT, 1454946_AT, 1416251_AT, 1416184_S_AT, 1460364_AT, 1426653_AT, 1417748_X_AT, 1460715_X_AT, 1448650_A_AT, 1453614_A_AT, 1451776_S_AT, 1420243_AT, 1419051_AT, 1421028_A_AT, 1438852_X_AT, 1420028_S_AT, 1417488_AT, 1415811_AT, 1421337_AT, 1415899_AT, 1418317_AT, 1448878_AT, 1433471_AT, 1451899_A_AT, 1422735_AT, 1460403_AT, 1437313_X_AT, 1451506_AT, 1448833_AT, 1428816_A_AT, 1417394_AT, 1452534_A_AT, 1421027_A_AT, 1459211_AT, 1417395_AT, 1417166_AT, 1450461_AT, 1426652_AT, 1448834_AT, 1419150_AT, 1418220_AT, 1423026_AT, 1448777_AT, 1422059_AT, 1434116_AT, 1418589_A_AT, 1422970_AT, 1418926_AT, 1420559_A_AT, 1451507_AT, 1424852_AT, 1425798_A_AT, 1421338_AT, 1437138_AT, 1424890_AT, 1454240_AT, 1417520_AT, 1422663_AT, 1420029_AT, 1434079_S_AT, 1449705_X_AT, 1460714_AT, 1415810_AT, 1419052_AT, 1449863_A_AT, 1418932_AT, 1450333_A_AT, 1446086_S_AT, 1416916_AT, 1418339_AT	235	1847	17446	1.6077595641004965	0.7035187668525857	0.11447725471658421	3.8915796788570933
GOTERM_MF_DIRECT	GO:0003700~transcription factor activity, sequence-specific DNA binding	23	8.487084870848708	0.0039175600023645535	1417487_AT, 1454946_AT, 1418220_AT, 1460364_AT, 1418926_AT, 1417748_X_AT, 1460715_X_AT, 1451507_AT, 1453614_A_AT, 1424852_AT, 1420243_AT, 1419051_AT, 1421028_A_AT, 1421338_AT, 1437138_AT, 1425895_A_AT, 1417488_AT, 1454240_AT, 1416630_AT, 1421337_AT, 1415899_AT, 1417520_AT, 1433471_AT, 1451899_A_AT, 1422735_AT, 1437313_X_AT, 1460714_AT, 1451506_AT, 1448833_AT, 1419052_AT, 1428816_A_AT, 1417394_AT, 1421027_A_AT, 1452534_A_AT, 1459211_AT, 1418932_AT, 1450333_A_AT, 1417395_AT, 1446086_S_AT, 1416916_AT, 1450461_AT, 1418397_AT, 1448834_AT	235	883	17446	1.9337268981470326	0.8165310097211907	0.14286120554681525	5.385796061431247
UP_KEYWORDS	Transcription regulation	34	12.546125461254611	0.007402990898252799	1423260_AT, 1454946_AT, 1416184_S_AT, 1460364_AT, 1417748_X_AT, 1460715_X_AT, 1453614_A_AT, 1451776_S_AT, 1420243_AT, 1418865_AT, 1423259_AT, 1419051_AT, 1421028_A_AT, 1415811_AT, 1421337_AT, 1415899_AT, 1418317_AT, 1448878_AT, 1433471_AT, 1451899_A_AT, 1422735_AT, 1460403_AT, 1437313_X_AT, 1419603_AT, 1451506_AT, 1448833_AT, 1422760_AT, 1428816_A_AT, 1417394_AT, 1452534_A_AT, 1421027_A_AT, 1459211_AT, 1417395_AT, 1417166_AT, 1450461_AT, 1448834_AT, 1418220_AT, 1422059_AT, 1434116_AT, 1422970_AT, 1418926_AT, 1451507_AT, 1424852_AT, 1437138_AT, 1421338_AT, 1425895_A_AT, 1424890_AT, 1454240_AT, 1416630_AT, 1417520_AT, 1460714_AT, 1415810_AT, 1419052_AT, 1449863_A_AT, 1418932_AT, 1450333_A_AT, 1446086_S_AT, 1416916_AT, 1450928_AT	268	1799	22680	1.5993960160288057	0.829405504326048	0.07103673135009336	9.13382292494992
GOTERM_BP_DIRECT	GO:0045944~positive regulation of transcription from RNA polymerase II promoter	24	8.856088560885608	0.010207203150365916	1417487_AT, 1423260_AT, 1454946_AT, 1418220_AT, 1419529_AT, 1416184_S_AT, 1448146_AT, 1417748_X_AT, 1418926_AT, 1420559_A_AT, 1451507_AT, 1424852_AT, 1420243_AT, 1423259_AT, 1421028_A_AT, 1421338_AT, 1437138_AT, 1456714_AT, 1417488_AT, 1421337_AT, 1415899_AT, 1418317_AT, 1460403_AT, 1437313_X_AT, 1434748_AT, 1451506_AT, 1448145_AT, 1448833_AT, 1449863_A_AT, 1428816_A_AT, 1417394_AT, 1421027_A_AT, 1452534_A_AT, 1459211_AT, 1450333_A_AT, 1446086_S_AT, 1417395_AT, 1448931_AT, 1416916_AT, 1417166_AT, 1419561_AT, 1450928_AT, 1448834_AT	249	995	18082	1.7516013803959558	0.9999999382467951	0.44725661526396454	15.804528139869722
UP_KEYWORDS	Transcription	34	12.546125461254611	0.011734920536355876	1423260_AT, 1454946_AT, 1416184_S_AT, 1460364_AT, 1417748_X_AT, 1460715_X_AT, 1453614_A_AT, 1451776_S_AT, 1420243_AT, 1418865_AT, 1423259_AT, 1419051_AT, 1421028_A_AT, 1415811_AT, 1421337_AT, 1415899_AT, 1418317_AT, 1448878_AT, 1433471_AT, 1451899_A_AT, 1422735_AT, 1460403_AT, 1437313_X_AT, 1419603_AT, 1451506_AT, 1448833_AT, 1422760_AT, 1428816_A_AT, 1417394_AT, 1452534_A_AT, 1421027_A_AT, 1459211_AT, 1417395_AT, 1417166_AT, 1450461_AT, 1448834_AT, 1418220_AT, 1422059_AT, 1434116_AT, 1422970_AT, 1418926_AT, 1451507_AT, 1424852_AT, 1437138_AT, 1421338_AT, 1425895_A_AT, 1424890_AT, 1454240_AT, 1416630_AT, 1417520_AT, 1460714_AT, 1415810_AT, 1419052_AT, 1449863_A_AT, 1418932_AT, 1450333_A_AT, 1446086_S_AT, 1416916_AT, 1450928_AT	268	1859	22680	1.5477748428379887	0.9397605438704385	0.10242169315452165	14.115099106501262
GOTERM_BP_DIRECT	GO:0045893~positive regulation of transcription, DNA-templated	16	5.904059040590406	0.013503873555139972	1419150_AT, 1418220_AT, 1438608_AT, 1423006_AT, 1416184_S_AT, 1417748_X_AT, 1438609_X_AT, 1451507_AT, 1453614_A_AT, 1424852_AT, 1421028_A_AT, 1437138_AT, 1421338_AT, 1454240_AT, 1421337_AT, 1417520_AT, 1418317_AT, 1417911_AT, 1437313_X_AT, 1451506_AT, 1448833_AT, 1417910_AT, 1449863_A_AT, 1417394_AT, 1421027_A_AT, 1452534_A_AT, 1459211_AT, 1446086_S_AT, 1417395_AT, 1416889_AT, 1416916_AT, 1448834_AT	249	576	18082	2.017179830432842	0.9999999997205322	0.4865538485418158	20.38513104941907
UP_KEYWORDS	Activator	15	5.535055350553505	0.01646600308662554	1418220_AT, 1417748_X_AT, 1418926_AT, 1451507_AT, 1453614_A_AT, 1420243_AT, 1424852_AT, 1421028_A_AT, 1421338_AT, 1437138_AT, 1454240_AT, 1421337_AT, 1417520_AT, 1418317_AT, 1433471_AT, 1451506_AT, 1419603_AT, 1448833_AT, 1428816_A_AT, 1449863_A_AT, 1417394_AT, 1421027_A_AT, 1459211_AT, 1418932_AT, 1450333_A_AT, 1417395_AT, 1446086_S_AT, 1416916_AT, 1450461_AT, 1448834_AT	268	624	22680	2.0342996555683124	0.9807747685671494	0.1316202266042057	19.266771383893033
GOTERM_BP_DIRECT	GO:0006355~regulation of transcription, DNA-templated	39	14.391143911439114	0.11622999151548387	1417487_AT, 1423260_AT, 1454946_AT, 1416184_S_AT, 1460364_AT, 1417748_X_AT, 1460715_X_AT, 1453614_A_AT, 1451776_S_AT, 1420243_AT, 1418865_AT, 1423259_AT, 1419051_AT, 1421028_A_AT, 1417488_AT, 1415811_AT, 1421337_AT, 1415899_AT, 1418317_AT, 1448878_AT, 1433471_AT, 1451899_A_AT, 1422735_AT, 1460403_AT, 1437313_X_AT, 1451506_AT, 1422760_AT, 1448833_AT, 1428816_A_AT, 1417394_AT, 1452534_A_AT, 1421027_A_AT, 1459211_AT, 1424594_AT, 1417395_AT, 1417166_AT, 1450461_AT, 1448834_AT, 1418397_AT, 1419150_AT, 1418220_AT, 1422059_AT, 1434116_AT, 1418589_A_AT, 1422970_AT, 1418926_AT, 1420559_A_AT, 1451507_AT, 1424852_AT, 1437138_AT, 1421338_AT, 1425895_A_AT, 1424890_AT, 1454240_AT, 1416630_AT, 1417520_AT, 1460714_AT, 1415810_AT, 1419052_AT, 1449863_A_AT, 1418932_AT, 1450333_A_AT, 1446086_S_AT, 1416916_AT, 1450928_AT	249	2279	18082	1.2427031513504654	1.0	0.8672607963860881	87.40372973385163
GOTERM_BP_DIRECT	GO:0006351~transcription, DNA-templated	33	12.177121771217712	0.12039832175388879	1423260_AT, 1454946_AT, 1460364_AT, 1417748_X_AT, 1460715_X_AT, 1453614_A_AT, 1451776_S_AT, 1420243_AT, 1418865_AT, 1423259_AT, 1419051_AT, 1421028_A_AT, 1415811_AT, 1421337_AT, 1415899_AT, 1418317_AT, 1448878_AT, 1433471_AT, 1451899_A_AT, 1422735_AT, 1460403_AT, 1437313_X_AT, 1451506_AT, 1448833_AT, 1422760_AT, 1428816_A_AT, 1417394_AT, 1452534_A_AT, 1421027_A_AT, 1459211_AT, 1417395_AT, 1417166_AT, 1450461_AT, 1448834_AT, 1418220_AT, 1422059_AT, 1434116_AT, 1422970_AT, 1418589_A_AT, 1418926_AT, 1451507_AT, 1424852_AT, 1437138_AT, 1421338_AT, 1425895_A_AT, 1424890_AT, 1454240_AT, 1416630_AT, 1417520_AT, 1460714_AT, 1415810_AT, 1419052_AT, 1449863_A_AT, 1418932_AT, 1450333_A_AT, 1446086_S_AT, 1416916_AT, 1450928_AT	249	1885	18082	1.2713048480393725	1.0	0.8719222934022807	88.3637052930751

Annotation Cluster 6	Enrichment Score: 2.4801451391995184
Category	Term	Count	%	PValue	Genes	List Total	Pop Hits	Pop Total	Fold Enrichment	Bonferroni	Benjamini	FDR
GOTERM_BP_DIRECT	GO:0006954~inflammatory response	18	6.642066420664207	5.752315040011626E-6	1437313_X_AT, 1454268_A_AT, 1418930_AT, 1448932_AT, 1419529_AT, 1450791_AT, 1421578_AT, 1448158_AT, 1452534_A_AT, 1415943_AT, 1448931_AT, 1419728_AT, 1419282_AT, 1422029_AT, 1437279_X_AT, 1416916_AT, 1419561_AT, 1430700_A_AT, 1415944_AT, 1448613_AT, 1449033_AT, 1448756_AT	249	344	18082	3.799803866629308	0.009264093905300808	0.004642824864009354	0.00964477357098259
GOTERM_BP_DIRECT	GO:0060326~cell chemotaxis	9	3.3210332103321036	1.1461544155517591E-5	1437313_X_AT, 1448136_AT, 1418350_AT, 1418930_AT, 1418349_AT, 1419282_AT, 1419728_AT, 1422029_AT, 1419561_AT, 1421578_AT, 1415894_AT, 1452534_A_AT	249	78	18082	8.379054680259499	0.01837398640617305	0.00616256128478454	0.019216441028113707
UP_KEYWORDS	Chemotaxis	9	3.3210332103321036	1.543161948760326E-5	1437313_X_AT, 1448136_AT, 1418930_AT, 1419282_AT, 1419728_AT, 1422029_AT, 1419561_AT, 1421578_AT, 1415894_AT, 1452534_A_AT, 1448756_AT	268	94	22680	8.102572245157193	0.0036660174656962807	6.119383187258576E-4	0.019890119191967592
UP_KEYWORDS	Inflammatory response	11	4.059040590405904	2.205460438341579E-5	1437313_X_AT, 1448931_AT, 1418930_AT, 1419282_AT, 1419728_AT, 1419529_AT, 1422029_AT, 1416916_AT, 1419561_AT, 1421578_AT, 1452534_A_AT, 1448756_AT	268	161	22680	5.781959766385464	0.005235301516409829	6.559165084526475E-4	0.028425496008288587
GOTERM_BP_DIRECT	GO:0006935~chemotaxis	10	3.6900369003690034	3.6225569007978437E-5	1437313_X_AT, 1448136_AT, 1417625_S_AT, 1418930_AT, 1419282_AT, 1419728_AT, 1422029_AT, 1419561_AT, 1421578_AT, 1415894_AT, 1452534_A_AT, 1448756_AT	249	118	18082	6.15410795725274	0.056929306275596114	0.01454666792925563	0.0607239839016005
GOTERM_BP_DIRECT	GO:0070098~chemokine-mediated signaling pathway	7	2.5830258302583027	1.0350483888678811E-4	1417625_S_AT, 1418930_AT, 1419282_AT, 1419728_AT, 1422029_AT, 1419561_AT, 1421578_AT	249	55	18082	9.242351223074113	0.15420604152253392	0.032941123243008574	0.17341049185621848
INTERPRO	IPR001811:Chemokine interleukin-8-like domain	6	2.214022140221402	3.9698407329115236E-4	1418930_AT, 1419282_AT, 1419728_AT, 1422029_AT, 1419561_AT, 1421578_AT	259	50	20594	9.541621621621621	0.20000463532631663	0.20000463532631663	0.5794937588641358
GOTERM_MF_DIRECT	GO:0008009~chemokine activity	6	2.214022140221402	4.4514109491743874E-4	1418930_AT, 1419282_AT, 1419728_AT, 1422029_AT, 1419561_AT, 1421578_AT	235	48	17446	9.279787234042553	0.1749767953862661	0.06210247912801903	0.6260081492469483
UP_KEYWORDS	Cytokine	10	3.6900369003690034	6.337268287549861E-4	1421134_AT, 1420412_AT, 1423017_A_AT, 1418930_AT, 1425663_AT, 1419282_AT, 1419728_AT, 1419529_AT, 1451798_AT, 1422029_AT, 1419561_AT, 1421578_AT	268	200	22680	4.231343283582089	0.14004463908798037	0.011538666639190787	0.8138272723289042
GOTERM_MF_DIRECT	GO:0005125~cytokine activity	11	4.059040590405904	6.427542875575425E-4	1418930_AT, 1423017_A_AT, 1425663_AT, 1419529_AT, 1451798_AT, 1421578_AT, 1421134_AT, 1460227_AT, 1420412_AT, 1419728_AT, 1419282_AT, 1422029_AT, 1419561_AT	235	214	17446	3.8159872738118907	0.24252074432833914	0.0670836897718965	0.9027456979966209
SMART	SM00199:SCY	6	2.214022140221402	8.743515260061388E-4	1418930_AT, 1419282_AT, 1419728_AT, 1422029_AT, 1419561_AT, 1421578_AT	164	48	10425	7.945884146341463	0.12449950960704659	0.12449950960704659	1.0415089885714046
GOTERM_BP_DIRECT	GO:0006955~immune response	12	4.428044280442804	0.0013785257930506725	1448136_AT, 1418930_AT, 1419529_AT, 1448371_AT, 1421578_AT, 1418932_AT, 1420412_AT, 1419282_AT, 1419728_AT, 1422029_AT, 1419561_AT, 1449033_AT, 1415894_AT	249	272	18082	3.203756201275691	0.8926857161137102	0.20004463907737635	2.286496045597586
INTERPRO	IPR000827:CC chemokine, conserved site	4	1.4760147601476015	0.0013797120287490506	1419282_AT, 1422029_AT, 1419561_AT, 1421578_AT	259	18	20594	17.66966966966967	0.5397261155807349	0.22790256202075565	2.0005905267055812
GOTERM_BP_DIRECT	GO:0002548~monocyte chemotaxis	5	1.8450184501845017	0.0021420646263145132	1419282_AT, 1422029_AT, 1426808_AT, 1419561_AT, 1421578_AT	249	40	18082	9.07730923694779	0.9688698328004127	0.25108627845421705	3.5316927950452826
GOTERM_BP_DIRECT	GO:0030593~neutrophil chemotaxis	6	2.214022140221402	0.0025653773865293075	1419282_AT, 1422029_AT, 1426808_AT, 1419561_AT, 1421578_AT, 1448756_AT	249	69	18082	6.314649903963681	0.9843316714510032	0.2568558766237896	4.215595770823189
KEGG_PATHWAY	mmu04060:Cytokine-cytokine receptor interaction	10	3.6900369003690034	0.010099831838004137	1417625_S_AT, 1418930_AT, 1454783_AT, 1419529_AT, 1421578_AT, 1451775_S_AT, 1427165_AT, 1420412_AT, 1427164_AT, 1419282_AT, 1422029_AT, 1425625_AT, 1419561_AT, 1449033_AT	115	245	7720	2.740017746228926	0.8272922369731741	0.44310846086975475	11.680422576706452
GOTERM_BP_DIRECT	GO:0048247~lymphocyte chemotaxis	4	1.4760147601476015	0.010267503376258577	1419282_AT, 1422029_AT, 1419561_AT, 1421578_AT	249	33	18082	8.802239260070584	0.9999999440437037	0.4377547096577108	15.890493577082832
GOTERM_BP_DIRECT	GO:0050729~positive regulation of inflammatory response	5	1.8450184501845017	0.010932825096601172	1419282_AT, 1424208_AT, 1419561_AT, 1421578_AT, 1421073_A_AT, 1448756_AT	249	63	18082	5.763370944093836	0.9999999811493547	0.44727275278557777	16.833528839173127
GOTERM_BP_DIRECT	GO:0070374~positive regulation of ERK1 and ERK2 cascade	8	2.952029520295203	0.015235152438890459	1417625_S_AT, 1448931_AT, 1425796_A_AT, 1419282_AT, 1420338_AT, 1422029_AT, 1419561_AT, 1421841_AT, 1421578_AT	249	188	18082	3.0901478253439287	0.9999999999837054	0.48898497795071416	22.695793127652287
GOTERM_BP_DIRECT	GO:0048246~macrophage chemotaxis	3	1.107011070110701	0.015294103245495396	1419282_AT, 1426808_AT, 1419561_AT	249	14	18082	15.561101549053356	0.9999999999852096	0.4812006053787471	22.773350745293463
GOTERM_BP_DIRECT	GO:0071356~cellular response to tumor necrosis factor	6	2.214022140221402	0.01781965763995129	1454268_A_AT, 1419282_AT, 1422029_AT, 1426024_A_AT, 1419561_AT, 1421578_AT	249	110	18082	3.9610076670317635	0.9999999999997681	0.4615080600392224	26.028171761053265
KEGG_PATHWAY	mmu05323:Rheumatoid arthritis	5	1.8450184501845017	0.03272000895409075	1419282_AT, 1419728_AT, 1419529_AT, 1422029_AT, 1419561_AT	115	82	7720	4.093319194061506	0.9968338512389155	0.6836948498474736	33.43915071867855
GOTERM_BP_DIRECT	GO:0030595~leukocyte chemotaxis	3	1.107011070110701	0.036139950432259926	1419561_AT, 1421578_AT, 1448756_AT	249	22	18082	9.90251916757941	1.0	0.6418663228676934	46.05465905783013
GOTERM_BP_DIRECT	GO:0043547~positive regulation of GTPase activity	6	2.214022140221402	0.05089837656797129	1419282_AT, 1416882_AT, 1422029_AT, 1419561_AT, 1456642_X_AT, 1421578_AT, 1416762_AT	249	146	18082	2.9843208450239316	1.0	0.7062352808513663	58.352368302387326
GOTERM_MF_DIRECT	GO:0048020~CCR chemokine receptor binding	3	1.107011070110701	0.05389057334999054	1422029_AT, 1419561_AT, 1421578_AT	235	28	17446	7.954103343465045	0.999999999959573	0.561863566795008	54.22037782374927
GOTERM_BP_DIRECT	GO:0071346~cellular response to interferon-gamma	4	1.4760147601476015	0.06672424936536955	1419282_AT, 1422029_AT, 1419561_AT, 1421578_AT	249	68	18082	4.271674935034254	1.0	0.7482670137733773	68.58467942842472
KEGG_PATHWAY	mmu04062:Chemokine signaling pathway	7	2.5830258302583027	0.06963848624280364	1455462_AT, 1418930_AT, 1419282_AT, 1419728_AT, 1422029_AT, 1419561_AT, 1421578_AT	115	196	7720	2.397515527950311	0.9999962264471299	0.8320229063756266	58.65460235908906
KEGG_PATHWAY	mmu04668:TNF signaling pathway	5	1.8450184501845017	0.07731598016269765	1416576_AT, 1455899_X_AT, 1456212_X_AT, 1418930_AT, 1419282_AT, 1422029_AT, 1415899_AT	115	109	7720	3.0793777423215	0.9999991001526679	0.7870679763732948	62.64114655835014
GOTERM_BP_DIRECT	GO:0071347~cellular response to interleukin-1	4	1.4760147601476015	0.09735718058264109	1419282_AT, 1422029_AT, 1419561_AT, 1421578_AT	249	80	18082	3.6309236947791157	1.0	0.8284834063846781	82.04803095281514
KEGG_PATHWAY	mmu04620:Toll-like receptor signaling pathway	3	1.107011070110701	0.44159739767682765	1418930_AT, 1419561_AT, 1421578_AT	115	101	7720	1.9939733103745156	1.0	0.9040809672132378	99.91989026175496
GOTERM_BP_DIRECT	GO:0007186~G-protein coupled receptor signaling pathway	11	4.059040590405904	0.999634157937605	1421134_AT, 1417625_S_AT, 1418925_AT, 1448931_AT, 1418930_AT, 1419282_AT, 1419728_AT, 1424208_AT, 1422029_AT, 1419561_AT, 1421578_AT, 1421073_A_AT	249	1706	18082	0.46823166052251214	1.0	1.0	100.0

Annotation Cluster 7	Enrichment Score: 2.104694498493007
Category	Term	Count	%	PValue	Genes	List Total	Pop Hits	Pop Total	Fold Enrichment	Bonferroni	Benjamini	FDR
KEGG_PATHWAY	mmu04110:Cell cycle	10	3.6900369003690034	8.350511439418407E-5	1416575_AT, 1448777_AT, 1416251_AT, 1448612_AT, 1421963_A_AT, 1426653_AT, 1417910_AT, 1418481_AT, 1416253_AT, 1438852_X_AT, 1438601_AT, 1420028_S_AT, 1417911_AT, 1422663_AT, 1420029_AT, 1426652_AT, 1449705_X_AT, 1434079_S_AT	115	124	7720	5.41374474053296	0.014343131007950483	0.014343131007950483	0.10212773341765624
GOTERM_BP_DIRECT	GO:0006260~DNA replication	9	3.3210332103321036	2.967394411559027E-4	1422628_AT, 1416575_AT, 1448777_AT, 1416251_AT, 1426653_AT, 1448650_A_AT, 1425798_A_AT, 1419153_AT, 1438852_X_AT, 1420028_S_AT, 1418339_AT, 1422663_AT, 1420029_AT, 1419152_AT, 1426652_AT, 1449705_X_AT, 1434079_S_AT	249	123	18082	5.313546870408462	0.3813376711038473	0.07691375684063739	0.4963964184878433
UP_KEYWORDS	DNA replication	7	2.5830258302583027	9.116453588676334E-4	1422628_AT, 1416575_AT, 1448777_AT, 1416251_AT, 1426653_AT, 1448650_A_AT, 1438852_X_AT, 1420028_S_AT, 1422663_AT, 1420029_AT, 1434079_S_AT, 1449705_X_AT, 1426652_AT	268	95	22680	6.2356637863315	0.19512682143810656	0.015385455446165985	1.1687973716670519
GOTERM_MF_DIRECT	GO:0003678~DNA helicase activity	4	1.4760147601476015	0.0016749364108456714	1425798_A_AT, 1438852_X_AT, 1448777_AT, 1420028_S_AT, 1416251_AT, 1426653_AT, 1418339_AT, 1420029_AT, 1426652_AT, 1449705_X_AT, 1434079_S_AT	235	18	17446	16.49739952718676	0.5152777225951795	0.0773122058444563	2.336613212279748
INTERPRO	IPR018525:Mini-chromosome maintenance, conserved site	3	1.107011070110701	0.0022685481760474783	1438852_X_AT, 1448777_AT, 1420028_S_AT, 1416251_AT, 1426653_AT, 1420029_AT, 1426652_AT, 1449705_X_AT, 1434079_S_AT	259	6	20594	39.75675675675675	0.7209522539651156	0.273192115852567	3.2695911921537757
GOTERM_BP_DIRECT	GO:0006270~DNA replication initiation	4	1.4760147601476015	0.004169340939259662	1438852_X_AT, 1448777_AT, 1416575_AT, 1420028_S_AT, 1416251_AT, 1426653_AT, 1420029_AT, 1426652_AT, 1449705_X_AT, 1434079_S_AT	249	24	18082	12.103078982597054	0.9988408821363552	0.2993834372286617	6.765810379591364
UP_SEQ_FEATURE	domain:MCM	3	1.107011070110701	0.005243983159965947	1438852_X_AT, 1448777_AT, 1420028_S_AT, 1416251_AT, 1426653_AT, 1420029_AT, 1426652_AT, 1449705_X_AT, 1434079_S_AT	255	8	18012	26.488235294117647	0.9896861698919376	0.898442971153827	7.835603463750285
INTERPRO	IPR001208:Mini-chromosome maintenance, DNA-dependent ATPase	3	1.107011070110701	0.005310935838622598	1438852_X_AT, 1448777_AT, 1420028_S_AT, 1416251_AT, 1426653_AT, 1420029_AT, 1426652_AT, 1449705_X_AT, 1434079_S_AT	259	9	20594	26.504504504504503	0.9498481568885822	0.3927309468961324	7.498295145145139
GOTERM_CC_DIRECT	GO:0042555~MCM complex	3	1.107011070110701	0.006075583015370875	1438852_X_AT, 1448777_AT, 1420028_S_AT, 1416251_AT, 1426653_AT, 1420029_AT, 1426652_AT, 1449705_X_AT, 1434079_S_AT	265	9	19662	24.732075471698113	0.8105619554577864	0.12945959425054365	7.71270924974139
SMART	SM00350:MCM	3	1.107011070110701	0.008138487580148438	1438852_X_AT, 1448777_AT, 1420028_S_AT, 1416251_AT, 1426653_AT, 1420029_AT, 1426652_AT, 1449705_X_AT, 1434079_S_AT	164	9	10425	21.1890243902439	0.7112261578873251	0.3390236045663412	9.31772278266373
KEGG_PATHWAY	mmu03030:DNA replication	4	1.4760147601476015	0.014561450229536987	1438852_X_AT, 1448777_AT, 1420028_S_AT, 1416251_AT, 1426653_AT, 1448650_A_AT, 1420029_AT, 1426652_AT, 1449705_X_AT, 1434079_S_AT	115	35	7720	7.672049689440994	0.920948204754629	0.4697533489402238	16.42968024555834
UP_KEYWORDS	Helicase	4	1.4760147601476015	0.19776403312589155	1425798_A_AT, 1438852_X_AT, 1448777_AT, 1420028_S_AT, 1416251_AT, 1426653_AT, 1418339_AT, 1420029_AT, 1426652_AT, 1449705_X_AT, 1434079_S_AT	268	130	22680	2.6039035591274398	1.0	0.542850437224524	94.15992978776092
GOTERM_CC_DIRECT	GO:0000784~nuclear chromosome, telomeric region	4	1.4760147601476015	0.2433552368171485	1438852_X_AT, 1448777_AT, 1420028_S_AT, 1416251_AT, 1426653_AT, 1422663_AT, 1420029_AT, 1426652_AT, 1449705_X_AT, 1434079_S_AT	265	127	19662	2.3368890209478534	1.0	0.8367706696046062	97.45947568371747
GOTERM_MF_DIRECT	GO:0004386~helicase activity	4	1.4760147601476015	0.2500118281805207	1425798_A_AT, 1438852_X_AT, 1448777_AT, 1420028_S_AT, 1416251_AT, 1426653_AT, 1418339_AT, 1420029_AT, 1426652_AT, 1449705_X_AT, 1434079_S_AT	235	129	17446	2.301962724723734	1.0	0.8956219410375483	98.2712103738605
INTERPRO	IPR012340:Nucleic acid-binding, OB-fold	3	1.107011070110701	0.3114134077293933	1438852_X_AT, 1448777_AT, 1420028_S_AT, 1416251_AT, 1426653_AT, 1420029_AT, 1426652_AT, 1449705_X_AT, 1434079_S_AT	259	90	20594	2.6504504504504505	1.0	0.9939903852490842	99.57517890793216

Annotation Cluster 8	Enrichment Score: 1.607629518659081
Category	Term	Count	%	PValue	Genes	List Total	Pop Hits	Pop Total	Fold Enrichment	Bonferroni	Benjamini	FDR
GOTERM_BP_DIRECT	GO:0098609~cell-cell adhesion	8	2.952029520295203	0.015657669812590314	1422862_AT, 1456174_X_AT, 1423323_AT, 1450976_AT, 1450977_S_AT, 1426529_A_AT, 1448612_AT, 1416514_A_AT, 1422944_A_AT, 1423413_AT, 1455812_X_AT, 1439407_X_AT	249	189	18082	3.073797836850045	0.9999999999918625	0.4718439721575376	23.25005604279515
GOTERM_CC_DIRECT	GO:0005913~cell-cell adherens junction	10	3.6900369003690034	0.027467024712028103	1456174_X_AT, 1422862_AT, 1450976_AT, 1424162_AT, 1448612_AT, 1426024_A_AT, 1423413_AT, 1450977_S_AT, 1426529_A_AT, 1449244_AT, 1422944_A_AT, 1416514_A_AT, 1455812_X_AT, 1439407_X_AT, 1418815_AT	265	316	19662	2.3479818485789345	0.9995012491539998	0.3162549704547566	30.706636421858956
GOTERM_MF_DIRECT	GO:0098641~cadherin binding involved in cell-cell adhesion	9	3.3210332103321036	0.034960102341843366	1456174_X_AT, 1422862_AT, 1450976_AT, 1424162_AT, 1448612_AT, 1426024_A_AT, 1423413_AT, 1450977_S_AT, 1426529_A_AT, 1422944_A_AT, 1416514_A_AT, 1455812_X_AT, 1439407_X_AT	235	279	17446	2.394783802333562	0.9999997893525998	0.5028066887620433	39.46265918566431

Annotation Cluster 9	Enrichment Score: 1.5700929805960566
Category	Term	Count	%	PValue	Genes	List Total	Pop Hits	Pop Total	Fold Enrichment	Bonferroni	Benjamini	FDR
INTERPRO	IPR026052:DNA-binding protein inhibitor	3	1.107011070110701	9.226108150090938E-4	1423259_AT, 1423260_AT, 1425895_A_AT, 1416630_AT, 1450928_AT	259	4	20594	59.63513513513513	0.40473382198795693	0.22846505068659195	1.3419593837587063
GOTERM_MF_DIRECT	GO:0046983~protein dimerization activity	8	2.952029520295203	0.014439363709709463	1419150_AT, 1423259_AT, 1423260_AT, 1418925_AT, 1421028_A_AT, 1451506_AT, 1425895_A_AT, 1422970_AT, 1417040_A_AT, 1416630_AT, 1450928_AT, 1451507_AT, 1448878_AT, 1421027_A_AT, 1424852_AT	235	190	17446	3.1258230683090704	0.9981327310277692	0.30899250543891554	18.546701037790935
GOTERM_BP_DIRECT	GO:0007623~circadian rhythm	6	2.214022140221402	0.016586744947879203	1418932_AT, 1423259_AT, 1423260_AT, 1425837_A_AT, 1421354_AT, 1425895_A_AT, 1435162_AT, 1416630_AT, 1450928_AT	249	108	18082	4.034359660865685	0.9999999999982342	0.47499278743543727	24.45571136500583
INTERPRO	IPR011598:Myc-type, basic helix-loop-helix (bHLH) domain	5	1.8450184501845017	0.05385994079394687	1419150_AT, 1423259_AT, 1423260_AT, 1425895_A_AT, 1422970_AT, 1416630_AT, 1450928_AT, 1448878_AT	259	113	20594	3.518297058120067	0.9999999999999694	0.7889683456117689	55.53066668525023
UP_SEQ_FEATURE	domain:Helix-loop-helix motif	5	1.8450184501845017	0.07028368740279096	1419150_AT, 1423259_AT, 1423260_AT, 1425895_A_AT, 1422970_AT, 1416630_AT, 1450928_AT, 1448878_AT	255	110	18012	3.210695187165775	1.0	0.9704694319402348	67.72799443958219
SMART	SM00353:HLH	5	1.8450184501845017	0.09360982853776426	1419150_AT, 1423259_AT, 1423260_AT, 1425895_A_AT, 1422970_AT, 1416630_AT, 1450928_AT, 1448878_AT	164	110	10425	2.889412416851441	0.9999996749811798	0.8454786251225921	69.16068430817175
KEGG_PATHWAY	mmu04350:TGF-beta signaling pathway	4	1.4760147601476015	0.13049068539033637	1423259_AT, 1423260_AT, 1421365_AT, 1425895_A_AT, 1416630_AT, 1450928_AT	115	85	7720	3.1590792838874684	0.9999999999687793	0.7589949867717871	81.92957578727703

Annotation Cluster 10	Enrichment Score: 1.5628771376695982
Category	Term	Count	%	PValue	Genes	List Total	Pop Hits	Pop Total	Fold Enrichment	Bonferroni	Benjamini	FDR
UP_SEQ_FEATURE	region of interest:Linker 12	5	1.8450184501845017	0.01015638950484958	1423935_X_AT, 1422588_AT, 1460347_AT, 1448932_AT, 1419619_AT, 1455573_AT, 1423952_A_AT	255	60	18012	5.886274509803921	0.9998610277451325	0.8914244529918598	14.65125097406943
UP_SEQ_FEATURE	region of interest:Coil 2	5	1.8450184501845017	0.01015638950484958	1423935_X_AT, 1422588_AT, 1460347_AT, 1448932_AT, 1419619_AT, 1455573_AT, 1423952_A_AT	255	60	18012	5.886274509803921	0.9998610277451325	0.8914244529918598	14.65125097406943
UP_SEQ_FEATURE	site:Stutter	4	1.4760147601476015	0.010165701313522655	1423935_X_AT, 1422588_AT, 1460347_AT, 1419619_AT, 1455573_AT, 1423952_A_AT	255	32	18012	8.829411764705881	0.9998621605127989	0.8310046597965225	14.663710538053042
UP_KEYWORDS	Intermediate filament	5	1.8450184501845017	0.011881192893943177	1423935_X_AT, 1422588_AT, 1460347_AT, 1448932_AT, 1419619_AT, 1455573_AT, 1423952_A_AT	268	75	22680	5.641791044776119	0.9418457623855016	0.0999974201982774	14.278814394477502
UP_SEQ_FEATURE	region of interest:Linker 1	5	1.8450184501845017	0.014063500799839016	1423935_X_AT, 1422588_AT, 1460347_AT, 1448932_AT, 1419619_AT, 1455573_AT, 1423952_A_AT	255	66	18012	5.351158645276293	0.9999955477284528	0.7856750626002593	19.732293111628152
UP_SEQ_FEATURE	region of interest:Coil 1B	5	1.8450184501845017	0.014063500799839016	1423935_X_AT, 1422588_AT, 1460347_AT, 1448932_AT, 1419619_AT, 1455573_AT, 1423952_A_AT	255	66	18012	5.351158645276293	0.9999955477284528	0.7856750626002593	19.732293111628152
UP_SEQ_FEATURE	region of interest:Coil 1A	5	1.8450184501845017	0.014063500799839016	1423935_X_AT, 1422588_AT, 1460347_AT, 1448932_AT, 1419619_AT, 1455573_AT, 1423952_A_AT	255	66	18012	5.351158645276293	0.9999955477284528	0.7856750626002593	19.732293111628152
UP_SEQ_FEATURE	region of interest:Rod	5	1.8450184501845017	0.01479505531968668	1423935_X_AT, 1422588_AT, 1460347_AT, 1448932_AT, 1419619_AT, 1455573_AT, 1423952_A_AT	255	67	18012	5.271290605794556	0.9999976658589543	0.7632792413648031	20.651617278981615
INTERPRO	IPR001664:Intermediate filament protein	5	1.8450184501845017	0.015275455396326377	1423935_X_AT, 1422588_AT, 1460347_AT, 1448932_AT, 1419619_AT, 1455573_AT, 1423952_A_AT	259	76	20594	5.231152204836415	0.9998250569056762	0.7094164855731246	20.17324815869952
UP_SEQ_FEATURE	region of interest:Head	5	1.8450184501845017	0.016329256306124862	1423935_X_AT, 1422588_AT, 1460347_AT, 1448932_AT, 1419619_AT, 1455573_AT, 1423952_A_AT	255	69	18012	5.1184995737425405	0.9999993984292902	0.7280552947749173	22.54770617833963
UP_SEQ_FEATURE	region of interest:Tail	5	1.8450184501845017	0.017959698071375308	1423935_X_AT, 1422588_AT, 1460347_AT, 1448932_AT, 1419619_AT, 1455573_AT, 1423952_A_AT	255	71	18012	4.9743164871582435	0.9999998579305486	0.7026490811255259	24.516224831298217
SMART	SM01391:SM01391	5	1.8450184501845017	0.026060468038403804	1423935_X_AT, 1422588_AT, 1460347_AT, 1448932_AT, 1419619_AT, 1455573_AT, 1423952_A_AT	164	72	10425	4.414380081300813	0.9819339543812844	0.6333803186274397	27.09803464310102
INTERPRO	IPR009053:Prefoldin	3	1.107011070110701	0.03881680130743627	1423935_X_AT, 1422588_AT, 1460347_AT, 1455573_AT, 1423952_A_AT	259	25	20594	9.541621621621621	0.9999999997826958	0.7510760122811092	43.98109413524666
INTERPRO	IPR018039:Intermediate filament protein, conserved site	4	1.4760147601476015	0.041104469703112115	1423935_X_AT, 1422588_AT, 1460347_AT, 1448932_AT, 1455573_AT, 1423952_A_AT	259	61	20594	5.214000886132033	0.9999999999430534	0.7503219098888074	45.901256769051855
INTERPRO	IPR003054:Type II keratin	3	1.107011070110701	0.04773270995427398	1422588_AT, 1419619_AT, 1423952_A_AT	259	28	20594	8.519305019305019	0.9999999999988453	0.7828276064569736	51.12414163514424
UP_KEYWORDS	Keratin	5	1.8450184501845017	0.06634093186371294	1423935_X_AT, 1422588_AT, 1460347_AT, 1448932_AT, 1419619_AT, 1455573_AT, 1423952_A_AT	268	129	22680	3.2801110725442553	0.9999999196806706	0.3286533423849305	58.722241187930365
GOTERM_CC_DIRECT	GO:0045095~keratin filament	4	1.4760147601476015	0.15455803697671938	1423935_X_AT, 1422588_AT, 1460347_AT, 1419619_AT, 1455573_AT, 1423952_A_AT	265	101	19662	2.9384644124789836	1.0	0.730068455366581	89.0442362736616
GOTERM_MF_DIRECT	GO:0005198~structural molecule activity	6	2.214022140221402	0.207688991898715	1423935_X_AT, 1422588_AT, 1460347_AT, 1448932_AT, 1427020_AT, 1419619_AT, 1455573_AT, 1423952_A_AT	235	236	17446	1.887414352686621	1.0	0.8608167348950795	96.2502325845222
GOTERM_CC_DIRECT	GO:0005882~intermediate filament	4	1.4760147601476015	0.20806931462803957	1423935_X_AT, 1460347_AT, 1448932_AT, 1419619_AT, 1455573_AT, 1423952_A_AT	265	117	19662	2.5366231253023708	1.0	0.8211554896118641	95.36937940715106

Annotation Cluster 11	Enrichment Score: 1.471665757853588
Category	Term	Count	%	PValue	Genes	List Total	Pop Hits	Pop Total	Fold Enrichment	Bonferroni	Benjamini	FDR
INTERPRO	IPR001134:Netrin domain	3	1.107011070110701	0.0306280205156592	1449335_AT, 1460227_AT, 1419088_AT, 1449334_AT, 1419089_AT, 1448433_A_AT, 1437165_A_AT	259	22	20594	10.842751842751843	0.9999999744353648	0.7394012808425645	36.57485903799882
UP_SEQ_FEATURE	domain:NTR	3	1.107011070110701	0.03487738137534835	1449335_AT, 1460227_AT, 1419088_AT, 1449334_AT, 1419089_AT, 1448433_A_AT, 1437165_A_AT	255	21	18012	10.09075630252101	0.9999999999999614	0.8898683567851267	42.35874398174811
INTERPRO	IPR008993:Tissue inhibitor of metalloproteinases-like, OB-fold	3	1.107011070110701	0.03600310249564871	1449335_AT, 1460227_AT, 1419088_AT, 1449334_AT, 1419089_AT, 1448433_A_AT, 1437165_A_AT	259	24	20594	9.939189189189188	0.9999999988766696	0.7705169896388202	41.532336988661044

Annotation Cluster 12	Enrichment Score: 1.3125702511603965
Category	Term	Count	%	PValue	Genes	List Total	Pop Hits	Pop Total	Fold Enrichment	Bonferroni	Benjamini	FDR
INTERPRO	IPR001751:S100/Calbindin-D9k, conserved site	4	1.4760147601476015	0.0013797120287490506	1424542_AT, 1421375_A_AT, 1456642_X_AT, 1416762_AT, 1448756_AT	259	18	20594	17.66966966966967	0.5397261155807349	0.22790256202075565	2.0005905267055812
INTERPRO	IPR013787:S100/CaBP-9k-type, calcium binding, subdomain	4	1.4760147601476015	0.004551641389923251	1424542_AT, 1421375_A_AT, 1456642_X_AT, 1416762_AT, 1448756_AT	259	27	20594	11.77977977977978	0.9229932183278103	0.4011669040272112	6.459367465738975
SMART	SM01394:SM01394	4	1.4760147601476015	0.007492660967339877	1424542_AT, 1421375_A_AT, 1456642_X_AT, 1416762_AT, 1448756_AT	164	26	10425	9.779549718574108	0.6811940082141579	0.4353709254866146	8.608476095893314
INTERPRO	IPR002048:EF-hand domain	8	2.952029520295203	0.022641835223008118	1419466_AT, 1451287_S_AT, 1424542_AT, 1421375_A_AT, 1448371_AT, 1456642_X_AT, 1419465_AT, 1416762_AT, 1417653_AT, 1448756_AT	259	223	20594	2.852502726942189	0.9999974283912038	0.7607171042210918	28.48171756083413
INTERPRO	IPR011992:EF-hand-like domain	8	2.952029520295203	0.057115363079050505	1419466_AT, 1451287_S_AT, 1424542_AT, 1421375_A_AT, 1448371_AT, 1456642_X_AT, 1419465_AT, 1416762_AT, 1417653_AT, 1448756_AT	259	273	20594	2.3300663300663302	0.9999999999999956	0.7773963436677866	57.71844260500457
UP_SEQ_FEATURE	domain:EF-hand 1	6	2.214022140221402	0.1000054791044307	1451287_S_AT, 1424542_AT, 1421375_A_AT, 1448371_AT, 1417653_AT, 1448756_AT	255	174	18012	2.4356997971602437	1.0	0.9872877332034014	80.50866053293608
GOTERM_MF_DIRECT	GO:0005509~calcium ion binding	14	5.166051660516605	0.14501741351275466	1448136_AT, 1419466_AT, 1418925_AT, 1451287_S_AT, 1423407_A_AT, 1449827_AT, 1424542_AT, 1448371_AT, 1422760_AT, 1456642_X_AT, 1416762_AT, 1417653_AT, 1421375_A_AT, 1449244_AT, 1419465_AT, 1415894_AT, 1418815_AT, 1448756_AT	235	699	17446	1.4868900861412964	1.0	0.7777766003954651	89.02734949916965
INTERPRO	IPR018247:EF-Hand 1, calcium-binding site	5	1.8450184501845017	0.1773987043403777	1419466_AT, 1424542_AT, 1421375_A_AT, 1448371_AT, 1419465_AT, 1417653_AT	259	175	20594	2.271814671814672	1.0	0.9443204516576935	94.26371734780872
SMART	SM00054:EFh	5	1.8450184501845017	0.19177024319857733	1424542_AT, 1421375_A_AT, 1448371_AT, 1417653_AT, 1448756_AT	164	145	10425	2.191968040370059	0.9999999999999912	0.9325821981223341	92.1786299750154
UP_SEQ_FEATURE	domain:EF-hand 2	5	1.8450184501845017	0.22793593738996148	1424542_AT, 1421375_A_AT, 1448371_AT, 1417653_AT, 1448756_AT	255	173	18012	2.0414824889493373	1.0	0.9991177836137695	98.19500715340365
UP_SEQ_FEATURE	calcium-binding region:1	3	1.107011070110701	0.5326987574384168	1451287_S_AT, 1421375_A_AT, 1417653_AT	255	126	18012	1.6817927170868345	1.0	0.9999989732978729	99.99925453743201

Annotation Cluster 13	Enrichment Score: 1.2678328040242801
Category	Term	Count	%	PValue	Genes	List Total	Pop Hits	Pop Total	Fold Enrichment	Bonferroni	Benjamini	FDR
UP_KEYWORDS	Metal-binding	56	20.66420664206642	0.007780025467528555	1454268_A_AT, 1422862_AT, 1438608_AT, 1449827_AT, 1423006_AT, 1424162_AT, 1448371_AT, 1448650_A_AT, 1420243_AT, 1418865_AT, 1438172_X_AT, 1419051_AT, 1419088_AT, 1438601_AT, 1426039_A_AT, 1417951_AT, 1416455_A_AT, 1415811_AT, 1421253_AT, 1427633_A_AT, 1418317_AT, 1415894_AT, 1417299_AT, 1418815_AT, 1451358_A_AT, 1418827_AT, 1451287_S_AT, 1434877_AT, 1417923_AT, 1420338_AT, 1451846_AT, 1422760_AT, 1435837_AT, 1420442_AT, 1428816_A_AT, 1417394_AT, 1459211_AT, 1450716_AT, 1419618_AT, 1460227_AT, 1417395_AT, 1416889_AT, 1425559_A_AT, 1421546_A_AT, 1418828_AT, 1449244_AT, 1416613_AT, 1419466_AT, 1455462_AT, 1448777_AT, 1434369_A_AT, 1418926_AT, 1438609_X_AT, 1417149_AT, 1425837_A_AT, 1420577_AT, 1421375_A_AT, 1424890_AT, 1422643_AT, 1416612_AT, 1419465_AT, 1434079_S_AT, 1422130_AT, 1448136_AT, 1415810_AT, 1424542_AT, 1419089_AT, 1419052_AT, 1418481_AT, 1426414_A_AT, 1417653_AT, 1432081_AT, 1419615_AT, 1417889_AT, 1450333_A_AT, 1449335_AT, 1446086_S_AT, 1449334_AT, 1417924_AT, 1448756_AT	268	3395	22680	1.3959070626250192	0.8441539420075876	0.07165835561268286	9.577733697375567
GOTERM_MF_DIRECT	GO:0046872~metal ion binding	56	20.66420664206642	0.058903016122691054	1454268_A_AT, 1422862_AT, 1438608_AT, 1449827_AT, 1424162_AT, 1448371_AT, 1448650_A_AT, 1420243_AT, 1418865_AT, 1438172_X_AT, 1419051_AT, 1419088_AT, 1438601_AT, 1426039_A_AT, 1417951_AT, 1416455_A_AT, 1415811_AT, 1421253_AT, 1427633_A_AT, 1418317_AT, 1415894_AT, 1417299_AT, 1418815_AT, 1451358_A_AT, 1418827_AT, 1451287_S_AT, 1434877_AT, 1417923_AT, 1420338_AT, 1451846_AT, 1422760_AT, 1435837_AT, 1420442_AT, 1428816_A_AT, 1417394_AT, 1459211_AT, 1450716_AT, 1419618_AT, 1460227_AT, 1417395_AT, 1416889_AT, 1425559_A_AT, 1421546_A_AT, 1418828_AT, 1449244_AT, 1416613_AT, 1418397_AT, 1419466_AT, 1455462_AT, 1448777_AT, 1434369_A_AT, 1418926_AT, 1438609_X_AT, 1417149_AT, 1425837_A_AT, 1420577_AT, 1421375_A_AT, 1424890_AT, 1422643_AT, 1416612_AT, 1419465_AT, 1434079_S_AT, 1422130_AT, 1448136_AT, 1415810_AT, 1424542_AT, 1419089_AT, 1419052_AT, 1418481_AT, 1426414_A_AT, 1417653_AT, 1432081_AT, 1419615_AT, 1417889_AT, 1450333_A_AT, 1449335_AT, 1446086_S_AT, 1449334_AT, 1417924_AT, 1448756_AT	235	3355	17446	1.2391489361702128	0.9999999999959257	0.5593800560387794	57.52494237307987
UP_KEYWORDS	Zinc	28	10.33210332103321	0.34307023177664087	1422862_AT, 1448777_AT, 1434369_A_AT, 1424162_AT, 1418926_AT, 1448650_A_AT, 1420243_AT, 1418865_AT, 1419051_AT, 1419088_AT, 1420577_AT, 1424890_AT, 1416455_A_AT, 1415811_AT, 1427633_A_AT, 1421253_AT, 1418317_AT, 1415894_AT, 1434079_S_AT, 1451358_A_AT, 1448136_AT, 1415810_AT, 1451846_AT, 1419052_AT, 1435837_AT, 1419089_AT, 1428816_A_AT, 1426414_A_AT, 1417394_AT, 1459211_AT, 1417889_AT, 1450716_AT, 1450333_A_AT, 1419618_AT, 1460227_AT, 1449335_AT, 1417395_AT, 1446086_S_AT, 1421546_A_AT, 1417389_AT, 1449334_AT, 1448756_AT	268	2099	22680	1.128895778373497	1.0	0.7046344390311241	99.55562480989776

Annotation Cluster 14	Enrichment Score: 1.261099359019658
Category	Term	Count	%	PValue	Genes	List Total	Pop Hits	Pop Total	Fold Enrichment	Bonferroni	Benjamini	FDR
UP_SEQ_FEATURE	lipid moiety-binding region:GPI-anchor amidated serine	5	1.8450184501845017	0.010751490783298193	1460238_AT, 1417389_AT, 1449454_AT, 1417942_AT, 1416930_AT, 1449453_AT	255	61	18012	5.789778206364513	0.9999176427412377	0.7390671003772399	15.444107965734588
UP_KEYWORDS	GPI-anchor	6	2.214022140221402	0.02519018616678878	1460238_AT, 1417389_AT, 1449454_AT, 1417942_AT, 1416930_AT, 1417185_AT, 1449453_AT	268	140	22680	3.626865671641791	0.9976936008027811	0.18323368946700402	28.026403243240093
GOTERM_CC_DIRECT	GO:0031225~anchored component of membrane	6	2.214022140221402	0.04178001517684514	1460238_AT, 1417389_AT, 1449454_AT, 1417942_AT, 1416930_AT, 1417185_AT, 1449453_AT	265	141	19662	3.157286230429546	0.9999912902388227	0.4258201909681776	42.9987940664306
SMART	SM00134:LU	3	1.107011070110701	0.049601301958940705	1417942_AT, 1416930_AT, 1417185_AT	164	23	10425	8.291357370095438	0.9995617856758436	0.7243988058986024	45.605558150554806
INTERPRO	IPR016054:Ly-6 antigen / uPA receptor -like	3	1.107011070110701	0.0818996288502427	1417942_AT, 1416930_AT, 1417185_AT	259	38	20594	6.277382645803698	1.0	0.85352251879692	71.3697707177912
UP_KEYWORDS	Lipoprotein	14	5.166051660516605	0.13154993491112146	1419466_AT, 1421354_AT, 1420891_AT, 1449454_AT, 1426754_X_AT, 1416882_AT, 1417942_AT, 1417185_AT, 1416930_AT, 1455019_X_AT, 1460657_AT, 1460238_AT, 1448931_AT, 1417389_AT, 1426755_AT, 1435162_AT, 1452181_AT, 1449453_AT, 1419465_AT, 1449590_A_AT	268	780	22680	1.51894374282434	0.9999999999999973	0.45088207437705274	83.76703468485933
UP_SEQ_FEATURE	propeptide:Removed in mature form	6	2.214022140221402	0.24590659821137972	1460238_AT, 1417389_AT, 1417942_AT, 1416930_AT, 1417185_AT, 1449590_A_AT	255	238	18012	1.7807217004448839	1.0	0.9992696590343912	98.74760138293328

Annotation Cluster 15	Enrichment Score: 1.1314499676796532
Category	Term	Count	%	PValue	Genes	List Total	Pop Hits	Pop Total	Fold Enrichment	Bonferroni	Benjamini	FDR
INTERPRO	IPR004827:Basic-leucine zipper domain	4	1.4760147601476015	0.030174280216267762	1417487_AT, 1418932_AT, 1417488_AT, 1454240_AT, 1415899_AT, 1417520_AT, 1453614_A_AT	259	54	20594	5.88988988988989	0.9999999667449234	0.7618659511693411	36.138929999576995
SMART	SM00338:BRLZ	4	1.4760147601476015	0.04526770969921626	1417487_AT, 1418932_AT, 1417488_AT, 1454240_AT, 1415899_AT, 1417520_AT, 1453614_A_AT	164	51	10425	4.985652797704448	0.9991250063405543	0.7554312402411216	42.561557833214
UP_SEQ_FEATURE	domain:Leucine-zipper	5	1.8450184501845017	0.06663972883110636	1417487_AT, 1418932_AT, 1450107_A_AT, 1417488_AT, 1454240_AT, 1415899_AT, 1417520_AT, 1453614_A_AT	255	108	18012	3.270152505446623	1.0	0.9764803265578944	65.70815787663881
UP_SEQ_FEATURE	DNA-binding region:Basic motif	6	2.214022140221402	0.07025125872514097	1417487_AT, 1419150_AT, 1418932_AT, 1422970_AT, 1417488_AT, 1454240_AT, 1415899_AT, 1417520_AT, 1448878_AT, 1453614_A_AT	255	156	18012	2.7167420814479635	1.0	0.9759528832907581	67.71052083105961
GOTERM_MF_DIRECT	GO:0000977~RNA polymerase II regulatory region sequence-specific DNA binding	5	1.8450184501845017	0.3443002904473775	1417487_AT, 1418932_AT, 1418220_AT, 1421028_A_AT, 1451506_AT, 1417488_AT, 1415899_AT, 1451507_AT, 1421027_A_AT, 1424852_AT	235	221	17446	1.6795994993742178	1.0	0.9471740055666983	99.74012166894583

Annotation Cluster 16	Enrichment Score: 1.1293208188448387
Category	Term	Count	%	PValue	Genes	List Total	Pop Hits	Pop Total	Fold Enrichment	Bonferroni	Benjamini	FDR
UP_KEYWORDS	LIM domain	4	1.4760147601476015	0.056834458392638884	1422862_AT, 1451846_AT, 1421253_AT, 1418317_AT	268	74	22680	4.5744251714400965	0.9999991047872284	0.32079957040318674	52.96418203355549
INTERPRO	IPR001781:Zinc finger, LIM-type	4	1.4760147601476015	0.06590175853454638	1422862_AT, 1451846_AT, 1421253_AT, 1418317_AT	259	74	20594	4.298027757487217	1.0	0.8109622650030357	63.133065678294464
SMART	SM00132:LIM	4	1.4760147601476015	0.10927701269857398	1422862_AT, 1451846_AT, 1421253_AT, 1418317_AT	164	74	10425	3.436058009228741	0.9999999770446247	0.8583523488403229	74.96952889003703

Annotation Cluster 17	Enrichment Score: 1.1208269008113068
Category	Term	Count	%	PValue	Genes	List Total	Pop Hits	Pop Total	Fold Enrichment	Bonferroni	Benjamini	FDR
GOTERM_BP_DIRECT	GO:0007623~circadian rhythm	6	2.214022140221402	0.016586744947879203	1418932_AT, 1423259_AT, 1423260_AT, 1425837_A_AT, 1421354_AT, 1425895_A_AT, 1435162_AT, 1416630_AT, 1450928_AT	249	108	18082	4.034359660865685	0.9999999999982342	0.47499278743543727	24.45571136500583
GOTERM_BP_DIRECT	GO:0045668~negative regulation of osteoblast differentiation	4	1.4760147601476015	0.04151273918388761	1421134_AT, 1425837_A_AT, 1425895_A_AT, 1416630_AT	249	56	18082	5.187033849684451	1.0	0.6752229372864273	50.8811143273066
UP_KEYWORDS	Biological rhythms	4	1.4760147601476015	0.18584185870659287	1418932_AT, 1425837_A_AT, 1425895_A_AT, 1416630_AT	268	126	22680	2.6865671641791042	1.0	0.534469394136678	92.93679018617617
GOTERM_BP_DIRECT	GO:0048511~rhythmic process	4	1.4760147601476015	0.2568066696487997	1418932_AT, 1425837_A_AT, 1425895_A_AT, 1416630_AT	249	128	18082	2.2693273092369477	1.0	0.9707254266667844	99.31024359391452

Annotation Cluster 18	Enrichment Score: 1.045935954467903
Category	Term	Count	%	PValue	Genes	List Total	Pop Hits	Pop Total	Fold Enrichment	Bonferroni	Benjamini	FDR
GOTERM_CC_DIRECT	GO:0000922~spindle pole	6	2.214022140221402	0.01420265367634384	1452315_AT, 1434748_AT, 1427161_AT, 1452314_AT, 1452334_AT, 1421963_A_AT, 1417299_AT, 1435306_A_AT, 1418919_AT	265	106	19662	4.199786400854396	0.9798615048937674	0.216567311566913	17.17166390163606
GOTERM_CC_DIRECT	GO:0000776~kinetochore	5	1.8450184501845017	0.07846432207958856	1427161_AT, 1452334_AT, 1418184_AT, 1430811_A_AT, 1417299_AT, 1418919_AT	265	120	19662	3.091509433962264	0.9999999997949697	0.5759885191725491	65.91209967231686
GOTERM_CC_DIRECT	GO:0005694~chromosome	9	3.3210332103321036	0.09341067766675895	1425798_A_AT, 1437313_X_AT, 1450692_AT, 1423847_AT, 1418339_AT, 1418184_AT, 1430811_A_AT, 1429270_A_AT, 1417299_AT, 1452534_A_AT, 1418919_AT	265	344	19662	1.941180342255375	0.999999999997639	0.629000058259153	72.51676720527307
UP_KEYWORDS	Kinetochore	4	1.4760147601476015	0.10185831764491168	1418184_AT, 1430811_A_AT, 1417299_AT, 1418919_AT	268	95	22680	3.563236449332286	0.9999999999921282	0.4003173323514443	74.9621281213252
GOTERM_CC_DIRECT	GO:0000777~condensed chromosome kinetochore	4	1.4760147601476015	0.10364622269448617	1418184_AT, 1430811_A_AT, 1417299_AT, 1418919_AT	265	84	19662	3.5331536388140163	0.9999999999998936	0.6430138212085905	76.33420130935838
UP_KEYWORDS	Chromosome	9	3.3210332103321036	0.11101067895358559	1437313_X_AT, 1450692_AT, 1416184_S_AT, 1423847_AT, 1418184_AT, 1430811_A_AT, 1429270_A_AT, 1417299_AT, 1452534_A_AT, 1418919_AT	268	409	22680	1.862204868080137	0.9999999999993123	0.40465837338979826	78.05896909662512
GOTERM_CC_DIRECT	GO:0000775~chromosome, centromeric region	5	1.8450184501845017	0.12216890357421824	1427161_AT, 1452334_AT, 1418184_AT, 1430811_A_AT, 1417299_AT, 1418919_AT	265	141	19662	2.6310718586912887	0.9999999999999997	0.6944799279369052	82.02442509103338
GOTERM_BP_DIRECT	GO:0007059~chromosome segregation	4	1.4760147601476015	0.12340191763188751	1452315_AT, 1427161_AT, 1452314_AT, 1452334_AT, 1417299_AT, 1435306_A_AT, 1418919_AT	249	89	18082	3.263751635756509	1.0	0.871142995306635	89.0123202367074
UP_KEYWORDS	Centromere	4	1.4760147601476015	0.2098653989957151	1418184_AT, 1430811_A_AT, 1417299_AT, 1418919_AT	268	134	22680	2.526175094675874	1.0	0.5562454107946011	95.199040465136

Annotation Cluster 19	Enrichment Score: 1.0244890193173182
Category	Term	Count	%	PValue	Genes	List Total	Pop Hits	Pop Total	Fold Enrichment	Bonferroni	Benjamini	FDR
INTERPRO	IPR018122:Transcription factor, fork head, conserved site	3	1.107011070110701	0.05404844487389975	1418220_AT, 1437138_AT, 1448833_AT, 1417748_X_AT, 1448834_AT, 1422735_AT	259	30	20594	7.9513513513513505	0.9999999999999726	0.7739493917605386	55.66017180019684
INTERPRO	IPR011991:Winged helix-turn-helix DNA-binding domain	7	2.5830258302583027	0.06674182521696329	1425798_A_AT, 1418220_AT, 1437138_AT, 1421338_AT, 1448833_AT, 1416916_AT, 1417748_X_AT, 1418339_AT, 1421337_AT, 1422663_AT, 1448834_AT, 1422735_AT	259	227	20594	2.4519585664960113	1.0	0.8015997500406333	63.61539969034096
INTERPRO	IPR001766:Transcription factor, fork head	3	1.107011070110701	0.1090672603574735	1418220_AT, 1437138_AT, 1448833_AT, 1417748_X_AT, 1448834_AT, 1422735_AT	259	45	20594	5.300900900900901	1.0	0.9096285466260833	81.55485327994025
UP_SEQ_FEATURE	DNA-binding region:Fork-head	3	1.107011070110701	0.12290634140354119	1418220_AT, 1437138_AT, 1448833_AT, 1417748_X_AT, 1448834_AT, 1422735_AT	255	43	18012	4.928043775649795	1.0	0.9929910663479236	86.9346220483307
SMART	SM00339:FH	3	1.107011070110701	0.15599293383447346	1418220_AT, 1437138_AT, 1448833_AT, 1417748_X_AT, 1448834_AT, 1422735_AT	164	45	10425	4.23780487804878	0.9999999999936232	0.9040076158997438	86.86485190792712

Annotation Cluster 20	Enrichment Score: 1.0166825419351326
Category	Term	Count	%	PValue	Genes	List Total	Pop Hits	Pop Total	Fold Enrichment	Bonferroni	Benjamini	FDR
GOTERM_BP_DIRECT	GO:0060070~canonical Wnt signaling pathway	5	1.8450184501845017	0.034103902842329004	1449319_AT, 1417395_AT, 1420891_AT, 1437279_X_AT, 1415944_AT, 1448158_AT, 1417394_AT, 1450461_AT, 1433471_AT, 1415943_AT	249	89	18082	4.079689544695636	1.0	0.6265476623662884	44.111785857476804
KEGG_PATHWAY	mmu05217:Basal cell carcinoma	4	1.4760147601476015	0.04727036857926796	1446086_S_AT, 1420891_AT, 1460657_AT, 1450461_AT, 1433471_AT, 1459211_AT	115	55	7720	4.882213438735178	0.9997699864747318	0.7524712992019177	44.706262092245865
UP_KEYWORDS	Wnt signaling pathway	6	2.214022140221402	0.0575606721889836	1419466_AT, 1449319_AT, 1449340_AT, 1420891_AT, 1460250_AT, 1419465_AT, 1460657_AT, 1450461_AT, 1433471_AT	268	176	22680	2.8850067842605154	0.9999992547372729	0.3170534105186714	53.42889410552314
KEGG_PATHWAY	mmu04390:Hippo signaling pathway	6	2.214022140221402	0.07235663229866278	1421134_AT, 1446086_S_AT, 1420891_AT, 1425895_A_AT, 1460657_AT, 1450461_AT, 1433471_AT, 1459211_AT	115	151	7720	2.667434494673193	0.9999977253185199	0.8029324696870598	60.10861087383361
KEGG_PATHWAY	mmu04310:Wnt signaling pathway	5	1.8450184501845017	0.15507587353188892	1417487_AT, 1419466_AT, 1420891_AT, 1417488_AT, 1419465_AT, 1460657_AT, 1450461_AT, 1433471_AT	115	141	7720	2.3805118717237126	0.9999999999997815	0.7843964021800413	87.27809708972835
GOTERM_BP_DIRECT	GO:0016055~Wnt signaling pathway	6	2.214022140221402	0.16937562215920762	1419466_AT, 1449319_AT, 1449340_AT, 1420891_AT, 1460250_AT, 1419465_AT, 1460657_AT, 1450461_AT, 1433471_AT	249	213	18082	2.045590813960066	1.0	0.9231856427658269	95.54738124723872
KEGG_PATHWAY	mmu04916:Melanogenesis	4	1.4760147601476015	0.17976129580538752	1455462_AT, 1420891_AT, 1460657_AT, 1450461_AT, 1433471_AT	115	99	7720	2.712340799297321	0.9999999999999987	0.8045518106335436	91.14914107169369
KEGG_PATHWAY	mmu05200:Pathways in cancer	9	3.3210332103321036	0.23198027642064206	1455462_AT, 1425796_A_AT, 1420891_AT, 1417812_A_AT, 1424208_AT, 1460657_AT, 1421073_A_AT, 1459211_AT, 1446086_S_AT, 1451453_AT, 1421841_AT, 1450461_AT, 1433471_AT	115	397	7720	1.5218486474646808	1.0	0.85081475984725	96.04239085520257

Annotation Cluster 21	Enrichment Score: 0.9555081023561359
Category	Term	Count	%	PValue	Genes	List Total	Pop Hits	Pop Total	Fold Enrichment	Bonferroni	Benjamini	FDR
GOTERM_MF_DIRECT	GO:0008017~microtubule binding	7	2.5830258302583027	0.053020572808526074	1451358_A_AT, 1456174_X_AT, 1450692_AT, 1437855_AT, 1450976_AT, 1434369_A_AT, 1435837_AT, 1416091_AT, 1423413_AT, 1452315_AT, 1421546_A_AT, 1450977_S_AT, 1416092_A_AT, 1452314_AT, 1416455_A_AT, 1448756_AT, 1435306_A_AT	235	200	17446	2.598340425531915	0.9999999999398667	0.5685123237621725	53.6230436634753
UP_KEYWORDS	Microtubule	7	2.5830258302583027	0.09278373500740822	1456174_X_AT, 1450692_AT, 1434748_AT, 1437855_AT, 1450976_AT, 1416091_AT, 1423413_AT, 1452315_AT, 1450977_S_AT, 1416092_A_AT, 1452314_AT, 1416431_AT, 1417299_AT, 1435306_A_AT	268	264	22680	2.2438941655359566	0.9999999999138656	0.38926215772971673	71.49792375884418
GOTERM_CC_DIRECT	GO:0005874~microtubule	7	2.5830258302583027	0.27641361230117534	1456174_X_AT, 1450692_AT, 1434748_AT, 1437855_AT, 1450976_AT, 1416091_AT, 1423413_AT, 1452315_AT, 1450977_S_AT, 1416092_A_AT, 1452314_AT, 1416431_AT, 1417299_AT, 1435306_A_AT	265	327	19662	1.5882984247879524	1.0	0.8595327688720519	98.58944456600071

Annotation Cluster 22	Enrichment Score: 0.9003251339521043
Category	Term	Count	%	PValue	Genes	List Total	Pop Hits	Pop Total	Fold Enrichment	Bonferroni	Benjamini	FDR
INTERPRO	IPR000742:Epidermal growth factor-like domain	8	2.952029520295203	0.030174134037241108	1421134_AT, 1418925_AT, 1418350_AT, 1423407_A_AT, 1449827_AT, 1418349_AT, 1417812_A_AT, 1455812_X_AT, 1415806_AT	259	237	20594	2.684000456152355	0.9999999667421063	0.7909875051504053	36.138789109998285
INTERPRO	IPR013032:EGF-like, conserved site	7	2.5830258302583027	0.03810029152630672	1421134_AT, 1418925_AT, 1418350_AT, 1423407_A_AT, 1449827_AT, 1418349_AT, 1455812_X_AT, 1415806_AT	259	197	20594	2.8253532720537797	0.9999999996696732	0.766692026242132	43.366752153574254
UP_KEYWORDS	EGF-like domain	7	2.5830258302583027	0.04986392915115829	1421134_AT, 1418925_AT, 1418350_AT, 1423407_A_AT, 1449827_AT, 1418349_AT, 1455812_X_AT, 1415806_AT	268	224	22680	2.644589552238806	0.9999948355770094	0.3085058034827489	48.280943346700255
UP_SEQ_FEATURE	domain:EGF-like	4	1.4760147601476015	0.07373876905513749	1421134_AT, 1418350_AT, 1418349_AT, 1455812_X_AT, 1415806_AT	255	69	18012	4.094799658994033	1.0	0.970026057373889	69.53984925334696
SMART	SM00181:EGF	6	2.214022140221402	0.15388726577336337	1418925_AT, 1423407_A_AT, 1449827_AT, 1417812_A_AT, 1455812_X_AT, 1415806_AT	164	181	10425	2.107195795714863	0.999999999990687	0.9211304947468218	86.46721348767235
INTERPRO	IPR000152:EGF-type aspartate/asparagine hydroxylation site	3	1.107011070110701	0.34807301600391516	1418925_AT, 1423407_A_AT, 1449827_AT	259	98	20594	2.4340871483728623	1.0	0.9962707321070334	99.80926178981755
INTERPRO	IPR001881:EGF-like calcium-binding	3	1.107011070110701	0.4698586108591224	1418925_AT, 1423407_A_AT, 1449827_AT	259	126	20594	1.893178893178893	1.0	0.9994069568531013	99.99075445098669
SMART	SM00179:EGF_CA	3	1.107011070110701	0.5895399009347506	1418925_AT, 1423407_A_AT, 1449827_AT	164	126	10425	1.5135017421602786	1.0	0.9997881277964455	99.99764910529218

Annotation Cluster 23	Enrichment Score: 0.8767676476321448
Category	Term	Count	%	PValue	Genes	List Total	Pop Hits	Pop Total	Fold Enrichment	Bonferroni	Benjamini	FDR
UP_SEQ_FEATURE	nucleotide phosphate-binding region:ATP	23	8.487084870848708	0.017916186650240563	1450692_AT, 1425796_A_AT, 1448777_AT, 1423006_AT, 1416251_AT, 1426580_AT, 1417273_AT, 1426653_AT, 1425279_AT, 1417614_AT, 1425798_A_AT, 1438852_X_AT, 1438601_AT, 1420028_S_AT, 1452314_AT, 1451453_AT, 1421841_AT, 1417299_AT, 1420029_AT, 1422663_AT, 1418051_AT, 1434079_S_AT, 1435306_A_AT, 1449705_X_AT, 1421354_AT, 1417923_AT, 1452115_A_AT, 1418481_AT, 1452315_AT, 1437175_AT, 1425559_A_AT, 1424287_AT, 1428722_AT, 1418339_AT, 1435162_AT, 1451646_AT, 1422428_AT, 1417924_AT, 1426652_AT	255	963	18012	1.6870319467350805	0.9999998523473712	0.7303688285209136	24.46430477557069
UP_KEYWORDS	ATP-binding	25	9.22509225092251	0.0321170009318114	1450692_AT, 1423026_AT, 1455462_AT, 1425796_A_AT, 1448777_AT, 1416251_AT, 1423006_AT, 1426580_AT, 1417273_AT, 1425279_AT, 1426653_AT, 1417614_AT, 1425798_A_AT, 1438852_X_AT, 1438601_AT, 1420028_S_AT, 1451453_AT, 1452314_AT, 1421841_AT, 1417299_AT, 1422663_AT, 1420029_AT, 1434079_S_AT, 1418051_AT, 1449705_X_AT, 1435306_A_AT, 1421354_AT, 1417923_AT, 1452115_A_AT, 1418481_AT, 1452315_AT, 1437175_AT, 1425559_A_AT, 1424287_AT, 1428722_AT, 1418339_AT, 1435162_AT, 1451646_AT, 1422428_AT, 1426652_AT, 1417924_AT	268	1363	22680	1.5522169052025274	0.9995774860620972	0.22168363411392622	34.34749576735917
UP_SEQ_FEATURE	binding site:ATP	15	5.535055350553505	0.03747645495425157	1425796_A_AT, 1421354_AT, 1417923_AT, 1452115_A_AT, 1423006_AT, 1426580_AT, 1417273_AT, 1425279_AT, 1418481_AT, 1417614_AT, 1437175_AT, 1425559_A_AT, 1438601_AT, 1424287_AT, 1451453_AT, 1428722_AT, 1435162_AT, 1451646_AT, 1421841_AT, 1417299_AT, 1422428_AT, 1417924_AT	255	583	18012	1.8173746342447787	0.9999999999999963	0.8908913978285731	44.72121799986644
GOTERM_BP_DIRECT	GO:0006468~protein phosphorylation	14	5.166051660516605	0.054789046229294376	1421354_AT, 1425796_A_AT, 1417923_AT, 1452115_A_AT, 1423006_AT, 1426580_AT, 1421963_A_AT, 1417273_AT, 1425279_AT, 1418481_AT, 1437175_AT, 1438601_AT, 1424287_AT, 1451453_AT, 1435162_AT, 1419561_AT, 1451646_AT, 1421841_AT, 1417299_AT, 1418051_AT, 1417924_AT	249	576	18082	1.765032351628737	1.0	0.7034666948670808	61.124361467204345
GOTERM_MF_DIRECT	GO:0004672~protein kinase activity	13	4.797047970479705	0.055072821494644875	1421354_AT, 1425796_A_AT, 1417923_AT, 1452115_A_AT, 1423006_AT, 1426580_AT, 1417273_AT, 1425279_AT, 1418481_AT, 1437175_AT, 1438601_AT, 1424287_AT, 1451453_AT, 1435162_AT, 1419561_AT, 1451646_AT, 1421841_AT, 1417299_AT, 1418051_AT, 1417924_AT	235	531	17446	1.8175101174019312	0.999999999976445	0.557680481291893	55.0206461536648
UP_KEYWORDS	Nucleotide-binding	29	10.70110701107011	0.061857800060480084	1450692_AT, 1423026_AT, 1455462_AT, 1425796_A_AT, 1448777_AT, 1416251_AT, 1423006_AT, 1426580_AT, 1417273_AT, 1425279_AT, 1426653_AT, 1417614_AT, 1425798_A_AT, 1438852_X_AT, 1438601_AT, 1420028_S_AT, 1451453_AT, 1452314_AT, 1421841_AT, 1448602_AT, 1416431_AT, 1417299_AT, 1422663_AT, 1420029_AT, 1434079_S_AT, 1449705_X_AT, 1418051_AT, 1435306_A_AT, 1421354_AT, 1417923_AT, 1452115_A_AT, 1418481_AT, 1452315_AT, 1437175_AT, 1425559_A_AT, 1424287_AT, 1428722_AT, 1451236_AT, 1418339_AT, 1435162_AT, 1451646_AT, 1449590_A_AT, 1422428_AT, 1426652_AT, 1417924_AT	268	1754	22680	1.399189911332732	0.9999997488437765	0.329630395851521	56.093113453285625
UP_SEQ_FEATURE	active site:Proton acceptor	16	5.904059040590406	0.07866606892325836	1418827_AT, 1421354_AT, 1425796_A_AT, 1417923_AT, 1452115_A_AT, 1423006_AT, 1426580_AT, 1425279_AT, 1418481_AT, 1425127_AT, 1426968_A_AT, 1438172_X_AT, 1437175_AT, 1438601_AT, 1417335_AT, 1417951_AT, 1424287_AT, 1418828_AT, 1451453_AT, 1435162_AT, 1451646_AT, 1421841_AT, 1417299_AT, 1417924_AT	255	710	18012	1.591781275890638	1.0	0.9716767973384691	71.95966708624573
UP_KEYWORDS	Serine/threonine-protein kinase	9	3.3210332103321036	0.10702317781294945	1421354_AT, 1417923_AT, 1452115_A_AT, 1423006_AT, 1426580_AT, 1425279_AT, 1418481_AT, 1437175_AT, 1438601_AT, 1424287_AT, 1451453_AT, 1435162_AT, 1451646_AT, 1417299_AT, 1417924_AT	268	405	22680	1.8805970149253732	0.9999999999980049	0.40433879499016434	76.75597570595193
INTERPRO	IPR000719:Protein kinase, catalytic domain	11	4.059040590405904	0.11402497062177332	1421354_AT, 1425796_A_AT, 1417923_AT, 1452115_A_AT, 1423006_AT, 1426580_AT, 1425279_AT, 1418481_AT, 1437175_AT, 1438601_AT, 1424287_AT, 1451453_AT, 1435162_AT, 1451646_AT, 1421841_AT, 1417299_AT, 1418051_AT, 1417924_AT	259	515	20594	1.6983468905799002	1.0	0.904266358801522	83.00150902419344
INTERPRO	IPR017441:Protein kinase, ATP binding site	9	3.3210332103321036	0.12133584857085314	1421354_AT, 1425796_A_AT, 1417923_AT, 1452115_A_AT, 1423006_AT, 1426580_AT, 1425279_AT, 1418481_AT, 1437175_AT, 1438601_AT, 1424287_AT, 1451453_AT, 1435162_AT, 1451646_AT, 1421841_AT, 1417924_AT	259	394	20594	1.8162985320345726	1.0	0.9113628445954896	84.94300897442906
INTERPRO	IPR008271:Serine/threonine-protein kinase, active site	8	2.952029520295203	0.12637486552296698	1421354_AT, 1417923_AT, 1423006_AT, 1425279_AT, 1418481_AT, 1437175_AT, 1438601_AT, 1424287_AT, 1451453_AT, 1435162_AT, 1451646_AT, 1417299_AT, 1417924_AT	259	333	20594	1.9102345588832077	1.0	0.9067771393025134	86.15865878125446
UP_KEYWORDS	Kinase	13	4.797047970479705	0.13168824855217034	1421354_AT, 1425796_A_AT, 1417923_AT, 1452115_A_AT, 1423006_AT, 1426580_AT, 1417273_AT, 1425279_AT, 1418481_AT, 1417614_AT, 1437175_AT, 1438601_AT, 1424287_AT, 1428722_AT, 1451453_AT, 1435162_AT, 1451646_AT, 1421841_AT, 1417299_AT, 1417924_AT	268	707	22680	1.5560809812324516	0.9999999999999974	0.44544571962310164	83.80032919064936
GOTERM_MF_DIRECT	GO:0005524~ATP binding	26	9.59409594095941	0.1573207366938901	1450692_AT, 1423026_AT, 1455462_AT, 1425796_A_AT, 1448777_AT, 1416251_AT, 1423006_AT, 1426580_AT, 1417273_AT, 1425279_AT, 1426653_AT, 1417614_AT, 1425798_A_AT, 1450107_A_AT, 1438852_X_AT, 1438601_AT, 1420028_S_AT, 1451453_AT, 1452314_AT, 1421841_AT, 1417299_AT, 1422663_AT, 1420029_AT, 1434079_S_AT, 1418051_AT, 1449705_X_AT, 1435306_A_AT, 1421354_AT, 1417923_AT, 1452115_A_AT, 1418481_AT, 1452315_AT, 1437175_AT, 1425559_A_AT, 1424287_AT, 1428722_AT, 1418339_AT, 1435162_AT, 1451646_AT, 1422428_AT, 1426652_AT, 1417924_AT	235	1507	17446	1.2808200031060724	1.0	0.7926395699862142	91.0561168031294
INTERPRO	IPR011009:Protein kinase-like domain	11	4.059040590405904	0.16209161699741687	1421354_AT, 1425796_A_AT, 1417923_AT, 1452115_A_AT, 1423006_AT, 1426580_AT, 1425279_AT, 1418481_AT, 1437175_AT, 1438601_AT, 1424287_AT, 1451453_AT, 1435162_AT, 1451646_AT, 1421841_AT, 1417299_AT, 1418051_AT, 1417924_AT	259	556	20594	1.573109080303325	1.0	0.9367569828571978	92.48669852070216
UP_SEQ_FEATURE	domain:Protein kinase	11	4.059040590405904	0.17550665389427333	1421354_AT, 1425796_A_AT, 1417923_AT, 1452115_A_AT, 1423006_AT, 1426580_AT, 1425279_AT, 1418481_AT, 1437175_AT, 1438601_AT, 1424287_AT, 1451453_AT, 1435162_AT, 1451646_AT, 1421841_AT, 1417299_AT, 1418051_AT, 1417924_AT	255	502	18012	1.5477853292711505	1.0	0.9975122016422124	94.9962450934945
GOTERM_MF_DIRECT	GO:0016301~kinase activity	13	4.797047970479705	0.19639156068615704	1421354_AT, 1425796_A_AT, 1417923_AT, 1452115_A_AT, 1426580_AT, 1417273_AT, 1425279_AT, 1418481_AT, 1417614_AT, 1437175_AT, 1438601_AT, 1424287_AT, 1428722_AT, 1451453_AT, 1435162_AT, 1419561_AT, 1451646_AT, 1421841_AT, 1417299_AT, 1417924_AT	235	674	17446	1.4318959530273374	1.0	0.8545072981970758	95.42144708042379
GOTERM_MF_DIRECT	GO:0004674~protein serine/threonine kinase activity	9	3.3210332103321036	0.21730056018138505	1421354_AT, 1417923_AT, 1452115_A_AT, 1423006_AT, 1426580_AT, 1425279_AT, 1418481_AT, 1437175_AT, 1438601_AT, 1424287_AT, 1451453_AT, 1435162_AT, 1451646_AT, 1417299_AT, 1417924_AT	235	428	17446	1.5610857029230463	1.0	0.8642627471596078	96.84323210570005
GOTERM_BP_DIRECT	GO:0016310~phosphorylation	12	4.428044280442804	0.21995631681490047	1421354_AT, 1425796_A_AT, 1417923_AT, 1452115_A_AT, 1426580_AT, 1417273_AT, 1425279_AT, 1418481_AT, 1417614_AT, 1437175_AT, 1438601_AT, 1424287_AT, 1428722_AT, 1451453_AT, 1435162_AT, 1451646_AT, 1421841_AT, 1417299_AT, 1417924_AT	249	612	18082	1.4238916450114185	1.0	0.9608865645051303	98.44725218725769
SMART	SM00220:S_TKc	9	3.3210332103321036	0.24408898415427488	1421354_AT, 1417923_AT, 1452115_A_AT, 1423006_AT, 1426580_AT, 1425279_AT, 1418481_AT, 1437175_AT, 1438601_AT, 1424287_AT, 1451453_AT, 1435162_AT, 1451646_AT, 1417299_AT, 1417924_AT	164	380	10425	1.5055359435173299	1.0	0.9520775790222621	96.48914111624856
GOTERM_MF_DIRECT	GO:0000166~nucleotide binding	30	11.07011070110701	0.29130409964742904	1450692_AT, 1423026_AT, 1455462_AT, 1425796_A_AT, 1448777_AT, 1416251_AT, 1426580_AT, 1417273_AT, 1425279_AT, 1426653_AT, 1448650_A_AT, 1417614_AT, 1425798_A_AT, 1438852_X_AT, 1438601_AT, 1420028_S_AT, 1451453_AT, 1452314_AT, 1421841_AT, 1448602_AT, 1416431_AT, 1417299_AT, 1422663_AT, 1420029_AT, 1434079_S_AT, 1449705_X_AT, 1418051_AT, 1435306_A_AT, 1421354_AT, 1417923_AT, 1452115_A_AT, 1418481_AT, 1452315_AT, 1437175_AT, 1425559_A_AT, 1424287_AT, 1428722_AT, 1451236_AT, 1418339_AT, 1435162_AT, 1451646_AT, 1449590_A_AT, 1437103_AT, 1422428_AT, 1426652_AT, 1417924_AT	235	1936	17446	1.1503868471953578	1.0	0.9297890093531772	99.22222061576758
GOTERM_BP_DIRECT	GO:0046777~protein autophosphorylation	4	1.4760147601476015	0.4610466879303666	1425796_A_AT, 1424287_AT, 1423006_AT, 1421841_AT, 1417299_AT	249	183	18082	1.5872890468979743	1.0	0.9973092075862436	99.99684662208563
UP_KEYWORDS	Transferase	18	6.642066420664207	0.7538922663062735	1425796_A_AT, 1423006_AT, 1449454_AT, 1448146_AT, 1426580_AT, 1417273_AT, 1425279_AT, 1448650_A_AT, 1417614_AT, 1438601_AT, 1417335_AT, 1456714_AT, 1451453_AT, 1449453_AT, 1421841_AT, 1448602_AT, 1417299_AT, 1421354_AT, 1417923_AT, 1452115_A_AT, 1448145_AT, 1418481_AT, 1437175_AT, 1424287_AT, 1428722_AT, 1435162_AT, 1451646_AT, 1417924_AT	268	1654	22680	0.9209695175873955	1.0	0.9531693283167202	99.99999858298911
GOTERM_MF_DIRECT	GO:0016740~transferase activity	17	6.273062730627306	0.8429623786669929	1425796_A_AT, 1449454_AT, 1448146_AT, 1426580_AT, 1417273_AT, 1425279_AT, 1448650_A_AT, 1417614_AT, 1438601_AT, 1417335_AT, 1456714_AT, 1451453_AT, 1449453_AT, 1421841_AT, 1448602_AT, 1417299_AT, 1421354_AT, 1417923_AT, 1452115_A_AT, 1448145_AT, 1418481_AT, 1437175_AT, 1424287_AT, 1428722_AT, 1435162_AT, 1451646_AT, 1417924_AT	235	1472	17446	0.8573716466234966	1.0	0.9998869920195865	99.99999999954262

Annotation Cluster 24	Enrichment Score: 0.8594453324092453
Category	Term	Count	%	PValue	Genes	List Total	Pop Hits	Pop Total	Fold Enrichment	Bonferroni	Benjamini	FDR
GOTERM_BP_DIRECT	GO:0006936~muscle contraction	4	1.4760147601476015	0.03114304254190745	1418726_A_AT, 1449577_X_AT, 1425028_A_AT, 1424967_X_AT, 1419738_A_AT, 1420442_AT, 1419739_AT, 1450917_AT	249	50	18082	5.809477911646586	1.0	0.6057386107039275	41.168694127333914
KEGG_PATHWAY	mmu04260:Cardiac muscle contraction	4	1.4760147601476015	0.10490165942039939	1418726_A_AT, 1449577_X_AT, 1425028_A_AT, 1424967_X_AT, 1419738_A_AT, 1420442_AT, 1419739_AT, 1449218_AT	115	77	7720	3.48729531338227	0.99999999528328	0.8249918836538117	74.23100587764486
KEGG_PATHWAY	mmu05414:Dilated cardiomyopathy	4	1.4760147601476015	0.12389709915533631	1418726_A_AT, 1449577_X_AT, 1455462_AT, 1425028_A_AT, 1424967_X_AT, 1419738_A_AT, 1420442_AT, 1419739_AT	115	83	7720	3.235201676270299	0.9999999998846453	0.7607360783080541	80.17958620575551
KEGG_PATHWAY	mmu05410:Hypertrophic cardiomyopathy (HCM)	3	1.107011070110701	0.3259916569156196	1418726_A_AT, 1449577_X_AT, 1425028_A_AT, 1424967_X_AT, 1419738_A_AT, 1420442_AT, 1419739_AT	115	79	7720	2.5492570170610898	1.0	0.8814991054183912	99.1991097681088
KEGG_PATHWAY	mmu04261:Adrenergic signaling in cardiomyocytes	4	1.4760147601476015	0.3822630469071182	1418726_A_AT, 1449577_X_AT, 1455462_AT, 1425028_A_AT, 1424967_X_AT, 1419738_A_AT, 1420442_AT, 1419739_AT	115	150	7720	1.790144927536232	1.0	0.888415009791033	99.72438502377693

Annotation Cluster 25	Enrichment Score: 0.8554109001841875
Category	Term	Count	%	PValue	Genes	List Total	Pop Hits	Pop Total	Fold Enrichment	Bonferroni	Benjamini	FDR
UP_KEYWORDS	DNA damage	8	2.952029520295203	0.10293183097591135	1418865_AT, 1420719_AT, 1415810_AT, 1423026_AT, 1419153_AT, 1437138_AT, 1448833_AT, 1417748_X_AT, 1415811_AT, 1448650_A_AT, 1423674_AT, 1419152_AT, 1448834_AT	268	336	22680	2.014925373134328	0.9999999999940782	0.3976456032289428	75.34516627545412
UP_KEYWORDS	DNA repair	7	2.5830258302583027	0.11254732233204652	1420719_AT, 1415810_AT, 1423026_AT, 1419153_AT, 1437138_AT, 1448833_AT, 1417748_X_AT, 1415811_AT, 1448650_A_AT, 1423674_AT, 1419152_AT, 1448834_AT	268	279	22680	2.1232546942705826	0.9999999999995445	0.4035004010495289	78.54285323197381
GOTERM_BP_DIRECT	GO:0006281~DNA repair	8	2.952029520295203	0.148327473928258	1423026_AT, 1415810_AT, 1448833_AT, 1417748_X_AT, 1448650_A_AT, 1425798_A_AT, 1420719_AT, 1419153_AT, 1437138_AT, 1418339_AT, 1415811_AT, 1423674_AT, 1419152_AT, 1448834_AT	249	318	18082	1.826879846429744	1.0	0.9097637970625099	93.2260119746884
GOTERM_BP_DIRECT	GO:0006974~cellular response to DNA damage stimulus	9	3.3210332103321036	0.2204194597235334	1423026_AT, 1415810_AT, 1448833_AT, 1418203_AT, 1417748_X_AT, 1448650_A_AT, 1418865_AT, 1420719_AT, 1419153_AT, 1437138_AT, 1415811_AT, 1423674_AT, 1419152_AT, 1448834_AT	249	420	18082	1.5561101549053356	1.0	0.960166483080781	98.4626384938609

Annotation Cluster 26	Enrichment Score: 0.7990613867208092
Category	Term	Count	%	PValue	Genes	List Total	Pop Hits	Pop Total	Fold Enrichment	Bonferroni	Benjamini	FDR
UP_KEYWORDS	Innate immunity	7	2.5830258302583027	0.0661111872749115	1437313_X_AT, 1448931_AT, 1448932_AT, 1419529_AT, 1426808_AT, 1422760_AT, 1452534_A_AT, 1448756_AT	268	241	22680	2.4580417414999687	0.9999999148369603	0.3343341476768401	58.591119585580586
GOTERM_BP_DIRECT	GO:0045087~innate immune response	9	3.3210332103321036	0.1819597821859037	1454268_A_AT, 1437313_X_AT, 1448931_AT, 1421338_AT, 1448932_AT, 1419529_AT, 1426808_AT, 1422760_AT, 1421337_AT, 1452534_A_AT, 1448756_AT	249	400	18082	1.6339156626506024	1.0	0.9333328933060479	96.55295857089699
UP_KEYWORDS	Immunity	8	2.952029520295203	0.1941840911746243	1437313_X_AT, 1426300_AT, 1448931_AT, 1448932_AT, 1419529_AT, 1426808_AT, 1422760_AT, 1426301_AT, 1452534_A_AT, 1448756_AT	268	401	22680	1.688316522127517	1.0	0.5409280618993552	93.81493450259113
GOTERM_BP_DIRECT	GO:0002376~immune system process	8	2.952029520295203	0.2724522767307207	1437313_X_AT, 1426300_AT, 1448931_AT, 1448932_AT, 1419529_AT, 1426808_AT, 1422760_AT, 1426301_AT, 1452534_A_AT, 1448756_AT	249	383	18082	1.5168349638763932	1.0	0.9740082177930236	99.51720979516506

Annotation Cluster 27	Enrichment Score: 0.7799182117952833
Category	Term	Count	%	PValue	Genes	List Total	Pop Hits	Pop Total	Fold Enrichment	Bonferroni	Benjamini	FDR
GOTERM_MF_DIRECT	GO:0016702~oxidoreductase activity, acting on single donors with incorporation of molecular oxygen, incorporation of two atoms of oxygen	3	1.107011070110701	0.021338747890411992	1426039_A_AT, 1420338_AT, 1417149_AT	235	17	17446	13.100876095118897	0.9999102170029689	0.387635204073567	26.230407591744644
UP_KEYWORDS	Dioxygenase	4	1.4760147601476015	0.07470828994795439	1419618_AT, 1426039_A_AT, 1420338_AT, 1417149_AT	268	83	22680	4.0784031648984	0.99999999057408	0.355960550317184	63.24476066942372
GOTERM_BP_DIRECT	GO:0019369~arachidonic acid metabolic process	3	1.107011070110701	0.08709282176076705	1426039_A_AT, 1420338_AT, 1416612_AT, 1416613_AT, 1432081_AT	249	36	18082	6.051539491298527	1.0	0.8021315092308984	78.30037476777034
GOTERM_MF_DIRECT	GO:0051213~dioxygenase activity	4	1.4760147601476015	0.09254788709776539	1419618_AT, 1426039_A_AT, 1420338_AT, 1417149_AT	235	80	17446	3.7119148936170214	1.0	0.6984049883502782	74.58224730367556
UP_KEYWORDS	Iron	7	2.5830258302583027	0.2810955549097855	1454268_A_AT, 1419618_AT, 1426039_A_AT, 1420338_AT, 1416612_AT, 1448650_A_AT, 1416613_AT, 1417149_AT, 1432081_AT	268	375	22680	1.5797014925373134	1.0	0.6692151515745703	98.57951422133242
GOTERM_MF_DIRECT	GO:0005506~iron ion binding	5	1.8450184501845017	0.31700415333921667	1419618_AT, 1426039_A_AT, 1420338_AT, 1416612_AT, 1416613_AT, 1417149_AT, 1432081_AT	235	212	17446	1.750903251706142	1.0	0.9328023401467174	99.53804591018951
UP_KEYWORDS	Oxidoreductase	10	3.6900369003690034	0.33861846124360095	1454268_A_AT, 1419254_AT, 1420338_AT, 1417149_AT, 1425127_AT, 1432081_AT, 1426968_A_AT, 1419618_AT, 1426039_A_AT, 1422643_AT, 1416612_AT, 1416613_AT, 1419253_AT	268	639	22680	1.3243640950178683	1.0	0.7076891721149402	99.51520412530847
GOTERM_MF_DIRECT	GO:0016491~oxidoreductase activity	10	3.6900369003690034	0.4226612764760901	1454268_A_AT, 1419254_AT, 1420338_AT, 1417149_AT, 1425127_AT, 1432081_AT, 1426968_A_AT, 1419618_AT, 1426039_A_AT, 1422643_AT, 1416612_AT, 1416613_AT, 1419253_AT	235	604	17446	1.229110891926166	1.0	0.9725554944860794	99.95683118826297
GOTERM_BP_DIRECT	GO:0055114~oxidation-reduction process	10	3.6900369003690034	0.5837507795653424	1454268_A_AT, 1419254_AT, 1420338_AT, 1417149_AT, 1425127_AT, 1432081_AT, 1426968_A_AT, 1419618_AT, 1426039_A_AT, 1422643_AT, 1416612_AT, 1416613_AT, 1419253_AT	249	676	18082	1.0742377795204487	1.0	0.9996532907115896	99.99995855256843

Annotation Cluster 28	Enrichment Score: 0.7234359589514152
Category	Term	Count	%	PValue	Genes	List Total	Pop Hits	Pop Total	Fold Enrichment	Bonferroni	Benjamini	FDR
INTERPRO	IPR003961:Fibronectin, type III	7	2.5830258302583027	0.05021726832499649	1449012_S_AT, 1454783_AT, 1426794_AT, 1427164_AT, 1425625_AT, 1427312_AT, 1427688_A_AT, 1455812_X_AT, 1426795_AT, 1451775_S_AT, 1427165_AT, 1418051_AT, 1450917_AT	259	211	20594	2.6378890739080316	0.999999999999734	0.7821540761747063	52.957830746708844
SMART	SM00060:FN3	6	2.214022140221402	0.09183782337481622	1449012_S_AT, 1426794_AT, 1427312_AT, 1427688_A_AT, 1455812_X_AT, 1426795_AT, 1418051_AT, 1450917_AT	164	153	10425	2.4928263988522237	0.9999995626406953	0.8765337269795093	68.43126889662732
UP_SEQ_FEATURE	domain:Fibronectin type-III 2	3	1.107011070110701	0.524095285709921	1426794_AT, 1427312_AT, 1427688_A_AT, 1426795_AT, 1418051_AT	255	124	18012	1.7089184060721063	1.0	0.9999992039838664	99.99901056981237
UP_SEQ_FEATURE	domain:Fibronectin type-III 1	3	1.107011070110701	0.5284102632529215	1426794_AT, 1427312_AT, 1427688_A_AT, 1426795_AT, 1418051_AT	255	125	18012	1.6952470588235293	1.0	0.9999990932915533	99.99914099310163

Annotation Cluster 29	Enrichment Score: 0.6807395514417395
Category	Term	Count	%	PValue	Genes	List Total	Pop Hits	Pop Total	Fold Enrichment	Bonferroni	Benjamini	FDR
INTERPRO	IPR009003:Trypsin-like cysteine/serine peptidase domain	7	2.5830258302583027	0.01939615996730539	1422628_AT, 1438251_X_AT, 1460236_AT, 1416749_AT, 1419201_AT, 1420388_AT, 1448982_AT, 1415806_AT	259	168	20594	3.3130630630630633	0.9999834271439466	0.7474050464537068	24.92557452090208
INTERPRO	IPR018114:Peptidase S1, trypsin family, active site	5	1.8450184501845017	0.09376325336561832	1460236_AT, 1419201_AT, 1420388_AT, 1448982_AT, 1415806_AT	259	137	20594	2.9019530479384494	1.0	0.8809410046936518	76.33273689853823
INTERPRO	IPR001314:Peptidase S1A, chymotrypsin-type	5	1.8450184501845017	0.12198791271887156	1460236_AT, 1419201_AT, 1420388_AT, 1448982_AT, 1415806_AT	259	151	20594	2.6328977984607125	1.0	0.9054375651156304	85.10573620340325
INTERPRO	IPR001254:Peptidase S1	5	1.8450184501845017	0.14178308995833447	1460236_AT, 1419201_AT, 1420388_AT, 1448982_AT, 1415806_AT	259	160	20594	2.4847972972972974	1.0	0.9201272594274481	89.33249192775672
UP_KEYWORDS	Serine protease	5	1.8450184501845017	0.14783692545720079	1438251_X_AT, 1416749_AT, 1419201_AT, 1420388_AT, 1448982_AT, 1415806_AT	268	173	22680	2.4458631697006297	1.0	0.4813151764237259	87.28221888831253
GOTERM_MF_DIRECT	GO:0004252~serine-type endopeptidase activity	6	2.214022140221402	0.15666161706537102	1438251_X_AT, 1460236_AT, 1416749_AT, 1419201_AT, 1420388_AT, 1448982_AT, 1415806_AT	235	212	17446	2.1010839020473706	1.0	0.7981350072463027	90.95694148226244
SMART	SM00020:Tryp_SPc	5	1.8450184501845017	0.23440686469177632	1460236_AT, 1419201_AT, 1420388_AT, 1448982_AT, 1415806_AT	164	158	10425	2.011616239580117	1.0	0.9559780494264546	95.91143978212119
UP_KEYWORDS	Protease	9	3.3210332103321036	0.3069059362712122	1450716_AT, 1438251_X_AT, 1416749_AT, 1419201_AT, 1427633_A_AT, 1452732_AT, 1420388_AT, 1448982_AT, 1423674_AT, 1415806_AT	268	542	22680	1.405243156909181	1.0	0.6875500098830567	99.11335314711427
UP_SEQ_FEATURE	active site:Charge relay system	5	1.8450184501845017	0.32763278117497757	1438251_X_AT, 1416749_AT, 1419201_AT, 1430700_A_AT, 1420388_AT, 1415806_AT	255	205	18012	1.7228120516499283	1.0	0.999780267301701	99.78884557367856
GOTERM_MF_DIRECT	GO:0008236~serine-type peptidase activity	4	1.4760147601476015	0.37219499921082944	1438251_X_AT, 1416749_AT, 1419201_AT, 1420388_AT, 1415806_AT	235	163	17446	1.82179872079363	1.0	0.9589176223143694	99.85923988459005
GOTERM_MF_DIRECT	GO:0008233~peptidase activity	9	3.3210332103321036	0.38947484844096036	1450716_AT, 1438251_X_AT, 1416749_AT, 1419201_AT, 1427633_A_AT, 1452732_AT, 1420388_AT, 1448982_AT, 1423674_AT, 1415806_AT	235	516	17446	1.2948540326571003	1.0	0.9623510479886341	99.90504461391416
UP_KEYWORDS	Zymogen	4	1.4760147601476015	0.4510314109547494	1450716_AT, 1419201_AT, 1427633_A_AT, 1415806_AT	268	213	22680	1.589236914021442	1.0	0.7844908896851059	99.95607940404629
UP_SEQ_FEATURE	domain:Peptidase S1	3	1.107011070110701	0.4795204003932431	1419201_AT, 1420388_AT, 1415806_AT	255	114	18012	1.8588235294117648	1.0	0.9999975309610636	99.9960296651062
GOTERM_BP_DIRECT	GO:0006508~proteolysis	9	3.3210332103321036	0.5477524136027564	1450716_AT, 1438251_X_AT, 1416749_AT, 1419201_AT, 1427633_A_AT, 1448433_A_AT, 1437165_A_AT, 1452732_AT, 1420388_AT, 1423674_AT, 1415806_AT	249	582	18082	1.1229660911687989	1.0	0.9994270292246236	99.99983346275268

Annotation Cluster 30	Enrichment Score: 0.6753311253024997
Category	Term	Count	%	PValue	Genes	List Total	Pop Hits	Pop Total	Fold Enrichment	Bonferroni	Benjamini	FDR
GOTERM_BP_DIRECT	GO:0048013~ephrin receptor signaling pathway	3	1.107011070110701	0.1174368389701752	1449548_AT, 1418285_AT, 1449549_AT, 1451591_A_AT, 1419638_AT, 1418286_A_AT, 1419639_AT, 1418051_AT	249	43	18082	5.066405155505745	1.0	0.8675149195944487	87.68906463514419
UP_SEQ_FEATURE	short sequence motif:PDZ-binding	3	1.107011070110701	0.269912469297556	1449548_AT, 1418285_AT, 1449549_AT, 1451591_A_AT, 1419638_AT, 1418286_A_AT, 1419639_AT, 1418051_AT	255	72	18012	2.9431372549019605	1.0	0.9993869941820489	99.24195446955551
KEGG_PATHWAY	mmu04360:Axon guidance	4	1.4760147601476015	0.2971524551332899	1449548_AT, 1418285_AT, 1449549_AT, 1451591_A_AT, 1417923_AT, 1419638_AT, 1418286_A_AT, 1419639_AT, 1417924_AT, 1418051_AT	115	129	7720	2.081563869228177	1.0	0.8779753857608489	98.66274290513186

Annotation Cluster 31	Enrichment Score: 0.625354358186295
Category	Term	Count	%	PValue	Genes	List Total	Pop Hits	Pop Total	Fold Enrichment	Bonferroni	Benjamini	FDR
UP_KEYWORDS	Exonuclease	3	1.107011070110701	0.10955378467052533	1418827_AT, 1438172_X_AT, 1425837_A_AT, 1418828_AT	268	48	22680	5.289179104477611	0.9999999999989846	0.40610452710905964	77.59092133469072
GOTERM_MF_DIRECT	GO:0004527~exonuclease activity	3	1.107011070110701	0.14472385603076693	1418827_AT, 1438172_X_AT, 1425837_A_AT, 1418828_AT	235	50	17446	4.454297872340425	1.0	0.7845195451456516	88.97409292384201
UP_KEYWORDS	Nuclease	3	1.107011070110701	0.43398620061830656	1418827_AT, 1438172_X_AT, 1425837_A_AT, 1418828_AT	268	125	22680	2.031044776119403	1.0	0.7742916691100103	99.9348602131955
GOTERM_MF_DIRECT	GO:0004518~nuclease activity	3	1.107011070110701	0.4580776850661535	1418827_AT, 1438172_X_AT, 1425837_A_AT, 1418828_AT	235	115	17446	1.9366512488436631	1.0	0.9795958911905346	99.98232359104081

Annotation Cluster 32	Enrichment Score: 0.6136314865347332
Category	Term	Count	%	PValue	Genes	List Total	Pop Hits	Pop Total	Fold Enrichment	Bonferroni	Benjamini	FDR
GOTERM_CC_DIRECT	GO:0015629~actin cytoskeleton	7	2.5830258302583027	0.05370259861500196	1422862_AT, 1418687_AT, 1451287_S_AT, 1448636_AT, 1426024_A_AT, 1449005_AT, 1416514_A_AT	265	201	19662	2.583948183610251	0.9999997145383559	0.4958904808939706	51.66437326346496
UP_KEYWORDS	Cell projection	11	4.059040590405904	0.27511992608073227	1418865_AT, 1428329_A_AT, 1418687_AT, 1451287_S_AT, 1426300_AT, 1424594_AT, 1448636_AT, 1416997_A_AT, 1427239_AT, 1426024_A_AT, 1416514_A_AT, 1426301_AT	268	678	22680	1.3730022454101176	1.0	0.6651078638074694	98.4195610907214
GOTERM_CC_DIRECT	GO:0042995~cell projection	11	4.059040590405904	0.48690462091084774	1418865_AT, 1428329_A_AT, 1418687_AT, 1451287_S_AT, 1426300_AT, 1424594_AT, 1448636_AT, 1416997_A_AT, 1427239_AT, 1426024_A_AT, 1416514_A_AT, 1426301_AT	265	712	19662	1.1462900148399406	1.0	0.9445129313912461	99.98475573912242
GOTERM_CC_DIRECT	GO:0030425~dendrite	8	2.952029520295203	0.4881044985184574	1418865_AT, 1454268_A_AT, 1426300_AT, 1424594_AT, 1455462_AT, 1416997_A_AT, 1416514_A_AT, 1420388_AT, 1426301_AT	265	490	19662	1.2113669618790912	1.0	0.9425253231311627	99.98521863534042

Annotation Cluster 33	Enrichment Score: 0.6134925070300017
Category	Term	Count	%	PValue	Genes	List Total	Pop Hits	Pop Total	Fold Enrichment	Bonferroni	Benjamini	FDR
GOTERM_CC_DIRECT	GO:0045202~synapse	11	4.059040590405904	0.14370728792746484	1422862_AT, 1417645_AT, 1418687_AT, 1451591_A_AT, 1434369_A_AT, 1417644_AT, 1435837_AT, 1418286_A_AT, 1420388_AT, 1415806_AT, 1418285_AT, 1424594_AT, 1416997_A_AT, 1415857_AT, 1416455_A_AT, 1415856_AT, 1449244_AT, 1418815_AT	265	505	19662	1.616155426863441	1.0	0.7338150168353247	87.04051069727399
UP_KEYWORDS	Cell junction	12	4.428044280442804	0.16071200547139242	1422862_AT, 1417645_AT, 1418687_AT, 1417644_AT, 1426024_A_AT, 1416715_AT, 1418799_A_AT, 1449586_AT, 1424594_AT, 1416997_A_AT, 1415857_AT, 1415856_AT, 1416514_A_AT, 1422179_AT	268	661	22680	1.536342493282453	1.0	0.5067526556801036	89.54837041517702
GOTERM_CC_DIRECT	GO:0030054~cell junction	12	4.428044280442804	0.37097675722830875	1422862_AT, 1417645_AT, 1418687_AT, 1417644_AT, 1426024_A_AT, 1416715_AT, 1418799_A_AT, 1449586_AT, 1424594_AT, 1416997_A_AT, 1415857_AT, 1415856_AT, 1416514_A_AT, 1422179_AT	265	718	19662	1.2400483523414094	1.0	0.9081786797930282	99.77700272163274
UP_KEYWORDS	Synapse	6	2.214022140221402	0.41035162474921394	1422862_AT, 1417645_AT, 1418687_AT, 1424594_AT, 1416997_A_AT, 1415857_AT, 1417644_AT, 1415856_AT	268	357	22680	1.4223002633889377	1.0	0.7642633442853888	99.88962824596422

Annotation Cluster 34	Enrichment Score: 0.5329929916493471
Category	Term	Count	%	PValue	Genes	List Total	Pop Hits	Pop Total	Fold Enrichment	Bonferroni	Benjamini	FDR
UP_SEQ_FEATURE	repeat:1	6	2.214022140221402	0.15324810609744544	1456174_X_AT, 1419027_S_AT, 1450976_AT, 1450977_S_AT, 1419603_AT, 1426808_AT, 1427312_AT, 1448613_AT, 1423413_AT	255	200	18012	2.1190588235294117	1.0	0.996175184173728	92.43450426593014
UP_SEQ_FEATURE	repeat:2	6	2.214022140221402	0.15895323225782235	1456174_X_AT, 1419027_S_AT, 1450976_AT, 1450977_S_AT, 1419603_AT, 1426808_AT, 1427312_AT, 1448613_AT, 1423413_AT	255	203	18012	2.0877426832802084	1.0	0.9962195975048569	93.18803047171708
UP_SEQ_FEATURE	repeat:7	3	1.107011070110701	0.2594428832890163	1419603_AT, 1426808_AT, 1427312_AT	255	70	18012	3.0272268907563027	1.0	0.9994277332838526	99.0545034622903
UP_SEQ_FEATURE	repeat:4	3	1.107011070110701	0.5454042452675019	1419603_AT, 1426808_AT, 1427312_AT	255	129	18012	1.6426812585499317	1.0	0.9999991661199	99.99951399870749
UP_SEQ_FEATURE	repeat:3	3	1.107011070110701	0.6274950235692924	1456174_X_AT, 1450976_AT, 1450977_S_AT, 1419603_AT, 1426808_AT, 1423413_AT	255	150	18012	1.412705882352941	1.0	0.9999999516921378	99.999977902908

Annotation Cluster 35	Enrichment Score: 0.49732238787939237
Category	Term	Count	%	PValue	Genes	List Total	Pop Hits	Pop Total	Fold Enrichment	Bonferroni	Benjamini	FDR
UP_SEQ_FEATURE	repeat:ANK 3	5	1.8450184501845017	0.18991431267666303	1419615_AT, 1429752_X_AT, 1416253_AT, 1431843_A_AT, 1449356_AT, 1427279_AT, 1435504_AT, 1453278_A_AT, 1427278_AT, 1431382_A_AT	255	160	18012	2.2073529411764703	1.0	0.9977746526265717	96.19391584037157
UP_SEQ_FEATURE	repeat:ANK 4	4	1.4760147601476015	0.2663301843151787	1419615_AT, 1416253_AT, 1431843_A_AT, 1449356_AT	255	127	18012	2.224733672996758	1.0	0.9994381775524244	99.18212926692786
UP_SEQ_FEATURE	repeat:ANK 1	5	1.8450184501845017	0.2892495432437853	1419615_AT, 1429752_X_AT, 1416253_AT, 1431843_A_AT, 1449356_AT, 1427279_AT, 1435504_AT, 1453278_A_AT, 1427278_AT, 1431382_A_AT	255	193	18012	1.8299298994209081	1.0	0.9995077885060579	99.50022282505479
UP_SEQ_FEATURE	repeat:ANK 2	5	1.8450184501845017	0.2892495432437853	1419615_AT, 1429752_X_AT, 1416253_AT, 1431843_A_AT, 1449356_AT, 1427279_AT, 1435504_AT, 1453278_A_AT, 1427278_AT, 1431382_A_AT	255	193	18012	1.8299298994209081	1.0	0.9995077885060579	99.50022282505479
UP_KEYWORDS	ANK repeat	5	1.8450184501845017	0.3133573707253599	1419615_AT, 1429752_X_AT, 1416253_AT, 1431843_A_AT, 1449356_AT, 1427279_AT, 1435504_AT, 1453278_A_AT, 1427278_AT, 1431382_A_AT	268	240	22680	1.7630597014925373	1.0	0.6918873756357139	99.21404537790899
INTERPRO	IPR002110:Ankyrin repeat	5	1.8450184501845017	0.33094524139706405	1419615_AT, 1429752_X_AT, 1416253_AT, 1431843_A_AT, 1449356_AT, 1427279_AT, 1435504_AT, 1453278_A_AT, 1427278_AT, 1431382_A_AT	259	232	20594	1.7136533084808947	1.0	0.9953813948395986	99.7212021111737
INTERPRO	IPR020683:Ankyrin repeat-containing domain	5	1.8450184501845017	0.35940374859228796	1419615_AT, 1429752_X_AT, 1416253_AT, 1431843_A_AT, 1449356_AT, 1427279_AT, 1435504_AT, 1453278_A_AT, 1427278_AT, 1431382_A_AT	259	242	20594	1.6428411882957337	1.0	0.9966150270613903	99.85243490760134
UP_SEQ_FEATURE	repeat:ANK 5	3	1.107011070110701	0.45158285265910186	1419615_AT, 1431843_A_AT, 1449356_AT	255	108	18012	1.962091503267974	1.0	0.9999947331778487	99.99106230957982
SMART	SM00248:ANK	5	1.8450184501845017	0.46930908249200615	1419615_AT, 1429752_X_AT, 1416253_AT, 1431843_A_AT, 1449356_AT, 1427279_AT, 1435504_AT, 1453278_A_AT, 1427278_AT, 1431382_A_AT	164	225	10425	1.4126016260162602	1.0	0.9983717211926532	99.9491108787448

Annotation Cluster 36	Enrichment Score: 0.4919609645525256
Category	Term	Count	%	PValue	Genes	List Total	Pop Hits	Pop Total	Fold Enrichment	Bonferroni	Benjamini	FDR
UP_KEYWORDS	Fatty acid metabolism	4	1.4760147601476015	0.1799544335732094	1425559_A_AT, 1426039_A_AT, 1420338_AT, 1422428_AT	268	124	22680	2.729898892633606	1.0	0.5330729448602924	92.24933659349371
GOTERM_BP_DIRECT	GO:0006631~fatty acid metabolic process	4	1.4760147601476015	0.36145004664065794	1425559_A_AT, 1426039_A_AT, 1420338_AT, 1422428_AT	249	156	18082	1.8620121511687773	1.0	0.9898819479266131	99.94584987733299
UP_KEYWORDS	Lipid metabolism	7	2.5830258302583027	0.3748416286576305	1448136_AT, 1425559_A_AT, 1417335_AT, 1426039_A_AT, 1420338_AT, 1430700_A_AT, 1415894_AT, 1422428_AT	268	417	22680	1.4205948673896704	1.0	0.7316064077766333	99.76545065901294
GOTERM_BP_DIRECT	GO:0006629~lipid metabolic process	8	2.952029520295203	0.44166958133321255	1448136_AT, 1425559_A_AT, 1423017_A_AT, 1417335_AT, 1426039_A_AT, 1425663_AT, 1420338_AT, 1451798_AT, 1430700_A_AT, 1415894_AT, 1422428_AT	249	459	18082	1.2656814622323715	1.0	0.9967038979835694	99.99429845787164

Annotation Cluster 37	Enrichment Score: 0.45000541604064764
Category	Term	Count	%	PValue	Genes	List Total	Pop Hits	Pop Total	Fold Enrichment	Bonferroni	Benjamini	FDR
GOTERM_BP_DIRECT	GO:0010466~negative regulation of peptidase activity	4	1.4760147601476015	0.2167937131482943	1449335_AT, 1460227_AT, 1419088_AT, 1449334_AT, 1419089_AT, 1448613_AT, 1424351_AT	249	117	18082	2.482682868225037	1.0	0.9598211935711398	98.33825067972322
UP_KEYWORDS	Protease inhibitor	3	1.107011070110701	0.4178271580813411	1449335_AT, 1460227_AT, 1419088_AT, 1449334_AT, 1419089_AT, 1424351_AT	268	121	22680	2.0981867521894655	1.0	0.768488644623776	99.90636672128913
GOTERM_MF_DIRECT	GO:0030414~peptidase inhibitor activity	3	1.107011070110701	0.49310613180633595	1449335_AT, 1460227_AT, 1419088_AT, 1449334_AT, 1419089_AT, 1424351_AT	235	123	17446	1.810690192008303	1.0	0.9839835730360185	99.99311204775458

Annotation Cluster 38	Enrichment Score: 0.4242815246589275
Category	Term	Count	%	PValue	Genes	List Total	Pop Hits	Pop Total	Fold Enrichment	Bonferroni	Benjamini	FDR
UP_KEYWORDS	Autophagy	4	1.4760147601476015	0.17703028282994188	1416997_A_AT, 1424524_AT, 1448756_AT, 1424652_AT	268	123	22680	2.7520931925737164	1.0	0.5324174246964151	91.88542597456915
GOTERM_BP_DIRECT	GO:0006914~autophagy	4	1.4760147601476015	0.3089609823499014	1416997_A_AT, 1424524_AT, 1448756_AT, 1424652_AT	249	142	18082	2.0455908139600654	1.0	0.9833529726523752	99.79636394974058
GOTERM_CC_DIRECT	GO:0005765~lysosomal membrane	5	1.8450184501845017	0.37596918823734493	1448371_AT, 1424524_AT, 1453943_A_AT, 1455812_X_AT, 1419832_S_AT, 1424652_AT	265	234	19662	1.5853894533139816	1.0	0.9078165992338355	99.79922008917282
UP_KEYWORDS	Lysosome	4	1.4760147601476015	0.5639514346109267	1416997_A_AT, 1424524_AT, 1453943_A_AT, 1419832_S_AT, 1424652_AT	268	249	22680	1.3594677216328	1.0	0.872254136773619	99.9977433335976
GOTERM_CC_DIRECT	GO:0005764~lysosome	5	1.8450184501845017	0.6519994295233186	1425796_A_AT, 1416997_A_AT, 1424524_AT, 1421841_AT, 1453943_A_AT, 1419832_S_AT, 1424652_AT	265	331	19662	1.1207889186570141	1.0	0.9763030435248227	99.99990831728633

Annotation Cluster 39	Enrichment Score: 0.37168030372723454
Category	Term	Count	%	PValue	Genes	List Total	Pop Hits	Pop Total	Fold Enrichment	Bonferroni	Benjamini	FDR
GOTERM_BP_DIRECT	GO:0006417~regulation of translation	4	1.4760147601476015	0.23120155734381082	1418865_AT, 1424594_AT, 1437103_AT, 1448756_AT	249	121	18082	2.4006107072919773	1.0	0.9630352539471734	98.78281192580364
UP_KEYWORDS	Translation regulation	3	1.107011070110701	0.33394766785561164	1418865_AT, 1424594_AT, 1437103_AT	268	101	22680	2.5136692773754983	1.0	0.7106162059974519	99.46916983772948
GOTERM_MF_DIRECT	GO:0003723~RNA binding	5	1.8450184501845017	0.9937792370391497	1418865_AT, 1418827_AT, 1425837_A_AT, 1424594_AT, 1418828_AT, 1437103_AT	235	780	17446	0.475886524822695	1.0	0.9999999999071474	100.0

Annotation Cluster 40	Enrichment Score: 0.3172206996680398
Category	Term	Count	%	PValue	Genes	List Total	Pop Hits	Pop Total	Fold Enrichment	Bonferroni	Benjamini	FDR
GOTERM_MF_DIRECT	GO:0004725~protein tyrosine phosphatase activity	3	1.107011070110701	0.3745502347375961	1426794_AT, 1417163_AT, 1421963_A_AT, 1427688_A_AT, 1417164_AT, 1426795_AT	235	97	17446	2.296029831103312	1.0	0.9578983682236579	99.86650751918785
UP_KEYWORDS	Protein phosphatase	3	1.107011070110701	0.4538421103339015	1426794_AT, 1417163_AT, 1421963_A_AT, 1427688_A_AT, 1417164_AT, 1426795_AT	268	130	22680	1.9529276693455797	1.0	0.7837719319312794	99.95889147373614
GOTERM_MF_DIRECT	GO:0004721~phosphoprotein phosphatase activity	3	1.107011070110701	0.5587209444471761	1426794_AT, 1417163_AT, 1421963_A_AT, 1427688_A_AT, 1417164_AT, 1426795_AT	235	139	17446	1.6022654217051888	1.0	0.9904396083202627	99.99902508976894
GOTERM_BP_DIRECT	GO:0006470~protein dephosphorylation	3	1.107011070110701	0.5669012125785347	1426794_AT, 1417163_AT, 1421963_A_AT, 1427688_A_AT, 1417164_AT, 1426795_AT	249	138	18082	1.5786624759909202	1.0	0.9995824807374981	99.9999193765429

Annotation Cluster 41	Enrichment Score: 0.3147163151763962
Category	Term	Count	%	PValue	Genes	List Total	Pop Hits	Pop Total	Fold Enrichment	Bonferroni	Benjamini	FDR
INTERPRO	IPR013098:Immunoglobulin I-set	5	1.8450184501845017	0.11358181139394327	1426794_AT, 1425796_A_AT, 1415857_AT, 1427688_A_AT, 1415856_AT, 1418155_AT, 1421841_AT, 1426795_AT, 1450917_AT	259	147	20594	2.7045412759698473	1.0	0.9110731146753286	82.87663234771424
UP_SEQ_FEATURE	domain:Ig-like C2-type 1	4	1.4760147601476015	0.28545311222406067	1426300_AT, 1426794_AT, 1425796_A_AT, 1427688_A_AT, 1418155_AT, 1421841_AT, 1426301_AT, 1426795_AT	255	132	18012	2.140463458110517	1.0	0.9995449364800797	99.4571482036892
UP_SEQ_FEATURE	domain:Ig-like C2-type 2	4	1.4760147601476015	0.2892925136550488	1426300_AT, 1426794_AT, 1425796_A_AT, 1427688_A_AT, 1418155_AT, 1421841_AT, 1426301_AT, 1426795_AT	255	133	18012	2.1243697478991597	1.0	0.999405328861351	99.50069153704524
UP_SEQ_FEATURE	domain:Ig-like C2-type 3	3	1.107011070110701	0.35293190979032985	1426300_AT, 1426794_AT, 1425796_A_AT, 1427688_A_AT, 1421841_AT, 1426301_AT, 1426795_AT	255	88	18012	2.4080213903743313	1.0	0.9998786711891174	99.88355931499991
INTERPRO	IPR003598:Immunoglobulin subtype 2	4	1.4760147601476015	0.5866731438061372	1426794_AT, 1425796_A_AT, 1427688_A_AT, 1418155_AT, 1421841_AT, 1426795_AT, 1450917_AT	259	242	20594	1.314272950636587	1.0	0.9999408838396944	99.99975806126406
INTERPRO	IPR003599:Immunoglobulin subtype	7	2.5830258302583027	0.6335558634711059	1426300_AT, 1426794_AT, 1425796_A_AT, 1449827_AT, 1415857_AT, 1427688_A_AT, 1415856_AT, 1418155_AT, 1421841_AT, 1426301_AT, 1426795_AT, 1450917_AT	259	518	20594	1.0745069393718043	1.0	0.9999761857350086	99.99995846639952
UP_KEYWORDS	Immunoglobulin domain	6	2.214022140221402	0.6713582838036598	1426300_AT, 1426794_AT, 1425796_A_AT, 1449827_AT, 1415857_AT, 1427688_A_AT, 1415856_AT, 1418155_AT, 1421841_AT, 1426301_AT, 1426795_AT	268	481	22680	1.0556365780246377	1.0	0.9235634683182471	99.99994106520394
INTERPRO	IPR013783:Immunoglobulin-like fold	13	4.797047970479705	0.7281988697631542	1450531_AT, 1449012_S_AT, 1426300_AT, 1425796_A_AT, 1454783_AT, 1449827_AT, 1418155_AT, 1426795_AT, 1426301_AT, 1450917_AT, 1427165_AT, 1451775_S_AT, 1426794_AT, 1427164_AT, 1415857_AT, 1427312_AT, 1427688_A_AT, 1425625_AT, 1415856_AT, 1421841_AT, 1455812_X_AT, 1418051_AT	259	1099	20594	0.9405602144455647	1.0	0.9999973581027942	99.99999947620819
SMART	SM00408:IGc2	4	1.4760147601476015	0.7341532032336522	1426794_AT, 1425796_A_AT, 1427688_A_AT, 1418155_AT, 1421841_AT, 1426795_AT, 1450917_AT	164	242	10425	1.050695424309615	1.0	0.9999928298523972	99.99998701614864
SMART	SM00409:IG	7	2.5830258302583027	0.8267342986631946	1426300_AT, 1426794_AT, 1425796_A_AT, 1449827_AT, 1415857_AT, 1427688_A_AT, 1415856_AT, 1418155_AT, 1421841_AT, 1426301_AT, 1426795_AT, 1450917_AT	164	518	10425	0.8590145023071852	1.0	0.9999991877292647	99.99999992270742
INTERPRO	IPR007110:Immunoglobulin-like domain	8	2.952029520295203	0.9456070692626606	1450531_AT, 1426300_AT, 1425796_A_AT, 1449827_AT, 1418155_AT, 1426301_AT, 1426795_AT, 1450917_AT, 1426794_AT, 1415857_AT, 1427688_A_AT, 1415856_AT, 1421841_AT	259	920	20594	0.6914218566392479	1.0	0.9999999999965461	100.0

Annotation Cluster 42	Enrichment Score: 0.2791729607910354
Category	Term	Count	%	PValue	Genes	List Total	Pop Hits	Pop Total	Fold Enrichment	Bonferroni	Benjamini	FDR
UP_KEYWORDS	Synapse	6	2.214022140221402	0.41035162474921394	1422862_AT, 1417645_AT, 1418687_AT, 1424594_AT, 1416997_A_AT, 1415857_AT, 1417644_AT, 1415856_AT	268	357	22680	1.4223002633889377	1.0	0.7642633442853888	99.88962824596422
GOTERM_CC_DIRECT	GO:0045211~postsynaptic membrane	4	1.4760147601476015	0.5752313847372557	1422862_AT, 1417645_AT, 1418687_AT, 1417644_AT, 1426024_A_AT	265	222	19662	1.3368689444161141	1.0	0.9662108731845857	99.99873378527896
UP_KEYWORDS	Postsynaptic cell membrane	3	1.107011070110701	0.6158605522633129	1422862_AT, 1417645_AT, 1418687_AT, 1417644_AT	268	176	22680	1.4425033921302577	1.0	0.8974150620121971	99.99955954241855

Annotation Cluster 43	Enrichment Score: 0.22632696613425363
Category	Term	Count	%	PValue	Genes	List Total	Pop Hits	Pop Total	Fold Enrichment	Bonferroni	Benjamini	FDR
UP_KEYWORDS	Endoplasmic reticulum	14	5.166051660516605	0.40136797830755255	1425796_A_AT, 1427020_AT, 1426754_X_AT, 1417040_A_AT, 1418481_AT, 1455019_X_AT, 1417149_AT, 1425127_AT, 1432081_AT, 1426968_A_AT, 1438601_AT, 1417335_AT, 1416997_A_AT, 1422643_AT, 1416612_AT, 1426755_AT, 1452181_AT, 1421841_AT, 1416613_AT, 1422428_AT, 1424652_AT	268	997	22680	1.1883411428314794	1.0	0.7582852787120722	99.8658758502717
GOTERM_CC_DIRECT	GO:0005783~endoplasmic reticulum	17	6.273062730627306	0.7038529089814347	1449012_S_AT, 1425796_A_AT, 1427020_AT, 1426754_X_AT, 1456642_X_AT, 1417149_AT, 1416762_AT, 1416211_A_AT, 1425127_AT, 1417335_AT, 1438601_AT, 1416612_AT, 1422643_AT, 1421841_AT, 1424652_AT, 1417040_A_AT, 1418481_AT, 1455019_X_AT, 1432081_AT, 1426968_A_AT, 1416997_A_AT, 1448254_AT, 1426755_AT, 1452181_AT, 1416613_AT, 1422428_AT	265	1323	19662	0.9533906644418773	1.0	0.9850826948235154	99.99998905076356
GOTERM_CC_DIRECT	GO:0005789~endoplasmic reticulum membrane	9	3.3210332103321036	0.7413008034290924	1427020_AT, 1426754_X_AT, 1417040_A_AT, 1418481_AT, 1455019_X_AT, 1425127_AT, 1432081_AT, 1426968_A_AT, 1438601_AT, 1422643_AT, 1416612_AT, 1426755_AT, 1452181_AT, 1416613_AT, 1424652_AT	265	710	19662	0.9405155461068296	1.0	0.9889072997281713	99.9999981545572

Annotation Cluster 44	Enrichment Score: 0.2219633018783914
Category	Term	Count	%	PValue	Genes	List Total	Pop Hits	Pop Total	Fold Enrichment	Bonferroni	Benjamini	FDR
UP_KEYWORDS	Homeobox	5	1.8450184501845017	0.4192008221453173	1418926_AT, 1420559_A_AT, 1449863_A_AT, 1418317_AT, 1451776_S_AT, 1420243_AT	268	280	22680	1.5111940298507462	1.0	0.7661333010496044	99.90917501007759
INTERPRO	IPR009057:Homeodomain-like	6	2.214022140221402	0.43489314511293115	1454946_AT, 1418926_AT, 1420559_A_AT, 1449863_A_AT, 1418317_AT, 1451776_S_AT, 1420243_AT	259	345	20594	1.3828437132784959	1.0	0.9991976085403061	99.97645247190297
INTERPRO	IPR001356:Homeodomain	4	1.4760147601476015	0.6627866456571334	1420559_A_AT, 1449863_A_AT, 1418317_AT, 1451776_S_AT	259	271	20594	1.1736311957714172	1.0	0.9999877900873544	99.99998769840943
INTERPRO	IPR017970:Homeobox, conserved site	3	1.107011070110701	0.6735596532518207	1420559_A_AT, 1449863_A_AT, 1418317_AT	259	184	20594	1.2964159811985898	1.0	0.9999892363605761	99.99999235167277
UP_SEQ_FEATURE	DNA-binding region:Homeobox	3	1.107011070110701	0.7242029037523159	1420559_A_AT, 1449863_A_AT, 1418317_AT	255	180	18012	1.1772549019607843	1.0	0.9999999985837302	99.99999979182508
SMART	SM00389:HOX	4	1.4760147601476015	0.7903244629575604	1420559_A_AT, 1449863_A_AT, 1418317_AT, 1451776_S_AT	164	266	10425	0.9558958371538603	1.0	0.9999981342743368	99.99999924213245

Annotation Cluster 45	Enrichment Score: 0.16062572037671055
Category	Term	Count	%	PValue	Genes	List Total	Pop Hits	Pop Total	Fold Enrichment	Bonferroni	Benjamini	FDR
GOTERM_CC_DIRECT	GO:0005887~integral component of plasma membrane	19	7.011070110701106	0.2598698701763479	1455462_AT, 1425796_A_AT, 1424838_AT, 1424208_AT, 1417644_AT, 1422007_AT, 1418349_AT, 1415856_AT, 1449005_AT, 1421841_AT, 1418030_AT, 1415894_AT, 1418051_AT, 1417645_AT, 1448136_AT, 1450460_AT, 1418925_AT, 1426300_AT, 1423323_AT, 1417022_AT, 1448918_AT, 1426301_AT, 1421073_A_AT, 1419615_AT, 1418350_AT, 1448931_AT, 1422008_A_AT, 1415857_AT, 1449033_AT	265	1126	19662	1.2519789537182882	1.0	0.8454332526832489	98.10025163379314
GOTERM_CC_DIRECT	GO:0016020~membrane	98	36.162361623616235	0.36925604453765215	1454268_A_AT, 1418687_AT, 1449548_AT, 1454783_AT, 1425796_A_AT, 1426754_X_AT, 1417185_AT, 1448146_AT, 1416749_AT, 1426024_A_AT, 1460715_X_AT, 1427165_AT, 1421134_AT, 1418285_AT, 1449549_AT, 1438601_AT, 1420028_S_AT, 1452314_AT, 1449005_AT, 1435330_AT, 1435306_A_AT, 1451358_A_AT, 1451591_A_AT, 1420338_AT, 1417104_AT, 1455019_X_AT, 1426301_AT, 1421073_A_AT, 1449002_AT, 1415943_AT, 1420412_AT, 1423101_AT, 1426794_AT, 1417389_AT, 1421546_A_AT, 1415857_AT, 1451236_AT, 1415944_AT, 1449244_AT, 1419086_AT, 1426652_AT, 1449012_S_AT, 1417625_S_AT, 1424838_AT, 1449454_AT, 1430811_A_AT, 1448158_AT, 1426795_AT, 1451775_S_AT, 1422007_AT, 1425798_A_AT, 1415856_AT, 1449453_AT, 1424652_AT, 1460714_AT, 1418925_AT, 1417022_AT, 1460042_AT, 1427239_AT, 1423847_AT, 1418286_A_AT, 1426278_AT, 1418197_AT, 1418481_AT, 1448918_AT, 1432081_AT, 1419615_AT, 1418799_A_AT, 1426968_A_AT, 1446086_S_AT, 1448931_AT, 1427164_AT, 1426755_AT, 1427688_A_AT, 1418339_AT, 1435162_AT, 1426268_AT, 1449590_A_AT, 1422862_AT, 1450692_AT, 1427020_AT, 1438251_X_AT, 1452227_AT, 1419638_AT, 1417644_AT, 1426653_AT, 1416715_AT, 1419832_S_AT, 1425127_AT, 1416211_A_AT, 1433437_AT, 1460238_AT, 1417951_AT, 1418349_AT, 1424524_AT, 1418030_AT, 1422179_AT, 1418051_AT, 1418815_AT, 1417926_AT, 1451287_S_AT, 1426300_AT, 1423323_AT, 1419603_AT, 1417895_A_AT, 1448145_AT, 1416930_AT, 1435331_AT, 1420442_AT, 1418155_AT, 1423413_AT, 1459211_AT, 1452315_AT, 1422008_A_AT, 1448254_AT, 1452181_AT, 1453943_A_AT, 1416613_AT, 1456174_X_AT, 1419466_AT, 1455462_AT, 1424208_AT, 1417942_AT, 1453089_AT, 1456714_AT, 1421375_A_AT, 1425625_AT, 1426808_AT, 1416612_AT, 1422643_AT, 1419465_AT, 1421841_AT, 1452732_AT, 1455812_X_AT, 1420029_AT, 1449705_X_AT, 1417645_AT, 1450460_AT, 1421354_AT, 1450976_AT, 1425394_AT, 1417040_A_AT, 1420388_AT, 1449218_AT, 1418350_AT, 1450977_S_AT, 1437279_X_AT, 1428722_AT, 1448756_AT, 1419639_AT	265	6998	19662	1.0390440395369027	1.0	0.9110330380012448	99.76883326750227
GOTERM_CC_DIRECT	GO:0005886~plasma membrane	68	25.092250922509223	0.4352036015846589	1454268_A_AT, 1418687_AT, 1449548_AT, 1425796_A_AT, 1426754_X_AT, 1416749_AT, 1417185_AT, 1426024_A_AT, 1448650_A_AT, 1416091_AT, 1418285_AT, 1449549_AT, 1449005_AT, 1415811_AT, 1451358_A_AT, 1434877_AT, 1451591_A_AT, 1420338_AT, 1417104_AT, 1455019_X_AT, 1421073_A_AT, 1426301_AT, 1449002_AT, 1417389_AT, 1421546_A_AT, 1415857_AT, 1449244_AT, 1419086_AT, 1449012_S_AT, 1417625_S_AT, 1424838_AT, 1449454_AT, 1422007_AT, 1415856_AT, 1449453_AT, 1424652_AT, 1418925_AT, 1415810_AT, 1417022_AT, 1427239_AT, 1418286_A_AT, 1448918_AT, 1419615_AT, 1448931_AT, 1416092_A_AT, 1426755_AT, 1435162_AT, 1449590_A_AT, 1422862_AT, 1438251_X_AT, 1423006_AT, 1419638_AT, 1417644_AT, 1416715_AT, 1419832_S_AT, 1449586_AT, 1460238_AT, 1418349_AT, 1417951_AT, 1416455_A_AT, 1418030_AT, 1418815_AT, 1422179_AT, 1418051_AT, 1426300_AT, 1451287_S_AT, 1423323_AT, 1420891_AT, 1416882_AT, 1416930_AT, 1435837_AT, 1418155_AT, 1420442_AT, 1423413_AT, 1422008_A_AT, 1452181_AT, 1453943_A_AT, 1456174_X_AT, 1419466_AT, 1455462_AT, 1434369_A_AT, 1424208_AT, 1417942_AT, 1421375_A_AT, 1416514_A_AT, 1419465_AT, 1421841_AT, 1422663_AT, 1455812_X_AT, 1422130_AT, 1450531_AT, 1417645_AT, 1450460_AT, 1437855_AT, 1421354_AT, 1450976_AT, 1420388_AT, 1418350_AT, 1450977_S_AT, 1448756_AT, 1419639_AT	265	4874	19662	1.0351545745232693	1.0	0.9288828292093408	99.94601873297465
UP_SEQ_FEATURE	topological domain:Extracellular	31	11.439114391143912	0.6637278652046044	1449548_AT, 1454783_AT, 1425796_A_AT, 1427020_AT, 1419638_AT, 1417644_AT, 1416715_AT, 1427165_AT, 1418285_AT, 1449549_AT, 1418349_AT, 1449005_AT, 1418815_AT, 1422179_AT, 1418051_AT, 1426300_AT, 1423323_AT, 1451591_A_AT, 1420442_AT, 1426301_AT, 1421073_A_AT, 1415943_AT, 1420412_AT, 1426794_AT, 1422008_A_AT, 1415857_AT, 1415944_AT, 1449244_AT, 1449012_S_AT, 1417625_S_AT, 1424208_AT, 1448158_AT, 1426795_AT, 1422007_AT, 1451775_S_AT, 1425625_AT, 1415856_AT, 1421841_AT, 1455812_X_AT, 1417645_AT, 1450460_AT, 1418925_AT, 1417022_AT, 1460042_AT, 1424542_AT, 1418286_A_AT, 1419615_AT, 1418350_AT, 1418799_A_AT, 1448931_AT, 1427164_AT, 1437279_X_AT, 1427688_A_AT, 1419639_AT	255	2256	18012	0.9706090947017105	1.0	0.9999999879448018	99.99999548512658
UP_KEYWORDS	Cell membrane	43	15.867158671586715	0.670474293734393	1422862_AT, 1454268_A_AT, 1418687_AT, 1425796_A_AT, 1438251_X_AT, 1426754_X_AT, 1423006_AT, 1417644_AT, 1417185_AT, 1416749_AT, 1416715_AT, 1419832_S_AT, 1460238_AT, 1418349_AT, 1449005_AT, 1418030_AT, 1418815_AT, 1422179_AT, 1418051_AT, 1451358_A_AT, 1451287_S_AT, 1426300_AT, 1420338_AT, 1416930_AT, 1418155_AT, 1455019_X_AT, 1423413_AT, 1426301_AT, 1421073_A_AT, 1417389_AT, 1421546_A_AT, 1415857_AT, 1452181_AT, 1449244_AT, 1419086_AT, 1453943_A_AT, 1456174_X_AT, 1417625_S_AT, 1419466_AT, 1455462_AT, 1424838_AT, 1424208_AT, 1449454_AT, 1417942_AT, 1421375_A_AT, 1415856_AT, 1421841_AT, 1419465_AT, 1449453_AT, 1417645_AT, 1418925_AT, 1450976_AT, 1421354_AT, 1417022_AT, 1448918_AT, 1419615_AT, 1418350_AT, 1448931_AT, 1450977_S_AT, 1426755_AT, 1435162_AT, 1449590_A_AT, 1448756_AT	268	3759	22680	0.9680647044109063	1.0	0.9249976221717315	99.99993898876347
UP_SEQ_FEATURE	topological domain:Cytoplasmic	32	11.808118081180812	0.9631599784910401	1449548_AT, 1454783_AT, 1425796_A_AT, 1427020_AT, 1419638_AT, 1417644_AT, 1416715_AT, 1427165_AT, 1418285_AT, 1449549_AT, 1418349_AT, 1449005_AT, 1418815_AT, 1422179_AT, 1418051_AT, 1426300_AT, 1423323_AT, 1451591_A_AT, 1420442_AT, 1426301_AT, 1421073_A_AT, 1415943_AT, 1420412_AT, 1426794_AT, 1422008_A_AT, 1415857_AT, 1415944_AT, 1449244_AT, 1449012_S_AT, 1417625_S_AT, 1455462_AT, 1424208_AT, 1448158_AT, 1426795_AT, 1422007_AT, 1451775_S_AT, 1425625_AT, 1415856_AT, 1421841_AT, 1455812_X_AT, 1417645_AT, 1450460_AT, 1418925_AT, 1417022_AT, 1460042_AT, 1424542_AT, 1418286_A_AT, 1419615_AT, 1418350_AT, 1418799_A_AT, 1448931_AT, 1427164_AT, 1437279_X_AT, 1427688_A_AT, 1419639_AT	255	2880	18012	0.7848366013071896	1.0	1.0	100.0
UP_SEQ_FEATURE	transmembrane region	50	18.45018450184502	0.9682301069188611	1449548_AT, 1425796_A_AT, 1454783_AT, 1427020_AT, 1419638_AT, 1426754_X_AT, 1452227_AT, 1417644_AT, 1416715_AT, 1425127_AT, 1427165_AT, 1421134_AT, 1418285_AT, 1449549_AT, 1418349_AT, 1424524_AT, 1449005_AT, 1418030_AT, 1418815_AT, 1422179_AT, 1418051_AT, 1426300_AT, 1451591_A_AT, 1423323_AT, 1417895_A_AT, 1417104_AT, 1420442_AT, 1455019_X_AT, 1426301_AT, 1421073_A_AT, 1415943_AT, 1423101_AT, 1420412_AT, 1426794_AT, 1422008_A_AT, 1415857_AT, 1452181_AT, 1415944_AT, 1449244_AT, 1449012_S_AT, 1417625_S_AT, 1455462_AT, 1424838_AT, 1424208_AT, 1453089_AT, 1448158_AT, 1426795_AT, 1422007_AT, 1451775_S_AT, 1425625_AT, 1422643_AT, 1415856_AT, 1421841_AT, 1452732_AT, 1455812_X_AT, 1424652_AT, 1417645_AT, 1450460_AT, 1418925_AT, 1417022_AT, 1460042_AT, 1424542_AT, 1418286_A_AT, 1448918_AT, 1418197_AT, 1449218_AT, 1419615_AT, 1418350_AT, 1426968_A_AT, 1418799_A_AT, 1448931_AT, 1427164_AT, 1437279_X_AT, 1427688_A_AT, 1426755_AT, 1426268_AT, 1419639_AT	255	4312	18012	0.8190548946851468	1.0	1.0	100.0
UP_KEYWORDS	Membrane	86	31.73431734317343	0.9883182544250042	1454268_A_AT, 1418687_AT, 1449548_AT, 1425796_A_AT, 1454783_AT, 1426754_X_AT, 1416749_AT, 1417185_AT, 1416762_AT, 1427165_AT, 1421134_AT, 1418285_AT, 1449549_AT, 1438601_AT, 1449005_AT, 1415894_AT, 1451358_A_AT, 1451591_A_AT, 1420338_AT, 1417104_AT, 1455019_X_AT, 1426301_AT, 1421073_A_AT, 1449002_AT, 1415943_AT, 1423101_AT, 1420412_AT, 1426794_AT, 1421546_A_AT, 1417389_AT, 1415857_AT, 1415944_AT, 1449244_AT, 1419086_AT, 1449012_S_AT, 1417625_S_AT, 1424838_AT, 1449454_AT, 1456642_X_AT, 1417149_AT, 1448158_AT, 1426795_AT, 1451775_S_AT, 1422007_AT, 1415856_AT, 1449453_AT, 1424652_AT, 1448136_AT, 1418925_AT, 1417022_AT, 1460042_AT, 1418286_A_AT, 1448918_AT, 1426278_AT, 1418197_AT, 1418481_AT, 1432081_AT, 1419615_AT, 1426968_A_AT, 1418799_A_AT, 1448931_AT, 1427164_AT, 1427688_A_AT, 1426755_AT, 1435162_AT, 1426268_AT, 1449590_A_AT, 1422862_AT, 1427020_AT, 1438251_X_AT, 1419638_AT, 1423006_AT, 1452227_AT, 1417644_AT, 1416715_AT, 1419832_S_AT, 1425127_AT, 1438172_X_AT, 1460238_AT, 1418349_AT, 1424524_AT, 1418030_AT, 1418815_AT, 1422179_AT, 1418051_AT, 1418827_AT, 1426300_AT, 1451287_S_AT, 1423323_AT, 1417895_A_AT, 1416930_AT, 1420442_AT, 1418155_AT, 1423413_AT, 1422008_A_AT, 1418828_AT, 1452181_AT, 1453943_A_AT, 1416613_AT, 1418397_AT, 1456174_X_AT, 1419466_AT, 1455462_AT, 1424208_AT, 1417942_AT, 1453089_AT, 1421375_A_AT, 1425625_AT, 1422643_AT, 1416612_AT, 1421841_AT, 1419465_AT, 1452732_AT, 1455812_X_AT, 1450531_AT, 1417645_AT, 1450460_AT, 1450976_AT, 1421354_AT, 1417040_A_AT, 1449218_AT, 1418350_AT, 1450977_S_AT, 1449356_AT, 1428722_AT, 1437279_X_AT, 1419639_AT, 1448756_AT	268	8683	22680	0.8381792523046405	1.0	0.9998419117732961	100.0
UP_KEYWORDS	Transmembrane helix	60	22.14022140221402	0.9992751542303684	1454268_A_AT, 1449548_AT, 1425796_A_AT, 1454783_AT, 1427020_AT, 1419638_AT, 1426754_X_AT, 1452227_AT, 1417644_AT, 1416715_AT, 1416762_AT, 1425127_AT, 1427165_AT, 1421134_AT, 1438172_X_AT, 1418285_AT, 1449549_AT, 1418349_AT, 1424524_AT, 1449005_AT, 1418030_AT, 1415894_AT, 1418815_AT, 1422179_AT, 1418051_AT, 1418827_AT, 1426300_AT, 1451591_A_AT, 1423323_AT, 1417895_A_AT, 1417104_AT, 1420442_AT, 1455019_X_AT, 1426301_AT, 1421073_A_AT, 1415943_AT, 1420412_AT, 1423101_AT, 1426794_AT, 1422008_A_AT, 1415857_AT, 1418828_AT, 1452181_AT, 1415944_AT, 1449244_AT, 1418397_AT, 1417625_S_AT, 1449012_S_AT, 1455462_AT, 1424838_AT, 1424208_AT, 1456642_X_AT, 1453089_AT, 1448158_AT, 1417149_AT, 1426795_AT, 1422007_AT, 1451775_S_AT, 1425625_AT, 1422643_AT, 1415856_AT, 1421841_AT, 1452732_AT, 1455812_X_AT, 1424652_AT, 1417645_AT, 1450531_AT, 1448136_AT, 1450460_AT, 1418925_AT, 1417022_AT, 1460042_AT, 1417040_A_AT, 1418286_A_AT, 1448918_AT, 1418197_AT, 1426278_AT, 1449218_AT, 1419615_AT, 1418799_A_AT, 1426968_A_AT, 1418350_AT, 1448931_AT, 1449356_AT, 1427164_AT, 1437279_X_AT, 1427688_A_AT, 1426755_AT, 1426268_AT, 1419639_AT	268	6938	22680	0.7318552811038496	1.0	0.9999990587668457	100.0
UP_KEYWORDS	Transmembrane	60	22.14022140221402	0.9993374420942815	1454268_A_AT, 1449548_AT, 1425796_A_AT, 1454783_AT, 1427020_AT, 1419638_AT, 1426754_X_AT, 1452227_AT, 1417644_AT, 1416715_AT, 1416762_AT, 1425127_AT, 1427165_AT, 1421134_AT, 1438172_X_AT, 1418285_AT, 1449549_AT, 1418349_AT, 1424524_AT, 1449005_AT, 1418030_AT, 1415894_AT, 1418815_AT, 1422179_AT, 1418051_AT, 1418827_AT, 1426300_AT, 1451591_A_AT, 1423323_AT, 1417895_A_AT, 1417104_AT, 1420442_AT, 1455019_X_AT, 1426301_AT, 1421073_A_AT, 1415943_AT, 1420412_AT, 1423101_AT, 1426794_AT, 1422008_A_AT, 1415857_AT, 1418828_AT, 1452181_AT, 1415944_AT, 1449244_AT, 1418397_AT, 1417625_S_AT, 1449012_S_AT, 1455462_AT, 1424838_AT, 1424208_AT, 1456642_X_AT, 1453089_AT, 1448158_AT, 1417149_AT, 1426795_AT, 1422007_AT, 1451775_S_AT, 1425625_AT, 1422643_AT, 1415856_AT, 1421841_AT, 1452732_AT, 1455812_X_AT, 1424652_AT, 1417645_AT, 1450531_AT, 1448136_AT, 1450460_AT, 1418925_AT, 1417022_AT, 1460042_AT, 1417040_A_AT, 1418286_A_AT, 1448918_AT, 1418197_AT, 1426278_AT, 1449218_AT, 1419615_AT, 1418799_A_AT, 1426968_A_AT, 1418350_AT, 1448931_AT, 1449356_AT, 1427164_AT, 1437279_X_AT, 1427688_A_AT, 1426755_AT, 1426268_AT, 1419639_AT	268	6955	22680	0.7300664184469458	1.0	0.9999991136399117	100.0
GOTERM_CC_DIRECT	GO:0016021~integral component of membrane	61	22.509225092250922	0.9999949185089652	1449548_AT, 1425796_A_AT, 1454783_AT, 1427020_AT, 1419638_AT, 1426754_X_AT, 1452227_AT, 1417644_AT, 1416715_AT, 1416762_AT, 1419832_S_AT, 1425127_AT, 1427165_AT, 1421134_AT, 1438172_X_AT, 1418285_AT, 1449549_AT, 1418349_AT, 1424524_AT, 1449005_AT, 1418030_AT, 1415894_AT, 1418815_AT, 1422179_AT, 1418051_AT, 1418827_AT, 1426300_AT, 1451591_A_AT, 1423323_AT, 1417895_A_AT, 1417104_AT, 1420442_AT, 1455019_X_AT, 1426301_AT, 1421073_A_AT, 1415943_AT, 1420412_AT, 1423101_AT, 1426794_AT, 1422008_A_AT, 1415857_AT, 1418828_AT, 1452181_AT, 1415944_AT, 1449244_AT, 1453943_A_AT, 1418397_AT, 1417625_S_AT, 1449012_S_AT, 1455462_AT, 1424838_AT, 1424208_AT, 1417942_AT, 1456642_X_AT, 1453089_AT, 1448158_AT, 1417149_AT, 1426795_AT, 1422007_AT, 1451775_S_AT, 1425625_AT, 1422643_AT, 1415856_AT, 1421841_AT, 1452732_AT, 1455812_X_AT, 1424652_AT, 1417645_AT, 1450531_AT, 1448136_AT, 1450460_AT, 1418925_AT, 1417022_AT, 1460042_AT, 1417040_A_AT, 1418286_A_AT, 1448918_AT, 1418197_AT, 1426278_AT, 1449218_AT, 1419615_AT, 1418799_A_AT, 1426968_A_AT, 1418350_AT, 1448931_AT, 1449356_AT, 1427164_AT, 1437279_X_AT, 1427688_A_AT, 1426755_AT, 1426268_AT, 1419639_AT	265	6878	19662	0.6580357387788245	1.0	0.9999999999999999	100.0

Annotation Cluster 46	Enrichment Score: 0.13366391852966497
Category	Term	Count	%	PValue	Genes	List Total	Pop Hits	Pop Total	Fold Enrichment	Bonferroni	Benjamini	FDR
GOTERM_BP_DIRECT	GO:0042787~protein ubiquitination involved in ubiquitin-dependent protein catabolic process	3	1.107011070110701	0.5509256623997486	1415810_AT, 1448145_AT, 1456714_AT, 1448146_AT, 1415811_AT, 1426414_A_AT	249	134	18082	1.6257867290055745	1.0	0.9994398928063746	99.99985200878136
GOTERM_MF_DIRECT	GO:0061630~ubiquitin protein ligase activity	3	1.107011070110701	0.7495311929436255	1415810_AT, 1448145_AT, 1456714_AT, 1448146_AT, 1415811_AT, 1426414_A_AT	235	199	17446	1.1191703196835239	1.0	0.9992576283249102	99.99999966894538
UP_KEYWORDS	Ubl conjugation pathway	7	2.5830258302583027	0.7560807875520984	1416576_AT, 1415810_AT, 1455899_X_AT, 1456212_X_AT, 1449356_AT, 1448145_AT, 1456714_AT, 1448146_AT, 1415811_AT, 1422513_AT, 1426414_A_AT, 1423674_AT	268	631	22680	0.9388083355015729	1.0	0.9527694303774357	99.99999873710233
GOTERM_MF_DIRECT	GO:0004842~ubiquitin-protein transferase activity	3	1.107011070110701	0.9351761220853755	1415810_AT, 1448145_AT, 1456714_AT, 1448146_AT, 1415811_AT, 1426414_A_AT	235	326	17446	0.6831745202976112	1.0	0.9999977143709241	100.0

Annotation Cluster 47	Enrichment Score: 0.08506157956224199
Category	Term	Count	%	PValue	Genes	List Total	Pop Hits	Pop Total	Fold Enrichment	Bonferroni	Benjamini	FDR
UP_KEYWORDS	Mitochondrion	12	4.428044280442804	0.7057054147497628	1423026_AT, 1419254_AT, 1417273_AT, 1417040_A_AT, 1418203_AT, 1418197_AT, 1449218_AT, 1425127_AT, 1432081_AT, 1425559_A_AT, 1416997_A_AT, 1428722_AT, 1416612_AT, 1416613_AT, 1419253_AT	268	1058	22680	0.959851028411816	1.0	0.9358397784398281	99.99998579629737
UP_KEYWORDS	Transit peptide	5	1.8450184501845017	0.8537468634786013	1425559_A_AT, 1419254_AT, 1428722_AT, 1417273_AT, 1449218_AT, 1419253_AT	268	510	22680	0.8296751536435469	1.0	0.9825598995733611	99.99999999827062
UP_SEQ_FEATURE	transit peptide:Mitochondrion	5	1.8450184501845017	0.9222797866603027	1425559_A_AT, 1419254_AT, 1428722_AT, 1417273_AT, 1449218_AT, 1419253_AT	255	496	18012	0.7120493358633776	1.0	0.9999999999999998	100.0

Annotation Cluster 48	Enrichment Score: 0.06689196433499409
Category	Term	Count	%	PValue	Genes	List Total	Pop Hits	Pop Total	Fold Enrichment	Bonferroni	Benjamini	FDR
UP_SEQ_FEATURE	zinc finger region:C2H2-type 3	4	1.4760147601476015	0.71538237267657	1419051_AT, 1417395_AT, 1424890_AT, 1419052_AT, 1418926_AT, 1417394_AT, 1420243_AT	255	261	18012	1.0825332431823305	1.0	0.9999999988993332	99.99999966068127
UP_SEQ_FEATURE	zinc finger region:C2H2-type 1	4	1.4760147601476015	0.7201983341841414	1419051_AT, 1417395_AT, 1424890_AT, 1419052_AT, 1418926_AT, 1417394_AT, 1420243_AT	255	263	18012	1.0743010512189666	1.0	0.9999999987749787	99.99999973963195
UP_SEQ_FEATURE	zinc finger region:C2H2-type 2	4	1.4760147601476015	0.7319621772645775	1419051_AT, 1417395_AT, 1424890_AT, 1419052_AT, 1418926_AT, 1417394_AT, 1420243_AT	255	268	18012	1.0542581211589113	1.0	0.99999999869197	99.99999986631269
INTERPRO	IPR015880:Zinc finger, C2H2-like	7	2.5830258302583027	0.8695375012250053	1418865_AT, 1419051_AT, 1446086_S_AT, 1417395_AT, 1424890_AT, 1419052_AT, 1418926_AT, 1417394_AT, 1459211_AT, 1420243_AT, 1418397_AT	259	693	20594	0.8031668031668031	1.0	0.9999999973124202	99.99999999998869
INTERPRO	IPR007087:Zinc finger, C2H2	7	2.5830258302583027	0.8992271164052774	1418865_AT, 1419051_AT, 1446086_S_AT, 1417395_AT, 1424890_AT, 1419052_AT, 1418926_AT, 1417394_AT, 1459211_AT, 1420243_AT, 1418397_AT	259	731	20594	0.7614153140828928	1.0	0.9999999995379888	99.99999999999974
GOTERM_MF_DIRECT	GO:0003676~nucleic acid binding	12	4.428044280442804	0.9481468722622434	1448136_AT, 1418827_AT, 1419052_AT, 1418926_AT, 1448650_A_AT, 1417394_AT, 1420243_AT, 1459211_AT, 1418865_AT, 1425798_A_AT, 1419051_AT, 1438172_X_AT, 1417395_AT, 1446086_S_AT, 1418828_AT, 1418339_AT, 1415894_AT, 1437103_AT, 1418397_AT	235	1237	17446	0.7201775056330518	1.0	0.999999077364339	100.0
UP_KEYWORDS	Zinc-finger	13	4.797047970479705	0.9608206197675009	1451358_A_AT, 1415810_AT, 1448777_AT, 1424162_AT, 1419052_AT, 1418926_AT, 1448650_A_AT, 1428816_A_AT, 1417394_AT, 1426414_A_AT, 1459211_AT, 1420243_AT, 1418865_AT, 1419051_AT, 1450333_A_AT, 1446086_S_AT, 1417395_AT, 1421546_A_AT, 1424890_AT, 1415811_AT, 1434079_S_AT	268	1565	22680	0.7029707691574079	1.0	0.9984649761645973	100.0
SMART	SM00355:ZnF_C2H2	7	2.5830258302583027	0.9643813987790855	1418865_AT, 1419051_AT, 1446086_S_AT, 1417395_AT, 1424890_AT, 1419052_AT, 1418926_AT, 1417394_AT, 1459211_AT, 1420243_AT, 1418397_AT	164	693	10425	0.6420916481892092	1.0	0.9999999999901656	100.0
INTERPRO	IPR013087:Zinc finger C2H2-type/integrase DNA-binding domain	5	1.8450184501845017	0.965092332831387	1419051_AT, 1446086_S_AT, 1417395_AT, 1419052_AT, 1418926_AT, 1417394_AT, 1459211_AT, 1420243_AT, 1418397_AT	259	652	20594	0.6097662079257172	1.0	0.9999999999998995	100.0

Annotation Cluster 49	Enrichment Score: 0.06321293323541942
Category	Term	Count	%	PValue	Genes	List Total	Pop Hits	Pop Total	Fold Enrichment	Bonferroni	Benjamini	FDR
GOTERM_MF_DIRECT	GO:0005525~GTP binding	5	1.8450184501845017	0.7587454745805022	1425394_AT, 1451236_AT, 1418197_AT, 1449590_A_AT, 1416431_AT	235	383	17446	0.9691683795344703	1.0	0.999273020137073	99.9999998048768
UP_KEYWORDS	GTP-binding	3	1.107011070110701	0.9044881218012185	1451236_AT, 1449590_A_AT, 1416431_AT	268	332	22680	0.7647005934184499	1.0	0.9919209719081422	99.99999999999288
UP_SEQ_FEATURE	nucleotide phosphate-binding region:GTP	3	1.107011070110701	0.9415908263036873	1451236_AT, 1449590_A_AT, 1416431_AT	255	319	18012	0.6642817628618847	1.0	1.0	100.0

Annotation Cluster 50	Enrichment Score: 0.0017410788296412414
Category	Term	Count	%	PValue	Genes	List Total	Pop Hits	Pop Total	Fold Enrichment	Bonferroni	Benjamini	FDR
GOTERM_MF_DIRECT	GO:0004871~signal transducer activity	5	1.8450184501845017	0.9762334060210314	1417625_S_AT, 1418925_AT, 1448931_AT, 1424208_AT, 1448613_AT, 1421073_A_AT	235	648	17446	0.5728263724717625	1.0	0.9999999656158151	100.0
UP_KEYWORDS	G-protein coupled receptor	4	1.4760147601476015	0.9999998678211766	1417625_S_AT, 1418925_AT, 1448931_AT, 1424208_AT, 1421073_A_AT	268	1741	22680	0.19443277581077953	1.0	0.9999999999998714	100.0
INTERPRO	IPR000276:G protein-coupled receptor, rhodopsin-like	3	1.107011070110701	0.9999998904964454	1417625_S_AT, 1448931_AT, 1424208_AT, 1421073_A_AT	259	1458	20594	0.16360805249694138	1.0	1.0	100.0
UP_KEYWORDS	Transducer	4	1.4760147601476015	0.9999999344086685	1417625_S_AT, 1418925_AT, 1448931_AT, 1424208_AT, 1421073_A_AT	268	1801	22680	0.1879552818914865	1.0	0.9999999999999559	100.0
GOTERM_MF_DIRECT	GO:0004930~G-protein coupled receptor activity	4	1.4760147601476015	0.9999999942046774	1417625_S_AT, 1418925_AT, 1448931_AT, 1424208_AT, 1421073_A_AT	235	1749	17446	0.16978455774120166	1.0	1.0	100.0
INTERPRO	IPR017452:GPCR, rhodopsin-like, 7TM	3	1.107011070110701	0.9999999957623149	1417625_S_AT, 1448931_AT, 1424208_AT, 1421073_A_AT	259	1708	20594	0.13966073802139375	1.0	1.0	100.0
