# Supplementary material for: Metabolomics of oncogene-specific metabolic reprogramming during breast cancer
Source: Cancer Metab. 2018 Apr 3;6:5. doi: 10.1186/s40170-018-0175-6 (PMC5881178; doi:10.1186/s40170-018-0175-6)
Supplement: Supplementary file 10 — Gene expression analysis of transgenic mouse models. Using previously published gene expression data from breast tumors of transgenic mouse models [17], we found genes with significantly different expression in each transgenic model compared to all other transgenic models used in our study. For a complete analysis using multiple other transgenic mouse model gene expression as backgrounds (including the ones we used), please refer to the supplementary files of the cited research article. (ZIP 463 kb) [file 40170_2018_175_MOESM10_ESM.zip › DAVID Functional Annotation Clustering Neu gated -1.txt]

Annotation Cluster 1	Enrichment Score: 2.8552362728232086
Category	Term	Count	%	PValue	Genes	List Total	Pop Hits	Pop Total	Fold Enrichment	Bonferroni	Benjamini	FDR
GOTERM_CC_DIRECT	GO:0005576~extracellular region	6	66.66666666666666	2.4924244528395847E-4	1448386_A_AT, 1417688_AT, 1449326_X_AT, 1424825_A_AT, 1450788_AT, 1419075_S_AT, 1450009_AT	9	1753	19662	7.477467199087278	0.006212460156164945	0.006212460156164945	0.20203678245347412
UP_SEQ_FEATURE	signal peptide	7	77.77777777777779	5.508622645088363E-4	1448386_A_AT, 1417688_AT, 1449326_X_AT, 1424825_A_AT, 1416930_AT, 1450788_AT, 1419075_S_AT, 1450009_AT	9	3124	18012	4.48442168160478	0.021799443323699208	0.021799443323699208	0.5028559971764879
UP_KEYWORDS	Signal	7	77.77777777777779	0.0012392697132623703	1448386_A_AT, 1417688_AT, 1449326_X_AT, 1424825_A_AT, 1416930_AT, 1450788_AT, 1419075_S_AT, 1450009_AT	9	4543	22680	3.8828967642526964	0.04957076295444951	0.04957076295444951	1.134681915254332
UP_KEYWORDS	Secreted	5	55.55555555555556	0.0016661632514625242	1448386_A_AT, 1417688_AT, 1449326_X_AT, 1450788_AT, 1419075_S_AT, 1450009_AT	9	1685	22680	7.4777448071216615	0.0660848275379533	0.0336071334793252	1.5228819731323506
GOTERM_CC_DIRECT	GO:0005615~extracellular space	4	44.44444444444444	0.018675413299406314	1417688_AT, 1449326_X_AT, 1450788_AT, 1419075_S_AT, 1450009_AT	9	1504	19662	5.810283687943262	0.37580972003364277	0.1453814133691287	14.182778426384523
