# Supplementary material for: Metabolomics of oncogene-specific metabolic reprogramming during breast cancer
Source: Cancer Metab. 2018 Apr 3;6:5. doi: 10.1186/s40170-018-0175-6 (PMC5881178; doi:10.1186/s40170-018-0175-6)
Supplement: Supplementary file 10 — Gene expression analysis of transgenic mouse models. Using previously published gene expression data from breast tumors of transgenic mouse models [17], we found genes with significantly different expression in each transgenic model compared to all other transgenic models used in our study. For a complete analysis using multiple other transgenic mouse model gene expression as backgrounds (including the ones we used), please refer to the supplementary files of the cited research article. (ZIP 463 kb) [file 40170_2018_175_MOESM10_ESM.zip › DAVID Functional Annotation Clustering Neu gated 1.txt]

Annotation Cluster 1	Enrichment Score: 2.645318228613198
Category	Term	Count	%	PValue	Genes	List Total	Pop Hits	Pop Total	Fold Enrichment	Bonferroni	Benjamini	FDR
UP_KEYWORDS	Disulfide bond	14	37.83783783783784	6.508143088770264E-4	1449154_AT, 1419608_A_AT, 1421381_A_AT, 1418074_AT, 1421001_A_AT, 1435622_AT, 1460329_AT, 1423228_AT, 1427529_AT, 1460258_AT, 1423450_A_AT, 1450913_AT, 1449555_A_AT, 1428571_AT, 1418599_AT, 1420569_AT, 1419527_AT, 1420521_AT, 1435758_AT	37	3124	22680	2.746997958265564	0.062418500263343835	0.021254729580085785	0.7186341488278236
UP_KEYWORDS	Secreted	10	27.027027027027028	0.0010106192143428878	1449154_AT, 1449555_A_AT, 1419608_A_AT, 1421381_A_AT, 1418599_AT, 1421001_A_AT, 1428571_AT, 1419527_AT, 1420569_AT, 1420764_AT, 1420521_AT, 1460258_AT	37	1685	22680	3.637821798059187	0.09525477404031468	0.024714932015391988	1.1139137006427213
UP_SEQ_FEATURE	disulfide bond	13	35.13513513513514	0.0019358508600073598	1419608_A_AT, 1421381_A_AT, 1418074_AT, 1421001_A_AT, 1435622_AT, 1460329_AT, 1423228_AT, 1427529_AT, 1460258_AT, 1423450_A_AT, 1450913_AT, 1449555_A_AT, 1428571_AT, 1420569_AT, 1419527_AT, 1420521_AT, 1435758_AT	36	2510	18012	2.5913678618857903	0.2792593174119309	0.15103552336504145	2.333971421975123
GOTERM_CC_DIRECT	GO:0005576~extracellular region	10	27.027027027027028	0.0035758442628779827	1449154_AT, 1449555_A_AT, 1419608_A_AT, 1421381_A_AT, 1418599_AT, 1421001_A_AT, 1428571_AT, 1419527_AT, 1420569_AT, 1420764_AT, 1420521_AT, 1460258_AT	37	1753	19662	3.0314056212515994	0.20202812872964127	0.10670728690403009	3.562231149181272
UP_SEQ_FEATURE	signal peptide	14	37.83783783783784	0.004155067156249888	1449154_AT, 1419608_A_AT, 1421381_A_AT, 1421001_A_AT, 1423851_A_AT, 1427529_AT, 1423852_AT, 1423450_A_AT, 1449555_A_AT, 1428571_AT, 1418599_AT, 1420569_AT, 1419527_AT, 1424509_AT, 1420764_AT, 1420521_AT, 1430427_A_AT	36	3124	18012	2.24221084080239	0.5052334582082735	0.20907839127304573	4.948005433730717
UP_KEYWORDS	Signal	15	40.54054054054054	0.0070993313295763675	1449154_AT, 1419608_A_AT, 1460239_AT, 1421381_A_AT, 1421001_A_AT, 1423851_A_AT, 1427529_AT, 1423852_AT, 1423450_A_AT, 1449555_A_AT, 1428571_AT, 1418599_AT, 1420569_AT, 1419527_AT, 1424509_AT, 1420764_AT, 1420521_AT, 1430427_A_AT, 1418643_AT	37	4543	22680	2.023903718818973	0.506059639886379	0.13156982999335354	7.5894736585019

Annotation Cluster 2	Enrichment Score: 1.9885301372545994
Category	Term	Count	%	PValue	Genes	List Total	Pop Hits	Pop Total	Fold Enrichment	Bonferroni	Benjamini	FDR
GOTERM_CC_DIRECT	GO:0005578~proteinaceous extracellular matrix	6	16.216216216216218	2.6019450185829293E-4	1449154_AT, 1421381_A_AT, 1418599_AT, 1428571_AT, 1419527_AT, 1420569_AT, 1420521_AT, 1460258_AT	37	316	19662	10.089976052001369	0.016260730021151804	0.016260730021151804	0.263148589574258
UP_KEYWORDS	Extracellular matrix	5	13.513513513513514	5.10097362577762E-4	1449154_AT, 1421381_A_AT, 1418599_AT, 1428571_AT, 1419527_AT, 1420569_AT, 1460258_AT	37	235	22680	13.041978148361128	0.04925797768069218	0.024939990400945744	0.563652725350261
GOTERM_BP_DIRECT	GO:0051216~cartilage development	3	8.108108108108109	0.008674583538724013	1449154_AT, 1421381_A_AT, 1418599_AT, 1428571_AT, 1460258_AT	32	82	18082	20.67301829268293	0.867514623444303	0.867514623444303	10.58228207674925
KEGG_PATHWAY	mmu04512:ECM-receptor interaction	3	8.108108108108109	0.015634292724758678	1449154_AT, 1418599_AT, 1419527_AT, 1420569_AT	18	88	7720	14.621212121212121	0.49215819194417054	0.49215819194417054	13.639671644956564
INTERPRO	IPR013320:Concanavalin A-like lectin/glucanase, subgroup	3	8.108108108108109	0.04983666858767047	1449154_AT, 1421381_A_AT, 1418599_AT, 1428571_AT, 1419527_AT	36	211	20594	8.13349131121643	0.9945622010187686	0.9945622010187686	43.420821622666864
KEGG_PATHWAY	mmu04510:Focal adhesion	3	8.108108108108109	0.07475058381998392	1449154_AT, 1418599_AT, 1419527_AT, 1420569_AT	18	207	7720	6.215780998389694	0.9645897291598934	0.8118238303075901	51.47057090259295
KEGG_PATHWAY	mmu04151:PI3K-Akt signaling pathway	3	8.108108108108109	0.17941030336766536	1449154_AT, 1418599_AT, 1419527_AT, 1420569_AT	18	351	7720	3.665716999050332	0.999797035275056	0.9412320978105612	84.11970181467659

Annotation Cluster 3	Enrichment Score: 0.8657706194441435
Category	Term	Count	%	PValue	Genes	List Total	Pop Hits	Pop Total	Fold Enrichment	Bonferroni	Benjamini	FDR
UP_KEYWORDS	Golgi apparatus	5	13.513513513513514	0.03062225083703471	1450913_AT, 1418074_AT, 1435622_AT, 1460329_AT, 1423228_AT, 1419043_A_AT, 1435758_AT, 1423450_A_AT	37	753	22680	4.070205663831162	0.9539943008177324	0.35587064648837474	29.145829711828817
GOTERM_CC_DIRECT	GO:0005794~Golgi apparatus	6	16.216216216216218	0.06397322241620415	1450913_AT, 1418074_AT, 1435622_AT, 1460329_AT, 1423228_AT, 1420764_AT, 1419043_A_AT, 1435758_AT, 1423450_A_AT	37	1190	19662	2.6793549852373384	0.9844703665716102	0.6469873233659529	48.79904349690531
UP_KEYWORDS	Transferase	6	16.216216216216218	0.11840321636570453	1450913_AT, 1427196_AT, 1418074_AT, 1435622_AT, 1460329_AT, 1423228_AT, 1435758_AT, 1419706_A_AT, 1423450_A_AT	37	1654	22680	2.2236020784992974	0.9999961829336549	0.7128075815429876	75.24388070657638
UP_KEYWORDS	Signal-anchor	3	8.108108108108109	0.15356323111864456	1450913_AT, 1418074_AT, 1435622_AT, 1460329_AT, 1423228_AT, 1435758_AT	37	439	22680	4.188881364279998	0.9999999321019115	0.7472711648697901	84.22869329629386
UP_SEQ_FEATURE	topological domain:Lumenal	3	8.108108108108109	0.20109629658589734	1450913_AT, 1418074_AT, 1435622_AT, 1460329_AT, 1423228_AT, 1435758_AT	36	427	18012	3.5152224824355973	1.0	0.9982069465524835	93.51913055099624
GOTERM_MF_DIRECT	GO:0016740~transferase activity	5	13.513513513513514	0.2633659343539624	1450913_AT, 1427196_AT, 1418074_AT, 1435622_AT, 1460329_AT, 1423228_AT, 1435758_AT, 1423450_A_AT	32	1472	17446	1.851859714673913	0.999999999999999	0.999999999999999	96.89016215380256
INTERPRO	IPR027417:P-loop containing nucleoside triphosphate hydrolase	3	8.108108108108109	0.4612707471553569	1435622_AT, 1419043_A_AT, 1423450_A_AT	36	909	20594	1.887972130546388	1.0	0.99999999999998	99.89831103215808

Annotation Cluster 4	Enrichment Score: 0.8392814545235924
Category	Term	Count	%	PValue	Genes	List Total	Pop Hits	Pop Total	Fold Enrichment	Bonferroni	Benjamini	FDR
GOTERM_CC_DIRECT	GO:0016020~membrane	19	51.35135135135135	0.053379672044271465	1418818_AT, 1427196_AT, 1460239_AT, 1418074_AT, 1435622_AT, 1460329_AT, 1423228_AT, 1423851_A_AT, 1427529_AT, 1419043_A_AT, 1423852_AT, 1424123_AT, 1460258_AT, 1450913_AT, 1429761_AT, 1460372_AT, 1424509_AT, 1426147_S_AT, 1430427_A_AT, 1435758_AT, 1424649_A_AT, 1419706_A_AT, 1418643_AT, 1424367_A_AT	37	6998	19662	1.4427983284799517	0.9684443549870072	0.6839961644800296	42.619117623450165
UP_SEQ_FEATURE	topological domain:Cytoplasmic	10	27.027027027027028	0.09489561829871518	1418818_AT, 1460239_AT, 1418074_AT, 1435622_AT, 1423228_AT, 1460329_AT, 1423851_A_AT, 1427529_AT, 1423852_AT, 1450913_AT, 1460372_AT, 1426147_S_AT, 1430427_A_AT, 1435758_AT, 1418643_AT	36	2880	18012	1.7372685185185186	0.9999999519077846	0.9851912399538704	70.33412434403301
UP_KEYWORDS	Membrane	19	51.35135135135135	0.10212297970497905	1418818_AT, 1460239_AT, 1418074_AT, 1435622_AT, 1460329_AT, 1423228_AT, 1423851_A_AT, 1460336_AT, 1427529_AT, 1419043_A_AT, 1423852_AT, 1424123_AT, 1460258_AT, 1450913_AT, 1429761_AT, 1460372_AT, 1424509_AT, 1426147_S_AT, 1430427_A_AT, 1435758_AT, 1424649_A_AT, 1419706_A_AT, 1418643_AT, 1424367_A_AT	37	8683	22680	1.341297533857709	0.9999766402168258	0.6942366534574893	69.68060313524033
UP_SEQ_FEATURE	transmembrane region	13	35.13513513513514	0.11043707807937772	1418818_AT, 1460239_AT, 1418074_AT, 1435622_AT, 1423228_AT, 1460329_AT, 1423851_A_AT, 1427529_AT, 1424123_AT, 1423852_AT, 1460258_AT, 1450913_AT, 1429761_AT, 1460372_AT, 1426147_S_AT, 1430427_A_AT, 1435758_AT, 1418643_AT	36	4312	18012	1.508426097711812	0.999999997424523	0.9808498783660743	75.97953001095881
UP_KEYWORDS	Transmembrane helix	15	40.54054054054054	0.1827323130435277	1418818_AT, 1460239_AT, 1418074_AT, 1435622_AT, 1460329_AT, 1423228_AT, 1423851_A_AT, 1460336_AT, 1427529_AT, 1423852_AT, 1424123_AT, 1460258_AT, 1450913_AT, 1429761_AT, 1460372_AT, 1426147_S_AT, 1430427_A_AT, 1435758_AT, 1424649_A_AT, 1418643_AT	37	6938	22680	1.3252514549718357	0.9999999978910393	0.7849097853466225	89.30594366315272
UP_KEYWORDS	Transmembrane	15	40.54054054054054	0.18539919308644404	1418818_AT, 1460239_AT, 1418074_AT, 1435622_AT, 1460329_AT, 1423228_AT, 1423851_A_AT, 1460336_AT, 1427529_AT, 1423852_AT, 1424123_AT, 1460258_AT, 1450913_AT, 1429761_AT, 1460372_AT, 1426147_S_AT, 1430427_A_AT, 1435758_AT, 1424649_A_AT, 1418643_AT	37	6955	22680	1.3220121631336585	0.9999999984740554	0.7654406397320157	89.68624397049162
UP_SEQ_FEATURE	topological domain:Extracellular	7	18.91891891891892	0.26976389410343676	1418818_AT, 1460239_AT, 1460372_AT, 1423851_A_AT, 1426147_S_AT, 1430427_A_AT, 1427529_AT, 1423852_AT, 1418643_AT	36	2256	18012	1.5524527186761232	1.0	0.9994946246948401	97.83262385464977
GOTERM_CC_DIRECT	GO:0016021~integral component of membrane	15	40.54054054054054	0.36981191853062145	1418818_AT, 1460239_AT, 1418074_AT, 1435622_AT, 1460329_AT, 1423228_AT, 1423851_A_AT, 1460336_AT, 1427529_AT, 1423852_AT, 1424123_AT, 1460258_AT, 1450913_AT, 1429761_AT, 1460372_AT, 1426147_S_AT, 1430427_A_AT, 1435758_AT, 1424649_A_AT, 1418643_AT	37	6878	19662	1.1589242630242922	0.9999999999997674	0.9454666512870742	99.06776364015872

Annotation Cluster 5	Enrichment Score: 0.7294311086094125
Category	Term	Count	%	PValue	Genes	List Total	Pop Hits	Pop Total	Fold Enrichment	Bonferroni	Benjamini	FDR
GOTERM_CC_DIRECT	GO:0005789~endoplasmic reticulum membrane	4	10.81081081081081	0.13969836193429774	1429761_AT, 1460372_AT, 1423851_A_AT, 1419043_A_AT, 1423852_AT	37	710	19662	2.993833269889608	0.9999236169072585	0.7940162913575011	78.20769698056901
UP_KEYWORDS	Endoplasmic reticulum	4	10.81081081081081	0.20954781187108854	1429761_AT, 1423851_A_AT, 1426147_S_AT, 1419043_A_AT, 1423852_AT	37	997	22680	2.4592697009948767	0.9999999999224316	0.7665976028297161	92.6102198776407
GOTERM_CC_DIRECT	GO:0005783~endoplasmic reticulum	5	13.513513513513514	0.22142784338593177	1418818_AT, 1429761_AT, 1423851_A_AT, 1426147_S_AT, 1419043_A_AT, 1423852_AT	37	1323	19662	2.0083348654777224	0.9999998581502066	0.894878919704991	92.06875002816388

Annotation Cluster 6	Enrichment Score: 0.21797322500110353
Category	Term	Count	%	PValue	Genes	List Total	Pop Hits	Pop Total	Fold Enrichment	Bonferroni	Benjamini	FDR
UP_KEYWORDS	Metal-binding	7	18.91891891891892	0.4573014543347781	1449154_AT, 1421381_A_AT, 1421001_A_AT, 1423228_AT, 1460329_AT, 1417568_AT, 1450913_AT, 1418648_AT, 1452793_AT, 1428571_AT, 1418599_AT, 1418649_AT, 1435758_AT, 1417569_AT	37	3395	22680	1.2638617999442743	1.0	0.9439425068860151	99.88535601429095
GOTERM_MF_DIRECT	GO:0046872~metal ion binding	7	18.91891891891892	0.5650506998221791	1449154_AT, 1421381_A_AT, 1421001_A_AT, 1423228_AT, 1460329_AT, 1417568_AT, 1450913_AT, 1418648_AT, 1452793_AT, 1428571_AT, 1418599_AT, 1418649_AT, 1435758_AT, 1417569_AT	32	3355	17446	1.1375	1.0	0.9999999999999759	99.99215260410092
UP_KEYWORDS	Zinc	3	8.108108108108109	0.8585988951848287	1452793_AT, 1421381_A_AT, 1421001_A_AT, 1428571_AT	37	2099	22680	0.8760928627531773	1.0	0.9994176478649167	99.99999996123591
