# Supplementary material for: Metabolomics of oncogene-specific metabolic reprogramming during breast cancer
Source: Cancer Metab. 2018 Apr 3;6:5. doi: 10.1186/s40170-018-0175-6 (PMC5881178; doi:10.1186/s40170-018-0175-6)
Supplement: Supplementary file 10 — Gene expression analysis of transgenic mouse models. Using previously published gene expression data from breast tumors of transgenic mouse models [17], we found genes with significantly different expression in each transgenic model compared to all other transgenic models used in our study. For a complete analysis using multiple other transgenic mouse model gene expression as backgrounds (including the ones we used), please refer to the supplementary files of the cited research article. (ZIP 463 kb) [file 40170_2018_175_MOESM10_ESM.zip › DAVID Functional Annotation Clustering PyMT gated 1.txt]

Annotation Cluster 1	Enrichment Score: 7.802410433335638
Category	Term	Count	%	PValue	Genes	List Total	Pop Hits	Pop Total	Fold Enrichment	Bonferroni	Benjamini	FDR
GOTERM_CC_DIRECT	GO:0005576~extracellular region	17	56.666666666666664	3.290631553569777E-10	1448386_A_AT, 1449326_X_AT, 1425032_AT, 1424063_AT, 1421001_A_AT, 1420369_A_AT, 1420370_S_AT, 1419643_S_AT, 1450009_AT, 1425002_AT, 1417650_AT, 1451537_AT, 1450995_AT, 1419394_S_AT, 1418363_AT, 1450788_AT, 1419075_S_AT, 1450060_AT, 1417787_AT	30	1753	19662	6.355847119224187	1.9085660163398188E-8	1.9085660163398188E-8	3.273962545513598E-7
UP_KEYWORDS	Signal	21	70.0	1.5771891041394294E-8	1448386_A_AT, 1460259_S_AT, 1449326_X_AT, 1425032_AT, 1424063_AT, 1420369_A_AT, 1421001_A_AT, 1427063_AT, 1420370_S_AT, 1419643_S_AT, 1450009_AT, 1418304_AT, 1425002_AT, 1417290_AT, 1419463_AT, 1417650_AT, 1451537_AT, 1450995_AT, 1418363_AT, 1450788_AT, 1419075_S_AT, 1450060_AT, 1417787_AT	30	4543	22680	3.4946070878274265	1.2932942371479683E-6	1.2932942371479683E-6	1.6849356088144418E-5
UP_KEYWORDS	Secreted	14	46.666666666666664	4.402823054362977E-8	1448386_A_AT, 1449326_X_AT, 1420369_A_AT, 1421001_A_AT, 1420370_S_AT, 1419643_S_AT, 1450009_AT, 1425002_AT, 1450995_AT, 1451537_AT, 1419394_S_AT, 1418363_AT, 1450788_AT, 1419075_S_AT, 1450060_AT, 1417787_AT	30	1685	22680	6.281305637982196	3.6103084637417737E-6	1.8051558612341978E-6	4.703603592171035E-5
UP_SEQ_FEATURE	signal peptide	17	56.666666666666664	2.7006232910557186E-7	1448386_A_AT, 1449326_X_AT, 1421001_A_AT, 1420369_A_AT, 1427063_AT, 1420370_S_AT, 1419643_S_AT, 1450009_AT, 1418304_AT, 1425002_AT, 1417290_AT, 1417650_AT, 1451537_AT, 1450995_AT, 1418363_AT, 1450788_AT, 1419075_S_AT, 1450060_AT, 1417787_AT	26	3124	18012	3.769870974096326	1.863412960345645E-5	1.863412960345645E-5	2.7866797657205566E-4

Annotation Cluster 2	Enrichment Score: 3.3837527574323283
Category	Term	Count	%	PValue	Genes	List Total	Pop Hits	Pop Total	Fold Enrichment	Bonferroni	Benjamini	FDR
UP_SEQ_FEATURE	signal peptide	17	56.666666666666664	2.7006232910557186E-7	1448386_A_AT, 1449326_X_AT, 1421001_A_AT, 1420369_A_AT, 1427063_AT, 1420370_S_AT, 1419643_S_AT, 1450009_AT, 1418304_AT, 1425002_AT, 1417290_AT, 1417650_AT, 1451537_AT, 1450995_AT, 1418363_AT, 1450788_AT, 1419075_S_AT, 1450060_AT, 1417787_AT	26	3124	18012	3.769870974096326	1.863412960345645E-5	1.863412960345645E-5	2.7866797657205566E-4
UP_KEYWORDS	Disulfide bond	11	36.666666666666664	0.0039810474632580965	1417231_AT, 1423271_AT, 1448386_A_AT, 1448485_AT, 1451537_AT, 1450995_AT, 1418363_AT, 1421001_A_AT, 1427063_AT, 1450060_AT, 1450009_AT	30	3124	22680	2.6619718309859155	0.2789865015539017	0.07852013744482556	4.171977575686481
UP_SEQ_FEATURE	glycosylation site:N-linked (GlcNAc...)	12	40.0	0.005058836343145225	1448485_AT, 1451537_AT, 1450995_AT, 1418363_AT, 1421001_A_AT, 1427063_AT, 1419643_S_AT, 1450060_AT, 1450009_AT, 1418304_AT, 1425002_AT, 1417787_AT	26	3563	18012	2.333210993328872	0.29527358455179153	0.16052015185103552	5.0987142454838486
UP_KEYWORDS	Glycoprotein	12	40.0	0.0053638543451211915	1448485_AT, 1451537_AT, 1450995_AT, 1418363_AT, 1421001_A_AT, 1427063_AT, 1419643_S_AT, 1450060_AT, 1450009_AT, 1418304_AT, 1425002_AT, 1417787_AT	30	3815	22680	2.377981651376147	0.35662009667154737	0.08442590108949821	5.583763163683009

Annotation Cluster 3	Enrichment Score: 0.515275319453262
Category	Term	Count	%	PValue	Genes	List Total	Pop Hits	Pop Total	Fold Enrichment	Bonferroni	Benjamini	FDR
UP_SEQ_FEATURE	topological domain:Extracellular	8	26.666666666666668	0.029877176416891357	1419570_AT, 1417231_AT, 1423271_AT, 1448485_AT, 1419571_AT, 1427063_AT, 1450060_AT, 1418304_AT, 1425002_AT	26	2256	18012	2.456628477905074	0.8766770721370639	0.5022461716467779	26.874418790341192
UP_SEQ_FEATURE	topological domain:Cytoplasmic	8	26.666666666666668	0.0916341461939014	1419570_AT, 1417231_AT, 1423271_AT, 1448485_AT, 1419571_AT, 1427063_AT, 1450060_AT, 1418304_AT, 1425002_AT	26	2880	18012	1.9243589743589744	0.9986817577516821	0.809454451825011	62.905707369148736
UP_KEYWORDS	Cell membrane	9	30.0	0.09426832358653907	1417231_AT, 1423271_AT, 1448485_AT, 1450995_AT, 1419394_S_AT, 1427063_AT, 1450060_AT, 1418304_AT, 1425002_AT	30	3759	22680	1.8100558659217876	0.9997021732855284	0.7415793139597058	65.27681518531845
UP_SEQ_FEATURE	transmembrane region	8	26.666666666666668	0.3898768227904597	1419570_AT, 1417231_AT, 1423271_AT, 1448485_AT, 1419571_AT, 1427063_AT, 1450060_AT, 1418304_AT, 1425002_AT	26	4312	18012	1.2852861424289996	0.9999999999999984	0.9965935539389569	99.38934649492963
GOTERM_CC_DIRECT	GO:0005886~plasma membrane	9	30.0	0.4327003813279187	1417231_AT, 1423271_AT, 1448485_AT, 1450995_AT, 1419394_S_AT, 1427063_AT, 1450060_AT, 1418304_AT, 1425002_AT	30	4874	19662	1.2102174805088222	0.9999999999999948	0.9986061215523179	99.64469984100256
UP_KEYWORDS	Membrane	12	40.0	0.5852326066117312	1423271_AT, 1419571_AT, 1427063_AT, 1448700_AT, 1418304_AT, 1425002_AT, 1417231_AT, 1419570_AT, 1448485_AT, 1417650_AT, 1450995_AT, 1419394_S_AT, 1450060_AT	30	8683	22680	1.0448001842681103	1.0	0.9996705607721782	99.99174062930662
UP_KEYWORDS	Transmembrane helix	9	30.0	0.7030079572692823	1419570_AT, 1417231_AT, 1423271_AT, 1448485_AT, 1419571_AT, 1427063_AT, 1448700_AT, 1450060_AT, 1418304_AT, 1425002_AT	30	6938	22680	0.9806860766791583	1.0	0.999952520354192	99.99976705653232
UP_KEYWORDS	Transmembrane	9	30.0	0.7060169069192344	1419570_AT, 1417231_AT, 1423271_AT, 1448485_AT, 1419571_AT, 1427063_AT, 1448700_AT, 1450060_AT, 1418304_AT, 1425002_AT	30	6955	22680	0.9782890007189072	1.0	0.9998912110393431	99.99979106811564
GOTERM_CC_DIRECT	GO:0016021~integral component of membrane	10	33.33333333333333	0.7349262785426827	1419570_AT, 1417231_AT, 1423271_AT, 1448485_AT, 1417650_AT, 1419571_AT, 1427063_AT, 1448700_AT, 1450060_AT, 1418304_AT, 1425002_AT	30	6878	19662	0.9528932829310846	1.0	0.9999973338912419	99.99981682095948
GOTERM_CC_DIRECT	GO:0016020~membrane	10	33.33333333333333	0.7568708907222722	1419570_AT, 1417231_AT, 1423271_AT, 1448485_AT, 1450995_AT, 1419571_AT, 1419394_S_AT, 1427063_AT, 1450060_AT, 1418304_AT, 1425002_AT	30	6998	19662	0.9365533009431265	1.0	0.9999647371059022	99.99992246823642
