# Supplementary material for: Metabolomics of oncogene-specific metabolic reprogramming during breast cancer
Source: Cancer Metab. 2018 Apr 3;6:5. doi: 10.1186/s40170-018-0175-6 (PMC5881178; doi:10.1186/s40170-018-0175-6)
Supplement: Supplementary file 10 — Gene expression analysis of transgenic mouse models. Using previously published gene expression data from breast tumors of transgenic mouse models [17], we found genes with significantly different expression in each transgenic model compared to all other transgenic models used in our study. For a complete analysis using multiple other transgenic mouse model gene expression as backgrounds (including the ones we used), please refer to the supplementary files of the cited research article. (ZIP 463 kb) [file 40170_2018_175_MOESM10_ESM.zip › DAVID Functional Annotation Clustering Wnt1 gated -1.txt]

Annotation Cluster 1	Enrichment Score: 1.5045755207451326
Category	Term	Count	%	PValue	Genes	List Total	Pop Hits	Pop Total	Fold Enrichment	Bonferroni	Benjamini	FDR
GOTERM_CC_DIRECT	GO:0005576~extracellular region	7	41.17647058823529	0.0012287327539652192	1425032_AT, 1418599_AT, 1421001_A_AT, 1419527_AT, 1420764_AT, 1417795_AT, 1419755_AT	16	1753	19662	4.907087849401027	0.05032789550520511	0.05032789550520511	1.1314397651004504
UP_KEYWORDS	Signal	9	52.94117647058824	0.004269696332260209	1460259_S_AT, 1419463_AT, 1425032_AT, 1418599_AT, 1421001_A_AT, 1419527_AT, 1420764_AT, 1417795_AT, 1419755_AT	16	4543	22680	2.808166409861325	0.22972608098454306	0.22972608098454306	4.211903173558939
UP_KEYWORDS	Glycoprotein	8	47.05882352941176	0.0069384366268288936	1418818_AT, 1418599_AT, 1421001_A_AT, 1419527_AT, 1420764_AT, 1424649_A_AT, 1417795_AT, 1419755_AT	16	3815	22680	2.9724770642201834	0.34604699620530754	0.19132639229742854	6.762691127986042
UP_KEYWORDS	Extracellular matrix	3	17.647058823529413	0.010270619733172419	1418599_AT, 1419527_AT, 1417795_AT	16	235	22680	18.095744680851066	0.4672736044109015	0.18934747718780987	9.861651193915922
GOTERM_CC_DIRECT	GO:0070062~extracellular exosome	7	41.17647058823529	0.010493599439948579	1418818_AT, 1421001_A_AT, 1419527_AT, 1451828_A_AT, 1433531_AT, 1424649_A_AT, 1417795_AT, 1419755_AT, 1418911_S_AT	16	2674	19662	3.2169502617801045	0.35793126054195645	0.19870808099791526	9.30166909697574
UP_SEQ_FEATURE	glycosylation site:N-linked (GlcNAc...)	7	41.17647058823529	0.011007934130722439	1418818_AT, 1418599_AT, 1421001_A_AT, 1419527_AT, 1420764_AT, 1417795_AT, 1419755_AT	12	3563	18012	2.9489194499017684	0.5965309592633755	0.5965309592633755	11.15274547134758
UP_KEYWORDS	Secreted	5	29.411764705882355	0.021356216872911876	1418599_AT, 1421001_A_AT, 1419527_AT, 1420764_AT, 1417795_AT	16	1685	22680	4.206231454005935	0.7320195352106306	0.2805083071346731	19.515335585264925
GOTERM_CC_DIRECT	GO:0005578~proteinaceous extracellular matrix	3	17.647058823529413	0.023550332722553247	1418599_AT, 1419527_AT, 1417795_AT	16	316	19662	11.666534810126583	0.6324688154545061	0.28369486457332194	19.793484041881847
UP_SEQ_FEATURE	signal peptide	6	35.294117647058826	0.02874145693611335	1418599_AT, 1421001_A_AT, 1419527_AT, 1420764_AT, 1417795_AT, 1419755_AT	12	3124	18012	2.8828425096030728	0.9084922557902897	0.6974975302419659	26.768784112562717
GOTERM_CC_DIRECT	GO:0005615~extracellular space	4	23.52941176470588	0.10186773259849673	1425032_AT, 1421001_A_AT, 1419527_AT, 1419755_AT	16	1504	19662	3.268284574468085	0.9890278285314079	0.5944368223200196	63.003103938201946
UP_KEYWORDS	Disulfide bond	5	29.411764705882355	0.14120543895698484	1418599_AT, 1421001_A_AT, 1419527_AT, 1417795_AT, 1419755_AT	16	3124	22680	2.268725992317542	0.9999072644179721	0.8438833295371594	78.36621942370802
UP_SEQ_FEATURE	disulfide bond	4	23.52941176470588	0.18954908783590213	1421001_A_AT, 1419527_AT, 1417795_AT, 1419755_AT	12	2510	18012	2.39203187250996	0.9999999672213803	0.996799654342102	89.40957832684681
UP_KEYWORDS	Metal-binding	3	17.647058823529413	0.6803292593666824	1418599_AT, 1421001_A_AT, 1419755_AT	16	3395	22680	1.2525773195876289	1.0	0.9982079407074916	99.99895562621533
GOTERM_MF_DIRECT	GO:0046872~metal ion binding	3	17.647058823529413	0.7451447459038563	1418599_AT, 1421001_A_AT, 1419755_AT	14	3355	17446	1.114285714285714	1.0	1.0	99.99977046210525
Annotation Cluster 2	Enrichment Score: 0.2575308960005796
Category	Term	Count	%	PValue	Genes	List Total	Pop Hits	Pop Total	Fold Enrichment	Bonferroni	Benjamini	FDR
UP_SEQ_FEATURE	topological domain:Cytoplasmic	4	23.52941176470588	0.2517192773740916	1418818_AT, 1418580_AT, 1451828_A_AT, 1433531_AT, 1449143_AT, 1417795_AT, 1418911_S_AT	12	2880	18012	2.084722222222222	0.9999999999528704	0.9973798665112765	95.48547561410506
GOTERM_CC_DIRECT	GO:0016020~membrane	7	41.17647058823529	0.4550573120031434	1418818_AT, 1418580_AT, 1451828_A_AT, 1433531_AT, 1449143_AT, 1424649_A_AT, 1417795_AT, 1424367_A_AT, 1419755_AT, 1418911_S_AT	16	6998	19662	1.2292262074878537	0.9999999999915524	0.9857289539552231	99.6369791750533
UP_KEYWORDS	Cell membrane	4	23.52941176470588	0.4638633165847755	1418818_AT, 1417795_AT, 1424367_A_AT, 1419755_AT	16	3759	22680	1.5083798882681565	1.0	0.9982313801774222	99.81061036740051
UP_SEQ_FEATURE	transmembrane region	4	23.52941176470588	0.5115511968665745	1418818_AT, 1418580_AT, 1451828_A_AT, 1433531_AT, 1449143_AT, 1417795_AT, 1418911_S_AT	12	4312	18012	1.3923933209647494	1.0	0.9999921180728549	99.95261887890877
UP_KEYWORDS	Membrane	7	41.17647058823529	0.5426533671150975	1418818_AT, 1418580_AT, 1451828_A_AT, 1433531_AT, 1449143_AT, 1424649_A_AT, 1417795_AT, 1424367_A_AT, 1419755_AT, 1418911_S_AT	16	8683	22680	1.1427502015432454	1.0	0.9989053328321045	99.96170612266822
UP_KEYWORDS	Transmembrane helix	5	29.411764705882355	0.7201413230181379	1418818_AT, 1418580_AT, 1451828_A_AT, 1433531_AT, 1449143_AT, 1424649_A_AT, 1417795_AT, 1418911_S_AT	16	6938	22680	1.0215479965407899	1.0	0.9984561487697636	99.9997258872821
UP_KEYWORDS	Transmembrane	5	29.411764705882355	0.722247194355299	1418818_AT, 1418580_AT, 1451828_A_AT, 1433531_AT, 1449143_AT, 1424649_A_AT, 1417795_AT, 1418911_S_AT	16	6955	22680	1.0190510424155284	1.0	0.9975482607107539	99.99974593819641
GOTERM_CC_DIRECT	GO:0005886~plasma membrane	4	23.52941176470588	0.7582629353580103	1418818_AT, 1417795_AT, 1424367_A_AT, 1419755_AT	16	4874	19662	1.0085145670906852	1.0	0.9994211686665951	99.99980373063792
GOTERM_CC_DIRECT	GO:0016021~integral component of membrane	5	29.411764705882355	0.8270167450065429	1418818_AT, 1418580_AT, 1451828_A_AT, 1433531_AT, 1449143_AT, 1424649_A_AT, 1417795_AT, 1418911_S_AT	16	6878	19662	0.8933374527478918	1.0	0.9997220165314994	99.99999113373009
