# Supplementary material for: Metabolomics of oncogene-specific metabolic reprogramming during breast cancer
Source: Cancer Metab. 2018 Apr 3;6:5. doi: 10.1186/s40170-018-0175-6 (PMC5881178; doi:10.1186/s40170-018-0175-6)
Supplement: Supplementary file 10 — Gene expression analysis of transgenic mouse models. Using previously published gene expression data from breast tumors of transgenic mouse models [17], we found genes with significantly different expression in each transgenic model compared to all other transgenic models used in our study. For a complete analysis using multiple other transgenic mouse model gene expression as backgrounds (including the ones we used), please refer to the supplementary files of the cited research article. (ZIP 463 kb) [file 40170_2018_175_MOESM10_ESM.zip › DAVID Functional Annotation Clustering Wnt1 gated 1.txt]

Annotation Cluster 1	Enrichment Score: 3.169507063944971
Category	Term	Count	%	PValue	Genes	List Total	Pop Hits	Pop Total	Fold Enrichment	Bonferroni	Benjamini	FDR
GOTERM_BP_DIRECT	GO:0031069~hair follicle morphogenesis	3	16.666666666666664	3.2642092473757E-4	1418158_AT, 1421365_AT, 1449340_AT, 1452027_A_AT, 1460250_AT, 1451876_A_AT	15	35	18082	103.32571428571428	0.05737979780596847	0.05737979780596847	0.40169712571064276
GOTERM_BP_DIRECT	GO:0007389~pattern specification process	3	16.666666666666664	8.976681954063202E-4	1418158_AT, 1421365_AT, 1449340_AT, 1452027_A_AT, 1460250_AT, 1451876_A_AT	15	58	18082	62.35172413793104	0.15002718527105818	0.07806029767183698	1.1011141293681637
GOTERM_BP_DIRECT	GO:0042475~odontogenesis of dentin-containing tooth	3	16.666666666666664	0.001058241963585669	1418158_AT, 1421365_AT, 1449340_AT, 1452027_A_AT, 1460250_AT, 1451876_A_AT	15	63	18082	57.403174603174605	0.1743986224809736	0.06188343869863	1.2969013190456957

Annotation Cluster 2	Enrichment Score: 2.6907282819384197
Category	Term	Count	%	PValue	Genes	List Total	Pop Hits	Pop Total	Fold Enrichment	Bonferroni	Benjamini	FDR
UP_KEYWORDS	Glycoprotein	10	55.55555555555556	7.078396588764454E-4	1418799_A_AT, 1421365_AT, 1449340_AT, 1460250_AT, 1422643_AT, 1416168_AT, 1425425_A_AT, 1427633_A_AT, 1416371_AT, 1453724_A_AT, 1416053_AT, 1427231_AT	18	3815	22680	3.302752293577982	0.04227395554983249	0.04227395554983249	0.7095884199826541
UP_SEQ_FEATURE	glycosylation site:N-linked (GlcNAc...)	10	55.55555555555556	7.170881697220712E-4	1418799_A_AT, 1421365_AT, 1449340_AT, 1460250_AT, 1422643_AT, 1416168_AT, 1425425_A_AT, 1427633_A_AT, 1416371_AT, 1453724_A_AT, 1416053_AT, 1427231_AT	16	3563	18012	3.1595565534661803	0.07188898177561442	0.07188898177561442	0.7988751265799898
UP_KEYWORDS	Disulfide bond	9	50.0	9.762760857371431E-4	1418799_A_AT, 1421365_AT, 1449340_AT, 1460250_AT, 1422643_AT, 1425425_A_AT, 1427633_A_AT, 1416371_AT, 1416053_AT, 1427231_AT	18	3124	22680	3.6299615877080664	0.057841660765248215	0.02935158824899331	0.9774999114499971
UP_KEYWORDS	Secreted	7	38.88888888888889	0.0010087485395868182	1418799_A_AT, 1421365_AT, 1449340_AT, 1460250_AT, 1416168_AT, 1425425_A_AT, 1427633_A_AT, 1416371_AT, 1453724_A_AT	18	1685	22680	5.234421364985163	0.05970790986291141	0.020312438160547064	1.009864685045292
GOTERM_CC_DIRECT	GO:0005576~extracellular region	7	38.88888888888889	0.0012287327539652192	1418799_A_AT, 1421365_AT, 1449340_AT, 1460250_AT, 1416168_AT, 1425425_A_AT, 1427633_A_AT, 1416371_AT, 1453724_A_AT	16	1753	19662	4.907087849401027	0.04564594931367083	0.04564594931367083	1.104980992950788
UP_SEQ_FEATURE	signal peptide	9	50.0	0.0016388806021815343	1421365_AT, 1449340_AT, 1460250_AT, 1422643_AT, 1416168_AT, 1425425_A_AT, 1427633_A_AT, 1416371_AT, 1453724_A_AT, 1416053_AT, 1427231_AT	16	3124	18012	3.243197823303457	0.1568272370787991	0.08175560828219541	1.8172647613442172
UP_SEQ_FEATURE	disulfide bond	8	44.44444444444444	0.00233011603773393	1421365_AT, 1449340_AT, 1460250_AT, 1422643_AT, 1425425_A_AT, 1427633_A_AT, 1416371_AT, 1416053_AT, 1427231_AT	16	2510	18012	3.5880478087649403	0.21542635660968623	0.07768790302330753	2.5746806488357366
UP_KEYWORDS	Signal	9	50.0	0.011009666186623709	1421365_AT, 1449340_AT, 1460250_AT, 1422643_AT, 1416168_AT, 1425425_A_AT, 1427633_A_AT, 1416371_AT, 1453724_A_AT, 1416053_AT, 1427231_AT	18	4543	22680	2.4961479198767336	0.4910034229838526	0.1553462482505924	10.536272559017002
GOTERM_CC_DIRECT	GO:0005615~extracellular space	5	27.77777777777778	0.02351938667845596	1449340_AT, 1449451_AT, 1460250_AT, 1416168_AT, 1427633_A_AT, 1416371_AT, 1453724_A_AT	16	1504	19662	4.085355718085107	0.5952211941580727	0.36377770721081515	19.353301704581337

Annotation Cluster 3	Enrichment Score: 0.08642010773270108
Category	Term	Count	%	PValue	Genes	List Total	Pop Hits	Pop Total	Fold Enrichment	Bonferroni	Benjamini	FDR
UP_SEQ_FEATURE	topological domain:Extracellular	3	16.666666666666664	0.5771737565479446	1418799_A_AT, 1416053_AT, 1427231_AT	16	2256	18012	1.4970079787234045	1.0	0.9999999998093616	99.99339282501506
UP_SEQ_FEATURE	topological domain:Cytoplasmic	3	16.666666666666664	0.7176147120530425	1418799_A_AT, 1416053_AT, 1427231_AT	16	2880	18012	1.17265625	1.0	0.9999999999962198	99.99992760357874
UP_SEQ_FEATURE	transmembrane region	4	22.22222222222222	0.7341462343030257	1418799_A_AT, 1422643_AT, 1416053_AT, 1427231_AT	16	4312	18012	1.0442949907235621	1.0	0.9999999998935508	99.99996312124783
GOTERM_CC_DIRECT	GO:0016020~membrane	5	27.77777777777778	0.8392209339178459	1418799_A_AT, 1424096_AT, 1422643_AT, 1416053_AT, 1427231_AT	16	6998	19662	0.8780187196341812	1.0	0.9999509137164487	99.9999932946684
UP_KEYWORDS	Transmembrane helix	4	22.22222222222222	0.9297608658638741	1418799_A_AT, 1422643_AT, 1416053_AT, 1427231_AT	18	6938	22680	0.7264341308734505	1.0	0.9999995984338469	99.9999999997487
UP_KEYWORDS	Transmembrane	4	22.22222222222222	0.9306179223074788	1418799_A_AT, 1422643_AT, 1416053_AT, 1427231_AT	18	6955	22680	0.7246585190510424	1.0	0.9999987127177534	99.99999999977788
GOTERM_CC_DIRECT	GO:0016021~integral component of membrane	4	22.22222222222222	0.9381569601084073	1418799_A_AT, 1422643_AT, 1416053_AT, 1427231_AT	16	6878	19662	0.7146699621983135	1.0	0.9999981860244105	99.99999999880745
UP_KEYWORDS	Membrane	4	22.22222222222222	0.9825715039276203	1418799_A_AT, 1422643_AT, 1416053_AT, 1427231_AT	18	8683	22680	0.5804445468156167	1.0	0.9999999944095037	100.0
