# Supplementary material for: Metabolomics of oncogene-specific metabolic reprogramming during breast cancer
Source: Cancer Metab. 2018 Apr 3;6:5. doi: 10.1186/s40170-018-0175-6 (PMC5881178; doi:10.1186/s40170-018-0175-6)
Supplement: Supplementary file 10 — Gene expression analysis of transgenic mouse models. Using previously published gene expression data from breast tumors of transgenic mouse models [17], we found genes with significantly different expression in each transgenic model compared to all other transgenic models used in our study. For a complete analysis using multiple other transgenic mouse model gene expression as backgrounds (including the ones we used), please refer to the supplementary files of the cited research article. (ZIP 463 kb) [file 40170_2018_175_MOESM10_ESM.zip › limma_C3-TAg vs all tumors.tsv]

id	logFoldChange	averageExpression	pValue	qValue
1418317_at	2.868	2.0603	2.5538e-48	4.5241e-44
1460657_at	2.0573	3.4884	4.9509e-40	4.3853e-36
1419615_at	2.3006	4.6902	1.0909e-35	6.4418e-32
1451566_at	-1.576	4.8119	2.8558e-34	1.2647e-30
1418687_at	2.1124	4.2352	8.793e-34	3.1154e-30
1418481_at	1.2302	5.0732	1.1977e-32	3.5361e-29
1418051_at	1.6386	4.3572	6.8943e-32	1.7448e-28
1438601_at	1.2452	5.1072	1.8269e-31	4.0455e-28
1446086_s_at	1.2864	3.2663	2.7627e-31	5.4379e-28
1418925_at	2.6087	3.6943	1.7741e-30	3.1428e-27
1459211_at	1.2419	3.3069	8.1015e-30	1.3047e-26
1423891_at	-1.7468	6.2387	9.7691e-30	1.4422e-26
1460042_at	1.4667	3.0323	1.3628e-29	1.8571e-26
1421671_at	0.8218	2.938	1.8291e-29	2.3145e-26
1449005_at	2.0573	3.736	2.5311e-29	2.9435e-26
1433462_a_at	0.9329	3.9365	2.6585e-29	2.9435e-26
1450995_at	-2.6346	6.3831	4.6247e-29	4.8192e-26
1416930_at	3.1527	5.1277	7.9454e-29	7.8196e-26
1416997_a_at	1.0638	4.388	1.0575e-28	9.8599e-26
1418589_a_at	1.8686	2.3267	4.7425e-28	4.2007e-25
1452590_a_at	1.5039	4.6133	6.9702e-28	5.8799e-25
1417748_x_at	1.1197	4.6352	1.0869e-27	8.7521e-25
1450692_at	1.3693	4.8991	1.2949e-27	9.9738e-25
1448833_at	1.1089	4.6776	1.7003e-27	1.255e-24
1448834_at	1.124	4.6521	6.131e-27	4.3444e-24
1418203_at	1.6414	3.5098	7.5133e-27	5.1191e-24
1417219_s_at	1.4595	6.6103	9.3272e-27	6.1197e-24
1419152_at	1.6543	3.5874	1.8697e-26	1.1458e-23
1449827_at	1.2411	3.148	1.8757e-26	1.1458e-23
1420577_at	1.23	3.3433	2.1452e-26	1.2667e-23
1437138_at	1.2208	4.1241	3.0112e-26	1.7208e-23
1421073_a_at	1.2713	2.9088	3.1829e-26	1.762e-23
1425895_a_at	2.0133	4.4962	3.8523e-26	2.068e-23
1418408_at	-1.0277	4.9283	4.8662e-26	2.5354e-23
1449148_a_at	0.8482	5.1461	8.0757e-26	4.0875e-23
1422379_x_at	0.7826	2.6523	2.0674e-25	1.0173e-22
1423101_at	1.2486	4.8221	2.5525e-25	1.2221e-22
1449125_at	1.2113	4.9938	3.2882e-25	1.5329e-22
1418932_at	1.4909	3.8969	3.5534e-25	1.6141e-22
1422179_at	1.8182	3.4939	4.0552e-25	1.7959e-22
1451453_at	1.3837	4.157	4.7774e-25	2.0642e-22
1418060_a_at	0.7652	4.3463	5.9039e-25	2.4902e-22
1448362_at	-1.1386	6.274	6.1503e-25	2.5338e-22
1415899_at	1.1594	5.9322	7.7338e-25	3.1137e-22
1427669_a_at	0.9104	3.6554	8.435e-25	3.3206e-22
1417324_at	0.9722	5.3596	1.4451e-24	5.565e-22
1427248_at	0.7344	5.7011	1.4809e-24	5.5728e-22
1451846_at	1.4782	2.3312	1.51e-24	5.5728e-22
1426028_a_at	0.8871	3.6539	1.7272e-24	6.2444e-22
1421717_at	0.958	3.1415	2.1438e-24	7.5954e-22
1448650_a_at	1.1295	5.0225	2.4234e-24	8.4176e-22
1436902_x_at	1.4061	6.7428	2.8233e-24	9.6181e-22
1451899_a_at	1.0506	5.6132	3.3283e-24	1.1125e-21
1454605_a_at	0.9209	4.2084	3.5224e-24	1.1556e-21
1425127_at	1.0518	2.3563	4.211e-24	1.3563e-21
1435532_at	0.8714	2.0604	4.4782e-24	1.4166e-21
1421922_at	-1.3899	5.1216	6.3132e-24	1.9621e-21
1417547_at	0.7765	5.4786	1.2739e-23	3.8698e-21
1450461_at	1.2846	3.8507	1.2888e-23	3.8698e-21
1453089_at	2.6634	5.1119	1.3113e-23	3.8715e-21
1427279_at	1.4854	3.5684	1.5004e-23	4.3572e-21
1421384_at	0.9975	3.981	1.677e-23	4.7915e-21
1450531_at	1.3449	3.7025	2.178e-23	6.1243e-21
1433471_at	1.3452	3.9538	2.4982e-23	6.8864e-21
1416253_at	1.2082	4.7122	2.5268e-23	6.8864e-21
1422371_at	0.9889	2.8433	2.912e-23	7.816e-21
1418355_at	-1.6647	6.5321	3.3045e-23	8.6734e-21
1426571_at	-1.7008	7.3107	3.3523e-23	8.6734e-21
1430811_a_at	1.2077	4.4929	3.3783e-23	8.6734e-21
1427278_at	1.5387	3.6481	3.6305e-23	9.1268e-21
1417942_at	1.7405	4.8282	3.6579e-23	9.1268e-21
1431843_a_at	1.3203	3.9379	5.59e-23	1.3754e-20
1422970_at	1.0324	4.1368	5.7002e-23	1.3833e-20
1422386_at	0.9911	3.7448	6.2137e-23	1.4875e-20
1437185_s_at	1.3631	6.9504	6.4613e-23	1.5262e-20
1435162_at	2.2256	3.2491	9.149e-23	2.1326e-20
1423786_at	0.8362	5.2128	1.0605e-22	2.4398e-20
1450107_a_at	1.0157	4.9964	1.077e-22	2.446e-20
1429270_a_at	1.2644	5.5524	1.1401e-22	2.5565e-20
1435504_at	1.5119	3.497	1.6638e-22	3.6843e-20
1426268_at	2.4404	4.4995	1.7024e-22	3.7232e-20
1421958_at	0.7443	2.8603	1.7854e-22	3.857e-20
1416916_at	1.1889	5.2133	2.3225e-22	4.9569e-20
1431382_a_at	1.4395	3.5052	3.4878e-22	7.3554e-20
1455462_at	1.1098	3.7215	3.7285e-22	7.6812e-20
1429168_at	0.9352	3.3709	3.7627e-22	7.6812e-20
1422735_at	1.3547	4.3946	3.7723e-22	7.6812e-20
1422944_a_at	1.2947	3.7275	4.0773e-22	8.2078e-20
1417548_at	0.7882	5.2003	4.5717e-22	9.0997e-20
1420028_s_at	1.2846	5.7665	4.6409e-22	9.1349e-20
1418818_at	-2.4747	8.3335	4.7408e-22	9.229e-20
1448146_at	1.4977	5.7427	4.9678e-22	9.5658e-20
1454884_at	0.9757	3.3319	5.0537e-22	9.6265e-20
1418285_at	1.3667	4.3978	5.2488e-22	9.8918e-20
1423847_at	1.2125	5.0936	5.5313e-22	1.0314e-19
1429752_x_at	1.4423	3.653	5.9447e-22	1.0919e-19
1449253_at	0.936	3.3573	5.9791e-22	1.0919e-19
1416259_at	-0.8436	4.6852	6.1311e-22	1.1083e-19
1424287_at	1.0713	3.8837	6.8884e-22	1.2326e-19
1423098_at	-1.3127	5.34	7.1712e-22	1.2704e-19
1422318_at	0.7539	2.7349	7.7329e-22	1.354e-19
1416575_at	1.3166	4.7504	7.7959e-22	1.354e-19
1417910_at	1.2003	6.3086	7.9517e-22	1.3612e-19
1422513_at	1.0748	4.7863	7.991e-22	1.3612e-19
1418827_at	1.0807	4.7689	8.0759e-22	1.3625e-19
1426336_at	0.911	3.0282	8.7407e-22	1.4514e-19
1418286_a_at	1.3269	4.5278	8.7668e-22	1.4514e-19
1448878_at	1.0099	4.02	8.961e-22	1.4676e-19
1425807_at	0.8714	3.8208	9.0298e-22	1.4676e-19
1419014_at	0.7429	2.1261	9.6334e-22	1.5514e-19
1425288_at	0.7867	3.3354	1.0927e-21	1.7439e-19
1417943_at	0.8553	2.6773	1.2115e-21	1.9098e-19
1424208_at	1.2161	3.4056	1.2182e-21	1.9098e-19
1418184_at	1.055	4.9667	1.2327e-21	1.9156e-19
1451591_a_at	1.3248	4.4351	1.3777e-21	2.1223e-19
1420029_at	1.3553	5.2258	1.4592e-21	2.2285e-19
1450592_at	0.99	3.0415	1.8866e-21	2.8565e-19
1433448_at	0.8635	4.7301	1.9323e-21	2.8892e-19
1417299_at	1.0535	4.5357	1.9408e-21	2.8892e-19
1449705_x_at	1.2823	5.7121	2.0313e-21	2.9987e-19
1460364_at	1.0211	5.428	2.0785e-21	3.0431e-19
1420601_at	0.6038	3.0983	2.1602e-21	3.1367e-19
1424736_at	-1.01	8.2389	3.0606e-21	4.408e-19
1422059_at	1.138	4.0439	3.1943e-21	4.5635e-19
1421068_at	0.9261	4.725	3.4029e-21	4.8226e-19
1451299_at	0.9988	4.1623	3.6982e-21	5.1996e-19
1422834_at	0.8657	2.5081	3.8242e-21	5.3343e-19
1423423_at	-1.1066	7.5963	4.2132e-21	5.831e-19
1452315_at	1.2133	4.7413	4.2478e-21	5.8334e-19
1460313_at	0.8225	2.8816	4.7573e-21	6.4699e-19
1416920_at	-0.8646	5.1112	4.7844e-21	6.4699e-19
1423096_at	-1.2826	5.3713	6.0003e-21	8.0527e-19
1420906_at	0.9653	4.8771	6.4867e-21	8.6391e-19
1455946_x_at	1.4395	5.9382	6.5348e-21	8.6391e-19
1428690_at	-0.8738	5.1057	6.8011e-21	8.9245e-19
1438983_x_at	-0.7328	5.7545	7.1549e-21	9.3198e-19
1418828_at	1.0736	4.8545	7.3885e-21	9.5538e-19
1421001_a_at	-3.6162	6.6425	7.918e-21	1.0164e-18
1428803_at	-1.2246	5.1269	8.0458e-21	1.0254e-18
1425625_at	1.0934	3.2158	8.2115e-21	1.0391e-18
1421347_at	0.8902	2.8928	8.3714e-21	1.0507e-18
1435306_a_at	1.2644	4.837	8.4221e-21	1.0507e-18
1418220_at	1.1559	1.6803	8.743e-21	1.0831e-18
1426652_at	1.2476	5.663	9.925e-21	1.221e-18
1427239_at	1.0819	3.4075	1.09e-20	1.3317e-18
1436909_at	0.8974	4.7439	1.1222e-20	1.3616e-18
1416096_at	-0.7117	5.6326	1.1419e-20	1.3761e-18
1449863_a_at	1.2841	3.5372	1.24e-20	1.4843e-18
1449161_at	0.9362	3.421	1.3175e-20	1.5664e-18
1422971_at	0.9011	4.5835	1.3354e-20	1.5771e-18
1452314_at	1.2545	4.8294	1.4596e-20	1.7123e-18
1418865_at	1.0893	4.493	1.5987e-20	1.8632e-18
1434674_at	1.0156	4.127	1.7183e-20	1.9896e-18
1454946_at	1.0103	4.0499	1.7767e-20	2.0437e-18
1448145_at	1.4207	5.9275	1.9234e-20	2.1983e-18
1416300_a_at	-0.7628	7.5623	1.9462e-20	2.2101e-18
1417126_a_at	-1.012	7.6529	1.9949e-20	2.2509e-18
1428329_a_at	1.0168	4.5172	2.1628e-20	2.4249e-18
1428742_at	0.8635	4.0191	2.3749e-20	2.6459e-18
1420358_at	0.7677	2.5418	2.4574e-20	2.7208e-18
1448187_at	0.9022	5.027	2.4853e-20	2.7346e-18
1434079_s_at	1.2044	6.1978	2.6379e-20	2.8845e-18
1449590_a_at	1.0822	3.6198	3.112e-20	3.3822e-18
1425973_at	0.93	3.9388	3.2441e-20	3.5042e-18
1424652_at	1.8071	3.2296	3.3841e-20	3.6333e-18
1422362_s_at	0.9403	3.2085	3.768e-20	4.0211e-18
1421923_at	-1.2475	5.2478	3.8473e-20	4.0811e-18
1452115_a_at	1.1778	4.6665	4.6766e-20	4.9171e-18
1426715_s_at	-0.9592	4.8759	4.6909e-20	4.9171e-18
1423097_s_at	-1.3061	5.4004	4.9542e-20	5.1625e-18
1416092_a_at	1.1066	4.5531	5.6098e-20	5.8116e-18
1453856_at	0.8995	3.3065	5.953e-20	6.1313e-18
1424160_at	-0.8148	6.3632	6.0277e-20	6.1722e-18
1450594_at	0.6263	3.0725	6.2471e-20	6.3272e-18
1427707_a_at	1.165	4.134	6.2504e-20	6.3272e-18
1422197_at	0.9165	3.5479	6.6336e-20	6.6769e-18
1417369_at	-0.6642	6.3468	7.1117e-20	7.1178e-18
1415810_at	1.3572	5.8935	7.3554e-20	7.3197e-18
1422033_a_at	0.7305	4.2301	7.3961e-20	7.3197e-18
1422663_at	1.134	3.9906	7.5555e-20	7.4359e-18
1421354_at	2.0087	3.113	8.0303e-20	7.8595e-18
1422257_s_at	0.7392	2.5585	9.9388e-20	9.674e-18
1417332_at	0.9189	3.4646	1.0351e-19	1.002e-17
1460388_at	-1.195	4.8005	1.0734e-19	1.0334e-17
1419052_at	1.1358	3.9625	1.2001e-19	1.1492e-17
1418781_at	-0.7196	4.5663	1.2118e-19	1.1541e-17
1428689_at	-0.8153	5.2648	1.2523e-19	1.1862e-17
1436682_at	1.4296	5.8061	1.2588e-19	1.1862e-17
1453278_a_at	1.3306	3.9787	1.2753e-19	1.1954e-17
1435945_a_at	-1.7186	8.1984	1.3287e-19	1.2388e-17
1418328_at	1.1445	3.0895	1.3873e-19	1.2867e-17
1419086_at	1.7651	3.172	1.4025e-19	1.294e-17
1416763_at	-0.7037	6.8802	1.4976e-19	1.3746e-17
1456714_at	1.4235	5.495	1.7999e-19	1.6436e-17
1423026_at	1.0967	3.4674	1.9587e-19	1.7774e-17
1424367_a_at	-2.3789	5.9212	1.9704e-19	1.7774e-17
1418100_at	1.1465	2.8267	1.9772e-19	1.7774e-17
1417040_a_at	1.2395	4.7231	1.9903e-19	1.7774e-17
1431810_a_at	0.6983	4.6249	1.9966e-19	1.7774e-17
1416091_at	1.0713	4.4873	2.0335e-19	1.8012e-17
1456465_at	0.8129	4.6618	2.0472e-19	1.8043e-17
1424553_at	0.9461	3.2176	2.1198e-19	1.859e-17
1417656_at	0.9514	4.2019	2.1351e-19	1.8632e-17
1449003_a_at	-0.7357	6.7375	2.386e-19	2.0719e-17
1417022_at	1.038	3.2262	2.4646e-19	2.1297e-17
1425861_x_at	0.8529	1.6159	2.5544e-19	2.1966e-17
1427568_a_at	0.9709	4.6424	2.6114e-19	2.2271e-17
1417923_at	1.143	3.9023	2.6149e-19	2.2271e-17
1415811_at	1.3558	5.6547	2.7579e-19	2.3376e-17
1420458_at	0.712	3.0192	2.9693e-19	2.5021e-17
1456055_x_at	0.9179	5.094	2.9802e-19	2.5021e-17
1417661_at	0.9496	5.4826	2.995e-19	2.5026e-17
1417335_at	1.2255	4.4127	3.0919e-19	2.5715e-17
1427082_at	-1.2279	5.3837	3.1471e-19	2.6052e-17
1418732_s_at	-0.7372	5.0593	3.2053e-19	2.641e-17
1420746_at	0.583	2.5685	3.4917e-19	2.8637e-17
1460222_at	0.9835	4.8813	3.6714e-19	2.9972e-17
1419638_at	1.362	4.507	3.7471e-19	3.0449e-17
1416665_at	-0.7867	5.7382	4.0864e-19	3.2954e-17
1422835_at	0.8105	2.5099	4.0925e-19	3.2954e-17
1455076_a_at	1.3103	5.3613	4.1214e-19	3.3036e-17
1421038_a_at	-1.6863	8.0075	4.3017e-19	3.4327e-17
1449382_at	0.8744	2.4625	4.3905e-19	3.4878e-17
1421067_a_at	0.9198	4.7223	4.8334e-19	3.8225e-17
1420908_at	0.9882	4.8451	5.2154e-19	4.097e-17
1417581_at	-0.7158	4.9901	5.2267e-19	4.097e-17
1419414_at	0.9132	3.0718	5.6507e-19	4.4098e-17
1450993_at	0.8825	4.429	5.9326e-19	4.5947e-17
1416607_at	-1.7095	7.8414	5.9471e-19	4.5947e-17
1426714_at	-0.9118	4.8526	5.9654e-19	4.5947e-17
1450773_at	0.8095	2.5236	6.0714e-19	4.6561e-17
1419153_at	1.4573	4.2317	6.8174e-19	5.2056e-17
1427606_at	0.803	3.3216	7.2099e-19	5.4817e-17
1448931_at	1.3613	5.5477	7.7151e-19	5.8408e-17
1423368_at	-0.9117	7.7108	8.1489e-19	6.1429e-17
1448777_at	1.1899	6.1291	8.226e-19	6.1748e-17
1419051_at	1.1003	4.1483	8.6347e-19	6.4542e-17
1425843_at	0.8829	3.0663	9.7604e-19	7.2649e-17
1434116_at	1.0836	4.3022	1.0471e-18	7.7614e-17
1417924_at	1.1806	3.6171	1.0986e-18	8.109e-17
1450193_at	0.8095	3.0252	1.1645e-18	8.5599e-17
1419639_at	1.3786	4.5564	1.2058e-18	8.8268e-17
1428141_at	-0.8304	5.7882	1.2844e-18	9.3254e-17
1419211_s_at	1.2921	5.4108	1.2845e-18	9.3254e-17
1426591_at	0.8158	3.7019	1.437e-18	1.039e-16
1420643_at	0.8856	4.7326	1.4974e-18	1.0783e-16
1422497_at	-0.6152	6.2258	1.5528e-18	1.1137e-16
1417971_at	0.8836	4.9183	1.5747e-18	1.1248e-16
1427284_a_at	-2.0122	6.3614	1.5903e-18	1.1314e-16
1425088_at	0.9536	4.2829	1.6087e-18	1.1399e-16
1448952_at	1.1271	2.8033	1.6164e-18	1.1408e-16
1425596_at	0.9111	2.1763	1.6477e-18	1.1583e-16
1454798_at	0.7055	5.431	1.6821e-18	1.1778e-16
1452509_at	0.6353	2.8027	1.692e-18	1.1801e-16
1418251_at	0.7385	3.1049	1.7708e-18	1.2302e-16
1422315_x_at	0.9686	2.4642	1.7789e-18	1.231e-16
1418646_at	0.6295	5.4203	1.8417e-18	1.2695e-16
1453393_a_at	0.7849	2.6079	2.019e-18	1.3863e-16
1417395_at	2.0411	4.2785	2.2077e-18	1.51e-16
1421668_x_at	0.9529	3.5535	2.2205e-18	1.5129e-16
1418663_at	0.7457	4.049	2.3365e-18	1.5859e-16
1426580_at	1.112	5.0093	2.454e-18	1.6593e-16
1432486_a_at	0.7568	3.4371	2.4642e-18	1.6598e-16
1422585_at	0.672	3.2256	2.6806e-18	1.7988e-16
1450716_at	1.4528	4.6924	2.7842e-18	1.8612e-16
1423443_at	0.8742	3.1969	2.8426e-18	1.8931e-16
1450544_at	0.8338	3.996	3.1463e-18	2.0875e-16
1427378_at	0.8777	3.285	3.1677e-18	2.0939e-16
1416680_at	-0.736	6.2463	3.3e-18	2.1732e-16
1449548_at	1.3096	4.3108	3.4124e-18	2.2389e-16
1419344_at	0.8909	3.415	3.7058e-18	2.4224e-16
1421578_at	1.36	4.2097	3.804e-18	2.474e-16
1426653_at	1.1856	5.5885	3.8126e-18	2.474e-16
1425819_at	0.9459	3.8782	3.9025e-18	2.5231e-16
1421963_a_at	1.0863	4.6781	4.1009e-18	2.6417e-16
1417803_at	0.8525	2.4534	4.1658e-18	2.6738e-16
1448281_a_at	0.789	2.496	4.5056e-18	2.8815e-16
1423714_at	0.9919	5.5554	4.6037e-18	2.9336e-16
1421069_at	0.9213	4.5478	4.722e-18	2.9982e-16
1424311_at	-0.7469	6.7349	4.7848e-18	3.0272e-16
1421630_at	0.6484	2.7431	4.8295e-18	3.0447e-16
1437313_x_at	1.3728	6.0982	4.9804e-18	3.1286e-16
1427388_at	0.8827	2.2352	5.194e-18	3.2513e-16
1416380_at	0.7451	4.2888	5.2534e-18	3.2769e-16
1429845_at	0.5592	2.6686	5.3576e-18	3.3302e-16
1420412_at	1.0709	3.8964	5.4287e-18	3.3625e-16
1448343_a_at	-0.8857	7.1685	5.8956e-18	3.6391e-16
1448612_at	1.3507	5.0901	5.9374e-18	3.6521e-16
1425207_at	0.6184	2.7048	6.0101e-18	3.684e-16
1449266_at	0.5991	4.0794	6.0386e-18	3.6887e-16
1428299_at	0.856	4.6268	6.567e-18	3.9977e-16
1416668_at	-0.7499	6.1886	6.7363e-18	4.0868e-16
1421841_at	1.2987	3.8992	7.8422e-18	4.7415e-16
1426226_at	0.8563	4.4682	8.2319e-18	4.9601e-16
1416431_at	1.3603	5.771	8.3957e-18	5.0417e-16
1425796_a_at	1.2316	3.7838	8.5086e-18	5.0922e-16
1420338_at	1.0947	4.0064	8.6196e-18	5.1413e-16
1420689_at	0.6511	2.754	8.8133e-18	5.2392e-16
1430007_a_at	0.9287	3.1726	9.1285e-18	5.4084e-16
1417394_at	2.0113	4.3854	9.7367e-18	5.7495e-16
1449819_at	0.6695	2.6138	1.0557e-17	6.2135e-16
1452081_a_at	0.852	4.3388	1.0683e-17	6.2668e-16
1421403_at	0.682	3.3731	1.1003e-17	6.4327e-16
1424072_at	-1.3776	5.1592	1.1626e-17	6.7747e-16
1451490_at	-1.2045	5.7891	1.1972e-17	6.9533e-16
1449549_at	1.2975	4.2347	1.3404e-17	7.7596e-16
1417528_at	0.696	3.1735	1.3486e-17	7.7821e-16
1416058_s_at	-0.6919	7.7897	1.3576e-17	7.8087e-16
1434273_at	-1.6042	5.5056	1.3646e-17	7.823e-16
1451741_a_at	-0.9055	5.5661	1.3762e-17	7.864e-16
1450303_at	0.9077	3.0416	1.4526e-17	8.274e-16
1423006_at	1.0108	4.3431	1.536e-17	8.7211e-16
1417538_at	-1.1337	6.5385	1.6522e-17	9.3513e-16
1454067_a_at	-1.6679	7.683	1.778e-17	1.0002e-15
1422524_at	-0.8826	5.1616	1.7784e-17	1.0002e-15
1421946_at	0.8856	2.5613	1.8076e-17	1.0133e-15
1444186_at	-0.9548	4.5563	1.8247e-17	1.0197e-15
1417539_at	-1.1216	6.4421	1.9475e-17	1.0849e-15
1422080_at	0.6448	2.6655	2.0265e-17	1.1254e-15
1418319_at	-0.5691	6.1253	2.0406e-17	1.1297e-15
1417733_at	-0.6475	6.2548	2.1406e-17	1.1813e-15
1433437_at	1.3994	5.8974	2.1825e-17	1.2007e-15
1418878_at	0.5438	2.7739	2.2065e-17	1.2102e-15
1451946_a_at	0.9549	3.1854	2.2587e-17	1.2322e-15
1423701_at	-0.707	5.8623	2.2606e-17	1.2322e-15
1418223_at	-0.666	7.2896	2.3477e-17	1.2758e-15
1419254_at	1.151	4.7954	2.4699e-17	1.3367e-15
1449872_at	0.9724	2.575	2.4749e-17	1.3367e-15
1416762_at	1.2031	6.7023	2.5267e-17	1.3605e-15
1425164_a_at	0.9376	2.4401	2.6285e-17	1.411e-15
1418605_at	-0.7193	5.0499	2.6834e-17	1.4362e-15
1448636_at	1.1187	1.7754	2.7079e-17	1.4449e-15
1451212_at	0.8502	4.2282	2.7264e-17	1.4504e-15
1415943_at	1.6064	6.5639	2.7913e-17	1.4805e-15
1415827_a_at	-0.91	7.9163	2.9185e-17	1.5433e-15
1416251_at	1.1765	6.5988	3.148e-17	1.6597e-15
1452334_at	1.1463	5.1396	3.4245e-17	1.8002e-15
1423809_at	1.0247	5.9123	3.4825e-17	1.8252e-15
1419201_at	1.0939	3.5271	3.5874e-17	1.8747e-15
1416882_at	1.0313	5.0301	3.7086e-17	1.9317e-15
1450907_at	-0.7673	7.2381	3.7184e-17	1.9317e-15
1416108_a_at	-0.8832	7.2661	3.8964e-17	2.0183e-15
1417164_at	1.2074	2.794	4.0138e-17	2.073e-15
1451469_at	1.1145	3.5097	4.2455e-17	2.1863e-15
1452666_a_at	0.9846	3.4998	4.4182e-17	2.2686e-15
1417586_at	0.9339	5.3446	4.4582e-17	2.2826e-15
1426598_at	0.7159	2.422	4.9075e-17	2.5037e-15
1419212_at	0.7792	4.4199	4.9184e-17	2.5037e-15
1437855_at	1.1087	3.9662	5.0945e-17	2.586e-15
1420581_at	0.6944	3.018	5.1469e-17	2.6051e-15
1419364_a_at	-0.7074	8.7241	5.3603e-17	2.7054e-15
1419218_at	0.9633	4.6346	5.5401e-17	2.7882e-15
1426794_at	1.4789	5.7592	5.5843e-17	2.8024e-15
1452534_a_at	1.2801	6.2007	5.7699e-17	2.8874e-15
1452571_at	0.8262	2.9168	5.9337e-17	2.961e-15
1424866_at	0.9184	4.4454	6.2723e-17	3.1212e-15
1418790_at	0.5627	2.6842	6.501e-17	3.2259e-15
1423600_a_at	0.8353	4.5281	6.5511e-17	3.2417e-15
1419088_at	1.5351	3.5957	6.7546e-17	3.3331e-15
1423067_at	-0.6439	6.2759	6.7871e-17	3.3398e-15
1434924_at	0.8999	5.0372	7.1062e-17	3.4872e-15
1435872_at	1.0407	4.5988	7.1651e-17	3.5064e-15
1424068_at	-0.9717	5.1542	7.3947e-17	3.6087e-15
1419796_at	0.8643	2.0599	7.6582e-17	3.7271e-15
1450560_a_at	0.6404	5.3628	8.2918e-17	4.0243e-15
1422249_s_at	0.792	2.8942	8.3252e-17	4.0295e-15
1427234_at	0.6752	5.5548	8.5087e-17	4.1071e-15
1435226_at	0.924	4.7616	8.6669e-17	4.1721e-15
1434877_at	1.2397	3.2089	8.823e-17	4.2357e-15
1421755_at	0.6289	3.0533	9.0319e-17	4.32e-15
1456642_x_at	1.2335	6.6684	9.0581e-17	4.32e-15
1432478_a_at	0.9227	4.7303	9.0717e-17	4.32e-15
1435737_a_at	0.5756	5.2854	9.3657e-17	4.4481e-15
1454661_at	-0.6436	8.2569	9.8338e-17	4.6579e-15
1423541_at	0.6645	3.2012	1.0121e-16	4.7812e-15
1422247_a_at	0.6981	2.484	1.0285e-16	4.8458e-15
1421337_at	1.2135	3.6178	1.0347e-16	4.8618e-15
1416681_at	-0.69	5.8312	1.1033e-16	5.1706e-15
1423215_at	-0.7486	7.3044	1.154e-16	5.3939e-15
1427161_at	1.1083	5.4844	1.1643e-16	5.4278e-15
1421193_a_at	0.8935	4.1965	1.1903e-16	5.5345e-15
1437279_x_at	1.6457	6.5193	1.2273e-16	5.6914e-15
1428108_x_at	0.9399	3.616	1.3139e-16	6.0773e-15
1451977_at	0.8371	4.6016	1.326e-16	6.1173e-15
1427894_at	0.9202	5.3048	1.3494e-16	6.2092e-15
1421252_a_at	0.7876	3.9252	1.3768e-16	6.3187e-15
1452227_at	1.1804	3.8715	1.3935e-16	6.3785e-15
1437103_at	1.4866	2.7174	1.4366e-16	6.5493e-15
1448633_at	-0.5631	5.557	1.4382e-16	6.5493e-15
1452251_at	-1.1744	5.7728	1.4533e-16	6.5916e-15
1437195_x_at	0.7434	2.5501	1.4549e-16	6.5916e-15
1419089_at	1.5769	3.9053	1.4798e-16	6.6875e-15
1420123_at	-0.9632	5.2927	1.5347e-16	6.9179e-15
1429456_a_at	-0.6129	5.0841	1.5599e-16	7.0135e-15
1423601_s_at	0.813	4.5513	1.5785e-16	7.0795e-15
1451040_at	-0.8608	5.5231	1.6105e-16	7.2046e-15
1418810_at	0.7175	3.9038	1.6608e-16	7.4106e-15
1424283_at	-0.6401	7.0525	1.6753e-16	7.4569e-15
1422007_at	1.4336	3.5413	1.6829e-16	7.4718e-15
1421091_at	0.6906	2.6055	1.7779e-16	7.8741e-15
1420011_s_at	-1.3567	7.7773	1.808e-16	7.9872e-15
1422130_at	1.0931	3.4434	1.8958e-16	8.3545e-15
1452133_at	0.7523	6.8891	2.009e-16	8.831e-15
1420335_at	0.6378	2.6362	2.0868e-16	9.1504e-15
1450375_at	0.6271	3.2374	2.2059e-16	9.6486e-15
1417149_at	1.2113	4.4394	2.3447e-16	1.023e-14
1422471_at	-0.7402	5.9857	2.3782e-16	1.0351e-14
1416989_at	-0.6808	6.5299	2.3889e-16	1.0372e-14
1426739_at	0.8263	5.4669	2.4336e-16	1.0541e-14
1417582_s_at	-0.679	5.0102	2.4396e-16	1.0541e-14
1418784_at	0.7741	3.7462	2.4547e-16	1.058e-14
1419320_at	0.7744	3.3182	2.475e-16	1.0642e-14
1424643_at	0.8238	4.6118	2.6193e-16	1.1235e-14
1435458_at	0.9956	4.5368	2.6398e-16	1.1296e-14
1449334_at	1.5427	3.7657	2.6596e-16	1.1353e-14
1453060_at	0.864	2.5274	2.6939e-16	1.1448e-14
1422607_at	-2.0929	5.7679	2.7011e-16	1.1448e-14
1421715_at	0.8273	3.4518	2.7013e-16	1.1448e-14
1417667_a_at	-0.8338	4.7891	2.753e-16	1.1639e-14
1449490_at	0.9037	4.7134	2.8077e-16	1.1843e-14
1426039_a_at	1.5607	4.7511	2.8858e-16	1.2143e-14
1424558_a_at	0.8817	3.2819	3.2549e-16	1.3653e-14
1416708_a_at	-0.6811	5.8209	3.26e-16	1.3653e-14
1456315_a_at	-1.0132	5.5573	3.3023e-16	1.3797e-14
1425080_at	0.8367	2.5675	3.3316e-16	1.3887e-14
1419253_at	1.1161	4.8099	3.5393e-16	1.4718e-14
1459880_at	-0.8771	4.4461	3.6002e-16	1.4936e-14
1425032_at	-3.3578	6.052	3.6137e-16	1.4957e-14
1423009_at	0.705	2.7748	3.6269e-16	1.4977e-14
1426730_a_at	0.7796	3.1042	3.6688e-16	1.5106e-14
1418422_at	0.6682	2.2831	3.6752e-16	1.5106e-14
1421019_at	-0.5759	5.7691	3.7166e-16	1.524e-14
1448405_a_at	-0.9297	5.9418	3.7967e-16	1.5533e-14
1450358_at	0.9471	3.1097	3.8154e-16	1.5574e-14
1416781_at	0.7825	4.7646	3.9137e-16	1.5903e-14
1450684_at	-2.0387	5.6111	3.914e-16	1.5903e-14
1423730_at	-0.6195	7.2031	4.0325e-16	1.6312e-14
1435122_x_at	0.8393	6.3476	4.033e-16	1.6312e-14
1422628_at	1.0994	5.1089	4.1231e-16	1.6638e-14
1448315_a_at	-0.8105	6.2686	4.2223e-16	1.6999e-14
1449012_s_at	1.0383	2.9036	4.3653e-16	1.7536e-14
1449157_at	-0.6855	4.9411	4.5353e-16	1.8177e-14
1452165_at	0.813	2.9709	4.7668e-16	1.9062e-14
1450975_at	0.6196	3.7151	4.8749e-16	1.945e-14
1439269_x_at	0.9996	6.3275	4.9526e-16	1.9716e-14
1423674_at	1.0123	5.2994	4.9684e-16	1.9734e-14
1434981_at	0.9458	4.461	5.0058e-16	1.9839e-14
1422986_at	0.8359	3.0946	5.1313e-16	2.0291e-14
1416758_at	0.8024	5.0036	5.3997e-16	2.1259e-14
1420902_at	0.6993	2.9048	5.4002e-16	2.1259e-14
1423092_at	0.8857	5.3447	5.647e-16	2.2181e-14
1449335_at	1.5814	3.9274	5.7092e-16	2.234e-14
1451514_at	0.9501	4.2364	5.7127e-16	2.234e-14
1451775_s_at	1.0178	3.5644	5.7763e-16	2.2539e-14
1419592_at	0.9032	2.7956	6.0749e-16	2.3652e-14
1435331_at	1.0928	3.729	6.0895e-16	2.3657e-14
1448260_at	0.8949	1.9209	6.1455e-16	2.3822e-14
1450615_at	0.5338	2.5169	6.416e-16	2.4817e-14
1448158_at	1.5213	6.2611	6.436e-16	2.484e-14
1417625_s_at	1.5039	4.8366	6.621e-16	2.5498e-14
1424745_at	-0.9477	4.8349	6.8379e-16	2.6276e-14
1420886_a_at	-1.3685	7.9595	6.9574e-16	2.6677e-14
1426452_a_at	-0.8593	3.9715	6.9862e-16	2.673e-14
1418164_at	0.8673	4.4188	7.0386e-16	2.6873e-14
1435330_at	1.073	3.5338	7.3132e-16	2.7861e-14
1417802_at	0.7852	2.4714	7.881e-16	2.9903e-14
1419717_at	0.8718	2.3111	7.8831e-16	2.9903e-14
1417911_at	1.0764	6.2626	7.9159e-16	2.9964e-14
1424352_at	0.6718	2.5874	8.0921e-16	3.0566e-14
1453147_at	-0.5993	4.8146	8.2842e-16	3.1224e-14
1418988_at	-0.8126	5.8631	8.3046e-16	3.1235e-14
1416265_at	0.6076	4.2272	8.4706e-16	3.1792e-14
1452697_at	0.7745	4.9257	8.985e-16	3.3651e-14
1427832_at	0.7921	2.8952	9.105e-16	3.4029e-14
1423476_at	0.9791	2.5804	9.4464e-16	3.523e-14
1434003_a_at	-0.6831	5.0415	9.5576e-16	3.557e-14
1449108_at	-0.8687	6.4829	9.7876e-16	3.635e-14
1415944_at	1.4872	6.3513	9.8954e-16	3.6673e-14
1452059_at	-0.7851	6.0442	1.0253e-15	3.7921e-14
1422972_s_at	0.8031	4.7514	1.0494e-15	3.8729e-14
1448074_at	0.6256	2.3806	1.0529e-15	3.8769e-14
1424799_a_at	0.5814	3.351	1.0564e-15	3.8769e-14
1427186_a_at	0.8366	4.0604	1.057e-15	3.8769e-14
1417587_at	0.9212	5.1537	1.071e-15	3.92e-14
1431946_a_at	0.6674	3.0894	1.0733e-15	3.9202e-14
1422279_at	0.7869	3.2701	1.0825e-15	3.9459e-14
1421338_at	1.2076	3.6932	1.1016e-15	4.0073e-14
1448406_at	-0.9533	5.8446	1.1424e-15	4.1408e-14
1417796_at	0.6285	4.7665	1.143e-15	4.1408e-14
1425751_at	0.7754	3.616	1.1945e-15	4.3185e-14
1450791_at	1.1131	3.5553	1.2212e-15	4.406e-14
1450976_at	1.5504	5.9427	1.2389e-15	4.4608e-14
1425038_at	0.7197	2.7325	1.273e-15	4.5744e-14
1419619_at	1.2985	4.169	1.3219e-15	4.7402e-14
1420442_at	1.0821	2.6969	1.3352e-15	4.7784e-14
1416614_at	-0.9282	5.8859	1.4034e-15	5.0122e-14
1422946_a_at	0.8259	6.3558	1.4497e-15	5.1673e-14
1423093_at	0.9034	5.0588	1.4668e-15	5.2178e-14
1424606_at	0.6891	3.107	1.4805e-15	5.2558e-14
1420124_s_at	-0.9398	5.2384	1.5355e-15	5.4393e-14
1420762_a_at	0.8778	4.0631	1.5395e-15	5.4393e-14
1420907_at	0.8513	5.2042	1.5414e-15	5.4393e-14
1448638_at	0.872	4.2962	1.5668e-15	5.5155e-14
1418647_at	0.6889	5.0299	1.5692e-15	5.5155e-14
1426237_at	0.6661	4.2779	1.6081e-15	5.6413e-14
1450481_at	0.6458	2.4131	1.6136e-15	5.6493e-14
1449013_at	-0.7061	4.481	1.6237e-15	5.6735e-14
1450237_at	0.585	2.5713	1.6968e-15	5.9171e-14
1452568_at	0.575	2.5387	1.7261e-15	6.0076e-14
1427633_a_at	1.3701	3.5337	1.7461e-15	6.0651e-14
1436889_at	0.6487	2.7183	1.7688e-15	6.132e-14
1438852_x_at	1.1628	6.3917	1.7889e-15	6.1897e-14
1418919_at	1.0044	5.2526	1.807e-15	6.2398e-14
1418835_at	-1.2807	8.2472	1.8896e-15	6.5125e-14
1448911_at	0.8178	3.9753	1.9945e-15	6.8608e-14
1451798_at	1.1245	4.4485	2.0031e-15	6.8771e-14
1423413_at	1.5316	5.7942	2.034e-15	6.9696e-14
1422760_at	1.366	4.1249	2.0622e-15	7.0475e-14
1427561_a_at	0.671	3.2562	2.0647e-15	7.0475e-14
1455446_x_at	-1.0126	5.8183	2.1281e-15	7.2498e-14
1418584_at	-0.714	6.0454	2.1326e-15	7.2506e-14
1449943_at	0.8058	4.5327	2.1365e-15	7.2506e-14
1427020_at	1.6498	3.7046	2.1892e-15	7.4145e-14
1452959_a_at	0.5839	4.1982	2.1932e-15	7.4145e-14
1451839_a_at	0.8443	5.0292	2.2562e-15	7.6104e-14
1415828_a_at	-0.8883	7.8462	2.2597e-15	7.6104e-14
1423128_at	0.7712	5.6305	2.3783e-15	7.9948e-14
1427164_at	1.0471	3.5127	2.4456e-15	8.2054e-14
1423212_at	0.7656	5.2026	2.467e-15	8.2615e-14
1452278_a_at	0.8124	3.9147	2.5358e-15	8.4759e-14
1419561_at	1.2443	3.2328	2.5572e-15	8.5313e-14
1449033_at	1.0523	3.2515	2.5951e-15	8.6304e-14
1425551_at	0.8121	4.5816	2.5967e-15	8.6304e-14
1450192_at	0.6962	2.4733	2.776e-15	9.209e-14
1421643_at	0.7101	2.8586	2.8845e-15	9.5437e-14
1437223_s_at	-1.3362	7.9841	2.8876e-15	9.5437e-14
1449522_at	0.9342	3.0152	2.9325e-15	9.6739e-14
1425737_at	-2.109	5.538	2.9895e-15	9.8438e-14
1426077_at	0.6155	3.0728	3.0313e-15	9.9629e-14
1427782_a_at	0.7028	3.8793	3.0457e-15	9.9916e-14
1431926_a_at	-0.8448	4.9633	3.0598e-15	1.0019e-13
1430029_a_at	-0.5813	6.9025	3.1579e-15	1.0322e-13
1421027_a_at	1.1679	3.7562	3.2074e-15	1.0464e-13
1416576_at	1.1655	5.0112	3.3551e-15	1.0923e-13
1448342_at	0.7049	2.6751	3.3659e-15	1.0923e-13
1420054_s_at	-0.8054	4.7013	3.3665e-15	1.0923e-13
1450189_at	0.5283	2.8606	3.4853e-15	1.1287e-13
1460732_a_at	0.8926	5.2903	3.53e-15	1.1378e-13
1419839_x_at	-0.7315	6.7616	3.5317e-15	1.1378e-13
1435275_at	0.7455	3.6757	3.5326e-15	1.1378e-13
1425013_at	0.6422	2.6409	3.6073e-15	1.1598e-13
1419150_at	1.0912	2.3698	3.6383e-15	1.1676e-13
1434609_at	0.6406	5.6233	3.7299e-15	1.1949e-13
1420012_at	-1.275	7.2851	3.7683e-15	1.205e-13
1427216_at	0.583	4.0758	3.7917e-15	1.2087e-13
1427501_at	0.8534	3.3147	3.7936e-15	1.2087e-13
1424454_at	-0.8297	6.1433	3.9717e-15	1.2632e-13
1422802_at	0.8012	3.0878	4.086e-15	1.2972e-13
1425426_a_at	0.7623	3.7496	4.1729e-15	1.3224e-13
1431270_a_at	0.8042	4.2193	4.2109e-15	1.3321e-13
1423323_at	1.8624	5.22	4.2482e-15	1.3415e-13
1450977_s_at	1.5074	5.8165	4.2949e-15	1.3538e-13
1431226_a_at	0.9983	2.9434	4.3651e-15	1.3735e-13
1426690_a_at	-1.2194	8.0307	4.3872e-15	1.378e-13
1451863_at	0.6641	3.5585	4.472e-15	1.4021e-13
1449976_a_at	0.951	3.7416	4.4961e-15	1.4072e-13
1421029_a_at	-0.6858	6.112	4.6607e-15	1.4562e-13
1456595_x_at	0.6446	3.0729	4.7409e-15	1.4786e-13
1416597_at	0.6211	4.2972	4.9309e-15	1.5352e-13
1416782_s_at	0.7721	4.7825	4.977e-15	1.5468e-13
1431832_x_at	0.5985	5.3749	5.0431e-15	1.5646e-13
1453064_at	0.8975	4.3603	5.1159e-15	1.5844e-13
1423774_a_at	0.861	5.1902	5.1444e-15	1.5905e-13
1426300_at	1.3564	4.694	5.1534e-15	1.5905e-13
1437522_x_at	0.6732	2.8907	5.1796e-15	1.5958e-13
1451507_at	1.1858	3.6375	5.4008e-15	1.661e-13
1426087_at	0.7366	4.3362	5.4259e-15	1.6659e-13
1451974_at	-0.8106	6.5433	5.4875e-15	1.6819e-13
1416338_at	0.5886	5.3478	5.5736e-15	1.7053e-13
1417585_at	0.9475	5.2702	5.6292e-15	1.7193e-13
1418444_a_at	-0.7001	6.8095	5.6671e-15	1.7279e-13
1426783_at	0.7847	4.9006	5.908e-15	1.7983e-13
1420903_at	0.717	2.9203	6.0435e-15	1.8364e-13
1451897_a_at	-0.8102	6.8763	6.0844e-15	1.8456e-13
1421505_at	0.5068	3.2147	6.3489e-15	1.9226e-13
1423675_at	0.9784	5.3296	6.3664e-15	1.9246e-13
1435847_at	0.7058	5.3655	6.6603e-15	2.01e-13
1425663_at	1.0767	4.4379	6.8533e-15	2.0647e-13
1419027_s_at	1.119	5.9839	6.9415e-15	2.0855e-13
1416556_at	-0.5611	6.9708	6.9538e-15	2.0855e-13
1448707_at	-0.718	6.6481	6.9576e-15	2.0855e-13
1422008_a_at	1.4514	3.2943	7.0534e-15	2.1102e-13
1437294_at	0.6035	5.1076	7.0638e-15	2.1102e-13
1420981_a_at	-1.2849	7.2991	7.2173e-15	2.1524e-13
1428421_a_at	-0.6795	6.2858	7.2755e-15	2.1661e-13
1451940_x_at	0.8095	1.4123	7.4872e-15	2.2254e-13
1425394_at	1.0102	3.0916	7.5085e-15	2.2264e-13
1418202_a_at	0.6521	4.9743	7.5269e-15	2.2264e-13
1451592_at	0.6937	4.2645	7.5283e-15	2.2264e-13
1427165_at	1.0057	3.6202	7.5601e-15	2.2321e-13
1419076_a_at	0.8791	4.9117	7.6635e-15	2.2589e-13
1434004_at	-0.6615	5.023	7.7125e-15	2.2696e-13
1449635_at	-0.7112	6.7409	7.8648e-15	2.3049e-13
1421510_at	0.757	2.7821	7.87e-15	2.3049e-13
1448165_at	0.7608	6.0766	7.8718e-15	2.3049e-13
1419819_s_at	-0.6215	6.0465	8.1309e-15	2.3769e-13
1432032_a_at	0.8737	3.2812	8.1833e-15	2.3883e-13
1460310_a_at	0.6467	3.1626	8.3088e-15	2.4209e-13
1460613_x_at	0.6699	2.8692	8.3342e-15	2.4232e-13
1448508_at	-0.6754	5.6803	8.3441e-15	2.4232e-13
1427472_a_at	0.8681	2.7595	8.6096e-15	2.4962e-13
1422862_at	1.0062	4.3504	8.6463e-15	2.5028e-13
1419715_at	0.5942	3.034	8.903e-15	2.5729e-13
1448613_at	1.6063	5.6649	8.9336e-15	2.5775e-13
1437032_x_at	0.6963	5.763	9.2362e-15	2.6605e-13
1436923_at	-0.7615	3.8819	9.8242e-15	2.8252e-13
1450717_at	0.5442	2.557	9.9245e-15	2.8495e-13
1439436_x_at	0.88	5.5157	1.01e-14	2.8952e-13
1427393_at	0.5984	2.6892	1.019e-14	2.9162e-13
1425367_at	0.7055	3.6065	1.0369e-14	2.9626e-13
1418323_at	0.6181	3.7624	1.0681e-14	3.047e-13
1438453_at	0.9848	3.6397	1.0753e-14	3.0626e-13
1450413_at	0.734	4.0213	1.0841e-14	3.0778e-13
1422911_at	0.6869	3.1116	1.0841e-14	3.0778e-13
1422865_at	0.9732	5.6543	1.1011e-14	3.121e-13
1417428_at	0.8267	3.5489	1.1079e-14	3.1352e-13
1421281_at	0.5987	2.7983	1.1212e-14	3.1677e-13
1426301_at	1.3987	4.6707	1.1391e-14	3.2108e-13
1428102_at	0.7272	2.7111	1.1401e-14	3.2108e-13
1424159_at	-0.8248	5.1306	1.1466e-14	3.2242e-13
1424542_at	1.8502	4.5228	1.1711e-14	3.2878e-13
1421413_a_at	0.9901	4.4639	1.1968e-14	3.3546e-13
1423017_a_at	1.0576	4.4638	1.2493e-14	3.4885e-13
1449228_at	0.9389	3.3751	1.2499e-14	3.4885e-13
1419465_at	1.7024	5.5835	1.2504e-14	3.4885e-13
1419603_at	1.3035	2.9256	1.2749e-14	3.551e-13
1448268_at	-0.9308	7.3958	1.2831e-14	3.5684e-13
1450823_at	0.7147	3.4425	1.3368e-14	3.7117e-13
1420852_a_at	0.9491	4.3929	1.3668e-14	3.7892e-13
1417445_at	0.9764	4.4536	1.4424e-14	3.9924e-13
1449924_at	0.7845	3.1346	1.4643e-14	4.0468e-13
1416031_s_at	0.9203	6.4158	1.4715e-14	4.056e-13
1431012_a_at	-0.6416	6.2655	1.4722e-14	4.056e-13
1450460_at	1.4224	3.5413	1.4902e-14	4.0991e-13
1417890_at	0.891	4.1396	1.4936e-14	4.1023e-13
1450435_at	0.6513	3.1726	1.568e-14	4.2999e-13
1420521_at	-1.9065	5.0879	1.5836e-14	4.336e-13
1424110_a_at	-0.7846	7.277	1.6456e-14	4.4988e-13
1426134_at	0.8169	1.3885	1.6513e-14	4.5072e-13
1432349_a_at	0.814	2.9349	1.6618e-14	4.529e-13
1434748_at	1.0253	5.3631	1.6773e-14	4.5643e-13
1418902_at	-0.7135	4.6662	1.6913e-14	4.5954e-13
1449513_at	0.5087	2.9592	1.7222e-14	4.672e-13
1423647_a_at	-0.6789	5.5667	1.7385e-14	4.7092e-13
1425008_a_at	0.7725	3.0034	1.7524e-14	4.7396e-13
1455346_at	0.7902	2.6399	1.7621e-14	4.7584e-13
1451398_at	-0.6555	5.4918	1.7783e-14	4.795e-13
1449514_at	0.7409	4.428	1.7906e-14	4.8207e-13
1448608_at	0.5305	2.7365	1.8015e-14	4.8429e-13
1418862_at	-1.0064	5.6812	1.8082e-14	4.8532e-13
1417450_a_at	0.9897	4.9905	1.8479e-14	4.9525e-13
1417389_at	1.3857	4.4784	1.8675e-14	4.9926e-13
1417283_at	0.7163	4.2914	1.8685e-14	4.9926e-13
1449567_at	0.6178	2.5648	1.8818e-14	5.0204e-13
1450026_a_at	0.9866	4.5737	1.954e-14	5.2053e-13
1427688_a_at	1.4394	5.2851	1.9959e-14	5.3088e-13
1455857_a_at	-0.7484	3.8015	2.0204e-14	5.3661e-13
1451008_at	0.6881	3.3823	2.0246e-14	5.3692e-13
1417163_at	1.0541	2.6767	2.0375e-14	5.3953e-13
1417763_at	-0.7074	7.3135	2.0436e-14	5.3954e-13
1421092_at	0.657	2.8078	2.0436e-14	5.3954e-13
1452302_at	0.8177	4.0819	2.1171e-14	5.581e-13
1456212_x_at	1.2322	4.9872	2.1512e-14	5.6625e-13
1460312_at	0.5749	3.1936	2.1881e-14	5.751e-13
1418792_at	0.9326	3.3539	2.1935e-14	5.7567e-13
1427826_a_at	0.8299	1.7751	2.2001e-14	5.7655e-13
1449394_at	0.7936	1.8403	2.2249e-14	5.822e-13
1422541_at	0.816	4.3846	2.2382e-14	5.848e-13
1418044_at	0.6256	5.4391	2.266e-14	5.912e-13
1435086_s_at	-0.8526	6.424	2.2809e-14	5.9337e-13
1434369_a_at	1.2337	5.7414	2.2814e-14	5.9337e-13
1448216_at	0.6254	3.6868	2.2848e-14	5.9337e-13
1421892_at	0.8706	3.4334	2.2877e-14	5.9337e-13
1415746_at	0.6961	5.9302	2.3059e-14	5.9721e-13
1449586_at	1.6776	6.0446	2.375e-14	6.1422e-13
1417944_at	0.7312	3.0716	2.4285e-14	6.2712e-13
1424852_at	1.1285	3.8536	2.4538e-14	6.3272e-13
1425985_s_at	0.8219	2.9197	2.5193e-14	6.4869e-13
1451506_at	1.1164	3.8041	2.5313e-14	6.5084e-13
1419452_at	-0.6697	6.4982	2.631e-14	6.7548e-13
1425322_at	0.5522	4.0588	2.66e-14	6.8194e-13
1419456_at	-0.9444	5.6958	2.6753e-14	6.8487e-13
1436244_a_at	-1.0187	4.9258	2.7288e-14	6.9677e-13
1452494_s_at	0.8402	1.803	2.7297e-14	6.9677e-13
1460731_at	-0.7877	4.8334	2.7336e-14	6.9677e-13
1422359_at	0.52	2.8346	2.7953e-14	7.1148e-13
1423314_s_at	0.8168	5.1553	2.8458e-14	7.2328e-13
1419005_at	0.6508	3.8863	2.8908e-14	7.3368e-13
1424027_at	0.7401	5.4129	2.923e-14	7.4079e-13
1423614_at	0.9424	3.4093	2.9607e-14	7.4928e-13
1418309_at	0.9669	3.3277	3.0247e-14	7.6438e-13
1426536_at	-0.7828	5.3354	3.1347e-14	7.9105e-13
1422821_s_at	-0.8396	5.9246	3.169e-14	7.9857e-13
1439448_x_at	-0.9194	7.4082	3.1799e-14	8.0017e-13
1417842_at	-0.6333	6.0483	3.2447e-14	8.1533e-13
1422303_a_at	0.8747	5.2651	3.2867e-14	8.2471e-13
1424924_at	-0.6223	6.0207	3.3435e-14	8.3778e-13
1460246_at	0.5773	4.1847	3.366e-14	8.4221e-13
1421407_at	0.8365	3.7944	3.3731e-14	8.4279e-13
1428019_at	0.7235	2.5454	3.381e-14	8.4306e-13
1418748_at	0.7408	2.8041	3.3837e-14	8.4306e-13
1436926_at	0.8075	2.9987	3.3948e-14	8.4464e-13
1451460_a_at	0.7406	3.3684	3.4006e-14	8.4492e-13
1421118_a_at	0.7745	4.7452	3.4502e-14	8.5603e-13
1460424_at	-0.6864	5.609	3.473e-14	8.6047e-13
1417455_at	-1.0841	7.1461	3.4843e-14	8.6208e-13
1419677_at	0.7606	2.753	3.7964e-14	9.3797e-13
1423587_a_at	0.5606	5.2795	3.8085e-14	9.3966e-13
1455899_x_at	1.1861	5.0917	3.8646e-14	9.5217e-13
1416098_at	0.5885	3.8928	3.8867e-14	9.5629e-13
1417926_at	1.0634	5.0128	3.9686e-14	9.7509e-13
1421729_a_at	0.6111	4.604	4.0699e-14	9.9859e-13
1421614_at	0.7138	3.5721	4.0762e-14	9.9874e-13
1417370_at	0.7668	2.8611	4.143e-14	1.0137e-12
1456566_x_at	0.6811	5.8175	4.211e-14	1.0289e-12
1422398_at	0.7987	2.4607	4.4283e-14	1.0805e-12
1425752_at	0.7646	3.4085	4.5461e-14	1.1078e-12
1452628_at	-0.528	5.6442	4.6164e-14	1.1233e-12
1420933_a_at	0.5124	5.2486	4.7139e-14	1.1455e-12
1436949_a_at	0.7411	6.8045	4.7393e-14	1.1501e-12
1450630_at	-0.7843	5.6523	4.8251e-14	1.1693e-12
1450653_at	0.5101	2.8073	4.8719e-14	1.179e-12
1418930_at	1.5515	4.2933	4.8857e-14	1.1808e-12
1420419_a_at	0.6566	3.5982	4.9587e-14	1.1968e-12
1423313_at	0.8405	5.022	4.9999e-14	1.2051e-12
1426321_at	0.5942	3.1894	5.0207e-14	1.2084e-12
1427587_at	0.5578	2.6193	5.1015e-14	1.2262e-12
1417772_at	-0.6895	5.7134	5.5963e-14	1.3433e-12
1418664_at	0.8186	4.1753	5.6594e-14	1.3567e-12
1452003_at	0.733	5.3648	5.7711e-14	1.3816e-12
1424699_at	0.7281	3.6013	5.8545e-14	1.3996e-12
1448775_at	0.8114	3.158	5.8797e-14	1.4038e-12
1422590_at	0.6381	4.284	6.0937e-14	1.4529e-12
1417166_at	1.0394	5.0247	6.1146e-14	1.4559e-12
1425003_at	1.1109	4.5005	6.1751e-14	1.4684e-12
1424926_at	-0.6088	5.8973	6.287e-14	1.4929e-12
1416829_at	-0.6999	7.8485	6.3099e-14	1.4964e-12
1427634_at	0.6266	3.6002	6.4705e-14	1.5324e-12
1448717_at	-0.6669	5.0154	6.4831e-14	1.5333e-12
1431299_a_at	0.92	5.2496	6.8169e-14	1.6101e-12
1432013_a_at	0.7502	4.3281	6.844e-14	1.6144e-12
1421891_at	0.8969	3.4866	6.9027e-14	1.6261e-12
1429388_at	0.5367	2.4386	7.2348e-14	1.7021e-12
1425396_a_at	0.9164	4.0359	7.3564e-14	1.7284e-12
1425837_a_at	1.2634	4.8857	7.3772e-14	1.7301e-12
1451565_s_at	1.1223	4.3122	7.3833e-14	1.7301e-12
1427531_a_at	-0.8925	4.5678	7.8071e-14	1.827e-12
1448886_at	-1.2509	6.652	7.8535e-14	1.8354e-12
1448937_at	-0.8087	5.9107	7.9126e-14	1.8468e-12
1433485_x_at	0.7679	4.8624	8.0891e-14	1.8855e-12
1449989_at	0.681	3.1294	8.1662e-14	1.901e-12
1454750_a_at	0.7996	4.7915	8.1854e-14	1.9029e-12
1425874_at	0.636	2.9547	8.361e-14	1.9412e-12
1416469_at	0.6987	5.9015	8.4433e-14	1.9552e-12
1421890_at	0.8325	3.3927	8.4434e-14	1.9552e-12
1422118_at	0.7631	2.8813	8.5292e-14	1.9725e-12
1417883_at	-1.1654	4.8042	8.5602e-14	1.9771e-12
1451646_at	1.1064	4.8767	8.5746e-14	1.9779e-12
1436861_at	0.5763	2.7439	8.8158e-14	2.0308e-12
1448697_s_at	-0.5754	8.1986	8.8305e-14	2.0316e-12
1423398_at	0.6489	5.3036	8.871e-14	2.0382e-12
1422928_at	0.88	3.6777	9.4681e-14	2.1704e-12
1422659_at	0.9047	3.5195	9.4762e-14	2.1704e-12
1420433_at	0.5388	2.5231	9.4829e-14	2.1704e-12
1423787_at	0.6039	5.4349	9.5085e-14	2.1735e-12
1421375_a_at	1.7412	6.9859	9.6316e-14	2.1988e-12
1428263_a_at	0.7144	6.8598	9.8133e-14	2.2361e-12
1418951_at	1.2025	1.9615	9.8203e-14	2.2361e-12
1419628_at	0.707	3.328	1.0084e-13	2.2932e-12
1448700_at	-1.5883	6.2621	1.0298e-13	2.3388e-12
1417880_at	0.7758	2.1947	1.0515e-13	2.3851e-12
1437134_at	0.7015	3.4345	1.064e-13	2.4103e-12
1419809_s_at	0.7896	5.1265	1.0783e-13	2.4396e-12
1453943_a_at	1.0771	3.5136	1.0816e-13	2.444e-12
1421761_a_at	0.825	3.8784	1.0867e-13	2.4523e-12
1422211_a_at	0.9222	3.705	1.0941e-13	2.4659e-12
1426795_at	1.4241	5.2095	1.108e-13	2.4941e-12
1422056_at	0.6302	2.8841	1.1096e-13	2.4945e-12
1417958_at	-1.7009	5.0818	1.1114e-13	2.4954e-12
1436979_x_at	0.6791	5.9781	1.1902e-13	2.6689e-12
1422235_at	0.5202	2.6318	1.2076e-13	2.7045e-12
1422864_at	0.9237	5.6825	1.2113e-13	2.7094e-12
1452311_at	0.8969	2.8772	1.2269e-13	2.7409e-12
1422729_at	-0.7033	2.8181	1.2418e-13	2.769e-12
1452613_at	0.7013	3.3542	1.2426e-13	2.769e-12
1417580_s_at	-0.9404	4.9433	1.279e-13	2.8465e-12
1450516_a_at	-1.0546	5.1013	1.3129e-13	2.9182e-12
1420405_at	0.5913	3.8929	1.317e-13	2.9214e-12
1422822_at	-0.8452	5.8305	1.3176e-13	2.9214e-12
1448783_at	0.6534	1.9901	1.3233e-13	2.9303e-12
1450933_at	0.8727	5.1098	1.3685e-13	3.0266e-12
1449267_at	-0.6945	4.7584	1.38e-13	3.0482e-12
1424531_a_at	0.8148	2.7876	1.3822e-13	3.0492e-12
1425279_at	1.115	4.7993	1.435e-13	3.1618e-12
1450366_at	0.5553	3.9454	1.4679e-13	3.2302e-12
1425381_a_at	0.8752	3.4711	1.4716e-13	3.231e-12
1448810_at	-1.1199	6.5264	1.4719e-13	3.231e-12
1419538_at	0.6657	4.4663	1.4907e-13	3.2683e-12
1418876_at	0.9274	1.6262	1.4933e-13	3.27e-12
1456174_x_at	1.4106	5.9909	1.5171e-13	3.318e-12
1416599_at	0.9656	4.7628	1.5296e-13	3.3412e-12
1428115_a_at	-0.6983	3.8528	1.6045e-13	3.4996e-12
1422330_at	0.5908	3.2313	1.6061e-13	3.4996e-12
1452569_at	0.7597	1.8793	1.6128e-13	3.5098e-12
1420518_a_at	0.9427	4.4908	1.6194e-13	3.5201e-12
1428816_a_at	1.1318	3.3432	1.6853e-13	3.6559e-12
1423544_at	0.6887	3.1324	1.6861e-13	3.6559e-12
1421028_a_at	1.1028	3.7576	1.6894e-13	3.6586e-12
1418877_at	0.9481	1.5753	1.7294e-13	3.7406e-12
1451417_at	0.9748	4.7169	1.7511e-13	3.783e-12
1452075_at	-0.6437	5.8042	1.7772e-13	3.8348e-12
1426707_at	0.7183	5.0771	1.7912e-13	3.8602e-12
1449993_at	0.505	3.0173	1.8187e-13	3.9148e-12
1420792_at	0.4218	2.3388	1.892e-13	4.0675e-12
1426099_at	0.6031	2.9129	1.8967e-13	4.0728e-12
1418791_at	0.8836	3.4966	1.9203e-13	4.1183e-12
1422423_at	0.6986	4.0806	1.933e-13	4.1407e-12
1417953_at	-1.1636	7.7283	1.952e-13	4.1764e-12
1424630_a_at	0.9707	4.6203	1.9579e-13	4.1839e-12
1448194_a_at	1.7882	4.7649	2.0421e-13	4.3585e-12
1422924_at	0.8513	3.7023	2.0938e-13	4.4634e-12
1448704_s_at	-0.7922	6.4839	2.1989e-13	4.6785e-12
1424637_s_at	-0.6875	5.8659	2.1999e-13	4.6785e-12
1427063_at	-1.7964	5.6158	2.2358e-13	4.749e-12
1420681_at	0.8365	3.5755	2.2956e-13	4.8702e-12
1423221_at	0.9064	3.9278	2.3057e-13	4.8858e-12
1425266_a_at	0.5168	5.8131	2.3274e-13	4.9259e-12
1452668_x_at	-0.7027	3.9083	2.3753e-13	5.0213e-12
1419832_s_at	1.0675	3.5375	2.3994e-13	5.0662e-12
1437679_a_at	-0.7761	5.6039	2.4738e-13	5.2171e-12
1460698_a_at	-0.8648	6.8967	2.4936e-13	5.2526e-12
1423376_a_at	0.504	4.4164	2.5108e-13	5.2824e-12
1422178_a_at	-1.0542	5.2067	2.5282e-13	5.3129e-12
1419282_at	1.3377	4.4585	2.5347e-13	5.3201e-12
1429783_at	0.9688	4.5412	2.5377e-13	5.3201e-12
1435533_s_at	0.66	2.473	2.5561e-13	5.3524e-12
1450562_at	0.7394	3.0236	2.5909e-13	5.4189e-12
1425131_at	0.6529	3.1501	2.5961e-13	5.4234e-12
1425827_at	0.6906	3.5363	2.6431e-13	5.5151e-12
1431812_a_at	0.7441	4.4882	2.6566e-13	5.5366e-12
1419466_at	1.5958	5.637	2.6668e-13	5.5513e-12
1427187_at	0.6447	4.6096	2.6761e-13	5.5642e-12
1450769_s_at	-0.8238	5.8328	2.6903e-13	5.5873e-12
1424831_at	0.8537	4.1752	2.6958e-13	5.5921e-12
1422861_s_at	0.9732	4.5327	2.7505e-13	5.6989e-12
1417657_s_at	0.716	5.609	2.7926e-13	5.7793e-12
1448933_at	-1.1689	4.1556	2.8044e-13	5.797e-12
1418635_at	0.5673	5.1093	2.8189e-13	5.8202e-12
1435767_at	0.6573	2.2196	2.863e-13	5.9043e-12
1421253_at	1.0326	3.5707	2.8776e-13	5.9276e-12
1422355_at	0.7005	3.1615	2.9117e-13	5.9865e-12
1417764_at	-0.6842	7.1541	2.913e-13	5.9865e-12
1427185_at	0.712	4.3131	2.9164e-13	5.9865e-12
1417941_at	-0.7508	5.8719	2.9804e-13	6.1108e-12
1416641_at	0.7992	6.053	3.0702e-13	6.2877e-12
1418952_at	1.2156	2.2983	3.0765e-13	6.2934e-12
1452787_a_at	-1.1893	6.2741	3.1165e-13	6.3678e-12
1448978_at	0.8158	4.5508	3.1701e-13	6.4698e-12
1418177_at	0.7246	3.022	3.2556e-13	6.6368e-12
1416598_at	0.9689	4.8194	3.3212e-13	6.7626e-12
1420194_at	0.9709	2.7888	3.3647e-13	6.8433e-12
1448587_at	0.6295	5.0031	3.4211e-13	6.9501e-12
1448904_at	-1.1177	7.5213	3.4258e-13	6.9517e-12
1416715_at	1.1651	4.4712	3.4393e-13	6.9712e-12
1416455_a_at	1.1757	5.6309	3.454e-13	6.993e-12
1426529_a_at	1.0327	6.5434	3.5092e-13	7.0965e-12
1431719_a_at	0.5844	2.7007	3.6871e-13	7.4477e-12
1425130_a_at	0.6539	3.1409	3.7013e-13	7.468e-12
1417406_at	0.6509	5.4423	3.7058e-13	7.4686e-12
1451336_at	-0.8148	3.2818	3.8544e-13	7.7592e-12
1450831_at	0.747	4.1829	3.8617e-13	7.765e-12
1449356_at	1.2997	1.7024	3.9259e-13	7.8852e-12
1425412_at	0.7285	4.1079	3.9367e-13	7.8979e-12
1416064_a_at	-0.616	8.3686	3.9688e-13	7.9533e-12
1452153_at	-0.4973	5.7852	3.9787e-13	7.9641e-12
1449916_at	0.6387	2.667	4.0224e-13	8.0425e-12
1449999_a_at	0.7469	1.8881	4.0364e-13	8.0615e-12
1422699_at	0.7541	3.4133	4.0473e-13	8.0685e-12
1427825_at	0.7515	1.8658	4.049e-13	8.0685e-12
1421280_at	0.5414	2.8725	4.1071e-13	8.175e-12
1438320_s_at	0.8873	6.6504	4.1189e-13	8.1892e-12
1422780_at	-0.9143	5.6809	4.1527e-13	8.2471e-12
1425906_a_at	0.7967	2.2273	4.1582e-13	8.2489e-12
1425298_a_at	0.4995	2.3034	4.2224e-13	8.3657e-12
1431354_a_at	-0.4979	5.6225	4.2265e-13	8.3657e-12
1437399_at	0.8715	5.1928	4.2417e-13	8.3863e-12
1452530_a_at	0.8766	5.4942	4.2686e-13	8.4302e-12
1420193_at	0.9478	2.844	4.3849e-13	8.6501e-12
1427650_a_at	0.8917	5.6288	4.4034e-13	8.6771e-12
1417287_at	-0.6753	6.8915	4.4271e-13	8.714e-12
1449320_at	0.4648	2.3874	4.4552e-13	8.7596e-12
1425159_at	0.6517	2.8809	4.5066e-13	8.8508e-12
1422350_at	0.6373	3.174	4.8392e-13	9.4935e-12
1425890_at	0.7583	3.3144	4.8681e-13	9.5397e-12
1423775_s_at	0.8166	5.3039	4.9444e-13	9.6708e-12
1420125_at	-0.878	4.7731	4.9459e-13	9.6708e-12
1451734_a_at	0.9892	4.2092	4.9968e-13	9.7595e-12
1436816_at	0.5694	5.4243	5.0141e-13	9.7825e-12
1418030_at	1.1342	4.0826	5.0489e-13	9.8394e-12
1452129_at	0.4939	2.3701	5.0826e-13	9.8943e-12
1450224_at	0.7497	3.2088	5.1134e-13	9.9434e-12
1451030_at	0.6393	3.4818	5.1216e-13	9.9485e-12
1455099_at	0.8587	2.5807	5.1323e-13	9.9582e-12
1450256_at	0.4644	2.5991	5.1889e-13	1.0057e-11
1416030_a_at	0.882	6.4843	5.3425e-13	1.0343e-11
1453307_a_at	0.4843	7.0093	5.4631e-13	1.0565e-11
1452528_a_at	0.7202	3.547	5.5837e-13	1.0787e-11
1420373_at	0.5065	3.7023	5.6519e-13	1.0907e-11
1421973_at	0.6884	3.3377	5.8111e-13	1.1202e-11
1424497_at	-0.5631	5.5105	5.9556e-13	1.1468e-11
1448048_at	-0.5577	2.7027	6.0548e-13	1.1646e-11
1450046_at	0.8269	2.8688	6.4446e-13	1.2382e-11
1419959_s_at	0.652	2.9471	6.6111e-13	1.2689e-11
1424797_a_at	0.8398	1.8729	6.7375e-13	1.2917e-11
1449561_at	0.5788	3.2101	6.7486e-13	1.2925e-11
1451866_a_at	0.7452	3.3554	6.7974e-13	1.3004e-11
1450415_at	0.4204	2.5615	6.8725e-13	1.3133e-11
1418396_at	0.9629	4.8974	6.9157e-13	1.3202e-11
1452913_at	0.6891	3.1972	6.9325e-13	1.322e-11
1460684_at	-0.8223	4.6699	6.9986e-13	1.3331e-11
1423512_at	-0.591	5.4317	7.1297e-13	1.3566e-11
1417973_at	0.5865	3.3517	7.1767e-13	1.3641e-11
1426982_at	0.9866	5.1203	7.3966e-13	1.4044e-11
1418593_at	0.6906	5.2208	7.4727e-13	1.4173e-11
1454268_a_at	1.1501	6.5108	7.7894e-13	1.4743e-11
1422117_s_at	0.5477	3.3842	7.794e-13	1.4743e-11
1452567_at	0.5291	2.6117	7.7981e-13	1.4743e-11
1451080_at	0.9166	5.5979	7.8066e-13	1.4743e-11
1425798_a_at	1.0234	4.1588	7.9143e-13	1.4931e-11
1460238_at	1.6801	2.2048	7.9828e-13	1.5044e-11
1451889_at	0.8661	4.6584	7.9934e-13	1.5048e-11
1416533_at	-0.5084	6.331	8.0298e-13	1.5101e-11
1426121_at	0.5784	3.4465	8.0808e-13	1.518e-11
1423523_at	-1.6837	4.9423	8.1332e-13	1.5263e-11
1426090_a_at	0.587	4.4843	8.2233e-13	1.5415e-11
1425507_at	-0.6424	5.8208	8.2347e-13	1.542e-11
1448979_at	-0.6331	5.3839	8.2639e-13	1.5459e-11
1432538_a_at	0.8694	5.1239	8.3075e-13	1.5524e-11
1422029_at	1.1871	3.8947	8.3835e-13	1.5649e-11
1422700_at	0.768	3.2043	8.433e-13	1.5725e-11
1416682_at	-0.629	5.6673	8.4846e-13	1.579e-11
1427009_at	0.8226	5.6638	8.4857e-13	1.579e-11
1431293_a_at	0.8339	5.6738	8.7562e-13	1.6262e-11
1450331_s_at	0.5397	3.082	8.7577e-13	1.6262e-11
1455517_at	0.6794	5.4433	8.8985e-13	1.6506e-11
1425977_a_at	0.9007	5.2826	8.9688e-13	1.6619e-11
1429555_at	0.8328	5.5887	9.01e-13	1.6678e-11
1419342_at	0.5614	3.2872	9.4433e-13	1.7462e-11
1425374_at	0.9692	3.992	9.8362e-13	1.8169e-11
1422210_at	0.6796	2.9981	9.8461e-13	1.8169e-11
1426024_a_at	1	4.2985	9.9083e-13	1.8265e-11
1427880_at	0.6795	3.3605	9.9403e-13	1.8305e-11
1460347_at	2.187	5.9616	1.0011e-12	1.8417e-11
1422042_at	0.5037	2.9027	1.0081e-12	1.8526e-11
1434108_at	0.9454	5.2601	1.025e-12	1.8817e-11
1419961_s_at	0.6443	2.9488	1.0405e-12	1.907e-11
1422639_at	0.6529	2.7208	1.0419e-12	1.907e-11
1418166_at	0.7283	3.1799	1.042e-12	1.907e-11
1434199_at	0.7665	3.5232	1.0524e-12	1.9239e-11
1450924_at	0.7912	3.7907	1.0655e-12	1.9459e-11
1418400_at	0.8276	3.069	1.0683e-12	1.9489e-11
1425261_at	0.5601	3.7171	1.0738e-12	1.957e-11
1435837_at	1.1492	5.1234	1.0781e-12	1.9628e-11
1450342_at	0.6059	2.4437	1.096e-12	1.9925e-11
1427218_at	0.5446	4.3574	1.0966e-12	1.9925e-11
1449837_at	0.5533	2.9759	1.1192e-12	2.0314e-11
1423620_at	0.7688	4.8524	1.1332e-12	2.0548e-11
1455310_at	0.6995	4.7236	1.1354e-12	2.0566e-11
1415875_at	0.8819	3.3118	1.1444e-12	2.0707e-11
1416166_a_at	0.985	5.5483	1.1635e-12	2.1031e-11
1418949_at	0.7676	4.1057	1.1866e-12	2.1427e-11
1417636_at	0.7339	4.604	1.1912e-12	2.1488e-11
1426354_at	0.6169	5.7471	1.1953e-12	2.1541e-11
1426085_a_at	0.7114	5.2278	1.2247e-12	2.2048e-11
1418765_at	-1.1619	5.284	1.2422e-12	2.2335e-11
1417895_a_at	1.0008	5.5353	1.2431e-12	2.2335e-11
1424763_at	0.7773	4.2446	1.2561e-12	2.2544e-11
1424556_at	-1.0253	5.4648	1.2573e-12	2.2544e-11
1417354_at	-0.5793	5.8513	1.2672e-12	2.2698e-11
1420359_at	0.3992	2.754	1.3177e-12	2.3578e-11
1427436_at	0.5656	3.8334	1.3391e-12	2.3938e-11
1426537_at	-0.7176	5.1212	1.369e-12	2.4442e-11
1418552_at	0.4892	2.7037	1.3701e-12	2.4442e-11
1450333_a_at	1.0178	3.5422	1.3899e-12	2.477e-11
1421546_a_at	1.0925	5.0152	1.3951e-12	2.4839e-11
1429328_at	-0.5379	6.8328	1.4022e-12	2.494e-11
1417644_at	1.212	3.8324	1.4099e-12	2.5052e-11
1451620_at	-0.85	4.279	1.42e-12	2.5207e-11
1417856_at	0.8096	4.7062	1.4444e-12	2.5613e-11
1431597_a_at	0.52	2.4583	1.4475e-12	2.5643e-11
1453578_at	-0.7857	4.3269	1.4748e-12	2.61e-11
1416895_at	0.6678	5.3619	1.4842e-12	2.6239e-11
1455730_at	0.6241	4.6554	1.5051e-12	2.6584e-11
1422038_a_at	0.6239	3.1371	1.5166e-12	2.6759e-11
1418339_at	1.0116	4.2361	1.5228e-12	2.6842e-11
1450807_at	0.572	3.2585	1.5689e-12	2.7613e-11
1417809_at	-0.8413	4.4975	1.5696e-12	2.7613e-11
1450673_at	-1.2664	5.0446	1.5867e-12	2.7886e-11
1452667_at	-0.6915	3.9932	1.5961e-12	2.8022e-11
1427741_x_at	0.72	3.3931	1.6094e-12	2.8204e-11
1449159_at	0.496	3.1174	1.6096e-12	2.8204e-11
1419916_at	0.7954	3.3495	1.6195e-12	2.8349e-11
1421730_at	0.9538	3.4824	1.6329e-12	2.8556e-11
1425484_at	0.7212	1.9716	1.6538e-12	2.8893e-11
1427010_s_at	0.8059	5.5787	1.6561e-12	2.8905e-11
1421637_at	0.5413	2.8663	1.6745e-12	2.9197e-11
1418124_at	-0.5742	6.3887	1.6777e-12	2.9223e-11
1451358_a_at	1.1385	5.0679	1.7313e-12	3.0127e-11
1434518_at	0.8449	4.749	1.7562e-12	3.0531e-11
1425086_a_at	0.747	3.3935	1.7694e-12	3.073e-11
1418467_at	0.7975	3.5998	1.7832e-12	3.094e-11
1416993_at	0.7527	5.1869	1.7938e-12	3.1093e-11
1426755_at	1.0884	4.7923	1.8016e-12	3.1198e-11
1450010_at	-0.8398	6.2852	1.8088e-12	3.1292e-11
1450003_at	0.6086	3.3894	1.8176e-12	3.1413e-11
1450001_a_at	0.7163	3.2509	1.822e-12	3.1459e-11
1422566_at	0.6685	5.0661	1.8444e-12	3.1814e-11
1422998_a_at	-0.7291	5.6354	1.8705e-12	3.2233e-11
1427440_a_at	0.6165	3.0989	1.8965e-12	3.265e-11
1425552_at	0.7942	4.769	1.9058e-12	3.2777e-11
1454912_at	0.6166	2.765	1.9785e-12	3.3995e-11
1425163_at	0.7902	5.6243	1.9975e-12	3.4289e-11
1436182_at	-1.4128	4.4813	2.0225e-12	3.4683e-11
1450315_at	0.722	3.425	2.0379e-12	3.4914e-11
1421976_at	0.77	3.3901	2.0413e-12	3.4938e-11
1419570_at	-1.5706	6.1093	2.0672e-12	3.5348e-11
1449995_at	0.6517	3.4203	2.0738e-12	3.5426e-11
1452732_at	1.6185	4.2627	2.1163e-12	3.6118e-11
1436797_a_at	-0.7019	6.6827	2.17e-12	3.6998e-11
1420572_at	0.6434	3.1089	2.1736e-12	3.7025e-11
1418881_at	0.5838	4.2282	2.1832e-12	3.7152e-11
1449581_at	-1.5967	7.2136	2.1952e-12	3.7321e-11
1423646_at	-0.6285	5.6234	2.2196e-12	3.7698e-11
1426142_a_at	0.6956	1.4544	2.2774e-12	3.8644e-11
1435277_x_at	-0.7277	7.2774	2.3018e-12	3.902e-11
1421607_at	0.6226	3.3147	2.3107e-12	3.9134e-11
1450569_a_at	0.6487	5.78	2.3346e-12	3.9502e-11
1419555_at	-1.8361	8.8153	2.3426e-12	3.9599e-11
1427354_at	0.6165	2.2562	2.3534e-12	3.9743e-11
1456293_s_at	-0.6515	6.0783	2.3807e-12	4.0165e-11
1450246_at	0.6442	3.6576	2.3849e-12	4.0198e-11
1450923_at	-0.9954	5.1252	2.3873e-12	4.0201e-11
1451111_at	0.5838	5.2447	2.4027e-12	4.0403e-11
1427763_a_at	0.8767	3.5054	2.4039e-12	4.0403e-11
1422583_at	0.6787	3.958	2.4129e-12	4.0516e-11
1428465_at	-0.5621	6.8442	2.4314e-12	4.0788e-11
1438602_s_at	0.7155	3.0039	2.4729e-12	4.1446e-11
1449804_at	0.6576	4.918	2.5344e-12	4.2435e-11
1417753_at	0.7371	5.6792	2.5783e-12	4.313e-11
1424469_a_at	0.5925	5.6747	2.5913e-12	4.3307e-11
1420055_at	-0.7508	4.3987	2.6062e-12	4.3514e-11
1418349_at	1.2233	4.2734	2.6095e-12	4.3528e-11
1453169_a_at	-0.5767	5.8679	2.6225e-12	4.3705e-11
1415838_at	-0.661	6.1981	2.6403e-12	4.396e-11
1425081_at	0.7778	2.697	2.6597e-12	4.4242e-11
1427338_at	0.5494	3.6282	2.7103e-12	4.5041e-11
1427698_at	0.983	4.5314	2.7446e-12	4.5568e-11
1437513_a_at	-0.6607	6.1053	2.7529e-12	4.5663e-11
1460269_at	0.6654	4.7803	2.8019e-12	4.6432e-11
1448918_at	1.0909	4.0981	2.8307e-12	4.6865e-11
1425166_at	0.8531	5.1138	2.8429e-12	4.7023e-11
1427847_at	0.8982	5.2834	2.8612e-12	4.7281e-11
1416359_at	0.6705	5.9692	2.8784e-12	4.7522e-11
1424759_at	-0.7558	4.8383	2.9447e-12	4.8557e-11
1452451_at	0.7048	2.7509	2.9466e-12	4.8557e-11
1418882_at	0.5151	2.7061	2.9631e-12	4.8783e-11
1417185_at	1.2982	7.1141	3.0063e-12	4.9363e-11
1417756_a_at	0.9488	4.9336	3.0064e-12	4.9363e-11
1439407_x_at	1.0016	6.5203	3.0066e-12	4.9363e-11
1449008_at	0.6738	3.561	3.0562e-12	5.0131e-11
1421629_at	0.6363	3.2254	3.0712e-12	5.0329e-11
1419808_at	0.7494	4.9474	3.085e-12	5.051e-11
1420218_at	0.9489	3.5754	3.0917e-12	5.0572e-11
1419402_at	0.8378	3.0887	3.1547e-12	5.1555e-11
1418013_at	-0.7842	4.637	3.1707e-12	5.1769e-11
1416759_at	0.9278	3.5431	3.197e-12	5.215e-11
1422909_at	0.784	4.5734	3.2278e-12	5.2604e-11
1416964_at	0.5935	4.8394	3.2732e-12	5.3294e-11
1425759_at	0.5804	3.5638	3.319e-12	5.399e-11
1450670_at	0.776	3.7825	3.3749e-12	5.4849e-11
1423258_at	0.8307	3.334	3.389e-12	5.5029e-11
1420366_at	0.5371	3.051	3.4311e-12	5.5635e-11
1424440_at	-0.9118	6.724	3.4348e-12	5.5635e-11
1420388_at	1.0845	5.5911	3.4358e-12	5.5635e-11
1449524_at	0.8086	3.6019	3.4574e-12	5.5935e-11
1436007_a_at	-0.756	5.2756	3.4794e-12	5.6238e-11
1449482_at	0.8712	2.6809	3.486e-12	5.6294e-11
1416707_a_at	0.604	4.8094	3.5123e-12	5.6627e-11
1452181_at	1.0764	4.7947	3.513e-12	5.6627e-11
1419373_at	-1.4505	6.4143	3.5362e-12	5.695e-11
1450674_at	0.5974	4.5084	3.5476e-12	5.7081e-11
1417074_at	-1.9704	5.8143	3.5718e-12	5.7419e-11
1450687_at	0.6682	2.9695	3.5848e-12	5.7575e-11
1424697_at	-0.6669	5.0546	3.5994e-12	5.7757e-11
1425543_s_at	0.8808	4.761	3.6999e-12	5.9291e-11
1418264_at	0.9834	4.8918	3.7017e-12	5.9291e-11
1455573_at	2.0586	5.5219	3.7412e-12	5.9869e-11
1420039_s_at	0.6719	3.4832	3.7712e-12	6.0296e-11
1418341_at	-0.9627	5.5916	3.8345e-12	6.1252e-11
1427618_at	-0.5391	2.6431	3.8502e-12	6.1447e-11
1455556_at	0.8705	5.0314	3.8975e-12	6.2145e-11
1418404_at	0.5427	5.1966	3.9064e-12	6.2232e-11
1418038_s_at	-0.66	5.5994	3.9114e-12	6.2256e-11
1421530_a_at	0.6201	2.6576	3.9242e-12	6.2403e-11
1424717_at	0.6147	4.6403	3.9628e-12	6.2961e-11
1426440_at	-0.9328	6.3857	3.9771e-12	6.3131e-11
1418636_at	0.5512	4.9221	3.9851e-12	6.3202e-11
1421684_at	0.3853	2.7993	4.0155e-12	6.3525e-11
1416475_at	0.6295	5.2601	4.0156e-12	6.3525e-11
1451567_a_at	0.788	3.0439	4.0163e-12	6.3525e-11
1423301_at	-0.6743	6.3837	4.023e-12	6.3574e-11
1418655_at	-0.798	6.4905	4.1029e-12	6.478e-11
1424812_at	-0.5564	5.0778	4.1088e-12	6.4814e-11
1427214_at	0.7914	3.134	4.1137e-12	6.4835e-11
1451781_at	0.8202	3.9223	4.1524e-12	6.5349e-11
1424363_at	0.7493	3.3412	4.1537e-12	6.5349e-11
1448510_at	0.6397	5.2896	4.2023e-12	6.6054e-11
1418840_at	-1.0314	6.7285	4.2368e-12	6.6538e-11
1419541_at	0.5817	3.3542	4.2545e-12	6.6757e-11
1416213_x_at	-0.6882	6.6243	4.3403e-12	6.8043e-11
1451735_at	-0.6208	5.6329	4.3723e-12	6.8483e-11
1417407_at	0.6246	5.3501	4.4153e-12	6.9096e-11
1423998_at	0.4037	5.0122	4.4211e-12	6.9125e-11
1419145_at	0.8062	2.5706	4.4382e-12	6.9331e-11
1450520_at	0.5911	2.9775	4.4896e-12	7.0021e-11
1420782_at	0.7169	3.089	4.4902e-12	7.0021e-11
1419280_at	0.7871	4.535	4.549e-12	7.0875e-11
1433504_at	-0.6019	6.2593	4.587e-12	7.1404e-11
1424245_at	0.5081	3.0429	4.6385e-12	7.2143e-11
1417487_at	1.1882	3.8338	4.6625e-12	7.2453e-11
1435178_x_at	0.4546	7.2439	4.6958e-12	7.2906e-11
1436327_a_at	-0.6214	6.1297	4.7166e-12	7.3166e-11
1456135_s_at	0.6907	5.6873	4.7684e-12	7.3904e-11
1450591_at	0.5945	3.1154	4.8017e-12	7.4354e-11
1448829_at	0.7569	4.8629	4.8147e-12	7.4492e-11
1426402_at	-0.8816	5.2023	4.837e-12	7.4771e-11
1420962_at	0.5336	3.2857	4.9874e-12	7.7028e-11
1427959_at	0.5434	4.0705	5.0387e-12	7.7753e-11
1427176_s_at	-0.857	5.5887	5.0978e-12	7.8596e-11
1421142_s_at	0.8246	5.1576	5.147e-12	7.9287e-11
1418544_at	0.7462	4.0472	5.1994e-12	8.0024e-11
1424524_at	1.2018	4.8322	5.2067e-12	8.0066e-11
1430700_a_at	1.4204	6.0762	5.4654e-12	8.3972e-11
1450482_a_at	0.806	1.9561	5.472e-12	8.4e-11
1438802_at	0.8407	5.0395	5.4853e-12	8.4131e-11
1453604_a_at	-0.6077	5.793	5.5297e-12	8.4739e-11
1452347_at	0.676	4.202	5.5523e-12	8.495e-11
1452267_at	0.9402	5.193	5.5531e-12	8.495e-11
1421419_at	0.6545	3.5508	5.6448e-12	8.6279e-11
1417435_at	0.7766	5.1826	5.8424e-12	8.9223e-11
1429170_a_at	0.5607	4.8511	5.8983e-12	8.9999e-11
1417645_at	1.1498	3.6994	5.9135e-12	9.0153e-11
1451431_a_at	0.8544	5.7151	5.9276e-12	9.029e-11
1425066_a_at	0.5196	5.0371	5.9364e-12	9.0347e-11
1424853_s_at	0.628	2.2627	5.9816e-12	9.0957e-11
1454021_a_at	0.5207	5.4003	6.0857e-12	9.2398e-11
1426968_a_at	1.0141	6.1477	6.0869e-12	9.2398e-11
1434679_at	0.6694	2.726	6.2025e-12	9.4073e-11
1460403_at	1.0347	4.9881	6.2089e-12	9.409e-11
1415805_at	0.6032	2.9184	6.228e-12	9.4263e-11
1421467_at	0.6894	4.2463	6.231e-12	9.4263e-11
1451229_at	-1.0117	5.2238	6.2777e-12	9.4888e-11
1437680_x_at	-0.7361	5.5261	6.3459e-12	9.5838e-11
1426075_at	0.708	2.638	6.3702e-12	9.6123e-11
1424029_at	-0.9052	4.3062	6.4459e-12	9.7182e-11
1424629_at	0.9231	4.8957	6.4801e-12	9.7615e-11
1450606_at	0.6753	4.6626	6.5234e-12	9.8184e-11
1449412_at	-0.8379	7.0434	6.5608e-12	9.8662e-11
1449871_at	0.9272	2.4287	6.6283e-12	9.9594e-11
1420399_at	0.7742	3.2535	6.635e-12	9.961e-11
1451141_at	-0.6883	4.7987	6.8005e-12	1.0201e-10
1435222_at	0.8452	5.3885	6.9021e-12	1.0344e-10
1419740_at	0.4605	3.1845	6.9276e-12	1.0374e-10
1417768_at	-0.8031	6.3545	6.9517e-12	1.0401e-10
1429553_at	0.5731	3.773	6.9819e-12	1.0436e-10
1434370_s_at	1.0998	5.6587	6.9879e-12	1.0436e-10
1454240_at	1.1755	5.048	6.9924e-12	1.0436e-10
1415894_at	1.1056	3.1916	7.0579e-12	1.0524e-10
1450283_at	0.728	3.7554	7.0721e-12	1.0537e-10
1436565_at	-1.9079	5.4497	7.1016e-12	1.0572e-10
1420436_x_at	0.455	2.8435	7.1115e-12	1.0578e-10
1452578_at	0.9233	5.1461	7.1471e-12	1.0614e-10
1421131_a_at	0.5605	3.9311	7.1477e-12	1.0614e-10
1427464_s_at	-0.5929	8.2352	7.3594e-12	1.0919e-10
1448750_at	0.6984	3.8206	7.5126e-12	1.1125e-10
1437968_at	-1.1053	5.0132	7.5167e-12	1.1125e-10
1418846_at	0.5237	4.8113	7.5227e-12	1.1125e-10
1456695_x_at	0.4564	7.2765	7.5233e-12	1.1125e-10
1456439_x_at	0.9399	3.5878	7.7344e-12	1.1427e-10
1420331_at	0.9439	2.8102	7.7554e-12	1.1449e-10
1437175_at	1.0252	5.1172	7.8122e-12	1.1523e-10
1416007_at	-1.3982	4.5976	7.9172e-12	1.1668e-10
1438603_x_at	0.8087	2.908	8.1537e-12	1.2007e-10
1424636_at	-0.6405	5.6543	8.1779e-12	1.2033e-10
1449060_at	0.7733	4.0303	8.406e-12	1.2358e-10
1452357_at	0.8857	4.2352	8.4256e-12	1.2376e-10
1427673_a_at	0.755	2.3656	8.4624e-12	1.242e-10
1416571_at	-0.5894	4.57	8.5554e-12	1.2546e-10
1453005_at	-0.4936	5.3326	8.5955e-12	1.2595e-10
1425713_a_at	-0.5885	5.9551	8.6373e-12	1.2646e-10
1420227_at	0.5975	2.2716	8.9569e-12	1.3102e-10
1449453_at	1.4459	3.665	8.996e-12	1.3149e-10
1416751_a_at	0.5347	5.3308	9.0372e-12	1.3198e-10
1460678_at	-0.7703	6.3097	9.051e-12	1.3207e-10
1421141_a_at	0.8091	5.1626	9.0828e-12	1.3243e-10
1455343_at	0.6789	4.2553	9.1488e-12	1.3328e-10
1419446_at	0.6686	3.668	9.3087e-12	1.3542e-10
1452359_at	0.776	6.4672	9.3107e-12	1.3542e-10
1424284_at	-0.5504	5.0922	9.373e-12	1.3621e-10
1435054_at	0.6577	4.3417	9.5241e-12	1.3829e-10
1416906_at	0.4496	7.2339	9.5708e-12	1.3886e-10
1417964_at	-0.4875	6.4893	9.5847e-12	1.3895e-10
1420891_at	1.001	4.0239	9.9669e-12	1.4437e-10
1421554_at	0.5775	3.2135	9.9921e-12	1.4462e-10
1415822_at	-0.8351	7.4163	1.0031e-11	1.4506e-10
1422406_at	0.6401	3.5522	1.0211e-11	1.4755e-10
1426597_s_at	0.9092	4.4121	1.0221e-11	1.4755e-10
1450813_a_at	0.7109	3.1003	1.0228e-11	1.4755e-10
1449207_a_at	0.9479	4.9122	1.0326e-11	1.4885e-10
1438172_x_at	1.0271	4.1167	1.0443e-11	1.504e-10
1425508_s_at	-0.6165	5.7512	1.0459e-11	1.5051e-10
1448136_at	1.0979	3.2884	1.0477e-11	1.5064e-10
1416008_at	-1.3923	4.5957	1.0642e-11	1.5289e-10
1449454_at	1.4367	3.4947	1.1146e-11	1.6001e-10
1422426_at	0.6173	3.8356	1.1252e-11	1.614e-10
1422813_at	0.8559	2.7609	1.1287e-11	1.6177e-10
1451420_at	-0.6363	5.8108	1.1365e-11	1.6275e-10
1455644_at	-0.6123	6.1683	1.1451e-11	1.6385e-10
1425423_at	0.6898	3.8623	1.1474e-11	1.6405e-10
1420673_a_at	-1.5034	5.2152	1.1549e-11	1.6499e-10
1422462_at	0.9433	4.7566	1.1595e-11	1.6551e-10
1421461_at	0.6885	3.4231	1.1659e-11	1.6623e-10
1452039_a_at	0.6006	5.7987	1.1664e-11	1.6623e-10
1417573_at	-0.5154	6.2383	1.1716e-11	1.6683e-10
1417760_at	0.4269	2.515	1.1725e-11	1.6683e-10
1449713_at	0.6827	3.3661	1.185e-11	1.6848e-10
1433999_at	0.8759	5.3513	1.1973e-11	1.7009e-10
1416915_at	0.8422	5.3145	1.2009e-11	1.7046e-10
1418333_at	0.5336	5.0048	1.2042e-11	1.708e-10
1419958_at	0.5967	3.1308	1.2087e-11	1.7129e-10
1451498_at	-1.0577	4.9494	1.2296e-11	1.7412e-10
1455812_x_at	1.0181	5.4293	1.2417e-11	1.757e-10
1416857_at	-0.4693	6.7278	1.2674e-11	1.7919e-10
1423700_at	0.8323	5.1524	1.3087e-11	1.8487e-10
1450922_a_at	-0.9693	5.1517	1.3141e-11	1.8549e-10
1451919_a_at	0.6841	3.6099	1.3241e-11	1.8675e-10
1420719_at	1.1507	3.5526	1.3382e-11	1.8859e-10
1418032_at	0.5517	5.1769	1.3504e-11	1.9016e-10
1419325_at	0.6841	3.1736	1.3813e-11	1.9436e-10
1416487_a_at	-0.6678	5.3526	1.4019e-11	1.971e-10
1415945_at	0.9211	5.8415	1.4196e-11	1.9944e-10
1455019_x_at	1.0341	5.0099	1.4434e-11	2.0261e-10
1439266_a_at	-0.7427	5.8426	1.4517e-11	2.0362e-10
1450971_at	0.9558	3.9748	1.4655e-11	2.0539e-10
1439388_s_at	0.7042	5.2078	1.4695e-11	2.0579e-10
1460322_at	0.6638	3.8523	1.4728e-11	2.0608e-10
1427106_at	0.4593	3.7186	1.4812e-11	2.0709e-10
1439506_at	0.5976	3.9075	1.4846e-11	2.0741e-10
1433822_x_at	0.4461	7.3023	1.5012e-11	2.0953e-10
1436872_at	0.924	4.7697	1.5021e-11	2.0953e-10
1450414_at	0.685	4.2526	1.5152e-11	2.1118e-10
1451840_at	0.551	2.5007	1.5296e-11	2.1302e-10
1425375_at	0.4854	2.7286	1.5421e-11	2.146e-10
1426277_at	-0.6983	5.1897	1.5442e-11	2.1466e-10
1451801_at	0.718	1.3999	1.545e-11	2.1466e-10
1452105_a_at	0.5153	5.4616	1.5517e-11	2.1543e-10
1438322_x_at	0.6253	5.6908	1.5747e-11	2.1845e-10
1416746_at	0.8095	6.1521	1.5838e-11	2.1954e-10
1430772_at	0.6751	3.1729	1.646e-11	2.2799e-10
1426096_at	0.5195	3.5553	1.6705e-11	2.3119e-10
1425553_s_at	0.7154	4.8205	1.6843e-11	2.3293e-10
1450622_at	0.7105	4.9949	1.7121e-11	2.3658e-10
1450550_at	0.5727	2.9247	1.7368e-11	2.3981e-10
1416683_at	0.5979	6.6249	1.7515e-11	2.4165e-10
1418127_a_at	-0.6035	6.2617	1.7837e-11	2.459e-10
1420428_at	0.6313	3.6488	1.7912e-11	2.4675e-10
1426754_x_at	1.0419	4.8151	1.8048e-11	2.4843e-10
1449998_at	0.7242	3.1801	1.8155e-11	2.4953e-10
1450948_a_at	0.7342	4.5047	1.8168e-11	2.4953e-10
1416308_at	0.7806	5.603	1.8171e-11	2.4953e-10
1416256_a_at	0.5893	7.426	1.8427e-11	2.5281e-10
1423252_at	0.6673	4.1951	1.8438e-11	2.5281e-10
1417520_at	1.1977	5.4497	1.8809e-11	2.5769e-10
1455175_at	0.6274	4.9468	1.8887e-11	2.5856e-10
1449404_at	0.7289	4.8663	1.9056e-11	2.6068e-10
1452361_at	0.758	3.4942	1.9291e-11	2.6368e-10
1422441_x_at	-0.7523	6.3346	1.9449e-11	2.6564e-10
1424365_at	0.5834	6.8244	1.9797e-11	2.7019e-10
1418358_at	0.5942	2.4704	1.9831e-11	2.7044e-10
1423485_at	0.6383	4.1378	2.0005e-11	2.7261e-10
1460281_at	0.5392	2.8172	2.057e-11	2.8009e-10
1452160_at	0.9407	4.453	2.1003e-11	2.8576e-10
1451760_s_at	0.6638	2.5638	2.1188e-11	2.8806e-10
1449132_at	0.4902	2.8118	2.1644e-11	2.9404e-10
1424351_at	1.9097	5.9615	2.1894e-11	2.972e-10
1419590_at	0.6621	2.672	2.2458e-11	3.0462e-10
1454221_a_at	0.7383	3.9445	2.248e-11	3.0469e-10
1453249_a_at	0.4455	2.8952	2.2504e-11	3.0479e-10
1419556_at	-1.7105	8.3563	2.2652e-11	3.0656e-10
1420687_at	0.6489	3.308	2.2696e-11	3.0692e-10
1428283_at	0.8975	3.3859	2.3039e-11	3.1132e-10
1460008_x_at	-0.7462	6.5934	2.3065e-11	3.1143e-10
1428212_x_at	-0.7399	6.5782	2.3166e-11	3.1254e-10
1421642_a_at	0.6406	3.128	2.3198e-11	3.1254e-10
1450619_x_at	0.6086	3.8543	2.32e-11	3.1254e-10
1417736_at	0.7122	4.7547	2.3914e-11	3.2191e-10
1422654_at	0.6863	3.8197	2.4445e-11	3.2881e-10
1419279_at	0.7171	4.8095	2.4713e-11	3.3217e-10
1450743_s_at	-0.8335	5.0409	2.4764e-11	3.3253e-10
1417525_at	0.6588	3.8693	2.4778e-11	3.3253e-10
1416613_at	1.3552	4.9638	2.482e-11	3.3285e-10
1449314_at	0.8357	3.5452	2.5144e-11	3.3694e-10
1417449_at	-0.4694	5.635	2.5454e-11	3.4078e-10
1436924_x_at	-0.7369	6.5829	2.5469e-11	3.4078e-10
1418994_at	0.5389	3.5093	2.5519e-11	3.4118e-10
1418637_at	0.578	5.0955	2.5781e-11	3.4443e-10
1454803_a_at	-0.9945	5.146	2.5818e-11	3.4466e-10
1421515_at	0.6127	3.1779	2.5912e-11	3.4566e-10
1416107_at	0.7916	2.468	2.6429e-11	3.5229e-10
1421886_at	0.7143	3.6719	2.6514e-11	3.5316e-10
1422150_at	0.4428	2.5088	2.6561e-11	3.5347e-10
1419596_at	0.7874	3.5983	2.6578e-11	3.5347e-10
1418551_at	0.5876	2.8282	2.6722e-11	3.5513e-10
1421130_at	0.5714	3.8095	2.7033e-11	3.5899e-10
1426809_at	0.5948	4.8785	2.7084e-11	3.594e-10
1417488_at	1.161	3.6258	2.7683e-11	3.6706e-10
1417662_at	0.7825	3.5271	2.7855e-11	3.6907e-10
1450866_a_at	-0.6137	6.4777	2.8005e-11	3.7078e-10
1417957_a_at	-1.5546	5.3014	2.8039e-11	3.7096e-10
1455421_x_at	0.7587	3.5025	2.8461e-11	3.7626e-10
1450480_a_at	0.5537	4.2161	2.8584e-11	3.776e-10
1420330_at	0.9389	2.9455	2.8637e-11	3.7802e-10
1417280_at	0.5525	2.7308	2.8751e-11	3.7925e-10
1449048_s_at	-0.9428	5.7204	2.8814e-11	3.7979e-10
1421318_at	0.5096	2.7658	2.8874e-11	3.803e-10
1417077_at	-0.6287	5.0743	2.9133e-11	3.8342e-10
1451879_a_at	0.5273	3.084	2.9229e-11	3.844e-10
1449057_at	0.5571	2.2465	2.9286e-11	3.8487e-10
1429033_at	0.5582	3.6306	2.9684e-11	3.8981e-10
1451877_at	0.8005	3.2414	3.0284e-11	3.9739e-10
1421381_a_at	-1.7287	6.9288	3.0722e-11	4.0285e-10
1448433_a_at	1.2251	4.6532	3.1079e-11	4.0722e-10
1437165_a_at	1.2544	4.8032	3.1502e-11	4.1246e-10
1460277_at	0.5815	3.6235	3.1708e-11	4.1485e-10
1423935_x_at	2.0219	6.0452	3.1776e-11	4.1544e-10
1425483_at	0.68	2.0012	3.1943e-11	4.1731e-10
1428571_at	-1.7653	7.1249	3.2031e-11	4.1814e-10
1422367_at	0.4993	3.0351	3.2113e-11	4.1891e-10
1437194_x_at	0.6134	5.5162	3.2931e-11	4.2926e-10
1435221_at	0.8033	5.2385	3.3047e-11	4.3046e-10
1451117_a_at	-0.8682	5.4602	3.3717e-11	4.3886e-10
1416211_a_at	1.2813	4.3612	3.3823e-11	4.3992e-10
1418315_at	0.8721	3.6574	3.3921e-11	4.4077e-10
1432000_a_at	0.5988	4.1999	3.3938e-11	4.4077e-10
1448716_at	0.5423	3.3709	3.3966e-11	4.4081e-10
1421828_at	0.6791	4.9011	3.4394e-11	4.4604e-10
1426185_at	0.4315	2.5076	3.5035e-11	4.5403e-10
1452531_at	0.8357	5.5725	3.5596e-11	4.6095e-10
1423933_a_at	-1.3047	9.3134	3.6071e-11	4.6676e-10
1421977_at	0.8324	3.2808	3.611e-11	4.6692e-10
1449481_at	0.6449	5.2179	3.6735e-11	4.7466e-10
1419911_at	0.7724	3.9956	3.7839e-11	4.8858e-10
1448255_a_at	-0.675	6.6358	3.8604e-11	4.9809e-10
1453748_a_at	0.9044	2.9924	3.8698e-11	4.9894e-10
1432392_at	0.7606	3.6734	3.8811e-11	5.0002e-10
1425441_at	0.6738	4.0506	3.902e-11	5.0235e-10
1426721_s_at	0.8798	4.7309	3.9155e-11	5.0373e-10
1452736_at	-0.4869	5.3404	3.926e-11	5.0472e-10
1419625_at	0.482	2.6207	3.9372e-11	5.0578e-10
1426108_s_at	0.7218	3.5828	4.0009e-11	5.1359e-10
1419738_a_at	1.162	5.8077	4.0417e-11	5.1846e-10
1450796_at	0.5788	3.2677	4.0511e-11	5.1928e-10
1425788_a_at	-0.9175	6.0012	4.0711e-11	5.2147e-10
1422611_s_at	0.6273	3.1535	4.075e-11	5.216e-10
1419448_at	0.6866	3.5025	4.1224e-11	5.2728e-10
1418550_x_at	0.4943	3.2584	4.1644e-11	5.3226e-10
1427920_at	0.5441	4.4242	4.2029e-11	5.368e-10
1425989_a_at	0.5039	5.0196	4.2333e-11	5.403e-10
1420044_at	0.523	3.7673	4.2369e-11	5.4037e-10
1419012_at	0.7639	3.9147	4.265e-11	5.4356e-10
1451320_at	-0.9274	6.6846	4.2985e-11	5.4744e-10
1424154_a_at	-0.5391	6.0437	4.3352e-11	5.5171e-10
1452512_a_at	0.7521	3.7457	4.3434e-11	5.5236e-10
1460642_at	-0.6088	4.8684	4.3694e-11	5.5527e-10
1449391_at	-0.6466	2.972	4.4124e-11	5.6033e-10
1416482_at	0.5602	3.8078	4.4457e-11	5.6415e-10
1420244_at	1.0601	2.6794	4.4886e-11	5.6919e-10
1422920_at	0.6081	3.397	4.52e-11	5.7275e-10
1450708_at	0.5523	2.4257	4.5243e-11	5.729e-10
1420734_at	0.6369	4.5998	4.5564e-11	5.7654e-10
1427243_at	0.7419	6.5217	4.6211e-11	5.8432e-10
1421423_at	0.4832	2.8624	4.6773e-11	5.91e-10
1419552_at	-0.8535	5.6184	4.7189e-11	5.9583e-10
1419091_a_at	0.7657	7.5068	4.7462e-11	5.9885e-10
1418923_at	0.5549	2.8768	4.7581e-11	5.9993e-10
1416612_at	1.2932	5.2808	4.7692e-11	6.009e-10
1454820_at	-0.5682	5.0207	4.8138e-11	6.0608e-10
1454037_a_at	0.8277	4.2573	4.8294e-11	6.0762e-10
1432350_at	0.692	3.0884	4.864e-11	6.1154e-10
1449458_at	-1.7231	5.9142	4.8986e-11	6.1545e-10
1460232_s_at	0.5597	2.6623	4.9083e-11	6.1623e-10
1433431_at	0.4605	2.9193	4.9749e-11	6.2416e-10
1449773_s_at	0.954	3.9588	4.9894e-11	6.2539e-10
1421516_at	0.6119	3.2591	4.9918e-11	6.2539e-10
1426328_a_at	0.6528	2.0759	5.0219e-11	6.2842e-10
1432405_a_at	0.4407	2.4156	5.0231e-11	6.2842e-10
1423072_at	-0.9572	4.37	5.0287e-11	6.2868e-10
1448220_at	0.6625	4.1756	5.0536e-11	6.3135e-10
1448418_s_at	-0.4737	6.3858	5.1871e-11	6.4757e-10
1420197_at	0.9424	3.787	5.1915e-11	6.4766e-10
1436824_x_at	0.5193	5.826	5.2805e-11	6.5829e-10
1425116_a_at	0.8051	3.9091	5.2975e-11	6.5995e-10
1418423_s_at	0.6006	2.4132	5.3628e-11	6.6762e-10
1448573_a_at	-1.8674	5.7097	5.3685e-11	6.6786e-10
1419463_at	-2.4431	6.8907	5.4008e-11	6.714e-10
1416360_at	0.6396	5.7784	5.4867e-11	6.816e-10
1426092_a_at	0.7423	3.9716	5.5656e-11	6.9093e-10
1418985_at	0.7626	3.8613	5.8212e-11	7.2215e-10
1449111_a_at	0.5892	5.2146	5.8548e-11	7.2581e-10
1424810_at	-0.6181	4.2714	5.9247e-11	7.3396e-10
1453866_a_at	0.499	2.9467	5.9389e-11	7.3521e-10
1451505_at	-0.5833	4.5594	5.9574e-11	7.3698e-10
1424173_at	0.6995	3.8135	5.9682e-11	7.3756e-10
1424635_at	-0.4813	8.8771	5.9736e-11	7.3756e-10
1448794_s_at	0.6621	5.46	5.9746e-11	7.3756e-10
1430492_at	0.7761	4.4558	5.9917e-11	7.3916e-10
1422774_at	0.5261	4.3761	6.048e-11	7.4559e-10
1425546_a_at	-1.8346	8.8603	6.0725e-11	7.4765e-10
1416766_at	-0.5153	6.6839	6.0732e-11	7.4765e-10
1423250_a_at	-0.9207	5.1973	6.1408e-11	7.5545e-10
1451907_a_at	0.7368	4.0839	6.1747e-11	7.5909e-10
1432416_a_at	-0.5984	7.9096	6.2917e-11	7.7293e-10
1417906_at	0.5421	2.3986	6.3299e-11	7.7709e-10
1448185_at	-0.7424	6.0191	6.3753e-11	7.8212e-10
1418378_at	0.6071	3.4347	6.4164e-11	7.8662e-10
1426972_at	-0.6747	5.7137	6.4623e-11	7.917e-10
1449529_s_at	0.3802	2.4431	6.4986e-11	7.9554e-10
1451298_at	0.4827	5.2742	6.5065e-11	7.9554e-10
1424433_at	-1.0828	5.3934	6.5071e-11	7.9554e-10
1454783_at	1.0067	3.5883	6.5212e-11	7.9671e-10
1423267_s_at	0.8548	4.1187	6.5263e-11	7.9679e-10
1435626_a_at	-0.7321	5.9417	6.5398e-11	7.9789e-10
1455242_at	0.781	5.3492	6.566e-11	8.0053e-10
1421140_a_at	0.7778	5.2898	6.5807e-11	8.0177e-10
1420559_a_at	1.1627	2.6617	6.6123e-11	8.0506e-10
1418942_at	0.717	4.5422	6.618e-11	8.0521e-10
1420381_a_at	-0.6685	6.0865	6.7466e-11	8.2028e-10
1459994_x_at	0.8053	3.2047	6.8641e-11	8.34e-10
1418104_at	0.466	2.5104	6.8817e-11	8.3556e-10
1450206_at	0.3915	2.8677	6.9798e-11	8.469e-10
1419092_a_at	0.8128	5.0358	6.9871e-11	8.472e-10
1423259_at	1.9998	4.0306	7.002e-11	8.4843e-10
1455834_x_at	0.919	4.8039	7.0234e-11	8.5044e-10
1421590_at	0.5548	3.0027	7.0817e-11	8.5691e-10
1452248_at	0.4846	5.0452	7.1367e-11	8.6298e-10
1456731_x_at	-0.7238	5.8299	7.1832e-11	8.6802e-10
1450786_x_at	0.8699	4.6668	7.2476e-11	8.752e-10
1460259_s_at	-2.4143	6.9067	7.3246e-11	8.8389e-10
1427180_at	0.7068	4.1412	7.4008e-11	8.9248e-10
1417996_at	0.5833	3.7387	7.4104e-11	8.9303e-10
1417220_at	-0.8585	5.71	7.4219e-11	8.9381e-10
1431132_x_at	0.6035	4.6073	7.4362e-11	8.9492e-10
1427509_at	0.616	4.3228	7.4852e-11	9.0021e-10
1421099_at	0.7052	4.093	7.5621e-11	9.0883e-10
1422769_at	-0.8149	5.0712	7.7289e-11	9.2764e-10
1448190_at	0.862	3.6242	7.729e-11	9.2764e-10
1427232_at	0.6984	5.1895	7.795e-11	9.3492e-10
1450267_at	0.7351	3.6981	7.8362e-11	9.3923e-10
1423717_at	-1.0132	6.2272	7.9116e-11	9.4762e-10
1425867_at	0.738	3.8785	7.9875e-11	9.5607e-10
1451636_at	0.5439	3.2677	8.0581e-11	9.6388e-10
1417997_at	0.5792	3.7592	8.3498e-11	9.9809e-10
1418839_at	-0.6257	4.0925	8.4091e-11	1.0045e-9
1418718_at	0.7363	6.292	8.4458e-11	1.0082e-9
1419675_at	0.793	3.3443	8.4624e-11	1.0091e-9
1417231_at	-1.4371	5.4816	8.4672e-11	1.0091e-9
1417886_at	-0.5211	5.9562	8.4705e-11	1.0091e-9
1427426_at	0.3834	2.3452	8.488e-11	1.0105e-9
1449220_at	0.9849	4.7388	8.4974e-11	1.011e-9
1426639_a_at	0.6231	4.5592	8.511e-11	1.0119e-9
1449171_at	0.7168	4.7334	8.5441e-11	1.0151e-9
1456247_x_at	0.4153	2.6879	8.6385e-11	1.0257e-9
1433550_at	0.5281	5.8683	8.6795e-11	1.0298e-9
1426125_a_at	0.5334	4.1501	8.6912e-11	1.0306e-9
1415786_at	0.5544	3.3855	8.7012e-11	1.031e-9
1449129_a_at	0.6894	3.9767	8.7476e-11	1.0359e-9
1448828_at	0.7275	5.032	8.7858e-11	1.0397e-9
1449247_at	0.4849	2.8427	8.8323e-11	1.0445e-9
1450163_a_at	0.6764	4.1673	8.8666e-11	1.0478e-9
1426479_a_at	0.4473	5.1387	8.9162e-11	1.053e-9
1420604_at	0.5553	3.112	8.9314e-11	1.0541e-9
1420226_x_at	0.5685	2.2024	8.9608e-11	1.0569e-9
1450829_at	0.6209	3.7835	8.9824e-11	1.0587e-9
1450011_at	-0.8017	6.3886	9.0025e-11	1.0604e-9
1418508_a_at	0.5897	5.0799	9.0417e-11	1.0643e-9
1420333_at	0.4558	3.3205	9.1099e-11	1.0716e-9
1417016_at	0.5124	5.2508	9.1422e-11	1.0747e-9
1426013_s_at	0.7735	3.9119	9.2758e-11	1.0897e-9
1418095_at	1.5524	1.8928	9.3099e-11	1.0929e-9
1419249_at	0.9711	4.5602	9.3508e-11	1.097e-9
1453253_a_at	0.5321	5.1004	9.3837e-11	1.1002e-9
1420192_at	-0.7326	3.5311	9.395e-11	1.1007e-9
1425646_at	-0.5006	2.6266	9.5158e-11	1.1142e-9
1416617_at	-1.2354	6.2987	9.6455e-11	1.1286e-9
1448922_at	-0.6248	5.4411	9.6585e-11	1.1294e-9
1422846_at	0.6554	2.8525	9.7154e-11	1.1353e-9
1450440_at	0.6424	3.2507	9.8932e-11	1.1546e-9
1425229_a_at	0.634	4.5598	9.8937e-11	1.1546e-9
1425001_at	-0.8204	5.3937	9.9771e-11	1.1636e-9
1415867_at	-0.6369	7.3522	1.0128e-10	1.1804e-9
1427772_at	0.7404	3.7009	1.0147e-10	1.1818e-9
1431844_at	0.6411	3.5043	1.0154e-10	1.1818e-9
1421212_at	0.5039	2.8079	1.0216e-10	1.1883e-9
1416440_at	-0.5563	7.6057	1.0236e-10	1.1898e-9
1423718_at	-1.0034	6.1072	1.032e-10	1.1989e-9
1427645_a_at	0.5226	2.8375	1.0517e-10	1.2201e-9
1418209_a_at	1.0725	4.8236	1.0517e-10	1.2201e-9
1450589_at	0.4729	2.9344	1.072e-10	1.2429e-9
1450385_at	0.6611	4.9513	1.0807e-10	1.2521e-9
1425363_at	-0.7519	6.0523	1.0875e-10	1.2591e-9
1424318_at	-0.7204	6.5589	1.1195e-10	1.2946e-9
1425677_a_at	0.695	3.9227	1.1195e-10	1.2946e-9
1424500_at	-0.5447	5.4614	1.1285e-10	1.3041e-9
1421050_at	-0.7673	3.3624	1.1309e-10	1.306e-9
1423877_at	0.7871	5.3118	1.1468e-10	1.3235e-9
1448130_at	0.6233	5.6632	1.1606e-10	1.3379e-9
1424665_at	0.652	4.3972	1.1608e-10	1.3379e-9
1417065_at	0.9655	6.8732	1.1659e-10	1.343e-9
1423482_at	-0.6267	5.601	1.1743e-10	1.3518e-9
1426247_at	0.5853	5.6306	1.1807e-10	1.3582e-9
1449915_at	-0.6112	4.3945	1.1928e-10	1.3712e-9
1451922_at	0.7055	2.9486	1.2008e-10	1.3795e-9
1451639_at	0.5333	3.9178	1.202e-10	1.3796e-9
1427055_at	0.5792	3.6966	1.2024e-10	1.3796e-9
1424548_at	-0.4626	5.1537	1.2052e-10	1.3819e-9
1422768_at	-0.7891	5.0068	1.2125e-10	1.3894e-9
1434836_at	0.7961	4.2782	1.2284e-10	1.4067e-9
1423788_at	0.6486	4.9449	1.2295e-10	1.4071e-9
1449336_a_at	0.8115	5.329	1.2317e-10	1.4079e-9
1417232_at	-1.3927	5.2156	1.2319e-10	1.4079e-9
1418397_at	1.0734	4.2752	1.2348e-10	1.4103e-9
1415839_a_at	-0.6132	7.9373	1.2426e-10	1.4183e-9
1451925_at	0.7515	3.3435	1.2436e-10	1.4186e-9
1437028_at	0.6073	4.2801	1.2462e-10	1.4206e-9
1421263_at	0.5811	3.133	1.2563e-10	1.4313e-9
1425601_a_at	0.5819	6.1556	1.2574e-10	1.4316e-9
1416169_at	0.4685	2.5236	1.2616e-10	1.4354e-9
1419486_at	0.8994	6.2465	1.2715e-10	1.4454e-9
1450313_at	0.4669	3.8156	1.2725e-10	1.4454e-9
1421051_s_at	-0.8422	3.837	1.2728e-10	1.4454e-9
1419732_at	0.7375	4.49	1.2838e-10	1.457e-9
1455540_at	0.8748	1.4713	1.2913e-10	1.4637e-9
1427668_at	0.8587	3.4679	1.2915e-10	1.4637e-9
1449562_at	0.623	3.6913	1.2955e-10	1.4674e-9
1422147_a_at	-0.5826	5.1018	1.2974e-10	1.4686e-9
1417404_at	-0.9946	5.3206	1.2989e-10	1.4693e-9
1424953_at	0.7051	3.6195	1.2997e-10	1.4693e-9
1425269_at	0.7367	4.0448	1.3006e-10	1.4694e-9
1427955_a_at	-0.845	6.5922	1.3016e-10	1.4696e-9
1450379_at	0.8908	6.6062	1.3093e-10	1.4773e-9
1449021_at	0.4862	5.6486	1.3236e-10	1.4926e-9
1450370_a_at	0.531	2.5731	1.3255e-10	1.4937e-9
1451884_a_at	0.9894	5.1951	1.3423e-10	1.5117e-9
1419571_at	-1.5352	6.3433	1.3613e-10	1.5321e-9
1421456_at	0.5764	3.3061	1.3703e-10	1.5412e-9
1417757_at	-0.924	5.6544	1.3754e-10	1.546e-9
1424685_at	-0.5382	5.3093	1.3932e-10	1.565e-9
1432436_a_at	-0.9851	5.8489	1.4173e-10	1.5911e-9
1432444_a_at	-0.5156	5.6611	1.4191e-10	1.5921e-9
1421003_at	0.5991	3.8359	1.4326e-10	1.6062e-9
1419731_at	0.5396	2.8292	1.4364e-10	1.6094e-9
1424838_at	1.1363	5.0835	1.4432e-10	1.6161e-9
1450887_at	0.5289	5.6993	1.4479e-10	1.6197e-9
1418035_a_at	0.8297	5.2644	1.4482e-10	1.6197e-9
1415849_s_at	0.7451	7.4541	1.4636e-10	1.6358e-9
1425074_at	0.6702	4.2642	1.4719e-10	1.6432e-9
1418075_at	-0.9908	4.7417	1.4721e-10	1.6432e-9
1416709_a_at	-0.5121	5.8695	1.4739e-10	1.6443e-9
1433628_at	0.6178	4.8041	1.4779e-10	1.6477e-9
1423650_at	0.5588	5.5365	1.4835e-10	1.6528e-9
1422994_at	0.5742	3.6018	1.4894e-10	1.6584e-9
1450188_s_at	0.5991	3.4359	1.4914e-10	1.6596e-9
1423260_at	1.9118	4.0825	1.4931e-10	1.66e-9
1420350_at	0.7797	3.1423	1.4937e-10	1.66e-9
1426825_at	0.7014	5.0997	1.4952e-10	1.6607e-9
1418074_at	-0.9969	4.4352	1.5103e-10	1.6764e-9
1417565_at	-0.8658	6.4177	1.5424e-10	1.711e-9
1425028_a_at	1.1819	5.6541	1.577e-10	1.7482e-9
1419331_at	0.6768	2.0171	1.5801e-10	1.7505e-9
1453614_a_at	1.1306	5.2298	1.5892e-10	1.7596e-9
1456393_at	-0.9374	6.7797	1.5903e-10	1.7596e-9
1452539_a_at	0.4109	2.7965	1.6126e-10	1.7832e-9
1454811_a_at	-0.6176	6.0933	1.6154e-10	1.7852e-9
1423268_at	0.8443	3.9487	1.6344e-10	1.8042e-9
1423392_at	0.7247	5.3215	1.6346e-10	1.8042e-9
1417992_a_at	0.4485	2.4533	1.6366e-10	1.8053e-9
1418763_at	-0.5012	5.5325	1.6491e-10	1.8179e-9
1424666_at	0.6566	4.6016	1.6595e-10	1.8283e-9
1425910_at	0.7543	4.8777	1.664e-10	1.832e-9
1448363_at	-0.6585	5.5975	1.6752e-10	1.8432e-9
1431339_a_at	0.717	6.7745	1.679e-10	1.8463e-9
1416514_a_at	1.048	5.7676	1.6855e-10	1.8523e-9
1416395_at	-0.5394	5.4912	1.6896e-10	1.8556e-9
1449156_at	0.695	3.357	1.6996e-10	1.8655e-9
1428322_a_at	0.5602	6.2556	1.725e-10	1.8921e-9
1460298_at	0.5691	3.5722	1.7279e-10	1.8942e-9
1426681_at	0.5038	5.047	1.7367e-10	1.9027e-9
1416635_at	-1.2728	6.492	1.7415e-10	1.9067e-9
1422658_at	0.397	2.5287	1.7608e-10	1.9267e-9
1424741_s_at	-0.5744	5.4678	1.7725e-10	1.9383e-9
1421563_at	0.6498	3.8934	1.7889e-10	1.955e-9
1435026_at	0.5908	3.8725	1.7909e-10	1.956e-9
1416153_at	-0.5816	6.7621	1.8352e-10	2.0031e-9
1450953_at	-0.5727	6.5401	1.848e-10	2.0158e-9
1452234_s_at	-0.7663	3.7496	1.8571e-10	2.0245e-9
1418756_at	0.5658	3.6785	1.8747e-10	2.0424e-9
1449986_at	0.5218	2.074	1.8892e-10	2.057e-9
1450086_at	0.5988	4.0284	1.9199e-10	2.0891e-9
1421507_at	0.5837	3.1364	1.9295e-10	2.0975e-9
1417993_at	0.4695	2.6227	1.9299e-10	2.0975e-9
1425184_at	0.6832	3.1663	1.944e-10	2.111e-9
1421814_at	0.8322	6.89	1.9448e-10	2.111e-9
1427515_at	0.5875	2.9385	1.9521e-10	2.1176e-9
1425559_a_at	1.0484	3.7857	1.964e-10	2.1292e-9
1424925_at	-0.541	5.8662	1.996e-10	2.1627e-9
1450290_at	0.7346	3.0216	2.0079e-10	2.1742e-9
1417507_at	-0.8489	6.7045	2.0172e-10	2.1829e-9
1428144_at	0.6029	5.4088	2.0322e-10	2.1965e-9
1419384_at	-0.7878	5.3239	2.0322e-10	2.1965e-9
1452243_at	-0.5098	2.9976	2.05e-10	2.2144e-9
1419300_at	0.8198	4.3352	2.0688e-10	2.2333e-9
1418210_at	1.0577	4.7613	2.0753e-10	2.2389e-9
1419389_at	0.7026	4.232	2.0852e-10	2.2483e-9
1454219_at	0.6974	5.0261	2.0918e-10	2.254e-9
1451306_at	0.6345	6.0645	2.0991e-10	2.2605e-9
1423400_at	0.4355	2.2893	2.1019e-10	2.2622e-9
1420459_at	0.7472	3.7253	2.1549e-10	2.3178e-9
1460219_at	0.6021	3.8937	2.1847e-10	2.3485e-9
1434483_at	0.7616	4.6084	2.2259e-10	2.3913e-9
1448254_at	1.3368	4.4255	2.2302e-10	2.3931e-9
1421606_a_at	0.4496	2.925	2.2303e-10	2.3931e-9
1416081_at	0.6522	4.6381	2.2625e-10	2.4261e-9
1424961_at	0.5457	3.1844	2.2705e-10	2.4333e-9
1424044_at	0.4419	4.5043	2.274e-10	2.4356e-9
1422428_at	1.0905	3.3086	2.301e-10	2.463e-9
1425466_at	0.5408	5.021	2.3276e-10	2.49e-9
1426550_at	-1.3072	5.1492	2.3406e-10	2.5023e-9
1428621_a_at	-0.8762	4.0134	2.3635e-10	2.5253e-9
1448536_at	0.6896	6.3281	2.3757e-10	2.5368e-9
1449327_at	0.5011	3.5396	2.3792e-10	2.5391e-9
1419020_at	0.5636	2.8096	2.4092e-10	2.5695e-9
1421363_at	0.705	2.7932	2.4204e-10	2.5799e-9
1421884_at	0.6733	4.0583	2.4275e-10	2.5859e-9
1449452_a_at	0.5119	3.0165	2.43e-10	2.587e-9
1433958_at	0.5809	4.8945	2.4336e-10	2.5893e-9
1421203_at	0.5754	3.561	2.4429e-10	2.5976e-9
1426105_a_at	0.4857	4.2081	2.4933e-10	2.6496e-9
1417441_at	-0.8982	4.7673	2.5065e-10	2.662e-9
1427175_at	-0.7358	5.2521	2.6089e-10	2.7691e-9
1447953_at	0.4136	4.4097	2.6302e-10	2.7901e-9
1420972_at	0.7603	3.4693	2.6327e-10	2.791e-9
1451434_s_at	0.718	4.4227	2.6467e-10	2.8042e-9
1421183_at	0.4573	2.982	2.6559e-10	2.8122e-9
1422352_at	0.6083	2.774	2.6574e-10	2.8122e-9
1423122_at	0.7596	4.8701	2.6635e-10	2.8169e-9
1421623_at	0.505	3.1324	2.6903e-10	2.8436e-9
1423831_at	0.6856	3.758	2.7002e-10	2.8524e-9
1451313_a_at	-0.7289	6.5317	2.7161e-10	2.8675e-9
1422439_a_at	-0.6861	6.2526	2.7259e-10	2.8761e-9
1420562_at	0.7214	3.8015	2.7401e-10	2.8893e-9
1431857_at	0.5407	4.4407	2.7753e-10	2.9247e-9
1450928_at	1.9074	3.8996	2.8211e-10	2.9712e-9
1450587_at	0.6937	4.2197	2.9002e-10	3.0527e-9
1460166_at	0.4696	1.9164	2.9084e-10	3.0582e-9
1419723_at	0.703	3.83	2.9088e-10	3.0582e-9
1418926_at	1.0692	3.1719	2.9143e-10	3.062e-9
1451387_s_at	0.4238	6.4334	2.956e-10	3.104e-9
1452304_a_at	0.5353	6.6839	2.9636e-10	3.1102e-9
1435177_a_at	0.4737	7.1691	2.976e-10	3.1214e-9
1451709_at	0.565	3.2453	2.9884e-10	3.1326e-9
1449236_at	0.6043	3.0362	3.0425e-10	3.1874e-9
1416484_at	0.5771	4.0045	3.0611e-10	3.2049e-9
1453100_at	0.6233	4.2893	3.0898e-10	3.2331e-9
1425250_a_at	0.7254	2.6443	3.1068e-10	3.249e-9
1449350_at	0.9326	3.9409	3.1129e-10	3.2534e-9
1449319_at	1.1194	2.763	3.1434e-10	3.2833e-9
1424358_at	-0.7437	5.1091	3.1469e-10	3.2851e-9
1419739_at	1.1096	5.3677	3.1733e-10	3.3107e-9
1449835_at	0.6001	2.6048	3.184e-10	3.318e-9
1426435_at	-0.6842	5.8528	3.1841e-10	3.318e-9
1450715_at	0.3704	3.1627	3.1894e-10	3.3215e-9
1423832_at	0.6843	3.6056	3.1913e-10	3.3216e-9
1455719_at	0.6271	7.0619	3.3563e-10	3.4913e-9
1421856_at	0.9821	2.8424	3.3873e-10	3.5215e-9
1426322_a_at	0.6089	3.6051	3.4578e-10	3.5927e-9
1421714_at	0.5868	3.1971	3.4607e-10	3.5936e-9
1435143_at	0.7444	3.6242	3.4717e-10	3.6029e-9
1429302_at	0.6073	4.5262	3.5102e-10	3.6407e-9
1440936_at	0.6052	3.5651	3.5506e-10	3.6804e-9
1425244_a_at	0.5483	3.277	3.5694e-10	3.6978e-9
1420659_at	0.6576	3.5511	3.6008e-10	3.7281e-9
1426089_a_at	-0.8038	5.7156	3.6634e-10	3.7894e-9
1421022_x_at	-0.7025	5.2917	3.6643e-10	3.7894e-9
1418017_at	0.7755	5.9068	3.6704e-10	3.7935e-9
1422749_at	0.816	3.5518	3.7041e-10	3.8261e-9
1422286_a_at	0.7107	5.9661	3.7081e-10	3.828e-9
1421788_x_at	0.9849	2.8281	3.7456e-10	3.8644e-9
1427381_at	0.9677	3.534	3.7515e-10	3.8666e-9
1422856_at	0.5406	4.0216	3.752e-10	3.8666e-9
1423351_at	0.6868	4.4259	3.7711e-10	3.884e-9
1419250_a_at	0.9009	4.3371	3.8227e-10	3.9348e-9
1420883_at	0.5022	2.8971	3.829e-10	3.9391e-9
1421902_at	0.5108	3.3422	3.8341e-10	3.942e-9
1426757_at	0.5841	5.3401	3.9195e-10	4.0255e-9
1460180_at	0.6906	4.2622	3.9199e-10	4.0255e-9
1437969_s_at	0.6034	4.5898	3.9224e-10	4.0258e-9
1456250_x_at	1.2755	4.9285	3.9493e-10	4.0511e-9
1434735_at	-1.1683	5.5735	3.9742e-10	4.0742e-9
1450810_at	0.5528	3.5302	4.0244e-10	4.1233e-9
1424693_at	-0.5487	4.379	4.0277e-10	4.1243e-9
1418726_a_at	1.3094	3.1606	4.0813e-10	4.1768e-9
1423393_at	0.7268	5.4651	4.1232e-10	4.2173e-9
1449002_at	1.0263	5.5971	4.1371e-10	4.229e-9
1427475_a_at	0.9922	4.0121	4.1448e-10	4.2344e-9
1422535_at	0.9482	3.9947	4.1688e-10	4.2565e-9
1451812_at	0.4526	3.3262	4.228e-10	4.3145e-9
1453683_a_at	0.9611	5.024	4.2414e-10	4.3241e-9
1421972_s_at	0.7629	5.4423	4.2423e-10	4.3241e-9
1426216_at	-0.5543	5.8729	4.259e-10	4.3386e-9
1427958_at	0.475	3.9505	4.2679e-10	4.3452e-9
1417073_a_at	0.9269	4.3937	4.3188e-10	4.3944e-9
1418719_at	0.6577	4.6363	4.3352e-10	4.4086e-9
1418345_at	-0.7273	6.3739	4.3416e-10	4.4126e-9
1449577_x_at	1.2384	5.403	4.3616e-10	4.4304e-9
1418031_at	0.4953	5.8024	4.3654e-10	4.4317e-9
1417401_at	0.8466	5.3818	4.3776e-10	4.4416e-9
1449921_s_at	0.5115	3.6671	4.4192e-10	4.4812e-9
1452513_a_at	0.5395	4.4798	4.4344e-10	4.4928e-9
1448350_at	-0.5681	5.5458	4.4357e-10	4.4928e-9
1424156_at	0.7492	5.4357	4.452e-10	4.5067e-9
1418036_at	0.8028	5.3512	4.4577e-10	4.5099e-9
1434702_at	-0.4789	6.1053	4.4602e-10	4.5099e-9
1417403_at	-0.9559	5.182	4.5641e-10	4.6122e-9
1449770_x_at	-0.6857	3.6624	4.6244e-10	4.6706e-9
1451717_s_at	0.5178	4.9055	4.632e-10	4.6755e-9
1449463_at	0.653	2.9872	4.6894e-10	4.7308e-9
1449568_at	0.685	2.7078	4.713e-10	4.7519e-9
1419122_at	-0.5636	4.8343	4.7377e-10	4.7741e-9
1450450_at	0.6553	4.1062	4.7741e-10	4.808e-9
1419597_at	0.7626	3.5263	4.783e-10	4.8142e-9
1426643_at	-0.4257	5.5866	4.8054e-10	4.8341e-9
1448950_at	0.7024	4.7053	4.8189e-10	4.8449e-9
1425846_a_at	0.6095	2.6593	4.8428e-10	4.8662e-9
1433535_x_at	-0.5398	7.39	4.8551e-10	4.8758e-9
1415871_at	1.2264	4.8288	4.8755e-10	4.8935e-9
1427489_at	-1.289	5.4271	4.8822e-10	4.8969e-9
1434653_at	0.7715	4.8961	4.8844e-10	4.8969e-9
1419464_at	0.6524	2.7955	4.9578e-10	4.9677e-9
1427441_a_at	-0.7526	5.5373	5.0027e-10	5.0097e-9
1426791_at	0.6564	3.9457	5.0249e-10	5.0292e-9
1452636_x_at	-0.4657	5.4228	5.0353e-10	5.0368e-9
1425925_at	0.501	3.2764	5.0877e-10	5.0863e-9
1419316_s_at	0.5887	4.5204	5.0919e-10	5.0876e-9
1427689_a_at	0.6178	5.573	5.1112e-10	5.104e-9
1432332_a_at	-0.5885	4.6546	5.1247e-10	5.1146e-9
1453677_a_at	-1.1055	5.844	5.134e-10	5.121e-9
1417414_at	0.5265	3.9055	5.17e-10	5.154e-9
1420716_at	0.3864	2.84	5.2493e-10	5.2301e-9
1420341_at	0.5594	3.0478	5.3922e-10	5.3694e-9
1421373_at	0.4441	3.7824	5.4181e-10	5.3922e-9
1419352_at	-0.4983	5.3948	5.4509e-10	5.4218e-9
1422929_s_at	0.557	3.0815	5.475e-10	5.4428e-9
1432179_x_at	0.6677	3.1709	5.4801e-10	5.4447e-9
1419998_at	0.8265	3.2148	5.5319e-10	5.4932e-9
1417037_at	0.7185	4.9912	5.5999e-10	5.5575e-9
1448797_at	0.7796	3.758	5.6339e-10	5.5881e-9
1422255_at	0.592	2.8194	5.6393e-10	5.5904e-9
1422324_a_at	1.4776	3.7429	5.7044e-10	5.6518e-9
1417516_at	0.6181	5.1274	5.7177e-10	5.6618e-9
1438612_a_at	0.5717	2.6218	5.7249e-10	5.6657e-9
1427527_a_at	1.4606	3.6955	5.7459e-10	5.6833e-9
1450561_a_at	-0.4579	5.8812	5.9e-10	5.8325e-9
1419416_a_at	0.5552	5.702	5.9465e-10	5.8752e-9
1426966_at	0.4647	5.5292	5.9864e-10	5.9113e-9
1421321_a_at	0.728	4.2062	6.0048e-10	5.9261e-9
1452501_at	0.6554	3.5487	6.0517e-10	5.9691e-9
1450827_at	0.8333	2.7905	6.2e-10	6.112e-9
1416926_at	-0.8719	6.258	6.2056e-10	6.1142e-9
1418350_at	1.0701	4.3462	6.2168e-10	6.1218e-9
1422817_at	-0.3539	3.0839	6.2498e-10	6.1508e-9
1415823_at	-0.804	7.1715	6.2577e-10	6.1552e-9
1427233_at	0.6982	5.2704	6.275e-10	6.1669e-9
1435559_at	0.7621	4.3842	6.2766e-10	6.1669e-9
1452086_at	-0.4607	4.8076	6.3204e-10	6.2065e-9
1418953_at	0.485	3.0902	6.4245e-10	6.3052e-9
1417095_a_at	0.694	3.7981	6.4727e-10	6.349e-9
1449208_at	0.6036	3.1097	6.4819e-10	6.3546e-9
1422863_s_at	0.8476	4.6642	6.4958e-10	6.3646e-9
1436442_at	0.6415	3.5816	6.5016e-10	6.3669e-9
1426792_s_at	0.6524	3.9731	6.5058e-10	6.3674e-9
1421885_at	0.6557	3.8088	6.5339e-10	6.3886e-9
1424049_at	0.6046	5.0752	6.5346e-10	6.3886e-9
1449981_a_at	-0.7846	4.8007	6.558e-10	6.4079e-9
1421034_a_at	0.6584	5.1216	6.6114e-10	6.454e-9
1425786_a_at	0.518	3.4	6.6125e-10	6.454e-9
1421969_a_at	0.5773	4.4052	6.6267e-10	6.4643e-9
1415856_at	1.6529	5.8024	6.6519e-10	6.4853e-9
1449054_a_at	0.8614	4.7198	6.7558e-10	6.583e-9
1436762_x_at	-0.4261	5.5357	6.8024e-10	6.6248e-9
1426063_a_at	0.9154	2.3613	6.808e-10	6.6266e-9
1452326_at	-1.0517	5.3701	6.8208e-10	6.6354e-9
1419551_s_at	-1.087	5.2222	6.8418e-10	6.6522e-9
1428667_at	-0.7966	5.4557	6.9057e-10	6.7106e-9
1418694_at	0.4932	5.2623	6.9172e-10	6.7181e-9
1429428_at	0.6542	4.5705	7.0054e-10	6.8e-9
1430820_a_at	0.8073	4.5689	7.0117e-10	6.8024e-9
1448436_a_at	0.5396	6.4156	7.1265e-10	6.91e-9
1450386_at	0.6501	5.0293	7.1479e-10	6.9269e-9
1421410_a_at	0.7094	3.6599	7.1692e-10	6.9438e-9
1426808_at	1.1399	7.4368	7.2094e-10	6.9789e-9
1417034_at	-0.5721	6.0242	7.2827e-10	7.046e-9
1423610_at	-0.4572	6.7242	7.313e-10	7.0715e-9
1422985_at	0.6363	3.5985	7.399e-10	7.1508e-9
1417442_a_at	-0.6217	4.7202	7.4324e-10	7.1791e-9
1426095_a_at	0.5546	3.3829	7.4846e-10	7.2256e-9
1425465_a_at	0.4983	4.9155	7.5264e-10	7.262e-9
1437622_x_at	0.4429	6.2868	7.6164e-10	7.3449e-9
1417710_at	-0.6147	7.0078	7.6754e-10	7.3977e-9
1422322_at	0.5876	3.2319	7.8292e-10	7.5418e-9
1417400_at	0.8234	5.6087	8.0416e-10	7.7416e-9
1456371_a_at	-0.6863	4.8228	8.0453e-10	7.7416e-9
1422161_at	0.794	3.3604	8.1518e-10	7.8398e-9
1418469_at	0.6648	5.5668	8.1954e-10	7.8775e-9
1418472_at	0.8556	4.0731	8.2016e-10	7.8791e-9
1451378_at	-0.523	5.3717	8.2184e-10	7.891e-9
1426072_at	0.4407	2.9223	8.2735e-10	7.9396e-9
1422916_at	0.5582	3.1474	8.2903e-10	7.9514e-9
1422261_a_at	0.5062	3.4718	8.3191e-10	7.9747e-9
1418576_at	-0.4866	6.3272	8.3241e-10	7.9752e-9
1448366_at	0.6704	3.6625	8.3417e-10	7.9878e-9
1425690_at	0.536	3.344	8.361e-10	8.0017e-9
1427591_at	0.6426	3.8609	8.3653e-10	8.0017e-9
1450446_a_at	0.6196	3.4256	8.4096e-10	8.0398e-9
1416118_at	0.9945	5.4548	8.4302e-10	8.055e-9
1452242_at	0.9106	5.3988	8.4806e-10	8.0988e-9
1424967_x_at	1.2919	3.1369	8.5759e-10	8.1854e-9
1427059_at	0.5887	4.6678	8.7019e-10	8.3013e-9
1422640_at	-0.6142	2.9033	8.7143e-10	8.3086e-9
1437712_x_at	-0.5005	5.1335	8.7418e-10	8.3303e-9
1449687_at	-0.6774	4.7588	8.7963e-10	8.3778e-9
1436021_at	-1.4038	5.1709	8.8269e-10	8.4024e-9
1417469_at	0.555	3.9786	8.8713e-10	8.4401e-9
1425866_a_at	0.698	4.1034	8.8941e-10	8.4559e-9
1419447_s_at	0.6387	3.8629	8.8974e-10	8.4559e-9
1422062_at	0.9564	4.6023	8.9113e-10	8.4646e-9
1421199_at	0.3158	2.505	9.0096e-10	8.5533e-9
1452442_at	0.6709	3.4045	9.0249e-10	8.5619e-9
1451776_s_at	1.0873	4.5602	9.0282e-10	8.5619e-9
1418815_at	1.1583	2.8068	9.1147e-10	8.6357e-9
1435731_x_at	0.9201	5.3555	9.1159e-10	8.6357e-9
1421177_at	-0.504	3.8336	9.1407e-10	8.6546e-9
1430092_at	0.5715	3.3919	9.1968e-10	8.703e-9
1452769_at	-0.6429	7.0432	9.2482e-10	8.7471e-9
1449245_at	0.3988	3.3633	9.2671e-10	8.7602e-9
1426568_at	-0.8775	4.6269	9.2843e-10	8.7718e-9
1417121_at	0.3758	2.6846	9.3039e-10	8.7857e-9
1450432_s_at	-0.4825	4.5325	9.3408e-10	8.8158e-9
1434216_a_at	-0.577	4.6917	9.4355e-10	8.9004e-9
1416429_a_at	-0.7187	6.5387	9.4851e-10	8.9425e-9
1416647_at	-0.6378	6.253	9.5351e-10	8.9848e-9
1448061_at	0.9696	4.6499	9.6915e-10	9.1273e-9
1416170_at	-0.4532	6.1864	9.7258e-10	9.1547e-9
1418015_at	0.7633	5.8798	9.9199e-10	9.3325e-9
1419513_a_at	0.962	5.2623	9.9278e-10	9.335e-9
1417019_a_at	0.8724	4.9236	9.9336e-10	9.3355e-9
1431613_a_at	0.4304	3.3542	9.9734e-10	9.3679e-9
1418363_at	-1.921	7.3629	9.9897e-10	9.3782e-9
1426059_at	0.6179	2.683	1.0001e-9	9.3843e-9
1460495_s_at	-0.5528	5.8184	1.0048e-9	9.4232e-9
1452793_at	-1.7091	5.1994	1.007e-9	9.4382e-9
1425518_at	0.5244	2.8397	1.0155e-9	9.5136e-9
1419713_at	0.4683	2.9513	1.0174e-9	9.5257e-9
1455531_at	-1.3741	5.1364	1.0192e-9	9.5375e-9
1422918_at	0.6153	3.749	1.0256e-9	9.5924e-9
1448054_at	0.5659	3.8114	1.032e-9	9.6475e-9
1421499_a_at	0.5964	3.6698	1.0325e-9	9.6475e-9
1452161_at	0.8328	4.5347	1.0357e-9	9.6717e-9
1416712_at	-0.5126	6.3619	1.0401e-9	9.7079e-9
1448113_at	0.872	6.9112	1.0423e-9	9.7231e-9
1421202_at	0.5485	3.5206	1.0441e-9	9.7347e-9
1422039_at	0.5451	3.3132	1.0448e-9	9.7364e-9
1448028_at	0.6684	4.4397	1.0483e-9	9.7638e-9
1433698_a_at	-0.4593	6.8113	1.0567e-9	9.8369e-9
1420243_at	1.0101	2.7574	1.0637e-9	9.8968e-9
1415857_at	1.6499	5.8899	1.0654e-9	9.9073e-9
1424162_at	1.1988	4.6918	1.0703e-9	9.948e-9
1417758_at	0.5154	4.3796	1.0724e-9	9.9619e-9
1434995_s_at	0.5742	4.3304	1.0792e-9	1.0016e-8
1417827_at	-0.6038	5.8286	1.0794e-9	1.0016e-8
1422030_at	0.5325	3.0121	1.0834e-9	1.0048e-8
1450280_a_at	0.4278	3.038	1.0951e-9	1.0151e-8
1425691_at	0.5268	3.4293	1.096e-9	1.0154e-8
1420217_x_at	0.8464	3.5206	1.1089e-9	1.0269e-8
1415940_at	0.7184	5.6644	1.1191e-9	1.0357e-8
1424339_at	0.9002	4.774	1.1239e-9	1.0397e-8
1422613_a_at	-0.3873	8.7563	1.127e-9	1.042e-8
1434736_at	-1.1321	5.6134	1.1363e-9	1.0501e-8
1419421_at	0.6407	4.1918	1.1423e-9	1.055e-8
1427502_at	0.6702	4.6922	1.1558e-9	1.067e-8
1425379_at	0.6106	3.3855	1.1583e-9	1.0687e-8
1427312_at	1.1947	3.5742	1.1604e-9	1.0701e-8
1421733_a_at	0.7349	4.7102	1.1614e-9	1.0701e-8
1451544_at	0.5329	3.4743	1.1617e-9	1.0701e-8
1420285_at	0.7358	4.651	1.1663e-9	1.0738e-8
1424191_a_at	-0.496	5.7539	1.175e-9	1.0813e-8
1417752_at	0.7138	4.094	1.1778e-9	1.0834e-8
1449316_at	0.627	2.5522	1.1856e-9	1.0895e-8
1425067_at	0.4638	3.4045	1.1857e-9	1.0895e-8
1424865_at	0.587	2.5402	1.1875e-9	1.0906e-8
1422291_at	0.5112	2.7834	1.2008e-9	1.1022e-8
1428092_at	0.452	5.8001	1.2092e-9	1.1094e-8
1420418_at	0.5242	2.942	1.2118e-9	1.1111e-8
1450356_at	0.4558	4.0827	1.2231e-9	1.1209e-8
1418470_at	0.7066	4.4706	1.2299e-9	1.1265e-8
1435906_x_at	0.927	5.9759	1.2304e-9	1.1265e-8
1419618_at	1.0477	4.348	1.2337e-9	1.1289e-8
1423458_at	0.6518	3.6834	1.2371e-9	1.131e-8
1417541_at	0.937	5.3086	1.2373e-9	1.131e-8
1421959_s_at	0.5477	3.8601	1.2423e-9	1.135e-8
1422227_at	0.6707	3.3123	1.2432e-9	1.1352e-8
1420785_at	0.5321	4.1566	1.2438e-9	1.1352e-8
1423163_at	0.6304	5.1705	1.2525e-9	1.1426e-8
1448876_at	0.9316	3.7794	1.2607e-9	1.1494e-8
1418002_at	-0.4959	7.3046	1.2655e-9	1.1532e-8
1456411_at	-0.4574	4.3602	1.2734e-9	1.1598e-8
1419207_at	-0.5752	3.0689	1.2835e-9	1.1684e-8
1451932_a_at	0.8198	3.9102	1.2849e-9	1.1691e-8
1427890_a_at	0.6089	4.2168	1.2942e-9	1.177e-8
1415995_at	-0.5983	5.7657	1.3034e-9	1.1847e-8
1421760_at	0.537	3.4211	1.3083e-9	1.1886e-8
1422394_at	0.4057	3.1848	1.3224e-9	1.2004e-8
1423032_at	0.7146	4.4706	1.3227e-9	1.2004e-8
1427064_a_at	0.5459	5.3579	1.3276e-9	1.2043e-8
1448123_s_at	1.2253	5.004	1.3303e-9	1.206e-8
1438441_at	1.8346	3.7366	1.3364e-9	1.211e-8
1424205_at	0.7605	5.5485	1.3432e-9	1.2165e-8
1426093_at	0.6902	4.1256	1.3572e-9	1.2285e-8
1424740_at	-0.5104	5.2952	1.3578e-9	1.2285e-8
1419724_at	0.9317	3.8064	1.3594e-9	1.2293e-8
1415806_at	1.0603	4.7959	1.37e-9	1.2382e-8
1418843_at	-0.6054	5.9931	1.3758e-9	1.2428e-8
1432848_a_at	0.5257	6.0772	1.3769e-9	1.2432e-8
1448837_at	0.6008	2.2283	1.3776e-9	1.2433e-8
1416311_s_at	0.6101	4.8076	1.3796e-9	1.2444e-8
1416844_at	-0.5627	5.8783	1.3836e-9	1.2474e-8
1422004_at	0.6265	2.9488	1.3868e-9	1.2496e-8
1450439_at	0.7523	5.3646	1.3905e-9	1.2523e-8
1424061_at	-0.5144	5.1613	1.3954e-9	1.2561e-8
1450318_a_at	0.5161	3.6324	1.4009e-9	1.2604e-8
1419390_at	0.7454	3.8438	1.4077e-9	1.2658e-8
1450601_at	0.469	2.4282	1.4102e-9	1.2674e-8
1421680_at	0.7107	3.4809	1.4205e-9	1.2761e-8
1418585_at	-0.5783	5.5875	1.4259e-9	1.2803e-8
1436993_x_at	1.0624	4.715	1.4268e-9	1.2805e-8
1449195_s_at	0.7343	6.1928	1.4324e-9	1.2848e-8
1416139_at	0.4753	3.8286	1.4379e-9	1.2891e-8
1449160_at	0.4587	3.1652	1.4388e-9	1.2892e-8
1449582_at	0.6105	3.0457	1.4703e-9	1.3168e-8
1423341_at	0.8982	3.9297	1.4908e-9	1.3345e-8
1419643_s_at	-2.6933	6.3641	1.5004e-9	1.3424e-8
1416630_at	1.0957	4.4978	1.5037e-9	1.3441e-8
1418491_a_at	-0.5806	4.378	1.5039e-9	1.3441e-8
1448385_at	0.5052	5.3655	1.519e-9	1.3569e-8
1417216_at	0.4298	4.6066	1.5205e-9	1.3576e-8
1421954_at	0.761	4.9332	1.5283e-9	1.3639e-8
1426767_at	0.5383	4.8464	1.5304e-9	1.3651e-8
1417252_at	-0.6854	5.9593	1.5322e-9	1.3659e-8
1420191_s_at	-0.6593	3.5938	1.5328e-9	1.3659e-8
1452663_at	0.5163	2.5283	1.5351e-9	1.3664e-8
1448535_at	-0.6093	4.5661	1.5366e-9	1.3664e-8
1449566_at	0.5452	3.8369	1.5369e-9	1.3664e-8
1451834_at	0.6512	3.6857	1.5371e-9	1.3664e-8
1417838_at	0.637	3.8615	1.5373e-9	1.3664e-8
1417611_at	-1.0928	5.6256	1.5462e-9	1.3737e-8
1437463_x_at	1.1868	4.8851	1.5583e-9	1.3837e-8
1425383_a_at	0.8606	4.7488	1.5627e-9	1.3869e-8
1449660_s_at	0.7303	4.3279	1.564e-9	1.3874e-8
1450111_a_at	-0.5182	5.1305	1.5704e-9	1.3923e-8
1449089_at	0.6811	5.6969	1.5825e-9	1.4024e-8
[truncated: 6,969 more rows]
