# Supplementary material for: Metabolomics of oncogene-specific metabolic reprogramming during breast cancer
Source: Cancer Metab. 2018 Apr 3;6:5. doi: 10.1186/s40170-018-0175-6 (PMC5881178; doi:10.1186/s40170-018-0175-6)
Supplement: Supplementary file 10 — Gene expression analysis of transgenic mouse models. Using previously published gene expression data from breast tumors of transgenic mouse models [17], we found genes with significantly different expression in each transgenic model compared to all other transgenic models used in our study. For a complete analysis using multiple other transgenic mouse model gene expression as backgrounds (including the ones we used), please refer to the supplementary files of the cited research article. (ZIP 463 kb) [file 40170_2018_175_MOESM10_ESM.zip › limma_C3-TAg vs all tumors gated -1.tsv]

id	logFoldChange	averageExpression	pValue	qValue
1451566_at	-1.576	4.8119	2.8558e-34	1.2647e-30
1423891_at	-1.7468	6.2387	9.7691e-30	1.4422e-26
1450995_at	-2.6346	6.3831	4.6247e-29	4.8192e-26
1418408_at	-1.0277	4.9283	4.8662e-26	2.5354e-23
1448362_at	-1.1386	6.274	6.1503e-25	2.5338e-22
1421922_at	-1.3899	5.1216	6.3132e-24	1.9621e-21
1418355_at	-1.6647	6.5321	3.3045e-23	8.6734e-21
1426571_at	-1.7008	7.3107	3.3523e-23	8.6734e-21
1418818_at	-2.4747	8.3335	4.7408e-22	9.229e-20
1423098_at	-1.3127	5.34	7.1712e-22	1.2704e-19
1424736_at	-1.01	8.2389	3.0606e-21	4.408e-19
1423423_at	-1.1066	7.5963	4.2132e-21	5.831e-19
1423096_at	-1.2826	5.3713	6.0003e-21	8.0527e-19
1421001_a_at	-3.6162	6.6425	7.918e-21	1.0164e-18
1428803_at	-1.2246	5.1269	8.0458e-21	1.0254e-18
1417126_a_at	-1.012	7.6529	1.9949e-20	2.2509e-18
1421923_at	-1.2475	5.2478	3.8473e-20	4.0811e-18
1423097_s_at	-1.3061	5.4004	4.9542e-20	5.1625e-18
1460388_at	-1.195	4.8005	1.0734e-19	1.0334e-17
1435945_a_at	-1.7186	8.1984	1.3287e-19	1.2388e-17
1424367_a_at	-2.3789	5.9212	1.9704e-19	1.7774e-17
1427082_at	-1.2279	5.3837	3.1471e-19	2.6052e-17
1421038_a_at	-1.6863	8.0075	4.3017e-19	3.4327e-17
1416607_at	-1.7095	7.8414	5.9471e-19	4.5947e-17
1427284_a_at	-2.0122	6.3614	1.5903e-18	1.1314e-16
1424072_at	-1.3776	5.1592	1.1626e-17	6.7747e-16
1451490_at	-1.2045	5.7891	1.1972e-17	6.9533e-16
1434273_at	-1.6042	5.5056	1.3646e-17	7.823e-16
1417538_at	-1.1337	6.5385	1.6522e-17	9.3513e-16
1454067_a_at	-1.6679	7.683	1.778e-17	1.0002e-15
1417539_at	-1.1216	6.4421	1.9475e-17	1.0849e-15
1452251_at	-1.1744	5.7728	1.4533e-16	6.5916e-15
1420011_s_at	-1.3567	7.7773	1.808e-16	7.9872e-15
1422607_at	-2.0929	5.7679	2.7011e-16	1.1448e-14
1456315_a_at	-1.0132	5.5573	3.3023e-16	1.3797e-14
1425032_at	-3.3578	6.052	3.6137e-16	1.4957e-14
1450684_at	-2.0387	5.6111	3.914e-16	1.5903e-14
1420886_a_at	-1.3685	7.9595	6.9574e-16	2.6677e-14
1418835_at	-1.2807	8.2472	1.8896e-15	6.5125e-14
1455446_x_at	-1.0126	5.8183	2.1281e-15	7.2498e-14
1437223_s_at	-1.3362	7.9841	2.8876e-15	9.5437e-14
1425737_at	-2.109	5.538	2.9895e-15	9.8438e-14
1420012_at	-1.275	7.2851	3.7683e-15	1.205e-13
1426690_a_at	-1.2194	8.0307	4.3872e-15	1.378e-13
1420981_a_at	-1.2849	7.2991	7.2173e-15	2.1524e-13
1420521_at	-1.9065	5.0879	1.5836e-14	4.336e-13
1418862_at	-1.0064	5.6812	1.8082e-14	4.8532e-13
1436244_a_at	-1.0187	4.9258	2.7288e-14	6.9677e-13
1417455_at	-1.0841	7.1461	3.4843e-14	8.6208e-13
1448886_at	-1.2509	6.652	7.8535e-14	1.8354e-12
1417883_at	-1.1654	4.8042	8.5602e-14	1.9771e-12
1448700_at	-1.5883	6.2621	1.0298e-13	2.3388e-12
1417958_at	-1.7009	5.0818	1.1114e-13	2.4954e-12
1450516_a_at	-1.0546	5.1013	1.3129e-13	2.9182e-12
1448810_at	-1.1199	6.5264	1.4719e-13	3.231e-12
1417953_at	-1.1636	7.7283	1.952e-13	4.1764e-12
1427063_at	-1.7964	5.6158	2.2358e-13	4.749e-12
1422178_a_at	-1.0542	5.2067	2.5282e-13	5.3129e-12
1448933_at	-1.1689	4.1556	2.8044e-13	5.797e-12
1452787_a_at	-1.1893	6.2741	3.1165e-13	6.3678e-12
1448904_at	-1.1177	7.5213	3.4258e-13	6.9517e-12
1423523_at	-1.6837	4.9423	8.1332e-13	1.5263e-11
1418765_at	-1.1619	5.284	1.2422e-12	2.2335e-11
1424556_at	-1.0253	5.4648	1.2573e-12	2.2544e-11
1450673_at	-1.2664	5.0446	1.5867e-12	2.7886e-11
1436182_at	-1.4128	4.4813	2.0225e-12	3.4683e-11
1419570_at	-1.5706	6.1093	2.0672e-12	3.5348e-11
1449581_at	-1.5967	7.2136	2.1952e-12	3.7321e-11
1419555_at	-1.8361	8.8153	2.3426e-12	3.9599e-11
1419373_at	-1.4505	6.4143	3.5362e-12	5.695e-11
1417074_at	-1.9704	5.8143	3.5718e-12	5.7419e-11
1418840_at	-1.0314	6.7285	4.2368e-12	6.6538e-11
1451229_at	-1.0117	5.2238	6.2777e-12	9.4888e-11
1436565_at	-1.9079	5.4497	7.1016e-12	1.0572e-10
1437968_at	-1.1053	5.0132	7.5167e-12	1.1125e-10
1416007_at	-1.3982	4.5976	7.9172e-12	1.1668e-10
1416008_at	-1.3923	4.5957	1.0642e-11	1.5289e-10
1420673_a_at	-1.5034	5.2152	1.1549e-11	1.6499e-10
1451498_at	-1.0577	4.9494	1.2296e-11	1.7412e-10
1419556_at	-1.7105	8.3563	2.2652e-11	3.0656e-10
1417957_a_at	-1.5546	5.3014	2.8039e-11	3.7096e-10
1421381_a_at	-1.7287	6.9288	3.0722e-11	4.0285e-10
1428571_at	-1.7653	7.1249	3.2031e-11	4.1814e-10
1423933_a_at	-1.3047	9.3134	3.6071e-11	4.6676e-10
1449458_at	-1.7231	5.9142	4.8986e-11	6.1545e-10
1448573_a_at	-1.8674	5.7097	5.3685e-11	6.6786e-10
1419463_at	-2.4431	6.8907	5.4008e-11	6.714e-10
1425546_a_at	-1.8346	8.8603	6.0725e-11	7.4765e-10
1424433_at	-1.0828	5.3934	6.5071e-11	7.9554e-10
1460259_s_at	-2.4143	6.9067	7.3246e-11	8.8389e-10
1423717_at	-1.0132	6.2272	7.9116e-11	9.4762e-10
1417231_at	-1.4371	5.4816	8.4672e-11	1.0091e-9
1416617_at	-1.2354	6.2987	9.6455e-11	1.1286e-9
1423718_at	-1.0034	6.1072	1.032e-10	1.1989e-9
1417232_at	-1.3927	5.2156	1.2319e-10	1.4079e-9
1419571_at	-1.5352	6.3433	1.3613e-10	1.5321e-9
1416635_at	-1.2728	6.492	1.7415e-10	1.9067e-9
1426550_at	-1.3072	5.1492	2.3406e-10	2.5023e-9
1434735_at	-1.1683	5.5735	3.9742e-10	4.0742e-9
1427489_at	-1.289	5.4271	4.8822e-10	4.8969e-9
1453677_a_at	-1.1055	5.844	5.134e-10	5.121e-9
1452326_at	-1.0517	5.3701	6.8208e-10	6.6354e-9
1419551_s_at	-1.087	5.2222	6.8418e-10	6.6522e-9
1436021_at	-1.4038	5.1709	8.8269e-10	8.4024e-9
1418363_at	-1.921	7.3629	9.9897e-10	9.3782e-9
1452793_at	-1.7091	5.1994	1.007e-9	9.4382e-9
1455531_at	-1.3741	5.1364	1.0192e-9	9.5375e-9
1434736_at	-1.1321	5.6134	1.1363e-9	1.0501e-8
1419643_s_at	-2.6933	6.3641	1.5004e-9	1.3424e-8
1417611_at	-1.0928	5.6256	1.5462e-9	1.3737e-8
1418412_at	-1.2133	6.0843	1.6403e-9	1.45e-8
1418766_s_at	-1.026	5.2192	1.645e-9	1.4534e-8
1431805_a_at	-1.0644	4.6226	2.0951e-9	1.8043e-8
1423420_at	-1.3584	4.8545	3.4153e-9	2.8285e-8
1427747_a_at	-1.168	9.654	3.844e-9	3.1532e-8
1437582_at	-1.1319	5.5324	4.6017e-9	3.6937e-8
1451537_at	-1.5765	7.5966	6.2569e-9	4.898e-8
1415999_at	-1.3731	6.7113	6.3747e-9	4.977e-8
1426551_at	-1.1992	4.8374	7.42e-9	5.7051e-8
1437583_x_at	-1.1049	5.6797	1.0122e-8	7.5691e-8
1426147_s_at	-1.6318	5.5796	1.1909e-8	8.7683e-8
1419498_at	-1.0783	3.5192	2.0817e-8	1.4587e-7
1450788_at	-2.6513	5.682	2.1005e-8	1.4702e-7
1423934_at	-1.1103	8.6177	2.1338e-8	1.4906e-7
1449326_x_at	-2.4514	5.8853	2.4961e-8	1.7212e-7
1448485_at	-1.2499	5.0974	2.8782e-8	1.9528e-7
1419057_at	-1.0076	4.7755	4.0538e-8	2.6627e-7
1448977_at	-1.1625	6.9523	4.7922e-8	3.1028e-7
1450060_at	-1.3911	5.8582	6.9737e-8	4.3531e-7
1420764_at	-1.4887	5.1071	1.0472e-7	6.3118e-7
1419075_s_at	-2.42	6.0044	1.1844e-7	7.0503e-7
1448386_a_at	-2.0439	6.5776	1.9422e-7	0.0000011037
1455431_at	-1.041	4.5908	2.5924e-7	0.0000014262
1418762_at	-1.0688	4.4492	2.9639e-7	0.0000016131
1418147_at	-1.0626	6.9095	3.0843e-7	0.0000016725
1460242_at	-1.0562	4.4362	4.7183e-7	0.0000024671
1417569_at	-1.234	5.8615	4.7776e-7	0.0000024937
1419706_a_at	-1.2133	5.3759	4.9741e-7	0.0000025848
1418304_at	-1.2868	5.501	6.1347e-7	0.00000314
1449461_at	-1.2405	5.6851	0.0000010867	0.0000052526
1425233_at	-1.0583	4.9587	0.0000012772	0.0000060739
1436392_s_at	-1.0066	7.0475	0.0000017093	0.0000079123
1417568_at	-1.1571	5.8073	0.0000024794	0
1429761_at	-1.0156	4.4827	0.0000025466	0
1424649_a_at	-1.5524	5.6842	0.000002869	0
1435496_at	-1.0401	4.1228	0.0000051794	0
1460239_at	-1.0032	6.0145	0.0000062879	0
1452716_at	-1.0014	4.8006	0	0
1417459_at	-1.4604	2.9645	0	0.0001
1426712_at	-1.1378	3.7053	0.0001	0.0002
1416025_at	-1.0037	2.2662	0.0001	0.0003
1424123_at	-1.1013	4.7371	0.0001	0.0003
1419527_at	-1.4506	4.7745	0.0001	0.0004
1451824_at	-1.1233	5.8787	0.0002	0.0006
1425754_a_at	-1.1098	5.8184	0.0003	0.0008
1419175_a_at	-1.0688	6.413	0.0005	0.0013
