# Supplementary material for: Metabolomics of oncogene-specific metabolic reprogramming during breast cancer
Source: Cancer Metab. 2018 Apr 3;6:5. doi: 10.1186/s40170-018-0175-6 (PMC5881178; doi:10.1186/s40170-018-0175-6)
Supplement: Supplementary file 10 — Gene expression analysis of transgenic mouse models. Using previously published gene expression data from breast tumors of transgenic mouse models [17], we found genes with significantly different expression in each transgenic model compared to all other transgenic models used in our study. For a complete analysis using multiple other transgenic mouse model gene expression as backgrounds (including the ones we used), please refer to the supplementary files of the cited research article. (ZIP 463 kb) [file 40170_2018_175_MOESM10_ESM.zip › limma_C3-TAg vs all tumors gated 1.tsv]

id	logFoldChange	averageExpression	pValue	qValue
1418317_at	2.868	2.0603	2.5538e-48	4.5241e-44
1460657_at	2.0573	3.4884	4.9509e-40	4.3853e-36
1419615_at	2.3006	4.6902	1.0909e-35	6.4418e-32
1418687_at	2.1124	4.2352	8.793e-34	3.1154e-30
1418481_at	1.2302	5.0732	1.1977e-32	3.5361e-29
1418051_at	1.6386	4.3572	6.8943e-32	1.7448e-28
1438601_at	1.2452	5.1072	1.8269e-31	4.0455e-28
1446086_s_at	1.2864	3.2663	2.7627e-31	5.4379e-28
1418925_at	2.6087	3.6943	1.7741e-30	3.1428e-27
1459211_at	1.2419	3.3069	8.1015e-30	1.3047e-26
1460042_at	1.4667	3.0323	1.3628e-29	1.8571e-26
1449005_at	2.0573	3.736	2.5311e-29	2.9435e-26
1416930_at	3.1527	5.1277	7.9454e-29	7.8196e-26
1416997_a_at	1.0638	4.388	1.0575e-28	9.8599e-26
1418589_a_at	1.8686	2.3267	4.7425e-28	4.2007e-25
1452590_a_at	1.5039	4.6133	6.9702e-28	5.8799e-25
1417748_x_at	1.1197	4.6352	1.0869e-27	8.7521e-25
1450692_at	1.3693	4.8991	1.2949e-27	9.9738e-25
1448833_at	1.1089	4.6776	1.7003e-27	1.255e-24
1448834_at	1.124	4.6521	6.131e-27	4.3444e-24
1418203_at	1.6414	3.5098	7.5133e-27	5.1191e-24
1417219_s_at	1.4595	6.6103	9.3272e-27	6.1197e-24
1419152_at	1.6543	3.5874	1.8697e-26	1.1458e-23
1449827_at	1.2411	3.148	1.8757e-26	1.1458e-23
1420577_at	1.23	3.3433	2.1452e-26	1.2667e-23
1437138_at	1.2208	4.1241	3.0112e-26	1.7208e-23
1421073_a_at	1.2713	2.9088	3.1829e-26	1.762e-23
1425895_a_at	2.0133	4.4962	3.8523e-26	2.068e-23
1423101_at	1.2486	4.8221	2.5525e-25	1.2221e-22
1449125_at	1.2113	4.9938	3.2882e-25	1.5329e-22
1418932_at	1.4909	3.8969	3.5534e-25	1.6141e-22
1422179_at	1.8182	3.4939	4.0552e-25	1.7959e-22
1451453_at	1.3837	4.157	4.7774e-25	2.0642e-22
1415899_at	1.1594	5.9322	7.7338e-25	3.1137e-22
1451846_at	1.4782	2.3312	1.51e-24	5.5728e-22
1448650_a_at	1.1295	5.0225	2.4234e-24	8.4176e-22
1436902_x_at	1.4061	6.7428	2.8233e-24	9.6181e-22
1451899_a_at	1.0506	5.6132	3.3283e-24	1.1125e-21
1425127_at	1.0518	2.3563	4.211e-24	1.3563e-21
1450461_at	1.2846	3.8507	1.2888e-23	3.8698e-21
1453089_at	2.6634	5.1119	1.3113e-23	3.8715e-21
1427279_at	1.4854	3.5684	1.5004e-23	4.3572e-21
1450531_at	1.3449	3.7025	2.178e-23	6.1243e-21
1433471_at	1.3452	3.9538	2.4982e-23	6.8864e-21
1416253_at	1.2082	4.7122	2.5268e-23	6.8864e-21
1430811_a_at	1.2077	4.4929	3.3783e-23	8.6734e-21
1427278_at	1.5387	3.6481	3.6305e-23	9.1268e-21
1417942_at	1.7405	4.8282	3.6579e-23	9.1268e-21
1431843_a_at	1.3203	3.9379	5.59e-23	1.3754e-20
1422970_at	1.0324	4.1368	5.7002e-23	1.3833e-20
1437185_s_at	1.3631	6.9504	6.4613e-23	1.5262e-20
1435162_at	2.2256	3.2491	9.149e-23	2.1326e-20
1450107_a_at	1.0157	4.9964	1.077e-22	2.446e-20
1429270_a_at	1.2644	5.5524	1.1401e-22	2.5565e-20
1435504_at	1.5119	3.497	1.6638e-22	3.6843e-20
1426268_at	2.4404	4.4995	1.7024e-22	3.7232e-20
1416916_at	1.1889	5.2133	2.3225e-22	4.9569e-20
1431382_a_at	1.4395	3.5052	3.4878e-22	7.3554e-20
1455462_at	1.1098	3.7215	3.7285e-22	7.6812e-20
1422735_at	1.3547	4.3946	3.7723e-22	7.6812e-20
1422944_a_at	1.2947	3.7275	4.0773e-22	8.2078e-20
1420028_s_at	1.2846	5.7665	4.6409e-22	9.1349e-20
1448146_at	1.4977	5.7427	4.9678e-22	9.5658e-20
1418285_at	1.3667	4.3978	5.2488e-22	9.8918e-20
1423847_at	1.2125	5.0936	5.5313e-22	1.0314e-19
1429752_x_at	1.4423	3.653	5.9447e-22	1.0919e-19
1424287_at	1.0713	3.8837	6.8884e-22	1.2326e-19
1416575_at	1.3166	4.7504	7.7959e-22	1.354e-19
1417910_at	1.2003	6.3086	7.9517e-22	1.3612e-19
1422513_at	1.0748	4.7863	7.991e-22	1.3612e-19
1418827_at	1.0807	4.7689	8.0759e-22	1.3625e-19
1418286_a_at	1.3269	4.5278	8.7668e-22	1.4514e-19
1448878_at	1.0099	4.02	8.961e-22	1.4676e-19
1424208_at	1.2161	3.4056	1.2182e-21	1.9098e-19
1418184_at	1.055	4.9667	1.2327e-21	1.9156e-19
1451591_a_at	1.3248	4.4351	1.3777e-21	2.1223e-19
1420029_at	1.3553	5.2258	1.4592e-21	2.2285e-19
1417299_at	1.0535	4.5357	1.9408e-21	2.8892e-19
1449705_x_at	1.2823	5.7121	2.0313e-21	2.9987e-19
1460364_at	1.0211	5.428	2.0785e-21	3.0431e-19
1422059_at	1.138	4.0439	3.1943e-21	4.5635e-19
1452315_at	1.2133	4.7413	4.2478e-21	5.8334e-19
1455946_x_at	1.4395	5.9382	6.5348e-21	8.6391e-19
1418828_at	1.0736	4.8545	7.3885e-21	9.5538e-19
1425625_at	1.0934	3.2158	8.2115e-21	1.0391e-18
1435306_a_at	1.2644	4.837	8.4221e-21	1.0507e-18
1418220_at	1.1559	1.6803	8.743e-21	1.0831e-18
1426652_at	1.2476	5.663	9.925e-21	1.221e-18
1427239_at	1.0819	3.4075	1.09e-20	1.3317e-18
1449863_a_at	1.2841	3.5372	1.24e-20	1.4843e-18
1452314_at	1.2545	4.8294	1.4596e-20	1.7123e-18
1418865_at	1.0893	4.493	1.5987e-20	1.8632e-18
1434674_at	1.0156	4.127	1.7183e-20	1.9896e-18
1454946_at	1.0103	4.0499	1.7767e-20	2.0437e-18
1448145_at	1.4207	5.9275	1.9234e-20	2.1983e-18
1428329_a_at	1.0168	4.5172	2.1628e-20	2.4249e-18
1434079_s_at	1.2044	6.1978	2.6379e-20	2.8845e-18
1449590_a_at	1.0822	3.6198	3.112e-20	3.3822e-18
1424652_at	1.8071	3.2296	3.3841e-20	3.6333e-18
1452115_a_at	1.1778	4.6665	4.6766e-20	4.9171e-18
1416092_a_at	1.1066	4.5531	5.6098e-20	5.8116e-18
1427707_a_at	1.165	4.134	6.2504e-20	6.3272e-18
1415810_at	1.3572	5.8935	7.3554e-20	7.3197e-18
1422663_at	1.134	3.9906	7.5555e-20	7.4359e-18
1421354_at	2.0087	3.113	8.0303e-20	7.8595e-18
1419052_at	1.1358	3.9625	1.2001e-19	1.1492e-17
1436682_at	1.4296	5.8061	1.2588e-19	1.1862e-17
1453278_a_at	1.3306	3.9787	1.2753e-19	1.1954e-17
1418328_at	1.1445	3.0895	1.3873e-19	1.2867e-17
1419086_at	1.7651	3.172	1.4025e-19	1.294e-17
1456714_at	1.4235	5.495	1.7999e-19	1.6436e-17
1423026_at	1.0967	3.4674	1.9587e-19	1.7774e-17
1418100_at	1.1465	2.8267	1.9772e-19	1.7774e-17
1417040_a_at	1.2395	4.7231	1.9903e-19	1.7774e-17
1416091_at	1.0713	4.4873	2.0335e-19	1.8012e-17
1417022_at	1.038	3.2262	2.4646e-19	2.1297e-17
1417923_at	1.143	3.9023	2.6149e-19	2.2271e-17
1415811_at	1.3558	5.6547	2.7579e-19	2.3376e-17
1417335_at	1.2255	4.4127	3.0919e-19	2.5715e-17
1419638_at	1.362	4.507	3.7471e-19	3.0449e-17
1455076_a_at	1.3103	5.3613	4.1214e-19	3.3036e-17
1419153_at	1.4573	4.2317	6.8174e-19	5.2056e-17
1448931_at	1.3613	5.5477	7.7151e-19	5.8408e-17
1448777_at	1.1899	6.1291	8.226e-19	6.1748e-17
1419051_at	1.1003	4.1483	8.6347e-19	6.4542e-17
1434116_at	1.0836	4.3022	1.0471e-18	7.7614e-17
1417924_at	1.1806	3.6171	1.0986e-18	8.109e-17
1419639_at	1.3786	4.5564	1.2058e-18	8.8268e-17
1419211_s_at	1.2921	5.4108	1.2845e-18	9.3254e-17
1448952_at	1.1271	2.8033	1.6164e-18	1.1408e-16
1417395_at	2.0411	4.2785	2.2077e-18	1.51e-16
1426580_at	1.112	5.0093	2.454e-18	1.6593e-16
1450716_at	1.4528	4.6924	2.7842e-18	1.8612e-16
1449548_at	1.3096	4.3108	3.4124e-18	2.2389e-16
1421578_at	1.36	4.2097	3.804e-18	2.474e-16
1426653_at	1.1856	5.5885	3.8126e-18	2.474e-16
1421963_a_at	1.0863	4.6781	4.1009e-18	2.6417e-16
1437313_x_at	1.3728	6.0982	4.9804e-18	3.1286e-16
1420412_at	1.0709	3.8964	5.4287e-18	3.3625e-16
1448612_at	1.3507	5.0901	5.9374e-18	3.6521e-16
1421841_at	1.2987	3.8992	7.8422e-18	4.7415e-16
1416431_at	1.3603	5.771	8.3957e-18	5.0417e-16
1425796_a_at	1.2316	3.7838	8.5086e-18	5.0922e-16
1420338_at	1.0947	4.0064	8.6196e-18	5.1413e-16
1417394_at	2.0113	4.3854	9.7367e-18	5.7495e-16
1449549_at	1.2975	4.2347	1.3404e-17	7.7596e-16
1423006_at	1.0108	4.3431	1.536e-17	8.7211e-16
1433437_at	1.3994	5.8974	2.1825e-17	1.2007e-15
1419254_at	1.151	4.7954	2.4699e-17	1.3367e-15
1416762_at	1.2031	6.7023	2.5267e-17	1.3605e-15
1448636_at	1.1187	1.7754	2.7079e-17	1.4449e-15
1415943_at	1.6064	6.5639	2.7913e-17	1.4805e-15
1416251_at	1.1765	6.5988	3.148e-17	1.6597e-15
1452334_at	1.1463	5.1396	3.4245e-17	1.8002e-15
1423809_at	1.0247	5.9123	3.4825e-17	1.8252e-15
1419201_at	1.0939	3.5271	3.5874e-17	1.8747e-15
1416882_at	1.0313	5.0301	3.7086e-17	1.9317e-15
1417164_at	1.2074	2.794	4.0138e-17	2.073e-15
1451469_at	1.1145	3.5097	4.2455e-17	2.1863e-15
1437855_at	1.1087	3.9662	5.0945e-17	2.586e-15
1426794_at	1.4789	5.7592	5.5843e-17	2.8024e-15
1452534_a_at	1.2801	6.2007	5.7699e-17	2.8874e-15
1419088_at	1.5351	3.5957	6.7546e-17	3.3331e-15
1435872_at	1.0407	4.5988	7.1651e-17	3.5064e-15
1434877_at	1.2397	3.2089	8.823e-17	4.2357e-15
1456642_x_at	1.2335	6.6684	9.0581e-17	4.32e-15
1421337_at	1.2135	3.6178	1.0347e-16	4.8618e-15
1427161_at	1.1083	5.4844	1.1643e-16	5.4278e-15
1437279_x_at	1.6457	6.5193	1.2273e-16	5.6914e-15
1452227_at	1.1804	3.8715	1.3935e-16	6.3785e-15
1437103_at	1.4866	2.7174	1.4366e-16	6.5493e-15
1419089_at	1.5769	3.9053	1.4798e-16	6.6875e-15
1422007_at	1.4336	3.5413	1.6829e-16	7.4718e-15
1422130_at	1.0931	3.4434	1.8958e-16	8.3545e-15
1417149_at	1.2113	4.4394	2.3447e-16	1.023e-14
1449334_at	1.5427	3.7657	2.6596e-16	1.1353e-14
1426039_a_at	1.5607	4.7511	2.8858e-16	1.2143e-14
1419253_at	1.1161	4.8099	3.5393e-16	1.4718e-14
1422628_at	1.0994	5.1089	4.1231e-16	1.6638e-14
1449012_s_at	1.0383	2.9036	4.3653e-16	1.7536e-14
1423674_at	1.0123	5.2994	4.9684e-16	1.9734e-14
1449335_at	1.5814	3.9274	5.7092e-16	2.234e-14
1451775_s_at	1.0178	3.5644	5.7763e-16	2.2539e-14
1435331_at	1.0928	3.729	6.0895e-16	2.3657e-14
1448158_at	1.5213	6.2611	6.436e-16	2.484e-14
1417625_s_at	1.5039	4.8366	6.621e-16	2.5498e-14
1435330_at	1.073	3.5338	7.3132e-16	2.7861e-14
1417911_at	1.0764	6.2626	7.9159e-16	2.9964e-14
1415944_at	1.4872	6.3513	9.8954e-16	3.6673e-14
1421338_at	1.2076	3.6932	1.1016e-15	4.0073e-14
1450791_at	1.1131	3.5553	1.2212e-15	4.406e-14
1450976_at	1.5504	5.9427	1.2389e-15	4.4608e-14
1419619_at	1.2985	4.169	1.3219e-15	4.7402e-14
1420442_at	1.0821	2.6969	1.3352e-15	4.7784e-14
1427633_a_at	1.3701	3.5337	1.7461e-15	6.0651e-14
1438852_x_at	1.1628	6.3917	1.7889e-15	6.1897e-14
1418919_at	1.0044	5.2526	1.807e-15	6.2398e-14
1451798_at	1.1245	4.4485	2.0031e-15	6.8771e-14
1423413_at	1.5316	5.7942	2.034e-15	6.9696e-14
1422760_at	1.366	4.1249	2.0622e-15	7.0475e-14
1427020_at	1.6498	3.7046	2.1892e-15	7.4145e-14
1427164_at	1.0471	3.5127	2.4456e-15	8.2054e-14
1419561_at	1.2443	3.2328	2.5572e-15	8.5313e-14
1449033_at	1.0523	3.2515	2.5951e-15	8.6304e-14
1421027_a_at	1.1679	3.7562	3.2074e-15	1.0464e-13
1416576_at	1.1655	5.0112	3.3551e-15	1.0923e-13
1419150_at	1.0912	2.3698	3.6383e-15	1.1676e-13
1423323_at	1.8624	5.22	4.2482e-15	1.3415e-13
1450977_s_at	1.5074	5.8165	4.2949e-15	1.3538e-13
1426300_at	1.3564	4.694	5.1534e-15	1.5905e-13
1451507_at	1.1858	3.6375	5.4008e-15	1.661e-13
1425663_at	1.0767	4.4379	6.8533e-15	2.0647e-13
1419027_s_at	1.119	5.9839	6.9415e-15	2.0855e-13
1422008_a_at	1.4514	3.2943	7.0534e-15	2.1102e-13
1425394_at	1.0102	3.0916	7.5085e-15	2.2264e-13
1427165_at	1.0057	3.6202	7.5601e-15	2.2321e-13
1422862_at	1.0062	4.3504	8.6463e-15	2.5028e-13
1448613_at	1.6063	5.6649	8.9336e-15	2.5775e-13
1426301_at	1.3987	4.6707	1.1391e-14	3.2108e-13
1424542_at	1.8502	4.5228	1.1711e-14	3.2878e-13
1423017_a_at	1.0576	4.4638	1.2493e-14	3.4885e-13
1419465_at	1.7024	5.5835	1.2504e-14	3.4885e-13
1419603_at	1.3035	2.9256	1.2749e-14	3.551e-13
1450460_at	1.4224	3.5413	1.4902e-14	4.0991e-13
1434748_at	1.0253	5.3631	1.6773e-14	4.5643e-13
1417389_at	1.3857	4.4784	1.8675e-14	4.9926e-13
1427688_a_at	1.4394	5.2851	1.9959e-14	5.3088e-13
1417163_at	1.0541	2.6767	2.0375e-14	5.3953e-13
1456212_x_at	1.2322	4.9872	2.1512e-14	5.6625e-13
1434369_a_at	1.2337	5.7414	2.2814e-14	5.9337e-13
1449586_at	1.6776	6.0446	2.375e-14	6.1422e-13
1424852_at	1.1285	3.8536	2.4538e-14	6.3272e-13
1451506_at	1.1164	3.8041	2.5313e-14	6.5084e-13
1455899_x_at	1.1861	5.0917	3.8646e-14	9.5217e-13
1417926_at	1.0634	5.0128	3.9686e-14	9.7509e-13
1418930_at	1.5515	4.2933	4.8857e-14	1.1808e-12
1417166_at	1.0394	5.0247	6.1146e-14	1.4559e-12
1425003_at	1.1109	4.5005	6.1751e-14	1.4684e-12
1425837_a_at	1.2634	4.8857	7.3772e-14	1.7301e-12
1451565_s_at	1.1223	4.3122	7.3833e-14	1.7301e-12
1451646_at	1.1064	4.8767	8.5746e-14	1.9779e-12
1421375_a_at	1.7412	6.9859	9.6316e-14	2.1988e-12
1418951_at	1.2025	1.9615	9.8203e-14	2.2361e-12
1453943_a_at	1.0771	3.5136	1.0816e-13	2.444e-12
1426795_at	1.4241	5.2095	1.108e-13	2.4941e-12
1425279_at	1.115	4.7993	1.435e-13	3.1618e-12
1456174_x_at	1.4106	5.9909	1.5171e-13	3.318e-12
1428816_a_at	1.1318	3.3432	1.6853e-13	3.6559e-12
1421028_a_at	1.1028	3.7576	1.6894e-13	3.6586e-12
1448194_a_at	1.7882	4.7649	2.0421e-13	4.3585e-12
1419832_s_at	1.0675	3.5375	2.3994e-13	5.0662e-12
1419282_at	1.3377	4.4585	2.5347e-13	5.3201e-12
1419466_at	1.5958	5.637	2.6668e-13	5.5513e-12
1421253_at	1.0326	3.5707	2.8776e-13	5.9276e-12
1418952_at	1.2156	2.2983	3.0765e-13	6.2934e-12
1416715_at	1.1651	4.4712	3.4393e-13	6.9712e-12
1416455_a_at	1.1757	5.6309	3.454e-13	6.993e-12
1426529_a_at	1.0327	6.5434	3.5092e-13	7.0965e-12
1449356_at	1.2997	1.7024	3.9259e-13	7.8852e-12
1418030_at	1.1342	4.0826	5.0489e-13	9.8394e-12
1454268_a_at	1.1501	6.5108	7.7894e-13	1.4743e-11
1425798_a_at	1.0234	4.1588	7.9143e-13	1.4931e-11
1460238_at	1.6801	2.2048	7.9828e-13	1.5044e-11
1422029_at	1.1871	3.8947	8.3835e-13	1.5649e-11
1426024_a_at	1	4.2985	9.9083e-13	1.8265e-11
1460347_at	2.187	5.9616	1.0011e-12	1.8417e-11
1435837_at	1.1492	5.1234	1.0781e-12	1.9628e-11
1417895_a_at	1.0008	5.5353	1.2431e-12	2.2335e-11
1450333_a_at	1.0178	3.5422	1.3899e-12	2.477e-11
1421546_a_at	1.0925	5.0152	1.3951e-12	2.4839e-11
1417644_at	1.212	3.8324	1.4099e-12	2.5052e-11
1418339_at	1.0116	4.2361	1.5228e-12	2.6842e-11
1451358_a_at	1.1385	5.0679	1.7313e-12	3.0127e-11
1426755_at	1.0884	4.7923	1.8016e-12	3.1198e-11
1452732_at	1.6185	4.2627	2.1163e-12	3.6118e-11
1418349_at	1.2233	4.2734	2.6095e-12	4.3528e-11
1448918_at	1.0909	4.0981	2.8307e-12	4.6865e-11
1417185_at	1.2982	7.1141	3.0063e-12	4.9363e-11
1439407_x_at	1.0016	6.5203	3.0066e-12	4.9363e-11
1420388_at	1.0845	5.5911	3.4358e-12	5.5635e-11
1452181_at	1.0764	4.7947	3.513e-12	5.6627e-11
1455573_at	2.0586	5.5219	3.7412e-12	5.9869e-11
1417487_at	1.1882	3.8338	4.6625e-12	7.2453e-11
1424524_at	1.2018	4.8322	5.2067e-12	8.0066e-11
1430700_a_at	1.4204	6.0762	5.4654e-12	8.3972e-11
1417645_at	1.1498	3.6994	5.9135e-12	9.0153e-11
1426968_a_at	1.0141	6.1477	6.0869e-12	9.2398e-11
1460403_at	1.0347	4.9881	6.2089e-12	9.409e-11
1434370_s_at	1.0998	5.6587	6.9879e-12	1.0436e-10
1454240_at	1.1755	5.048	6.9924e-12	1.0436e-10
1415894_at	1.1056	3.1916	7.0579e-12	1.0524e-10
1437175_at	1.0252	5.1172	7.8122e-12	1.1523e-10
1449453_at	1.4459	3.665	8.996e-12	1.3149e-10
1420891_at	1.001	4.0239	9.9669e-12	1.4437e-10
1438172_x_at	1.0271	4.1167	1.0443e-11	1.504e-10
1448136_at	1.0979	3.2884	1.0477e-11	1.5064e-10
1449454_at	1.4367	3.4947	1.1146e-11	1.6001e-10
1455812_x_at	1.0181	5.4293	1.2417e-11	1.757e-10
1420719_at	1.1507	3.5526	1.3382e-11	1.8859e-10
1455019_x_at	1.0341	5.0099	1.4434e-11	2.0261e-10
1426754_x_at	1.0419	4.8151	1.8048e-11	2.4843e-10
1417520_at	1.1977	5.4497	1.8809e-11	2.5769e-10
1424351_at	1.9097	5.9615	2.1894e-11	2.972e-10
1416613_at	1.3552	4.9638	2.482e-11	3.3285e-10
1417488_at	1.161	3.6258	2.7683e-11	3.6706e-10
1448433_a_at	1.2251	4.6532	3.1079e-11	4.0722e-10
1437165_a_at	1.2544	4.8032	3.1502e-11	4.1246e-10
1423935_x_at	2.0219	6.0452	3.1776e-11	4.1544e-10
1416211_a_at	1.2813	4.3612	3.3823e-11	4.3992e-10
1419738_a_at	1.162	5.8077	4.0417e-11	5.1846e-10
1420244_at	1.0601	2.6794	4.4886e-11	5.6919e-10
1416612_at	1.2932	5.2808	4.7692e-11	6.009e-10
1454783_at	1.0067	3.5883	6.5212e-11	7.9671e-10
1420559_a_at	1.1627	2.6617	6.6123e-11	8.0506e-10
1423259_at	1.9998	4.0306	7.002e-11	8.4843e-10
1418095_at	1.5524	1.8928	9.3099e-11	1.0929e-9
1418209_a_at	1.0725	4.8236	1.0517e-10	1.2201e-9
1418397_at	1.0734	4.2752	1.2348e-10	1.4103e-9
1424838_at	1.1363	5.0835	1.4432e-10	1.6161e-9
1423260_at	1.9118	4.0825	1.4931e-10	1.66e-9
1425028_a_at	1.1819	5.6541	1.577e-10	1.7482e-9
1453614_a_at	1.1306	5.2298	1.5892e-10	1.7596e-9
1416514_a_at	1.048	5.7676	1.6855e-10	1.8523e-9
1425559_a_at	1.0484	3.7857	1.964e-10	2.1292e-9
1418210_at	1.0577	4.7613	2.0753e-10	2.2389e-9
1448254_at	1.3368	4.4255	2.2302e-10	2.3931e-9
1422428_at	1.0905	3.3086	2.301e-10	2.463e-9
1450928_at	1.9074	3.8996	2.8211e-10	2.9712e-9
1418926_at	1.0692	3.1719	2.9143e-10	3.062e-9
1449319_at	1.1194	2.763	3.1434e-10	3.2833e-9
1419739_at	1.1096	5.3677	3.1733e-10	3.3107e-9
1456250_x_at	1.2755	4.9285	3.9493e-10	4.0511e-9
1418726_a_at	1.3094	3.1606	4.0813e-10	4.1768e-9
1449002_at	1.0263	5.5971	4.1371e-10	4.229e-9
1449577_x_at	1.2384	5.403	4.3616e-10	4.4304e-9
1415871_at	1.2264	4.8288	4.8755e-10	4.8935e-9
1422324_a_at	1.4776	3.7429	5.7044e-10	5.6518e-9
1427527_a_at	1.4606	3.6955	5.7459e-10	5.6833e-9
1418350_at	1.0701	4.3462	6.2168e-10	6.1218e-9
1415856_at	1.6529	5.8024	6.6519e-10	6.4853e-9
1426808_at	1.1399	7.4368	7.2094e-10	6.9789e-9
1424967_x_at	1.2919	3.1369	8.5759e-10	8.1854e-9
1451776_s_at	1.0873	4.5602	9.0282e-10	8.5619e-9
1418815_at	1.1583	2.8068	9.1147e-10	8.6357e-9
1420243_at	1.0101	2.7574	1.0637e-9	9.8968e-9
1415857_at	1.6499	5.8899	1.0654e-9	9.9073e-9
1424162_at	1.1988	4.6918	1.0703e-9	9.948e-9
1427312_at	1.1947	3.5742	1.1604e-9	1.0701e-8
1419618_at	1.0477	4.348	1.2337e-9	1.1289e-8
1448123_s_at	1.2253	5.004	1.3303e-9	1.206e-8
1438441_at	1.8346	3.7366	1.3364e-9	1.211e-8
1415806_at	1.0603	4.7959	1.37e-9	1.2382e-8
1436993_x_at	1.0624	4.715	1.4268e-9	1.2805e-8
1416630_at	1.0957	4.4978	1.5037e-9	1.3441e-8
1437463_x_at	1.1868	4.8851	1.5583e-9	1.3837e-8
1455298_at	1.8244	3.7521	1.6471e-9	1.4546e-8
1432081_at	1.2106	4.9308	1.8513e-9	1.6115e-8
1428781_at	1.4914	4.823	1.9069e-9	1.6551e-8
1416184_s_at	1.1448	5.3129	2.1198e-9	1.822e-8
1424890_at	1.3282	3.0376	2.1585e-9	1.8519e-8
1416023_at	1.3679	3.6244	2.2601e-9	1.9323e-8
1460236_at	1.3235	4.7691	2.7816e-9	2.3443e-8
1417104_at	1.0064	4.4911	3.3022e-9	2.7452e-8
1419529_at	1.0249	4.3806	4.1427e-9	3.3634e-8
1460250_at	1.5432	3.2818	4.4937e-9	3.6152e-8
1417889_at	1.337	2.7252	5.796e-9	4.5756e-8
1460714_at	1.13	4.7389	6.3273e-9	4.9443e-8
1449244_at	1.1031	2.7781	7.249e-9	5.5906e-8
1460715_x_at	1.1198	4.7742	7.5317e-9	5.7784e-8
1449340_at	1.5423	3.3524	1.1762e-8	8.6681e-8
1448932_at	1.0792	3.4726	1.2005e-8	8.8279e-8
1423407_a_at	1.0438	5.6403	1.7935e-8	1.2729e-7
1423952_a_at	1.0848	6.8262	2.1643e-8	1.5101e-7
1417653_at	1.6018	4.2499	2.2018e-8	1.532e-7
1426414_a_at	1.505	6.0064	3.0141e-8	2.0395e-7
1426278_at	1.3557	6.4448	3.1381e-8	2.1162e-7
1424594_at	1.3663	5.2213	6.2424e-8	3.9522e-7
1417273_at	1.5324	3.8775	7.9936e-8	4.9272e-7
1451236_at	1.0708	3.183	9.8755e-8	5.9892e-7
1421365_at	1.0269	4.1595	1.3263e-7	7.8056e-7
1419728_at	1.3741	3.1037	1.511e-7	8.7993e-7
1418155_at	1.5353	2.1035	1.7388e-7	9.988e-7
1451287_s_at	1.0649	4.6355	2.1985e-7	0.0000012348
1450917_at	1.007	2.0646	2.2174e-7	0.0000012436
1448982_at	1.4595	4.95	2.2841e-7	0.0000012776
1438608_at	1.4828	3.5826	2.5634e-7	0.0000014138
1417951_at	1.2417	3.5077	2.8863e-7	0.0000015757
1422308_a_at	1.3434	5.4249	3.5512e-7	0.000001904
1438609_x_at	1.4659	3.91	4.412e-7	0.0000023179
1416889_at	1.5295	3.9164	4.4581e-7	0.0000023393
1417812_a_at	1.0326	5.9119	5.4803e-7	0.0000028321
1421134_at	1.3653	4.0735	5.6004e-7	0.0000028916
1460227_at	1.029	5.7991	7.4058e-7	0.0000037134
1418373_at	1.0228	2.9618	8.9428e-7	0.0000043945
1428722_at	1.051	2.1697	9.2606e-7	0.0000045393
1448602_at	1.0988	3.349	0.000001035	0.0000050272
1448371_at	1.48	3.6428	0.0000013523	0.0000063847
1422588_at	1.0831	3.975	0.0000014458	0.0000067883
1418799_a_at	1.0422	3.7627	0.0000020791	0.0000094827
1422643_at	1.2625	5.6095	0.0000021222	0.0000096643
1417614_at	1.3546	4.311	0.0000032324	0
1427167_at	1.0302	3.5732	0.0000032706	0
1418197_at	1.2236	2.8595	0.0000043543	0
1416749_at	1.077	4.9058	0.0000046457	0
1438251_x_at	1.057	4.9183	0.0000057036	0
1450118_a_at	1.357	3.3145	0.0000069566	0
1449218_at	1.0665	3.7339	0.0000084107	0
1448756_at	1.0998	3.6937	0.0003	0.0009
