# Supplementary material for: Metabolomics of oncogene-specific metabolic reprogramming during breast cancer
Source: Cancer Metab. 2018 Apr 3;6:5. doi: 10.1186/s40170-018-0175-6 (PMC5881178; doi:10.1186/s40170-018-0175-6)
Supplement: Supplementary file 10 — Gene expression analysis of transgenic mouse models. Using previously published gene expression data from breast tumors of transgenic mouse models [17], we found genes with significantly different expression in each transgenic model compared to all other transgenic models used in our study. For a complete analysis using multiple other transgenic mouse model gene expression as backgrounds (including the ones we used), please refer to the supplementary files of the cited research article. (ZIP 463 kb) [file 40170_2018_175_MOESM10_ESM.zip › limma_Neu vs all tumors.tsv]

id	logFoldChange	averageExpression	pValue	qValue
1423450_a_at	1.8087	5.3214	6.3445e-33	5.9869e-29
1424123_at	1.8982	4.7371	6.7592e-33	5.9869e-29
1449109_at	1.6093	6.0138	2.1654e-31	9.8463e-28
1427196_at	1.3984	3.4944	2.2233e-31	9.8463e-28
1419527_at	2.5037	4.7745	1.2884e-30	4.5649e-27
1418507_s_at	1.5698	5.9653	1.1264e-29	3.3258e-26
1418074_at	1.0218	4.4352	1.8424e-29	4.6626e-26
1450913_at	1.3052	5.1661	3.4144e-28	7.5608e-25
1450032_at	0.9333	6.2069	1.2558e-27	2.4719e-24
1417688_at	-1.0116	4.9003	3.4067e-27	5.7254e-24
1420913_at	0.9398	6.4248	3.5551e-27	5.7254e-24
1423228_at	1.2471	5.089	1.1485e-25	1.6954e-22
1435758_at	1.2183	5.2748	6.231e-25	8.4909e-22
1424543_at	0.7515	5.8216	1.5075e-24	1.9075e-21
1421947_at	0.5921	6.2703	3.8644e-24	4.5639e-21
1449555_a_at	1.9077	3.0221	5.454e-24	6.0386e-21
1427529_at	1.2461	4.7796	8.2789e-24	8.6271e-21
1421133_at	0.8341	2.4348	1.023e-23	1.0068e-20
1418075_at	0.9191	4.7417	1.1693e-23	1.0902e-20
1460387_a_at	0.7708	4.2996	1.8209e-23	1.6129e-20
1420914_at	0.8961	6.0599	2.5629e-23	2.162e-20
1420521_at	1.4792	5.0879	3.5962e-23	2.8037e-20
1420727_a_at	0.9156	3.3599	3.6402e-23	2.8037e-20
1452773_at	0.631	6.2779	1.1115e-22	8.204e-20
1448330_at	0.8764	5.2543	1.1888e-22	8.4235e-20
1421132_at	0.7616	2.2524	1.3323e-22	9.0777e-20
1418186_at	0.9154	5.615	1.7651e-22	1.1581e-19
1460329_at	1.1406	5.3121	2.2969e-22	1.4532e-19
1421487_a_at	0.7099	6.2455	2.64e-22	1.6127e-19
1416416_x_at	0.871	5.2915	4.2396e-22	2.458e-19
1418569_at	0.9971	6.5426	4.3014e-22	2.458e-19
1430427_a_at	1.0155	4.6612	6.4231e-22	3.5558e-19
1424835_at	0.5585	4.597	8.865e-22	4.7589e-19
1425918_at	1.2968	5.6827	9.5315e-22	4.9662e-19
1420673_a_at	1.2641	5.2152	1.5944e-21	7.8497e-19
1422889_at	0.9852	4.9009	1.5952e-21	7.8497e-19
1450966_at	0.8745	4.8971	1.6792e-21	8.0399e-19
1428381_a_at	0.5619	6.6784	1.7374e-21	8.0994e-19
1418109_at	0.8792	4.2385	4.3662e-21	1.9833e-18
1420726_x_at	0.8406	3.0715	4.5852e-21	2.0307e-18
1416824_at	0.8377	5.7026	4.837e-21	2.0899e-18
1452793_at	1.5662	5.1994	6.0843e-21	2.5663e-18
1419706_a_at	1.332	5.3759	1.0899e-20	4.4902e-18
1420725_at	0.8275	3.0815	1.366e-20	5.4998e-18
1425627_x_at	0.8342	5.1001	1.5475e-20	6.0918e-18
1429761_at	1.1824	4.4827	1.8692e-20	7.1986e-18
1455089_at	0.5386	6.3478	2.2288e-20	8.4008e-18
1426147_s_at	1.5753	5.5796	2.3568e-20	8.6982e-18
1426866_at	0.503	4.798	3.2797e-20	1.1857e-17
1451782_a_at	0.9717	7.1456	4.0875e-20	1.4482e-17
1417319_at	0.6882	2.2173	4.555e-20	1.5822e-17
1453567_s_at	0.9258	5.3818	5.1895e-20	1.7679e-17
1425626_at	0.8203	4.9902	9.4402e-20	3.1553e-17
1451974_at	0.5735	6.5433	1.0108e-19	3.3159e-17
1417635_at	0.7267	3.5379	1.2255e-19	3.9472e-17
1423331_a_at	0.7046	2.4294	1.44e-19	4.5553e-17
1426319_at	0.8823	2.9861	1.5462e-19	4.8054e-17
1449141_at	0.9413	6.6619	1.8858e-19	5.7599e-17
1415732_at	0.5931	6.0442	2.2649e-19	6.8004e-17
1416539_at	0.6501	4.2418	2.5481e-19	7.5232e-17
1452770_at	0.5034	6.6069	3.107e-19	9.0232e-17
1419608_a_at	1.1722	6.1414	3.2741e-19	9.3551e-17
1417468_at	0.413	5.4146	3.6651e-19	1.0306e-16
1424649_a_at	1.7573	5.6842	4.2712e-19	1.1822e-16
1421051_s_at	0.701	3.837	5.7536e-19	1.5631e-16
1434175_s_at	0.6997	5.5264	5.8235e-19	1.5631e-16
1448986_x_at	0.7237	6.0965	6.6137e-19	1.7487e-16
1448406_at	0.6433	5.8446	9.5926e-19	2.499e-16
1449848_at	0.9567	4.7618	1.0657e-18	2.7362e-16
1449265_at	0.8671	6.4451	1.1224e-18	2.8405e-16
1456055_x_at	-0.5573	5.094	1.3299e-18	3.3183e-16
1448673_at	0.6972	2.4672	1.8516e-18	4.5412e-16
1449198_a_at	0.8363	5.32	1.8944e-18	4.5412e-16
1422258_at	0.8107	3.6424	1.897e-18	4.5412e-16
1418174_at	0.8487	4.7317	2.1217e-18	5.0115e-16
1418873_at	0.4935	3.6962	2.6539e-18	6.1859e-16
1418586_at	0.6576	5.487	2.8293e-18	6.5093e-16
1422890_at	0.918	4.7198	3.0295e-18	6.8673e-16
1460347_at	-1.621	5.9616	3.0625e-18	6.8673e-16
1455446_x_at	0.6797	5.8183	3.2463e-18	7.1885e-16
1415675_at	0.3773	5.9486	3.7148e-18	8.1244e-16
1451496_at	0.8097	6.9957	4.1779e-18	9.0258e-16
1416538_at	0.5936	4.1222	4.3026e-18	9.1831e-16
1423680_at	-0.9279	5.946	8.9078e-18	1.8786e-15
1421050_at	0.6168	3.3624	9.3104e-18	1.9404e-15
1460709_a_at	0.5486	6.0477	1.691e-17	3.4677e-15
1424068_at	0.611	5.1542	1.703e-17	3.4677e-15
1423935_x_at	-1.5682	6.0452	1.8386e-17	3.7013e-15
1460239_at	1.1243	6.0145	1.9338e-17	3.8492e-15
1420124_s_at	0.6128	5.2384	2.4619e-17	4.8459e-15
1437159_at	0.523	5.4549	2.6416e-17	5.1425e-15
1451083_s_at	-0.594	6.0887	2.9058e-17	5.5953e-15
1425605_a_at	0.53	4.5124	3.3751e-17	6.4291e-15
1418649_at	1.1619	6.1281	3.4579e-17	6.5167e-15
1423449_a_at	0.6108	8.3163	3.7152e-17	6.9278e-15
1434330_at	0.6552	4.3052	3.7952e-17	6.9941e-15
1423851_a_at	1.0193	5.0779	3.8297e-17	6.9941e-15
1419647_a_at	0.8231	7.5039	3.8953e-17	7.0413e-15
1421381_a_at	1.3269	6.9288	4.0018e-17	7.1608e-15
1428621_a_at	0.703	4.0134	4.1529e-17	7.3568e-15
1460372_at	1.0307	6.8593	4.2663e-17	7.4829e-15
1427505_a_at	0.6045	4.889	4.3667e-17	7.584e-15
1436038_a_at	0.5649	6.0567	5.457e-17	9.3856e-15
1416768_at	0.6231	6.7534	6.1466e-17	1.047e-14
1420385_at	0.8798	4.6134	6.6296e-17	1.1185e-14
1417892_a_at	0.5337	5.0258	6.8337e-17	1.1421e-14
1449297_at	0.8702	5.822	7.3843e-17	1.2226e-14
1460336_at	1.0287	3.599	8.7862e-17	1.4412e-14
1417569_at	1.2193	5.8615	9.9336e-17	1.6144e-14
1428571_at	1.3391	7.1249	1.0795e-16	1.7353e-14
1422607_at	1.3075	5.7679	1.0873e-16	1.7353e-14
1424710_a_at	0.5415	6.9557	1.1238e-16	1.7774e-14
1424433_at	0.8329	5.3934	1.1761e-16	1.8438e-14
1418643_at	1.0566	6.0483	1.2421e-16	1.9301e-14
1418981_at	0.8425	5.8709	1.2634e-16	1.9456e-14
1423685_at	-0.5698	6.0703	1.274e-16	1.9456e-14
1450684_at	1.277	5.6111	1.2948e-16	1.9605e-14
1449591_at	0.8528	5.0299	1.3629e-16	2.0461e-14
1456212_x_at	-0.8164	4.9872	1.5087e-16	2.2449e-14
1426065_a_at	0.7172	5.5414	1.5207e-16	2.2449e-14
1416009_at	0.5502	6.839	1.9988e-16	2.9264e-14
1427240_at	0.5257	4.5897	2.1821e-16	3.1685e-14
1438211_s_at	0.8134	4.8674	3.0283e-16	4.3615e-14
1426217_at	0.7932	5.3092	3.8691e-16	5.5275e-14
1426345_at	0.6142	4.2093	4.1169e-16	5.8345e-14
1424722_at	0.6449	3.0587	4.1593e-16	5.8477e-14
1434036_at	0.7742	7.1945	4.3012e-16	5.9997e-14
1417568_at	1.1957	5.8073	4.4384e-16	6.1427e-14
1424808_at	0.5721	5.1784	5.3725e-16	7.3778e-14
1454930_at	0.6333	4.2888	5.5769e-16	7.5996e-14
1420764_at	1.3634	5.1071	5.6879e-16	7.6917e-14
1416767_a_at	0.5618	6.7086	5.7924e-16	7.7736e-14
1416614_at	0.5791	5.8859	6.5701e-16	8.7511e-14
1449687_at	0.5399	4.7588	7.4207e-16	9.8103e-14
1455573_at	-1.4579	5.5219	7.4851e-16	9.8222e-14
1423989_at	0.6179	5.5662	7.9736e-16	1.0386e-13
1418412_at	0.9809	6.0843	8.079e-16	1.0447e-13
1419750_at	0.555	3.9868	9.1976e-16	1.1807e-13
1423852_at	1.0083	5.1735	1.172e-15	1.4936e-13
1448297_a_at	0.6189	6.8913	1.1888e-15	1.5043e-13
1426561_a_at	0.8641	4.542	1.2378e-15	1.5551e-13
1418599_at	1.3698	5.5792	1.2736e-15	1.5804e-13
1422563_at	0.4249	6.1958	1.2765e-15	1.5804e-13
1424367_a_at	1.3178	5.9212	1.2847e-15	1.5804e-13
1426317_at	0.6156	3.9315	1.3833e-15	1.6893e-13
1417795_at	0.9108	4.2702	1.4022e-15	1.6893e-13
1455899_x_at	-0.7693	5.0917	1.4076e-15	1.6893e-13
1425838_at	0.6121	5.6326	1.4113e-15	1.6893e-13
1418818_at	1.2886	8.3335	1.4252e-15	1.6945e-13
1448741_at	0.6176	3.8287	1.612e-15	1.9037e-13
1418038_s_at	0.4628	5.5994	1.6616e-15	1.9494e-13
1423688_at	0.3952	6.1422	1.8983e-15	2.2123e-13
1424523_at	0.6406	5.5317	1.9569e-15	2.2658e-13
1420569_at	1.0195	4.7764	1.9973e-15	2.2976e-13
1415932_x_at	0.5301	6.0716	2.1418e-15	2.4478e-13
1420123_at	0.5734	5.2927	2.1582e-15	2.4508e-13
1460460_a_at	0.4775	6.7345	2.1735e-15	2.4525e-13
1426560_a_at	0.8661	4.46	2.1892e-15	2.4545e-13
1427489_at	0.9953	5.4271	2.5095e-15	2.7959e-13
1416635_at	0.9569	6.492	3.0559e-15	3.3834e-13
1451238_at	0.504	5.9211	3.7472e-15	4.1231e-13
1415776_at	0.4978	5.2927	3.8073e-15	4.1634e-13
1424106_at	0.5077	5.94	3.9336e-15	4.2751e-13
1418081_at	0.3589	5.857	4.6185e-15	4.9888e-13
1453920_a_at	0.6622	5.7428	4.6585e-15	5.0015e-13
1450122_at	0.62	5.0234	5.129e-15	5.4735e-13
1435622_at	1.055	3.9622	5.2786e-15	5.5994e-13
1450208_a_at	0.6278	5.2607	5.488e-15	5.7868e-13
1419952_at	0.5426	3.697	5.5667e-15	5.8351e-13
1452500_at	0.72	3.4553	5.8616e-15	6.1081e-13
1425934_a_at	0.5632	4.2146	6.1593e-15	6.3808e-13
1449527_at	0.7006	3.2897	7.1003e-15	7.3129e-13
1417710_at	0.4724	7.0078	7.4555e-15	7.6343e-13
1421350_a_at	0.8254	3.133	7.6139e-15	7.7517e-13
1450131_a_at	-0.8477	6.5593	7.694e-15	7.7885e-13
1423230_at	0.4206	4.8396	7.747e-15	7.7977e-13
1456225_x_at	0.6651	5.6062	9.3396e-15	9.3476e-13
1417279_at	0.5911	5.5789	9.7249e-15	9.6785e-13
1416205_at	0.4743	5.6245	1.0719e-14	1.0608e-12
1419064_a_at	0.8377	3.8793	1.1394e-14	1.1213e-12
1420138_at	0.4269	5.6343	1.3409e-14	1.3124e-12
1426624_a_at	0.4875	5.8752	1.3508e-14	1.3148e-12
1448405_a_at	0.5451	5.9418	1.3828e-14	1.3386e-12
1418648_at	1.0791	5.8398	1.4019e-14	1.3497e-12
1419749_at	0.5093	4.3678	1.4449e-14	1.3798e-12
1454803_a_at	0.701	5.146	1.4524e-14	1.3798e-12
1448566_at	0.7416	4.9926	1.4566e-14	1.3798e-12
1450972_at	0.4998	4.9194	1.5429e-14	1.4539e-12
1418592_at	0.6483	4.9447	1.5613e-14	1.4634e-12
1416797_at	0.5432	6.0019	1.5835e-14	1.4764e-12
1424581_at	0.9466	5.9745	1.6044e-14	1.4881e-12
1416609_at	0.4557	6.4215	1.6273e-14	1.5014e-12
1437711_x_at	-0.6703	5.6661	1.6787e-14	1.5331e-12
1423554_at	0.5094	4.2169	1.6789e-14	1.5331e-12
1451450_at	0.6874	5.7743	1.6991e-14	1.5435e-12
1426089_a_at	0.5991	5.7156	1.7257e-14	1.5597e-12
1431469_a_at	0.5899	5.5051	2.1972e-14	1.9758e-12
1448933_at	0.7517	4.1556	2.2595e-14	2.0216e-12
1428669_at	0.663	5.6636	2.4715e-14	2.2001e-12
1424440_at	0.6125	6.724	2.4929e-14	2.2081e-12
1426601_at	0.4977	5.0513	2.5087e-14	2.211e-12
1425772_at	0.6369	3.2261	2.5248e-14	2.2142e-12
1423033_at	0.4755	3.8431	2.6857e-14	2.3339e-12
1427425_at	0.5107	4.4704	2.6876e-14	2.3339e-12
1448660_at	0.6252	5.0931	3.1553e-14	2.7267e-12
1430634_a_at	0.6858	5.9605	3.1771e-14	2.7321e-12
1424826_s_at	0.7267	7.073	3.219e-14	2.7548e-12
1448187_at	-0.4661	5.027	3.2623e-14	2.7785e-12
1427604_a_at	0.5042	6.0585	3.4403e-14	2.9161e-12
1423229_at	0.4154	4.9428	3.5735e-14	3.0145e-12
1416260_a_at	0.4855	6.0025	3.8795e-14	3.2572e-12
1418540_a_at	0.553	5.2366	4.0468e-14	3.3816e-12
1431431_a_at	0.3667	6.0226	4.1772e-14	3.4645e-12
1417061_at	0.7418	5.0446	4.1852e-14	3.4645e-12
1434735_at	0.86	5.5735	4.3011e-14	3.5439e-12
1452713_a_at	-0.4845	5.3862	4.3927e-14	3.6026e-12
1425997_a_at	0.3854	4.3227	4.5758e-14	3.7355e-12
1426273_at	0.47	4.2558	4.6633e-14	3.7895e-12
1418591_at	0.6415	5.0328	4.9759e-14	4.025e-12
1423687_a_at	0.3524	6.3224	5.1948e-14	4.183e-12
1416441_at	0.7803	5.3164	5.3846e-14	4.3162e-12
1460241_a_at	0.7256	5.1648	5.4121e-14	4.3187e-12
1416199_at	0.5744	5.9056	5.5296e-14	4.3825e-12
1456702_x_at	0.5612	4.5862	5.5415e-14	4.3825e-12
1432190_at	0.677	3.9819	5.7127e-14	4.4978e-12
1416608_a_at	0.4063	6.4538	6.0054e-14	4.7074e-12
1439436_x_at	-0.5281	5.5157	6.2146e-14	4.8499e-12
1426534_a_at	0.4782	5.8584	6.6349e-14	5.1552e-12
1415929_at	0.4346	7.05	6.9189e-14	5.3523e-12
1448211_at	0.6875	4.7864	7.5236e-14	5.7948e-12
1448132_at	0.4289	5.5649	7.6746e-14	5.8855e-12
1448548_at	0.4435	6.297	7.8536e-14	5.9968e-12
1448724_at	0.6036	5.4592	8.1169e-14	6.1712e-12
1454067_a_at	0.9139	7.683	8.2048e-14	6.2114e-12
1420833_at	0.5627	3.8209	8.2652e-14	6.2306e-12
1448834_at	-0.5007	4.6521	9.548e-14	7.1671e-12
1424877_a_at	-0.5004	5.6422	9.8522e-14	7.3642e-12
1449048_s_at	0.6454	5.7204	1.067e-13	7.9419e-12
1424743_at	0.5812	5.2143	1.0831e-13	8.0284e-12
1420714_at	0.4815	3.9412	1.1016e-13	8.1313e-12
1450339_a_at	-0.6531	3.5179	1.1493e-13	8.4483e-12
1418754_at	0.8369	3.4526	1.1689e-13	8.5253e-12
1418862_at	0.603	5.6812	1.1694e-13	8.5253e-12
1417664_a_at	0.4236	5.0494	1.1877e-13	8.6229e-12
1432115_a_at	0.3814	4.3812	1.2942e-13	9.3575e-12
1422826_at	0.8343	5.4108	1.3763e-13	9.8934e-12
1449131_s_at	0.7646	5.5812	1.3794e-13	9.8934e-12
1433723_s_at	0.4131	6.5549	1.4213e-13	1.0116e-11
1421815_at	0.622	3.51	1.4218e-13	1.0116e-11
1417952_at	0.6436	2.9434	1.4508e-13	1.028e-11
1449688_at	0.4978	4.5448	1.5939e-13	1.125e-11
1416537_at	0.4197	5.148	1.6445e-13	1.1561e-11
1422731_at	0.4569	5.7847	1.8772e-13	1.3144e-11
1416522_a_at	0.3786	7.0455	1.9161e-13	1.3364e-11
1417257_at	-0.9503	4.7046	1.9277e-13	1.3392e-11
1427955_a_at	0.5905	6.5922	2.1522e-13	1.4893e-11
1424442_a_at	0.4238	5.6719	2.1899e-13	1.5048e-11
1421222_at	0.4043	2.7773	2.1915e-13	1.5048e-11
1449154_at	1.2435	5.4913	2.3038e-13	1.5757e-11
1418888_a_at	0.4568	7.0299	2.3879e-13	1.627e-11
1438534_x_at	0.4998	6.0946	2.4163e-13	1.64e-11
1416058_s_at	0.3711	7.7897	2.4803e-13	1.677e-11
1449376_at	0.5385	4.6951	2.6574e-13	1.7899e-11
1448960_at	0.5588	5.6037	2.7147e-13	1.8163e-11
1427521_a_at	-0.6739	4.8119	2.717e-13	1.8163e-11
1418359_at	0.4873	5.442	2.9261e-13	1.9487e-11
1417588_at	0.8108	7.5125	2.995e-13	1.9872e-11
1422627_a_at	0.4129	5.7268	3.0383e-13	2.0022e-11
1417430_at	0.5711	4.4938	3.0403e-13	2.0022e-11
1421352_at	0.4349	4.5851	3.0548e-13	2.0043e-11
1434033_at	0.4909	5.4496	3.1735e-13	2.0745e-11
1420371_at	0.5639	4.8533	3.2541e-13	2.1194e-11
1416505_at	0.6641	6.3241	3.3399e-13	2.1673e-11
1424544_at	0.5775	5.9066	3.4124e-13	2.2044e-11
1452234_s_at	0.5356	3.7496	3.4219e-13	2.2044e-11
1427364_a_at	-0.6373	5.4583	3.5936e-13	2.3065e-11
1435738_x_at	0.412	6.869	3.8153e-13	2.44e-11
1427749_at	0.8211	7.1088	3.8806e-13	2.4728e-11
1424519_at	0.3188	5.3316	4.0244e-13	2.5553e-11
1420477_at	-0.4738	6.1223	4.0541e-13	2.5649e-11
1417667_a_at	0.4607	4.7891	4.0914e-13	2.5793e-11
1420192_at	0.5026	3.5311	4.1714e-13	2.6204e-11
1455618_x_at	-0.5287	4.3073	4.488e-13	2.8094e-11
1455857_a_at	0.439	3.8015	4.5898e-13	2.8629e-11
1451650_at	0.7744	4.427	4.8228e-13	2.9978e-11
1418528_a_at	0.3966	7.1622	4.8863e-13	3.0266e-11
1417589_at	0.8308	6.9185	4.921e-13	3.0311e-11
1427956_at	0.451	4.1932	4.9278e-13	3.0311e-11
1421429_a_at	0.7725	4.4226	4.9782e-13	3.0498e-11
1434658_at	0.3705	6.1116	5.0085e-13	3.0498e-11
1455236_x_at	0.4075	6.8585	5.0098e-13	3.0498e-11
1416796_at	0.4636	6.3019	5.2214e-13	3.1677e-11
1416373_at	0.3636	6.2007	5.3079e-13	3.2092e-11
1427011_a_at	0.5061	6.1344	5.4713e-13	3.2967e-11
1420125_at	0.541	4.7731	5.497e-13	3.301e-11
1460314_s_at	-0.4591	4.8344	5.6087e-13	3.3567e-11
1452511_at	0.661	3.9758	5.696e-13	3.3974e-11
1460194_at	0.6994	5.25	6.1577e-13	3.6605e-11
1424278_a_at	-0.6116	6.1686	6.3668e-13	3.7722e-11
1424541_at	0.4292	5.4247	6.6192e-13	3.9086e-11
1426855_at	0.4668	4.6507	6.7507e-13	3.973e-11
1428264_at	-0.4014	5.3736	6.8617e-13	4.025e-11
1416069_at	0.6401	6.2374	7.0583e-13	4.1267e-11
1449219_at	-0.8177	5.0238	7.0876e-13	4.1302e-11
1454014_a_at	0.4077	5.5746	7.3215e-13	4.2524e-11
1424560_at	0.5448	4.4896	8.195e-13	4.7443e-11
1451486_at	0.5962	4.6156	8.4276e-13	4.863e-11
1426930_at	-0.6848	3.4136	8.4951e-13	4.8861e-11
1427981_a_at	0.5209	6.0685	8.5566e-13	4.9e-11
1438477_a_at	0.4788	5.577	8.5747e-13	4.9e-11
1417623_at	0.7527	7.3581	8.6441e-13	4.9212e-11
1448338_at	0.7687	4.7885	8.6673e-13	4.9212e-11
1419060_at	0.6477	4.3161	8.8108e-13	4.9805e-11
1449096_at	0.3661	5.5754	8.828e-13	4.9805e-11
1427399_a_at	0.507	3.1499	9.0162e-13	5.0705e-11
1415834_at	0.7169	7.3492	9.3707e-13	5.2532e-11
1418974_at	0.3576	5.1799	1.0001e-12	5.589e-11
1416576_at	-0.6562	5.0112	1.0116e-12	5.6285e-11
1451489_at	0.5941	4.5787	1.018e-12	5.6285e-11
1448489_at	0.4783	5.7214	1.0196e-12	5.6285e-11
1460390_at	0.6082	6.031	1.0199e-12	5.6285e-11
1417801_a_at	0.6925	6.185	1.0253e-12	5.6409e-11
1418341_at	0.6083	5.5916	1.0898e-12	5.9594e-11
1451490_at	0.6284	5.7891	1.0899e-12	5.9594e-11
1418171_at	0.7338	5.3787	1.1063e-12	6.03e-11
1431434_at	0.8281	4.5508	1.1234e-12	6.1045e-11
1421250_at	0.4296	3.1725	1.1383e-12	6.1667e-11
1426672_at	0.3527	5.7154	1.1711e-12	6.3249e-11
1423924_s_at	0.4432	7.1419	1.19e-12	6.4074e-11
1448780_at	0.7519	7.4404	1.2256e-12	6.5791e-11
1422663_at	-0.5572	3.9906	1.2589e-12	6.7377e-11
1424049_at	-0.4251	5.0752	1.2961e-12	6.916e-11
1415945_at	-0.5948	5.8415	1.3489e-12	7.1759e-11
1427074_at	0.5557	5.9772	1.3857e-12	7.3498e-11
1424072_at	0.715	5.1592	1.4161e-12	7.4883e-11
1417586_at	-0.4928	5.3446	1.4301e-12	7.5399e-11
1422730_at	0.4225	5.7	1.4999e-12	7.8846e-11
1416641_at	-0.4796	6.053	1.5235e-12	7.9849e-11
1418608_at	-0.9289	4.9038	1.5484e-12	8.0915e-11
1422707_at	0.6292	4.4589	1.5541e-12	8.0971e-11
1424420_at	0.5225	5.8064	1.63e-12	8.4679e-11
1418773_at	-0.7891	5.321	1.6486e-12	8.5396e-11
1418661_at	0.6234	5.1794	1.6592e-12	8.5544e-11
1422906_at	0.8839	5.8889	1.6646e-12	8.5544e-11
1439386_x_at	0.463	4.1859	1.666e-12	8.5544e-11
1448977_at	0.9149	6.9523	1.7107e-12	8.7589e-11
1415890_at	0.5566	7.8471	1.751e-12	8.9392e-11
1452153_at	0.299	5.7852	1.7567e-12	8.9423e-11
1451566_at	0.6006	4.8119	1.7659e-12	8.9636e-11
1417622_at	0.726	7.7062	1.8403e-12	9.3145e-11
1424829_at	0.4237	5.9354	1.9166e-12	9.6729e-11
1416289_at	0.5222	5.7967	1.9474e-12	9.8006e-11
1419239_at	0.5473	3.6532	2.0537e-12	1.0306e-10
1424694_at	0.6409	5.6714	2.1059e-12	1.0539e-10
1416930_at	-1.2891	5.1277	2.2683e-12	1.1319e-10
1418539_a_at	0.499	5.3121	2.3855e-12	1.187e-10
1439013_x_at	0.5065	5.1324	2.4056e-12	1.1937e-10
1427485_at	0.6276	4.6664	2.4451e-12	1.2099e-10
1418605_at	0.3733	5.0499	2.5441e-12	1.2554e-10
1422170_at	0.6718	3.4668	2.6277e-12	1.2931e-10
1417587_at	-0.5008	5.1537	2.8138e-12	1.3806e-10
1432189_a_at	0.6601	4.1618	2.8213e-12	1.3806e-10
1420583_a_at	0.56	4.8147	3.1616e-12	1.5426e-10
1428247_at	0.2948	5.7248	3.1697e-12	1.5426e-10
1449209_a_at	0.4668	5.0388	3.2632e-12	1.5838e-10
1425602_a_at	0.5119	4.6605	3.353e-12	1.6229e-10
1417174_at	0.4615	4.6981	3.4248e-12	1.6531e-10
1417711_at	0.4687	6.4156	3.5177e-12	1.6934e-10
1416451_s_at	-0.3674	4.2246	3.5813e-12	1.7193e-10
1451605_at	0.3612	2.5317	3.6053e-12	1.7262e-10
1434273_at	0.8196	5.5056	3.6849e-12	1.7595e-10
1451528_at	0.765	4.4225	3.8284e-12	1.8231e-10
1422397_a_at	0.4788	4.7352	3.8609e-12	1.8337e-10
1422751_at	0.4461	5.3693	4.0483e-12	1.9175e-10
1448267_at	0.4961	3.9237	4.1054e-12	1.9394e-10
1450970_at	0.5625	5.4461	4.1201e-12	1.9412e-10
1419259_at	0.3363	6.576	4.1577e-12	1.9475e-10
1451620_at	0.5143	4.279	4.159e-12	1.9475e-10
1432417_a_at	0.6065	5.4848	4.1666e-12	1.9475e-10
1427073_at	0.3938	4.9388	4.1783e-12	1.9479e-10
1418988_at	0.4366	5.8631	4.3482e-12	2.0218e-10
1451259_at	0.3745	6.8966	4.4254e-12	2.0522e-10
1428589_at	0.3955	6.1404	4.862e-12	2.2488e-10
1451659_at	0.4121	3.2351	4.8863e-12	2.2542e-10
1424267_at	0.5601	5.1558	5.0244e-12	2.3119e-10
1451362_at	0.518	6.3106	5.0609e-12	2.3226e-10
1417826_at	0.3748	4.9214	5.2842e-12	2.4188e-10
1448948_at	0.337	5.4526	5.5074e-12	2.5095e-10
1436923_at	0.4221	3.8819	5.5105e-12	2.5095e-10
1424509_at	1.0245	4.4169	5.5409e-12	2.5168e-10
1420998_at	0.6479	4.9365	5.6234e-12	2.5478e-10
1435086_s_at	0.4784	6.424	5.6757e-12	2.5649e-10
1450841_at	0.5138	4.4102	5.7813e-12	2.606e-10
1423223_a_at	0.4064	6.798	6.1281e-12	2.7548e-10
1423075_at	0.3432	6.0772	6.1426e-12	2.7548e-10
1415823_at	0.5482	7.1715	6.2686e-12	2.8042e-10
1424529_s_at	-0.5182	2.6011	6.3722e-12	2.8434e-10
1437313_x_at	-0.6855	6.0982	6.415e-12	2.8553e-10
1426258_at	0.5716	6.4444	6.4945e-12	2.8835e-10
1426277_at	0.4383	5.1897	6.6945e-12	2.9648e-10
1421284_at	0.3499	4.414	6.7562e-12	2.9847e-10
1436244_a_at	0.571	4.9258	6.9211e-12	3.0499e-10
1425474_a_at	0.4298	4.6266	7.0332e-12	3.0917e-10
1425534_at	0.4586	5.2011	7.1941e-12	3.1546e-10
1433786_x_at	0.394	6.8843	7.2658e-12	3.1781e-10
1426440_at	0.569	6.3857	7.3776e-12	3.219e-10
1450737_at	0.5144	5.1816	7.5115e-12	3.2694e-10
1421090_at	0.4403	4.7932	7.545e-12	3.276e-10
1449157_at	0.3612	4.9411	7.7392e-12	3.3521e-10
1436863_at	0.3154	2.5261	7.8229e-12	3.3786e-10
1416042_s_at	-0.5249	5.7318	7.8385e-12	3.3786e-10
1449377_at	0.5406	4.7431	8.0083e-12	3.4352e-10
1449885_at	0.793	5.2721	8.0086e-12	3.4352e-10
1460337_at	-0.5923	5.1647	8.062e-12	3.4497e-10
1424807_at	0.4729	5.6375	8.2381e-12	3.5166e-10
1424695_at	0.6193	5.5235	8.5916e-12	3.6587e-10
1424277_at	-0.3534	4.9104	8.7075e-12	3.6991e-10
1419656_at	0.468	4.7964	8.8284e-12	3.7415e-10
1419063_at	0.7297	3.8679	8.8644e-12	3.7478e-10
1452081_a_at	-0.4267	4.3388	8.9076e-12	3.7571e-10
1416178_a_at	0.8	7.3441	9.0989e-12	3.8287e-10
1417169_at	0.5054	4.2578	9.1317e-12	3.8334e-10
1419767_at	-0.819	3.6334	9.4085e-12	3.9402e-10
1417236_at	0.756	5.8433	9.505e-12	3.966e-10
1460366_at	-0.3796	5.2739	9.5149e-12	3.966e-10
1420707_a_at	-0.4662	4.3647	9.6961e-12	4.0321e-10
1454860_x_at	0.3708	7.1045	9.7854e-12	4.0597e-10
1416607_at	0.826	7.8414	9.9186e-12	4.1053e-10
1453985_at	0.3225	2.843	9.9863e-12	4.1237e-10
1417156_at	-1.3958	6.3415	1.0193e-11	4.1993e-10
1417663_a_at	0.37	5.0924	1.0363e-11	4.2592e-10
1448372_a_at	0.5442	4.2669	1.0878e-11	4.4606e-10
1423092_at	-0.4649	5.3447	1.0909e-11	4.4633e-10
1425140_at	0.4742	4.8279	1.128e-11	4.6041e-10
1418002_at	0.34	7.3046	1.1637e-11	4.739e-10
1425533_a_at	0.4526	5.2139	1.1862e-11	4.8196e-10
1429681_a_at	0.3879	7.1893	1.2693e-11	5.1456e-10
1417220_at	0.5496	5.71	1.2956e-11	5.2399e-10
1424655_at	0.3118	5.1592	1.3061e-11	5.2706e-10
1418509_at	-0.827	5.3199	1.3144e-11	5.2919e-10
1426256_at	0.3863	6.7737	1.3365e-11	5.3686e-10
1425586_a_at	0.5787	4.8508	1.3528e-11	5.422e-10
1451017_at	0.4474	6.0053	1.4632e-11	5.8511e-10
1424154_a_at	0.3399	6.0437	1.5885e-11	6.3379e-10
1415928_a_at	0.4007	7.0906	1.6491e-11	6.565e-10
1424653_at	0.5273	5.8543	1.6911e-11	6.7168e-10
1437454_a_at	0.3669	5.9388	1.7233e-11	6.8296e-10
1416315_at	0.3702	6.0349	1.7355e-11	6.8627e-10
1449896_at	0.6035	4.9769	1.7618e-11	6.9512e-10
1422465_a_at	-0.5375	5.3431	1.8065e-11	7.1118e-10
1429352_at	0.5142	5.8842	1.8329e-11	7.1994e-10
1455824_x_at	0.5073	4.4862	1.9997e-11	7.8372e-10
1424654_at	0.313	5.1314	2.0695e-11	8.0932e-10
1448979_at	0.3675	5.3839	2.0991e-11	8.1621e-10
1435626_a_at	0.4629	5.9417	2.1004e-11	8.1621e-10
1450534_x_at	0.8272	4.1396	2.101e-11	8.1621e-10
1450380_at	0.5809	3.6175	2.1123e-11	8.1882e-10
1425893_a_at	0.5849	4.1692	2.266e-11	8.7647e-10
1422208_a_at	0.3759	4.7361	2.2931e-11	8.85e-10
1416903_at	0.361	6.5422	2.3107e-11	8.8985e-10
1433471_at	-0.5785	3.9538	2.3694e-11	9.1051e-10
1417090_at	0.6714	5.2666	2.455e-11	9.4134e-10
1453864_at	0.3819	5.073	2.5098e-11	9.6027e-10
1427012_at	0.5038	5.798	2.5203e-11	9.613e-10
1450082_s_at	0.652	4.9811	2.5233e-11	9.613e-10
1456745_x_at	0.4405	5.8967	2.5805e-11	9.8096e-10
1434736_at	0.7614	5.6134	2.5863e-11	9.8109e-10
1451029_at	0.3624	5.3357	2.6902e-11	1.0183e-9
1417015_at	0.6913	4.8468	3.0059e-11	1.1354e-9
1419595_a_at	0.6252	5.9429	3.0635e-11	1.1547e-9
1424759_at	0.4455	4.8383	3.0706e-11	1.1549e-9
1451139_at	-0.6592	4.0477	3.108e-11	1.1665e-9
1437046_x_at	0.6121	5.0266	3.2777e-11	1.2276e-9
1448596_at	0.3768	5.82	3.2925e-11	1.2305e-9
1448547_at	0.7241	5.172	3.3375e-11	1.2447e-9
1425813_at	0.3529	4.1171	3.4267e-11	1.2753e-9
1420982_at	0.457	4.6076	3.4531e-11	1.2824e-9
1449412_at	0.5001	7.0434	3.4989e-11	1.2961e-9
1460678_at	0.4627	6.3097	3.5045e-11	1.2961e-9
1418260_at	0.8078	4.8119	3.5615e-11	1.3144e-9
1420372_at	0.4982	5.0614	3.619e-11	1.3329e-9
1426706_s_at	-0.4154	3.6399	3.8774e-11	1.4251e-9
1449744_at	0.4326	5.0962	3.9551e-11	1.4506e-9
1436392_s_at	0.8455	7.0475	3.9663e-11	1.4517e-9
1417170_at	0.4268	5.1611	4.0016e-11	1.4616e-9
1416751_a_at	-0.3202	5.3308	4.0696e-11	1.4834e-9
1452240_at	-0.6104	3.5052	4.1924e-11	1.525e-9
1417235_at	0.7346	5.8873	4.2119e-11	1.5269e-9
1437772_s_at	0.3587	5.8171	4.2149e-11	1.5269e-9
1453748_a_at	-0.557	2.9924	4.3298e-11	1.5654e-9
1450546_at	0.5133	2.5957	4.3533e-11	1.5706e-9
1452151_at	0.3738	5.5447	4.5216e-11	1.628e-9
1426929_at	-0.6077	3.5798	4.5552e-11	1.6368e-9
1416108_a_at	0.4346	7.2661	4.5795e-11	1.6422e-9
1429076_a_at	-0.4786	2.9323	4.6015e-11	1.6468e-9
1419098_at	-0.5372	4.6465	4.6808e-11	1.6718e-9
1450516_a_at	0.5828	5.1013	4.8303e-11	1.7217e-9
1449461_at	1.0188	5.6851	4.8688e-11	1.7319e-9
1451288_s_at	0.5369	5.0646	4.9097e-11	1.743e-9
1428580_at	0.272	6.0179	4.9358e-11	1.7488e-9
1418839_at	0.3907	4.0925	5.0126e-11	1.7724e-9
1417450_a_at	-0.5296	4.9905	5.0242e-11	1.773e-9
1456080_a_at	0.5325	7.7944	5.2157e-11	1.8369e-9
1431592_a_at	-0.5549	5.0429	5.2483e-11	1.8447e-9
1452447_at	0.3332	3.0671	5.5137e-11	1.9342e-9
1437841_x_at	0.5586	4.4462	5.5811e-11	1.9539e-9
1452134_at	0.3373	4.2902	5.7852e-11	2.0214e-9
1453559_a_at	0.5385	5.3333	5.8218e-11	2.029e-9
1418499_a_at	0.7368	4.1293	5.8298e-11	2.029e-9
1424803_at	0.3096	4.7368	5.846e-11	2.0306e-9
1416823_a_at	0.4926	5.6339	5.9221e-11	2.053e-9
1419032_at	0.7843	5.2994	5.9651e-11	2.0639e-9
1451117_a_at	0.5294	5.4602	6.0128e-11	2.0763e-9
1416664_at	-0.5281	6.4542	6.0488e-11	2.0847e-9
1426459_s_at	0.3643	6.0233	6.0613e-11	2.085e-9
1434994_at	0.3056	5.1937	6.1465e-11	2.1102e-9
1417779_at	0.4107	5.2927	6.2343e-11	2.1362e-9
1452628_at	0.2852	5.6442	6.4767e-11	2.2149e-9
1419097_a_at	-0.5051	4.8963	6.8517e-11	2.3387e-9
1425245_a_at	0.525	4.9949	6.9605e-11	2.3713e-9
1451229_at	0.5945	5.2238	6.9865e-11	2.3755e-9
1424082_at	0.378	5.4851	7.1365e-11	2.4219e-9
1426698_a_at	-0.3807	6.1885	7.273e-11	2.4635e-9
1432418_a_at	0.6699	5.6253	7.325e-11	2.4764e-9
1420620_a_at	0.4693	5.5895	7.3446e-11	2.4783e-9
1426745_at	0.3138	6.1045	7.3829e-11	2.4865e-9
1456155_x_at	0.3537	5.8931	7.5147e-11	2.526e-9
1416968_a_at	0.4516	5.9617	7.651e-11	2.567e-9
1420752_at	0.4973	5.9148	7.7993e-11	2.6118e-9
1428443_a_at	0.6489	5.8646	7.9083e-11	2.6427e-9
1418269_at	0.6136	5.2509	7.9214e-11	2.6427e-9
1449679_s_at	0.4929	4.3015	8.1403e-11	2.7089e-9
1421249_at	0.3498	3.1006	8.1503e-11	2.7089e-9
1426400_a_at	0.4045	7.5678	8.2135e-11	2.7248e-9
1419262_at	0.3942	4.3298	8.3637e-11	2.7677e-9
1448239_at	0.6473	4.904	8.3886e-11	2.7677e-9
1424958_at	0.5595	3.0674	8.3925e-11	2.7677e-9
1425201_a_at	0.3755	4.3697	8.4054e-11	2.7677e-9
1424026_s_at	0.3609	5.2872	8.4345e-11	2.7721e-9
1451608_a_at	-0.4046	4.2977	8.5613e-11	2.8086e-9
1430453_a_at	0.349	5.402	8.8037e-11	2.8828e-9
1450173_at	0.4117	4.3781	8.8389e-11	2.889e-9
1424241_at	0.3454	5.9789	8.8733e-11	2.8949e-9
1423871_at	0.3572	6.2183	8.9138e-11	2.9027e-9
1420896_at	0.467	5.1015	8.9744e-11	2.9171e-9
1434575_at	0.416	4.7455	9.0173e-11	2.9257e-9
1426041_a_at	0.383	3.1409	9.0346e-11	2.9259e-9
1424034_at	0.528	4.8396	9.3774e-11	3.0314e-9
1420745_a_at	0.3385	6.1228	1.0026e-10	3.2352e-9
1417611_at	0.7187	5.6256	1.0642e-10	3.4277e-9
1416778_at	0.7069	5.1383	1.078e-10	3.4657e-9
1436924_x_at	0.4406	6.5829	1.1351e-10	3.6427e-9
1428212_x_at	0.4414	6.5782	1.1514e-10	3.6885e-9
1415824_at	0.5456	6.8655	1.2072e-10	3.854e-9
1420191_s_at	0.4323	3.5938	1.2074e-10	3.854e-9
1434134_at	0.3505	4.7037	1.2391e-10	3.948e-9
1424630_a_at	-0.5288	4.6203	1.2662e-10	4.0272e-9
1417772_at	0.368	5.7134	1.2723e-10	4.0394e-9
1449770_x_at	0.4359	3.6624	1.3001e-10	4.1202e-9
1453578_at	0.4431	4.3269	1.3082e-10	4.1383e-9
1424748_at	0.4182	4.7326	1.3276e-10	4.1921e-9
1425108_a_at	0.5947	6.591	1.3546e-10	4.2679e-9
1415930_a_at	0.3761	7.1388	1.3564e-10	4.2679e-9
1460203_at	0.507	5.6481	1.3861e-10	4.3535e-9
1416842_at	0.4275	6.1865	1.4202e-10	4.4529e-9
1452037_at	0.4583	5.4748	1.4257e-10	4.4622e-9
1449108_at	0.4348	6.4829	1.4935e-10	4.6661e-9
1451267_at	0.2877	5.5363	1.5024e-10	4.6859e-9
1420834_at	0.4909	4.1105	1.5479e-10	4.8193e-9
1452668_x_at	0.3823	3.9083	1.5655e-10	4.8607e-9
1438910_a_at	-0.4929	4.9921	1.5685e-10	4.8607e-9
1424189_at	0.3508	5.7473	1.5695e-10	4.8607e-9
1452109_at	0.5528	6.9273	1.5795e-10	4.8831e-9
1456770_at	0.3486	3.032	1.6004e-10	4.9391e-9
1422780_at	0.5013	5.6809	1.6839e-10	5.1878e-9
1424275_s_at	0.3269	5.4668	1.6954e-10	5.2142e-9
1416352_s_at	0.3645	7.1379	1.7075e-10	5.2424e-9
1417896_at	-0.4855	5.4253	1.722e-10	5.2777e-9
1422975_at	0.702	4.0734	1.7276e-10	5.2859e-9
1452778_x_at	-0.3583	6.3234	1.7467e-10	5.3351e-9
1423271_at	-0.8822	6.4044	1.7553e-10	5.3521e-9
1449326_x_at	-1.7202	5.8853	1.7867e-10	5.4384e-9
1450933_at	-0.4687	5.1098	1.8219e-10	5.5361e-9
1437945_x_at	-0.3701	6.3383	1.8252e-10	5.5367e-9
1416962_at	-0.4427	5.1625	1.8285e-10	5.5372e-9
1417408_at	0.6919	5.7674	1.8451e-10	5.5778e-9
1419657_a_at	0.452	5.0552	1.8776e-10	5.6664e-9
1416153_at	0.3589	6.7621	1.8887e-10	5.6902e-9
1426690_a_at	0.6202	8.0307	1.8923e-10	5.6913e-9
1448005_at	0.4435	6.5855	1.9063e-10	5.7236e-9
1417970_at	0.3765	4.8129	1.9172e-10	5.7467e-9
1415802_at	-0.707	5.2252	2.0113e-10	6.0094e-9
1420382_at	-0.6691	5.1586	2.0116e-10	6.0094e-9
1419978_s_at	0.4148	4.7284	2.0648e-10	6.1579e-9
1456731_x_at	0.4363	5.8299	2.094e-10	6.2345e-9
1427836_at	0.3043	2.9725	2.1292e-10	6.3285e-9
1428880_at	0.3668	5.7332	2.1508e-10	6.382e-9
1422466_at	-0.5364	5.049	2.1768e-10	6.4484e-9
1424190_at	0.3486	5.4352	2.195e-10	6.4914e-9
1421834_at	0.4325	4.5186	2.2198e-10	6.5538e-9
1425558_at	0.5743	6.9716	2.2347e-10	6.5869e-9
1451065_a_at	-0.4721	6.3883	2.2511e-10	6.6242e-9
1455825_s_at	0.6106	4.9761	2.2579e-10	6.6333e-9
1422178_a_at	0.5692	5.2067	2.2728e-10	6.6656e-9
1425141_at	0.4343	4.793	2.2764e-10	6.6656e-9
1417460_at	0.3491	7.3127	2.2951e-10	6.7092e-9
1448298_at	0.5152	6.5322	2.3181e-10	6.7653e-9
1427904_s_at	0.3057	4.9211	2.3711e-10	6.9085e-9
1424724_a_at	-0.4203	3.8521	2.385e-10	6.9377e-9
1431554_a_at	0.5616	4.5549	2.4051e-10	6.9846e-9
1418117_at	0.3434	3.6103	2.4143e-10	6.9904e-9
1424284_at	0.3171	5.0922	2.415e-10	6.9904e-9
1427180_at	-0.4248	4.1412	2.4625e-10	7.1163e-9
1420506_a_at	0.5185	3.5846	2.4707e-10	7.1285e-9
1422645_at	0.4203	4.9941	2.5105e-10	7.2315e-9
1425334_at	0.4001	4.0532	2.5487e-10	7.3296e-9
1418760_at	0.4175	5.0219	2.5587e-10	7.3464e-9
1423890_x_at	0.8087	6.1574	2.577e-10	7.3871e-9
1416779_at	0.719	4.9999	2.5822e-10	7.3899e-9
1436828_a_at	0.3274	6.0323	2.6541e-10	7.5833e-9
1428421_a_at	0.3454	6.2858	2.6959e-10	7.6905e-9
1424629_at	-0.5264	4.8957	2.727e-10	7.7646e-9
1424399_at	0.4408	5.5701	2.7306e-10	7.7646e-9
1416112_at	0.3256	7.1526	2.7556e-10	7.8231e-9
1431936_a_at	0.5787	4.2703	2.8152e-10	7.9794e-9
1450561_a_at	0.2877	5.8812	2.8376e-10	8.0301e-9
1448069_at	0.6435	4.0813	2.9105e-10	8.2232e-9
1421308_at	-0.5576	4.3486	2.9242e-10	8.2488e-9
1418911_s_at	0.8351	7.1582	2.9746e-10	8.3775e-9
1452579_at	0.3623	6.191	3.1597e-10	8.8847e-9
1460008_x_at	0.4348	6.5934	3.2176e-10	9.0333e-9
1438168_x_at	-0.4311	6.5368	3.2265e-10	9.044e-9
1423786_at	-0.344	5.2128	3.2476e-10	9.0885e-9
1425157_x_at	-0.384	4.1868	3.3733e-10	9.4256e-9
1450496_a_at	-0.4906	3.4991	3.3836e-10	9.4396e-9
1452534_a_at	-0.6053	6.2007	3.4347e-10	9.567e-9
1434121_at	0.3037	4.4086	3.5742e-10	9.9399e-9
1426372_a_at	0.2952	5.2936	3.6071e-10	1.0016e-8
1449469_at	0.3952	3.0787	3.6578e-10	1.0141e-8
1423833_a_at	0.3533	7.0329	3.6875e-10	1.0207e-8
1433476_at	0.3516	6.4572	3.6938e-10	1.0208e-8
1420949_at	0.3501	3.6086	3.7696e-10	1.0402e-8
1427403_at	0.5155	4.1145	3.7914e-10	1.0446e-8
1416129_at	0.5632	7.2524	3.9425e-10	1.0845e-8
1420542_at	0.4537	3.8725	3.9721e-10	1.0909e-8
1417211_a_at	0.4181	5.2071	4.0255e-10	1.1039e-8
1428069_at	-0.4939	5.1739	4.0966e-10	1.1217e-8
1420476_a_at	-0.3546	6.2918	4.1103e-10	1.1237e-8
1422008_a_at	-0.7296	3.2943	4.22e-10	1.1519e-8
1431010_a_at	0.4488	3.6603	4.256e-10	1.1584e-8
1419043_a_at	1.0276	5.746	4.257e-10	1.1584e-8
1422019_at	0.3047	2.2707	4.3013e-10	1.1687e-8
1421332_at	0.7133	4.2361	4.3278e-10	1.1741e-8
1460258_at	1.0247	3.9949	4.3676e-10	1.1831e-8
1419075_s_at	-1.7449	6.0044	4.5784e-10	1.2379e-8
1419755_at	0.8931	4.6585	4.5841e-10	1.2379e-8
1424035_at	0.4863	4.5767	4.6189e-10	1.2454e-8
1421841_at	-0.5942	3.8992	4.8667e-10	1.3102e-8
1416314_at	0.5249	3.6896	4.9571e-10	1.3326e-8
1417625_s_at	-0.728	4.8366	4.9677e-10	1.3334e-8
1424029_at	0.5089	4.3062	4.994e-10	1.3384e-8
1423947_at	0.6154	6.8094	5.1719e-10	1.384e-8
1422753_a_at	0.4137	5.6888	5.1943e-10	1.3879e-8
1427319_at	0.3881	5.0751	5.2135e-10	1.3909e-8
1427933_at	0.4123	4.8547	5.27e-10	1.4039e-8
1423572_at	0.3184	5.7588	5.3173e-10	1.4143e-8
1429220_at	0.3874	5.9006	5.4006e-10	1.4343e-8
1432269_a_at	-0.5326	4.9685	5.4136e-10	1.4357e-8
1417502_at	0.5295	5.4424	5.4819e-10	1.4516e-8
1432179_x_at	-0.4121	3.1709	5.5234e-10	1.4604e-8
1421171_at	0.598	3.8046	5.7039e-10	1.5059e-8
1450673_at	0.691	5.0446	5.7423e-10	1.5138e-8
1418147_at	0.7872	6.9095	5.8335e-10	1.5355e-8
1450251_a_at	0.5438	4.7582	6.1412e-10	1.6141e-8
1448844_at	-0.3948	5.9746	6.1918e-10	1.625e-8
1423780_at	0.2989	6.5899	6.2758e-10	1.6446e-8
1419951_at	0.3688	4.0737	6.3029e-10	1.6493e-8
1416237_at	0.6037	5.9909	6.3768e-10	1.6647e-8
1416440_at	0.3292	7.6057	6.3808e-10	1.6647e-8
1434196_at	0.5365	4.8942	6.4136e-10	1.6708e-8
1417116_at	0.3532	5.8093	6.4562e-10	1.6795e-8
1416358_at	-0.3368	5.4175	6.4894e-10	1.6856e-8
1437836_x_at	0.3835	4.0874	6.5766e-10	1.7058e-8
1449449_at	-0.5756	4.208	6.7713e-10	1.7537e-8
1455575_at	0.4957	5.4036	6.9206e-10	1.7897e-8
1416892_s_at	-0.6509	5.4958	6.979e-10	1.8022e-8
1415999_at	0.8964	6.7113	7.3277e-10	1.8895e-8
1449130_at	0.6702	5.515	7.5286e-10	1.9385e-8
1421172_at	0.6092	4.0414	7.5933e-10	1.9523e-8
1435986_x_at	0.3499	6.0556	7.6232e-10	1.9572e-8
1419382_a_at	0.4535	5.5211	7.7178e-10	1.9786e-8
1418230_a_at	0.4673	5.7445	7.9629e-10	2.0385e-8
1451828_a_at	0.8184	7.1483	8.1458e-10	2.0823e-8
1424520_at	-0.2923	4.5275	8.2012e-10	2.0934e-8
1428966_at	0.322	6.3026	8.2132e-10	2.0935e-8
1432281_a_at	0.4351	3.7337	8.2297e-10	2.0943e-8
1424319_at	0.2883	5.5716	8.2399e-10	2.0943e-8
1418686_at	0.3767	3.8111	8.4086e-10	2.1341e-8
1423843_at	0.3918	4.6084	8.4244e-10	2.135e-8
1422708_at	0.5611	4.3315	8.5067e-10	2.1528e-8
1415874_at	0.4166	5.3715	8.7539e-10	2.2122e-8
1429897_a_at	-0.418	3.9471	8.9212e-10	2.2513e-8
1433720_s_at	0.6093	6.1747	9.1909e-10	2.316e-8
1449840_at	0.4767	4.7888	9.2227e-10	2.3207e-8
1423966_at	0.388	5.9478	9.3146e-10	2.3405e-8
1438166_x_at	0.3528	3.8334	9.3296e-10	2.341e-8
1420165_s_at	-0.2837	3.7859	9.8831e-10	2.4764e-8
1453851_a_at	-0.593	4.5182	1.0057e-9	2.5165e-8
1426430_at	-0.557	4.351	1.0081e-9	2.5185e-8
1460592_at	0.3996	4.8739	1.0094e-9	2.5185e-8
1423965_at	0.3764	6.1354	1.0113e-9	2.5198e-8
1460331_at	0.5128	4.8634	1.0171e-9	2.5299e-8
1452505_at	0.5714	5.0788	1.0182e-9	2.5299e-8
1425624_at	0.4246	3.5458	1.0321e-9	2.5607e-8
1426628_at	0.4172	6.127	1.0437e-9	2.586e-8
1418025_at	0.4534	6.8299	1.0683e-9	2.6431e-8
1422252_a_at	-0.3922	4.5422	1.0863e-9	2.684e-8
1424670_s_at	0.4095	4.7497	1.1379e-9	2.8075e-8
1448922_at	0.3641	5.4411	1.142e-9	2.8138e-8
1437683_x_at	0.3446	6.7427	1.1501e-9	2.8298e-8
1419214_at	0.4059	5.0175	1.1652e-9	2.8629e-8
1421022_x_at	0.4216	5.2917	1.1833e-9	2.9034e-8
1422729_at	0.3606	2.8181	1.2034e-9	2.9486e-8
1418799_a_at	-0.8158	3.7627	1.2152e-9	2.9734e-8
1417669_at	0.3213	6.2603	1.2176e-9	2.9752e-8
1418500_at	0.5709	3.1375	1.2844e-9	3.1341e-8
1452667_at	0.3699	3.9932	1.3017e-9	3.1718e-8
1438478_a_at	0.3943	5.8099	1.3045e-9	3.1744e-8
1426729_at	0.3722	3.8497	1.3268e-9	3.2242e-8
1416716_at	0.4082	5.8941	1.3378e-9	3.2464e-8
1421641_at	0.5612	3.5592	1.3492e-9	3.2695e-8
1416450_at	-0.3131	4.1251	1.3737e-9	3.3246e-8
1424477_at	0.5006	5.1598	1.3852e-9	3.3476e-8
1422133_at	-0.3615	4.0998	1.3961e-9	3.3695e-8
1436182_at	0.7565	4.4813	1.4737e-9	3.5485e-8
1451938_a_at	0.4296	4.338	1.4743e-9	3.5485e-8
1426431_at	-0.5782	4.2303	1.4811e-9	3.5601e-8
1434923_at	0.3113	6.0969	1.5158e-9	3.6385e-8
1425134_a_at	0.3376	6.1862	1.5314e-9	3.6711e-8
1426042_at	0.3536	3.0668	1.5495e-9	3.7093e-8
1460403_at	-0.5652	4.9881	1.5589e-9	3.7268e-8
1448507_at	0.8454	4.4298	1.563e-9	3.7315e-8
1423600_a_at	-0.3812	4.5281	1.5667e-9	3.7354e-8
1420543_at	0.4341	4.0075	1.5964e-9	3.8011e-8
1417168_a_at	0.439	4.1318	1.6297e-9	3.8751e-8
1429227_x_at	-0.3356	6.3452	1.6599e-9	3.9416e-8
1451408_at	0.3239	4.5195	1.6978e-9	4.0262e-8
1421385_a_at	0.6201	4.3628	1.7256e-9	4.0868e-8
1424841_s_at	-0.3144	3.8257	1.7358e-9	4.1055e-8
1417298_at	0.3913	5.5197	1.7542e-9	4.1434e-8
1416593_at	0.4376	5.5928	1.759e-9	4.1492e-8
1434195_at	0.6078	2.7109	1.7707e-9	4.1712e-8
1448048_at	0.2908	2.7027	1.8118e-9	4.2624e-8
1451463_at	0.4415	3.9678	1.8393e-9	4.3166e-8
1421519_a_at	0.3772	4.4711	1.8397e-9	4.3166e-8
1422147_a_at	0.3376	5.1018	1.8509e-9	4.3371e-8
1425994_a_at	0.2932	3.3928	1.9385e-9	4.5363e-8
1425572_a_at	-0.4313	4.3581	1.9651e-9	4.5926e-8
1447947_at	0.3642	3.7846	1.9769e-9	4.6141e-8
1431687_at	0.4564	3.4852	2.0096e-9	4.6842e-8
1427618_at	0.2896	2.6431	2.1018e-9	4.8927e-8
1424911_a_at	0.5182	3.7139	2.1079e-9	4.9005e-8
1416547_at	0.3145	6.7183	2.1248e-9	4.9332e-8
1438365_x_at	0.454	5.6996	2.1502e-9	4.9834e-8
1430454_x_at	0.3434	5.3127	2.152e-9	4.9834e-8
1448185_at	0.4218	6.0191	2.1567e-9	4.9843e-8
1423328_at	0.3579	2.3831	2.158e-9	4.9843e-8
1427936_at	0.3572	2.7641	2.2541e-9	5.1994e-8
1417107_at	0.3378	5.8564	2.2947e-9	5.2861e-8
1423420_at	0.8469	4.8545	2.3358e-9	5.3739e-8
1451814_a_at	0.4459	5.7263	2.3514e-9	5.4028e-8
1432295_a_at	0.3016	4.7513	2.3978e-9	5.5023e-8
1425323_a_at	0.2997	6.4007	2.4059e-9	5.5137e-8
1455814_x_at	-0.4182	6.5238	2.4173e-9	5.5322e-8
1460344_at	0.4284	5.6473	2.4232e-9	5.5322e-8
1415878_at	-0.3662	6.4468	2.4234e-9	5.5322e-8
1433475_a_at	0.3424	6.4777	2.473e-9	5.6382e-8
1422449_s_at	0.4123	5.9541	2.4785e-9	5.6383e-8
1419814_s_at	0.4293	6.5803	2.4794e-9	5.6383e-8
1420539_a_at	-0.5264	3.744	2.4832e-9	5.6385e-8
1431124_at	0.3987	4.1969	2.4859e-9	5.6385e-8
1450898_at	0.3756	5.8597	2.5345e-9	5.7414e-8
1422428_at	-0.6345	3.3086	2.5845e-9	5.8473e-8
1450461_at	-0.4927	3.8507	2.601e-9	5.877e-8
1427707_a_at	-0.484	4.134	2.6428e-9	5.9641e-8
1424993_at	0.3281	6.1205	2.6674e-9	6.0076e-8
1452115_a_at	-0.4877	4.6665	2.6689e-9	6.0076e-8
1421088_at	0.5429	6.0783	2.6768e-9	6.0178e-8
1422887_a_at	0.326	6.6223	2.6833e-9	6.0247e-8
1426272_at	0.389	4.6301	2.6889e-9	6.0296e-8
1416507_at	0.4078	3.6973	2.7039e-9	6.0557e-8
1460237_at	0.4218	5.3747	2.7735e-9	6.2024e-8
1451176_at	0.2956	5.0643	2.7764e-9	6.2024e-8
1437425_at	0.3659	2.6042	2.7868e-9	6.2177e-8
1424528_at	-0.4581	2.5737	2.8429e-9	6.3348e-8
1437402_x_at	0.4792	5.4719	2.8621e-9	6.3696e-8
1453915_a_at	0.3554	5.0726	2.8678e-9	6.3731e-8
1434079_s_at	-0.4948	6.1978	2.8709e-9	6.3731e-8
1428246_at	0.2493	5.7481	2.8766e-9	6.3778e-8
1450095_a_at	0.4176	5.2067	2.8842e-9	6.3867e-8
1418083_at	0.418	6.1722	2.9e-9	6.4138e-8
1448397_at	-0.5522	3.036	2.9324e-9	6.4773e-8
1449061_a_at	-0.4468	5.8783	3.0332e-9	6.6916e-8
1451514_at	-0.4386	4.2364	3.0377e-9	6.6932e-8
1429295_s_at	-0.4605	4.7909	3.0479e-9	6.7072e-8
1452715_at	-0.2763	4.2807	3.0563e-9	6.7175e-8
1428097_at	0.4932	5.2217	3.0906e-9	6.7844e-8
1449047_at	0.4083	4.2183	3.1209e-9	6.8424e-8
1448704_s_at	0.4	6.4839	3.1347e-9	6.8564e-8
1422852_at	0.4993	5.4276	3.1365e-9	6.8564e-8
1415822_at	0.4522	7.4163	3.1389e-9	6.8564e-8
1448167_at	-0.3889	5.5971	3.1466e-9	6.8647e-8
1453570_x_at	0.2733	5.2495	3.174e-9	6.9115e-8
1424745_at	0.4381	4.8349	3.1758e-9	6.9115e-8
1437138_at	-0.4437	4.1241	3.1961e-9	6.9471e-8
1451671_at	0.381	4.3779	3.2267e-9	7.0049e-8
1424112_at	0.3895	5.8071	3.2344e-9	7.0131e-8
1454987_a_at	0.3441	4.9603	3.2844e-9	7.1128e-8
1450784_at	0.5685	4.2255	3.2947e-9	7.1264e-8
1438852_x_at	-0.5442	6.3917	3.3208e-9	7.1741e-8
1421014_a_at	0.49	4.6832	3.4253e-9	7.3908e-8
1416558_at	-0.5264	5.2868	3.547e-9	7.6442e-8
1417438_at	0.3243	5.3386	3.5587e-9	7.66e-8
1420980_at	0.3458	5.3834	3.581e-9	7.6987e-8
1453881_x_at	0.2789	2.9965	3.5968e-9	7.7234e-8
1416109_at	0.3136	6.0685	3.608e-9	7.738e-8
1420514_at	0.6963	5.4852	3.7001e-9	7.9258e-8
1429244_at	0.3614	5.744	3.7562e-9	8.0364e-8
1424124_at	0.4815	5.9618	3.8222e-9	8.1676e-8
1449852_a_at	0.365	6.1131	3.8379e-9	8.1914e-8
1451352_s_at	0.3199	5.7178	3.8433e-9	8.193e-8
1424990_at	0.4489	5.0601	3.9656e-9	8.4436e-8
1419551_s_at	0.6414	5.2222	4.0055e-9	8.5182e-8
1451924_a_at	-0.5389	4.2782	4.0353e-9	8.5714e-8
1418061_at	0.6461	6.0336	4.0431e-9	8.5778e-8
1423789_at	0.2408	5.6215	4.0977e-9	8.6831e-8
1455550_x_at	0.4562	8.0521	4.1291e-9	8.7392e-8
1423711_at	0.3165	4.6076	4.3039e-9	9.0983e-8
1423459_at	0.4293	5.9698	4.3298e-9	9.1332e-8
1425037_at	0.3435	3.214	4.3308e-9	9.1332e-8
1416848_at	0.3572	5.6207	4.4183e-9	9.2957e-8
1416425_at	0.2853	5.5336	4.4183e-9	9.2957e-8
1419099_x_at	-0.4865	4.6285	4.4918e-9	9.4391e-8
1417888_at	0.4436	5.2767	4.5141e-9	9.4647e-8
1417084_at	0.4592	5.5723	4.5146e-9	9.4647e-8
1428816_a_at	-0.5634	3.3432	4.5293e-9	9.4842e-8
1426573_at	-0.4042	4.3203	4.5496e-9	9.5155e-8
1448222_x_at	0.3137	7.1561	4.5618e-9	9.5296e-8
1439259_x_at	0.329	6.2482	4.5782e-9	9.5528e-8
1449349_at	0.3477	5.8485	4.5889e-9	9.5639e-8
1452339_at	0.3986	4.2723	4.6578e-9	9.6961e-8
1448612_at	-0.5816	5.0901	4.6706e-9	9.6988e-8
1448681_at	0.419	4.8949	4.6712e-9	9.6988e-8
1428226_at	-0.2615	5.712	4.6756e-9	9.6988e-8
1426288_at	0.4586	3.9784	4.7261e-9	9.7921e-8
1417395_at	-0.8682	4.2785	4.747e-9	9.8239e-8
1424703_at	0.2996	4.8001	4.7819e-9	9.8846e-8
1438117_x_at	0.4666	5.4699	4.8314e-9	9.9754e-8
1452230_at	0.2972	6.155	4.8553e-9	1.0013e-7
1448328_at	-0.4285	5.3561	4.8664e-9	1.0024e-7
1420478_at	-0.3317	6.3853	4.8739e-9	1.0028e-7
1429782_at	0.3563	6.4646	4.8927e-9	1.0055e-7
1425696_at	-0.3552	3.8497	4.9283e-9	1.0117e-7
1452799_at	0.4206	3.9927	5.1881e-9	1.0637e-7
1460200_s_at	0.3816	4.9431	5.261e-9	1.0768e-7
1450916_at	0.3965	5.1882	5.2638e-9	1.0768e-7
1450541_at	0.33	3.8231	5.2734e-9	1.0775e-7
1426449_a_at	0.3348	4.9331	5.4087e-9	1.1039e-7
1417392_a_at	0.3752	5.342	5.584e-9	1.1383e-7
1418231_at	0.4582	5.7088	5.6314e-9	1.1467e-7
1451593_at	0.7374	4.4418	5.6453e-9	1.1482e-7
1428849_at	0.44	5.1411	5.7908e-9	1.1761e-7
1423939_a_at	0.3205	6.945	5.7957e-9	1.1761e-7
1421218_at	0.3929	3.2619	5.8956e-9	1.195e-7
1449450_at	-0.5391	4.3447	5.9529e-9	1.2049e-7
1448953_at	-0.3326	4.8216	5.9582e-9	1.2049e-7
1449953_at	0.2949	2.7279	5.9792e-9	1.2078e-7
1435967_s_at	0.2845	6.6905	5.9997e-9	1.2105e-7
1437783_x_at	0.4518	4.2745	6.0648e-9	1.2223e-7
1415677_at	0.3442	5.572	6.1462e-9	1.2373e-7
1419816_s_at	0.5291	7.1198	6.181e-9	1.2429e-7
1427573_at	0.4321	3.6046	6.2339e-9	1.2521e-7
1449354_at	0.3073	5.0401	6.294e-9	1.2627e-7
1456541_x_at	-0.4014	5.9215	6.3545e-9	1.2734e-7
1427104_at	0.5271	4.1334	6.4085e-9	1.2828e-7
1421331_at	0.6568	4.3233	6.4251e-9	1.2847e-7
1426082_a_at	0.4543	3.4325	6.4349e-9	1.2852e-7
1420963_at	0.3108	3.3178	6.476e-9	1.2909e-7
1417397_at	0.3374	5.6518	6.4781e-9	1.2909e-7
1420642_a_at	0.3	6.8869	6.4895e-9	1.2917e-7
1422470_at	0.5579	5.7666	6.5888e-9	1.31e-7
1449541_x_at	0.2633	2.5326	6.6089e-9	1.3112e-7
1423495_at	0.4209	4.8062	6.6096e-9	1.3112e-7
1418638_at	0.459	5.0103	6.696e-9	1.3268e-7
1423329_at	0.3745	2.4936	6.7194e-9	1.33e-7
1418734_at	0.6172	3.9191	6.7772e-9	1.3386e-7
1450180_a_at	-0.2758	4.1554	6.7781e-9	1.3386e-7
1418929_at	0.4146	4.6063	6.9455e-9	1.3702e-7
1438993_a_at	0.3106	6.8314	7.0008e-9	1.3795e-7
1449000_at	0.3885	6.1669	7.0238e-9	1.3825e-7
1451152_a_at	0.7315	6.1404	7.1065e-9	1.3972e-7
1416597_at	-0.289	4.2972	7.1231e-9	1.399e-7
1452605_at	0.3659	3.033	7.1764e-9	1.4079e-7
1450247_a_at	0.3584	4.136	7.195e-9	1.4099e-7
1448757_at	0.394	5.054	7.2037e-9	1.4101e-7
1423601_s_at	-0.3601	4.5513	7.4279e-9	1.4524e-7
1426904_s_at	0.3015	6.2586	7.4561e-9	1.4563e-7
1451720_at	0.3793	4.8407	7.5171e-9	1.4654e-7
1417089_a_at	0.5889	5.6757	7.5191e-9	1.4654e-7
1449611_at	0.3889	6.6712	7.631e-9	1.4855e-7
1433661_at	0.384	5.3032	7.7846e-9	1.5138e-7
1460568_at	0.4802	5.7763	7.8561e-9	1.526e-7
1450460_at	-0.6709	3.5413	7.8801e-9	1.529e-7
1425634_a_at	0.4519	5.7667	7.9365e-9	1.5382e-7
1420443_at	0.3756	3.0991	8.0373e-9	1.5561e-7
1423187_at	0.3364	6.6034	8.0616e-9	1.5591e-7
1416143_at	0.3075	7.5494	8.1475e-9	1.574e-7
1451529_at	0.3739	4.062	8.2631e-9	1.5946e-7
1418023_at	-0.3505	5.6905	8.3243e-9	1.6046e-7
1436986_at	0.4434	4.677	8.4066e-9	1.6187e-7
1451132_at	0.4058	5.7508	8.7021e-9	1.6738e-7
1418232_s_at	0.4414	5.9825	8.7466e-9	1.6805e-7
1449391_at	0.351	2.972	8.7808e-9	1.6853e-7
1418584_at	0.3261	6.0454	8.9708e-9	1.7199e-7
1416043_at	-0.5	5.0823	9.0475e-9	1.7327e-7
1422980_a_at	0.2701	5.2668	9.175e-9	1.7552e-7
1448332_at	0.2775	5.4077	9.1908e-9	1.7564e-7
1425737_at	0.9668	5.538	9.2284e-9	1.7617e-7
1439375_x_at	0.3888	7.6872	9.3045e-9	1.7743e-7
1419550_a_at	0.6198	5.1688	9.3504e-9	1.7811e-7
1421528_a_at	0.2777	5.7803	9.4027e-9	1.7891e-7
1419989_at	0.3022	3.6865	9.4287e-9	1.7922e-7
1425151_a_at	0.5043	6.0398	9.4533e-9	1.7949e-7
1424989_at	0.4063	4.8167	9.4661e-9	1.7954e-7
1439388_s_at	-0.3728	5.2078	9.5841e-9	1.814e-7
1417766_at	-0.3783	6.0521	9.5848e-9	1.814e-7
1449403_at	0.5642	5.7122	9.7217e-9	1.838e-7
1422752_at	0.3958	5.7229	9.7463e-9	1.8407e-7
1424849_at	-0.2993	4.1561	9.8561e-9	1.8594e-7
1431981_at	0.4784	4.5803	1.0111e-8	1.9055e-7
1423523_at	0.8421	4.9423	1.0171e-8	1.9147e-7
1430549_at	0.2661	5.1993	1.0249e-8	1.9274e-7
1437317_at	0.3514	5.1535	1.0349e-8	1.9442e-7
1449259_at	0.4965	5.9914	1.0365e-8	1.945e-7
1423190_at	0.3179	2.668	1.0386e-8	1.945e-7
1416263_at	-0.4827	4.2131	1.0386e-8	1.945e-7
1424293_s_at	0.3403	6.1304	1.0477e-8	1.9598e-7
1451321_a_at	0.3484	5.295	1.0621e-8	1.9848e-7
1450868_at	0.3872	5.0641	1.0654e-8	1.9888e-7
1448243_at	0.2979	4.9555	1.0721e-8	1.9992e-7
1450770_at	0.3907	2.7086	1.092e-8	2.0341e-7
1418445_at	0.4558	5.4369	1.1019e-8	2.0504e-7
1423714_at	-0.4155	5.5554	1.1251e-8	2.0914e-7
1448707_at	0.3313	6.6481	1.1391e-8	2.1152e-7
1416951_a_at	0.302	6.8768	1.163e-8	2.1573e-7
1416922_a_at	0.2669	6.675	1.1682e-8	2.1646e-7
1424568_at	0.5127	5.5763	1.1707e-8	2.1671e-7
1418022_at	-0.3429	5.7982	1.1725e-8	2.1682e-7
1450692_at	-0.4693	4.8991	1.1758e-8	2.172e-7
1417106_at	0.295	6.061	1.1793e-8	2.1762e-7
1460744_at	0.2897	3.6885	1.1878e-8	2.1895e-7
1416699_at	0.3327	7.2688	1.1956e-8	2.2017e-7
1425386_at	-0.4194	3.527	1.2011e-8	2.2094e-7
1427352_at	-0.7495	4.9274	1.2035e-8	2.2117e-7
1423314_s_at	-0.3845	5.1553	1.2053e-8	2.2126e-7
1451559_a_at	0.4261	5.5767	1.211e-8	2.2207e-7
1417185_at	-0.6616	7.1141	1.2187e-8	2.2312e-7
1423765_at	0.3244	4.923	1.2192e-8	2.2312e-7
1417522_at	0.4881	5.8999	1.2294e-8	2.2476e-7
1435122_x_at	-0.3711	6.3476	1.2316e-8	2.2492e-7
1426550_at	0.7289	5.1492	1.2417e-8	2.2654e-7
1417657_s_at	-0.3494	5.609	1.2616e-8	2.2993e-7
1451609_at	-0.3541	4.1219	1.2733e-8	2.3182e-7
1423664_at	0.2971	6.1568	1.2929e-8	2.35e-7
1448140_at	-0.3252	5.9608	1.2934e-8	2.35e-7
1416313_at	0.3782	4.0366	1.3082e-8	2.3745e-7
1423234_at	0.306	6.0794	1.3135e-8	2.3817e-7
1421833_at	0.3894	4.4621	1.3298e-8	2.4087e-7
1423707_at	0.4336	5.9305	1.3346e-8	2.4149e-7
1452241_at	-0.4235	5.9188	1.3421e-8	2.426e-7
1424840_at	-0.2873	3.7698	1.38e-8	2.4921e-7
1425019_at	0.438	5.8711	1.3899e-8	2.5073e-7
1452136_at	0.5746	5.4554	1.3952e-8	2.5144e-7
1435139_at	-0.3616	5.5599	1.4214e-8	2.5578e-7
1417812_a_at	-0.7181	5.9119	1.4222e-8	2.5578e-7
1423993_at	0.3128	6.8275	1.4325e-8	2.5738e-7
1450007_at	0.4107	5.6408	1.4486e-8	2.6001e-7
1424810_at	0.3328	4.2714	1.4612e-8	2.62e-7
1423672_at	0.4493	5.4232	1.4634e-8	2.6212e-7
1416921_x_at	0.3889	7.8496	1.4818e-8	2.6514e-7
1419261_at	0.3273	4.1318	1.4879e-8	2.6598e-7
1425466_at	-0.2999	5.021	1.5064e-8	2.6901e-7
1452362_at	-0.3826	4.4612	1.5709e-8	2.8024e-7
1417941_at	0.3643	5.8719	1.5935e-8	2.84e-7
1438601_at	-0.3993	5.1072	1.6033e-8	2.8545e-7
1421365_at	-0.6769	4.1595	1.6139e-8	2.8704e-7
1437423_a_at	0.2396	6.086	1.6237e-8	2.8851e-7
1417810_a_at	0.3341	6.4397	1.6411e-8	2.913e-7
1424920_at	0.3152	4.9066	1.6486e-8	2.9233e-7
1420505_a_at	0.4786	3.8034	1.6761e-8	2.9671e-7
1438976_x_at	0.4513	4.5293	1.6766e-8	2.9671e-7
1416952_at	0.3052	6.842	1.6971e-8	3.0004e-7
1416592_at	0.4079	5.6135	1.746e-8	3.0838e-7
1417748_x_at	-0.3789	4.6352	1.7561e-8	3.0986e-7
1425746_at	0.6073	4.337	1.7581e-8	3.0989e-7
1426649_at	-0.4592	3.534	1.7613e-8	3.1015e-7
1434108_at	-0.4668	5.2601	1.8388e-8	3.2348e-7
1423245_at	0.2603	6.4372	1.8519e-8	3.2545e-7
1428590_at	0.4123	5.5068	1.863e-8	3.2709e-7
1451539_at	0.426	5.2968	1.8813e-8	3.2998e-7
1448833_at	-0.3756	4.6776	1.8919e-8	3.3151e-7
1433604_x_at	0.3796	7.6925	1.8968e-8	3.3203e-7
1429294_at	-0.4214	4.6015	1.932e-8	3.3786e-7
1448545_at	0.5204	5.3121	1.9525e-8	3.4111e-7
1434133_s_at	0.2985	4.3073	1.9694e-8	3.4373e-7
1455961_at	0.6316	4.1985	1.9725e-8	3.4393e-7
1432491_at	0.3456	1.6479	1.9755e-8	3.441e-7
1456732_at	-0.6255	4.1881	1.9999e-8	3.4802e-7
1424129_at	0.447	5.103	2.0104e-8	3.495e-7
1423025_a_at	0.6184	4.2996	2.0257e-8	3.5182e-7
1417421_at	0.4101	6.3987	2.0334e-8	3.528e-7
1421438_at	0.2738	2.548	2.0414e-8	3.5384e-7
1448546_at	0.6171	5.2165	2.053e-8	3.5551e-7
1416500_at	0.3356	6.246	2.0645e-8	3.5687e-7
1432394_a_at	-0.312	5.1364	2.0649e-8	3.5687e-7
1453468_at	0.3084	3.1428	2.0699e-8	3.5739e-7
1448478_at	0.3192	5.9065	2.0776e-8	3.5837e-7
1426905_a_at	0.2995	6.234	2.0984e-8	3.6161e-7
1456725_x_at	0.4168	6.5974	2.1059e-8	3.6254e-7
1424096_at	-0.8411	4.9793	2.1201e-8	3.6464e-7
1456133_x_at	0.3691	6.6624	2.132e-8	3.6633e-7
1424488_a_at	0.3053	5.8707	2.1575e-8	3.7036e-7
1425539_a_at	0.3079	7.342	2.1791e-8	3.7344e-7
1456747_x_at	0.3769	5.6917	2.1797e-8	3.7344e-7
1417394_at	-0.8338	4.3854	2.1941e-8	3.7553e-7
1415729_at	0.4643	5.2784	2.1964e-8	3.7557e-7
1424798_a_at	0.2192	2.4149	2.2142e-8	3.7825e-7
1420955_at	0.4957	2.5558	2.2432e-8	3.8284e-7
1417539_at	0.4685	6.4421	2.2594e-8	3.8524e-7
1428588_a_at	0.3112	6.1428	2.2812e-8	3.8858e-7
1428781_at	-0.8595	4.823	2.2929e-8	3.9019e-7
1418259_a_at	0.5007	5.2076	2.3122e-8	3.9309e-7
1426401_at	0.363	5.8949	2.3162e-8	3.934e-7
1450106_a_at	-0.4986	4.8751	2.3294e-8	3.9521e-7
1424039_at	0.2927	7.2782	2.3313e-8	3.9521e-7
1425187_at	0.4768	5.5763	2.3609e-8	3.9984e-7
1460717_at	0.3797	5.3769	2.4027e-8	4.0621e-7
1417707_at	0.3955	3.9439	2.4055e-8	4.0621e-7
1423115_at	0.4333	5.7302	2.4074e-8	4.0621e-7
1450788_at	-1.6298	5.682	2.4088e-8	4.0621e-7
1421292_a_at	0.2407	6.16	2.41e-8	4.0621e-7
1417874_at	0.3091	5.7412	2.4256e-8	4.0846e-7
1416433_at	-0.3911	5.5197	2.4316e-8	4.0907e-7
1423548_s_at	0.3561	5.9708	2.4808e-8	4.1695e-7
1422879_at	0.3828	6.4307	2.4876e-8	4.177e-7
1424061_at	0.2934	5.1613	2.4967e-8	4.1883e-7
1417354_at	0.2846	5.8513	2.5054e-8	4.199e-7
1427230_at	0.3371	4.5665	2.5202e-8	4.2197e-7
1448702_at	0.3893	5.8355	2.5335e-8	4.2378e-7
1451960_a_at	0.3814	5.0542	2.5357e-8	4.2378e-7
1429328_at	0.2645	6.8328	2.5965e-8	4.3353e-7
1423195_at	0.3291	5.9441	2.6105e-8	4.3545e-7
1416424_at	0.306	6.156	2.6181e-8	4.3631e-7
1454750_a_at	-0.3742	4.7915	2.6246e-8	4.3698e-7
1424567_at	0.5051	5.5875	2.6507e-8	4.409e-7
1439269_x_at	-0.4333	6.3275	2.6585e-8	4.418e-7
1417101_at	0.4128	4.9368	2.67e-8	4.4294e-7
1416192_at	0.2852	4.5552	2.6711e-8	4.4294e-7
1426620_at	0.4277	4.0769	2.6729e-8	4.4294e-7
1456174_x_at	-0.6659	5.9909	2.744e-8	4.543e-7
1419042_at	0.9018	5.5373	2.7737e-8	4.5878e-7
1421236_at	0.3467	4.3003	2.8048e-8	4.635e-7
1448134_at	-0.3807	5.43	2.852e-8	4.7086e-7
1460397_at	-0.3524	4.1973	2.8639e-8	4.7238e-7
1417048_at	0.5287	5.2327	2.8995e-8	4.7781e-7
1427435_at	-0.4005	5.5674	2.9264e-8	4.8179e-7
1423482_at	0.3355	5.601	2.9294e-8	4.8184e-7
1420897_at	0.4127	5.075	2.9339e-8	4.8213e-7
1421455_at	0.3917	4.3243	2.9557e-8	4.8527e-7
1425235_s_at	0.2828	2.9294	2.9632e-8	4.8604e-7
1449357_at	0.4314	5.7166	2.9771e-8	4.8788e-7
1429347_at	0.7283	5.4424	3.0037e-8	4.9177e-7
1426964_at	0.3318	6.9255	3.0187e-8	4.9378e-7
1415841_at	0.2557	6.2531	3.0302e-8	4.952e-7
1416285_at	0.3014	6.6924	3.0712e-8	5.0144e-7
1424323_at	-0.31	5.2422	3.1032e-8	5.0592e-7
1416801_at	0.3878	5.286	3.1043e-8	5.0592e-7
1419458_at	0.4319	5.4281	3.1104e-8	5.0645e-7
1423343_at	0.2176	2.4109	3.1763e-8	5.167e-7
1418973_at	0.2797	5.2717	3.1911e-8	5.1862e-7
1424408_at	0.4471	3.9938	3.1962e-8	5.1897e-7
1451644_a_at	0.6126	3.898	3.2746e-8	5.3123e-7
1428690_at	0.3305	5.1057	3.3322e-8	5.4007e-7
1424482_at	0.2344	2.5688	3.3353e-8	5.4008e-7
1451792_a_at	0.2915	4.6269	3.3624e-8	5.4367e-7
1436565_at	0.9593	5.4497	3.3636e-8	5.4367e-7
1424881_at	0.4592	5.4663	3.3676e-8	5.4371e-7
1416251_at	-0.4885	6.5988	3.37e-8	5.4371e-7
1431238_at	0.5131	4.3032	3.3836e-8	5.4541e-7
1426566_s_at	0.4743	6.923	3.3974e-8	5.4695e-7
1426188_s_at	0.8389	5.2333	3.3993e-8	5.4695e-7
1426618_a_at	0.3013	6.2654	3.5166e-8	5.6531e-7
1448499_a_at	0.6651	4.5115	3.5631e-8	5.7226e-7
1418446_at	0.4304	5.5443	3.5859e-8	5.7539e-7
1423955_a_at	0.2854	6.5433	3.6065e-8	5.7818e-7
1418453_a_at	0.6693	6.0494	3.6377e-8	5.8266e-7
1448905_at	0.3649	6.2487	3.6435e-8	5.8306e-7
1427918_a_at	0.3738	7.6597	3.6766e-8	5.8782e-7
1430571_s_at	-0.3457	4.1009	3.7549e-8	5.998e-7
1451543_at	0.4011	4.1842	3.7681e-8	6.0136e-7
1424814_a_at	0.7337	5.6877	3.7921e-8	6.0465e-7
1417227_at	0.3358	5.5374	3.8448e-8	6.125e-7
1421792_s_at	-0.4374	4.512	3.872e-8	6.1629e-7
1415881_at	0.271	6.1413	3.8852e-8	6.1784e-7
1428838_a_at	0.633	5.2418	3.9108e-8	6.2135e-7
1424025_at	0.3107	5.2671	3.9324e-8	6.2421e-7
1417506_at	-0.4678	5.5846	3.9376e-8	6.2448e-7
1438790_x_at	0.457	5.4027	3.985e-8	6.3121e-7
1417799_at	0.3035	3.8146	3.9872e-8	6.3121e-7
1456393_at	0.5004	6.7797	3.9933e-8	6.3162e-7
1448292_at	0.2926	6.8532	4.0154e-8	6.3454e-7
1416487_a_at	0.3384	5.3526	4.0922e-8	6.4572e-7
1425615_a_at	0.3217	5.9693	4.0934e-8	6.4572e-7
1423891_at	0.5581	6.2387	4.113e-8	6.4824e-7
1426580_at	-0.445	5.0093	4.1282e-8	6.5006e-7
1418627_at	0.3	5.8399	4.1366e-8	6.508e-7
1459546_s_at	0.5011	5.6707	4.1413e-8	6.5095e-7
1417815_a_at	0.4406	7.978	4.1878e-8	6.5768e-7
1436668_at	0.2944	4.599	4.2825e-8	6.7196e-7
1448959_at	0.352	4.0931	4.3218e-8	6.7753e-7
1426551_at	0.7028	4.8374	4.3464e-8	6.8078e-7
1418184_at	-0.3891	4.9667	4.3705e-8	6.8395e-7
1460235_at	0.3367	6.174	4.3758e-8	6.8417e-7
1418436_at	0.2772	6.3588	4.4615e-8	6.9697e-7
1448343_a_at	0.3571	7.1685	4.5068e-8	7.0342e-7
1423104_at	0.5275	6.9476	4.6122e-8	7.1923e-7
1418890_a_at	0.4717	6.081	4.6357e-8	7.2174e-7
1451806_at	0.3729	4.7251	4.6364e-8	7.2174e-7
1434276_x_at	0.3363	6.0726	4.6493e-8	7.2312e-7
1452477_at	0.334	2.7218	4.6756e-8	7.2657e-7
1448265_x_at	0.4914	6.187	4.7035e-8	7.3026e-7
1417767_at	-0.3883	5.887	4.7636e-8	7.3894e-7
1418755_at	-0.568	4.0935	4.7711e-8	7.3946e-7
1451074_at	0.3988	5.6946	4.8634e-8	7.531e-7
1423074_at	0.2818	6.0808	4.8794e-8	7.5492e-7
1426253_at	0.3289	4.4051	4.9577e-8	7.6636e-7
1454946_at	-0.381	4.0499	4.9752e-8	7.6782e-7
1425731_at	0.4716	4.3851	4.9758e-8	7.6782e-7
1451505_at	0.3027	4.5594	4.983e-8	7.6827e-7
1425051_at	0.4576	6.2994	5.0487e-8	7.7746e-7
1449869_at	0.3069	2.9557	5.0514e-8	7.7746e-7
1431686_a_at	0.3918	3.7615	5.1804e-8	7.9662e-7
1448508_at	0.2987	5.6803	5.1861e-8	7.968e-7
1437537_at	-0.2978	4.2559	5.1986e-8	7.9803e-7
1425052_at	0.4495	6.4818	5.217e-8	8.0017e-7
1416174_at	0.3995	3.5179	5.2415e-8	8.0323e-7
1425287_at	-0.2822	3.0241	5.2553e-8	8.0465e-7
1419630_a_at	0.3191	5.8133	5.3866e-8	8.2403e-7
1416264_at	-0.465	4.2323	5.4407e-8	8.316e-7
1416544_at	-0.3544	5.8462	5.5246e-8	8.4369e-7
1460197_a_at	-0.6725	5.9408	5.5593e-8	8.4826e-7
1449462_at	0.3031	2.9991	5.586e-8	8.516e-7
1431107_at	0.3026	3.4822	5.6068e-8	8.5404e-7
1416628_at	0.4845	6.1128	5.6263e-8	8.5626e-7
1422577_at	-0.3066	6.0046	5.6522e-8	8.5947e-7
1454021_a_at	-0.2569	5.4003	5.6819e-8	8.6324e-7
1453117_at	0.3552	6.1007	5.7882e-8	8.7864e-7
1419624_a_at	0.2442	2.4903	5.7967e-8	8.7919e-7
1434471_at	0.4424	5.5841	5.8464e-8	8.8596e-7
1438855_x_at	-0.5928	5.2946	5.8859e-8	8.9118e-7
1416064_a_at	0.2887	8.3686	5.9238e-8	8.9615e-7
1423570_at	0.4505	6.389	5.9824e-8	9.0417e-7
1416800_at	0.3467	5.7004	5.9895e-8	9.0417e-7
1428129_at	0.3447	4.4745	5.9921e-8	9.0417e-7
1452522_at	-0.4332	4.4831	6.0736e-8	9.1569e-7
1439366_at	0.4067	5.3549	6.1001e-8	9.1891e-7
1451128_s_at	-0.4465	5.2274	6.1607e-8	9.2618e-7
1448213_at	-0.4753	7.7049	6.1612e-8	9.2618e-7
1425895_a_at	-0.6729	4.4962	6.1641e-8	9.2618e-7
1427261_at	0.4678	6.3129	6.2216e-8	9.3402e-7
1426219_at	0.3325	6.7031	6.2331e-8	9.3497e-7
1450537_at	0.3878	4.4035	6.2768e-8	9.4072e-7
1437396_at	0.4189	4.871	6.2877e-8	9.41e-7
1436990_s_at	0.538	6.2486	6.2893e-8	9.41e-7
1449075_at	0.293	5.1852	6.3141e-8	9.4391e-7
1418107_at	0.2617	3.7568	6.3978e-8	9.5563e-7
1424006_at	-0.2764	5.17	6.4063e-8	9.5609e-7
1451588_at	0.4047	4.1274	6.438e-8	9.5938e-7
1426571_at	0.5997	7.3107	6.4392e-8	9.5938e-7
1448364_at	0.3761	6.0898	6.4754e-8	9.6335e-7
1449139_at	0.3485	7.0313	6.4767e-8	9.6335e-7
1425292_at	0.4823	3.1421	6.5141e-8	9.6809e-7
1421156_a_at	0.521	5.298	6.5621e-8	9.7441e-7
1427140_at	0.2975	3.6429	6.6759e-8	9.9049e-7
1460178_at	0.3451	3.3981	6.7124e-8	9.9507e-7
1419031_at	-0.4114	5.7593	6.7895e-8	0.0000010056
1422461_at	-0.3193	5.8641	7.059e-8	0.0000010447
1426039_a_at	-0.6516	4.7511	7.0647e-8	0.0000010447
1459880_at	0.3673	4.4461	7.092e-8	0.0000010478
1452671_s_at	0.3634	4.6963	7.1502e-8	0.0000010556
1422398_at	-0.3588	2.4607	7.1607e-8	0.0000010562
1451247_at	0.4356	5.1434	7.1924e-8	0.00000106
1417561_at	0.8754	5.904	7.2751e-8	0.0000010713
1438318_x_at	-0.2518	5.6675	7.305e-8	0.0000010741
1417830_at	-0.2921	6.4848	7.3063e-8	0.0000010741
1423093_at	-0.3853	5.0588	7.3265e-8	0.0000010762
1417862_at	0.539	4.1044	7.3764e-8	0.0000010826
1457810_at	0.2233	2.8645	7.4115e-8	0.0000010869
1430713_s_at	0.2588	7.5232	7.4405e-8	0.0000010902
1450993_at	-0.3411	4.429	7.456e-8	0.0000010916
1436708_x_at	-0.4797	6.2759	7.4673e-8	0.0000010923
1448209_a_at	0.3557	5.5011	7.6483e-8	0.0000011179
1423210_a_at	0.3308	7.4833	7.8117e-8	0.0000011408
1422922_at	-0.3268	3.9345	7.8251e-8	0.0000011419
1453768_a_at	-0.3688	5.335	7.8718e-8	0.0000011477
1425188_s_at	0.4502	5.5641	7.8881e-8	0.0000011492
1444186_at	0.3833	4.5563	7.9771e-8	0.0000011612
1421511_at	0.3583	4.0717	8.0124e-8	0.0000011653
1433531_at	0.6947	7.3382	8.1753e-8	0.000001188
1458613_at	0.3239	6.2609	8.1818e-8	0.000001188
1420679_a_at	0.3376	5.8548	8.1945e-8	0.0000011889
1448623_at	0.3852	5.9201	8.2925e-8	0.0000012021
1435951_at	0.5935	3.0365	8.4605e-8	0.0000012255
1423323_at	-0.8023	5.22	8.5801e-8	0.0000012418
1452130_at	0.288	5.899	8.6686e-8	0.0000012536
1416501_at	0.4285	5.0565	8.6961e-8	0.0000012565
1418583_at	0.3104	5.2146	8.71e-8	0.0000012575
1438679_at	0.3876	5.2927	8.7255e-8	0.0000012587
1451190_a_at	0.3971	4.5678	8.7487e-8	0.0000012603
1427588_a_at	0.4675	3.2227	8.7505e-8	0.0000012603
1416629_at	-0.439	4.8982	8.7658e-8	0.0000012615
1449341_a_at	-0.4041	4.7686	8.8092e-8	0.0000012667
1452170_at	0.3429	5.0529	8.8308e-8	0.0000012688
1419353_at	0.3675	3.7637	8.9239e-8	0.0000012811
1426350_at	0.3359	5.2933	8.9669e-8	0.0000012862
1417977_at	0.3717	5.1647	9.0263e-8	0.0000012937
1452941_at	0.3033	5.5619	9.0639e-8	0.0000012978
1417006_at	0.2372	5.8079	9.0697e-8	0.0000012978
1418024_at	-0.341	5.6547	9.0967e-8	0.0000013006
1426300_at	-0.5848	4.694	9.139e-8	0.0000013056
1460634_at	-0.3141	5.9455	9.2241e-8	0.0000013167
1455875_x_at	0.4438	4.9841	9.2358e-8	0.0000013173
1418654_at	0.311	1.5925	9.2643e-8	0.0000013203
1419669_at	-0.6583	5.1822	9.3336e-8	0.0000013291
1438171_x_at	0.3426	6.9045	9.3486e-8	0.0000013302
1451145_s_at	0.2247	6.9211	9.4452e-8	0.0000013429
1415899_at	-0.3911	5.9322	9.5423e-8	0.0000013556
1456577_x_at	0.5091	5.8858	9.6582e-8	0.000001371
1451839_a_at	-0.359	5.0292	9.706e-8	0.000001376
1416008_at	0.6825	4.5957	9.7089e-8	0.000001376
1448465_at	0.3597	5.2084	9.7682e-8	0.0000013832
1450276_a_at	0.5454	4.8389	9.858e-8	0.0000013948
1425236_at	0.2574	2.6761	9.8747e-8	0.0000013961
1418501_a_at	0.3746	6.3364	1.0009e-7	0.000001414
1452103_at	0.3235	4.491	1.0032e-7	0.0000014161
1418802_at	0.2115	4.2304	1.0081e-7	0.0000014219
1451300_a_at	0.23	5.4076	1.0159e-7	0.0000014317
1449202_at	0.3948	4.0851	1.0277e-7	0.0000014472
1421640_a_at	0.3911	5.6807	1.031e-7	0.0000014507
1456134_x_at	0.3336	6.5873	1.0354e-7	0.0000014557
1421592_at	0.2395	2.6585	1.047e-7	0.0000014698
1418908_at	0.5033	3.6228	1.047e-7	0.0000014698
1415679_at	0.2256	7.2554	1.0625e-7	0.0000014901
1417615_a_at	-0.275	8.4156	1.0632e-7	0.0000014901
1455439_a_at	-0.5713	6.7219	1.0664e-7	0.0000014934
1451466_at	-0.3384	4.0631	1.0798e-7	0.000001511
1423083_at	0.3477	5.801	1.0816e-7	0.0000015123
1437968_at	0.5362	5.0132	1.0841e-7	0.0000015145
1433805_at	0.4517	4.9926	1.0921e-7	0.0000015245
1451398_at	0.2863	5.4918	1.0948e-7	0.0000015271
1427773_a_at	0.2926	6.9548	1.0976e-7	0.0000015298
1426886_at	0.2898	5.272	1.0999e-7	0.0000015319
1450976_at	-0.6509	5.9427	1.1015e-7	0.0000015329
1426216_at	0.293	5.8729	1.1153e-7	0.0000015509
1431832_x_at	-0.2564	5.3749	1.1183e-7	0.0000015538
1430778_a_at	-0.2892	5.6126	1.1197e-7	0.0000015545
1453426_a_at	0.2421	5.0766	1.1257e-7	0.0000015616
1428241_at	0.2578	4.7909	1.1341e-7	0.000001572
1420407_at	-0.262	3.7458	1.1394e-7	0.0000015781
1418393_a_at	-0.4074	3.3847	1.1477e-7	0.0000015885
1420665_at	0.2575	2.717	1.1588e-7	0.0000016025
1425938_a_at	0.4456	5.5796	1.1669e-7	0.0000016124
1416007_at	0.6772	4.5976	1.17e-7	0.0000016155
1423790_at	0.3273	7.3245	1.178e-7	0.0000016252
1428130_at	0.3522	4.6191	1.1807e-7	0.0000016277
1456199_x_at	0.3921	3.9374	1.1873e-7	0.0000016345
1448573_a_at	0.9401	5.7097	1.1875e-7	0.0000016345
1433480_at	0.3487	6.6938	1.1898e-7	0.0000016365
1419422_at	0.3401	3.1781	1.1934e-7	0.0000016402
1426715_s_at	0.3552	4.8759	1.197e-7	0.0000016438
1424813_at	0.264	3.7271	1.1991e-7	0.0000016453
1417917_at	-0.6064	3.1911	1.2045e-7	0.0000016516
1449581_at	0.7538	7.2136	1.2129e-7	0.0000016617
1451363_a_at	0.3342	5.73	1.2198e-7	0.0000016699
1416047_at	0.397	4.97	1.2253e-7	0.0000016762
1436097_x_at	-0.4205	4.9783	1.2304e-7	0.0000016818
1423313_at	-0.3716	5.022	1.2343e-7	0.0000016858
1424162_at	-0.6455	4.6918	1.2504e-7	0.000001705
1426535_at	0.2554	5.7859	1.2517e-7	0.000001705
1448937_at	0.36	5.9107	1.2517e-7	0.000001705
1427885_at	0.2894	5.2094	1.2522e-7	0.000001705
1451368_at	0.2866	4.7695	1.2609e-7	0.0000017144
1418297_at	-0.2754	3.329	1.261e-7	0.0000017144
1427149_at	-0.5098	4.1846	1.2793e-7	0.0000017379
1420487_at	0.3743	3.4573	1.2851e-7	0.0000017435
1427878_at	0.4975	6.7911	1.2853e-7	0.0000017435
1451451_at	0.472	4.2551	1.3157e-7	0.0000017832
1421915_a_at	0.2905	3.4293	1.3362e-7	0.0000018096
1448183_a_at	0.3927	4.7982	1.3483e-7	0.0000018247
1450702_at	0.3677	4.7085	1.3596e-7	0.0000018386
1417208_at	0.3598	4.752	1.376e-7	0.0000018594
1420028_s_at	-0.4523	5.7665	1.3844e-7	0.0000018691
1448589_at	0.2812	6.9139	1.3853e-7	0.0000018691
1419498_at	0.6265	3.5192	1.428e-7	0.0000019252
1422983_at	0.3783	3.7707	1.4345e-7	0.0000019325
1431830_at	0.3044	4.0593	1.4391e-7	0.0000019372
1415810_at	-0.5017	5.8935	1.443e-7	0.000001941
1425202_a_at	0.3102	4.4306	1.4498e-7	0.0000019486
1424870_at	-0.2729	4.3568	1.464e-7	0.0000019663
1460702_at	0.3186	5.6436	1.4861e-7	0.0000019944
1419495_at	0.3982	3.8819	1.5013e-7	0.0000020133
1460629_at	-0.3846	4.1487	1.5092e-7	0.0000020223
1424551_at	0.3069	4.305	1.5211e-7	0.0000020367
1449229_a_at	0.4173	4.8518	1.5232e-7	0.0000020381
1451583_a_at	0.3893	5.6277	1.5265e-7	0.0000020409
1451361_a_at	0.3447	5.0516	1.5307e-7	0.0000020449
1459985_at	0.4359	5.5488	1.541e-7	0.0000020572
1418920_at	-0.4113	3.814	1.5425e-7	0.0000020576
1419687_at	0.3609	4.8258	1.6015e-7	0.0000021348
1417193_at	0.2768	6.7482	1.6098e-7	0.0000021441
1448772_at	0.3533	6.0321	1.6249e-7	0.0000021627
1455988_a_at	-0.3295	7.2336	1.6317e-7	0.0000021701
1452104_at	0.3218	4.2227	1.6552e-7	0.0000021998
1450207_at	0.3912	4.0064	1.6653e-7	0.0000022114
1456016_x_at	0.2778	5.1199	1.6758e-7	0.0000022237
1449432_a_at	0.2273	2.9025	1.6837e-7	0.0000022325
1427593_at	0.3917	5.2232	1.6972e-7	0.0000022488
1423208_at	0.2873	4.9533	1.7202e-7	0.0000022775
1449380_at	0.3177	2.7967	1.7228e-7	0.0000022793
1419100_at	0.6068	5.3108	1.7277e-7	0.000002284
1437519_x_at	0.2935	5.7832	1.7364e-7	0.0000022937
1420822_s_at	0.3503	4.9572	1.7376e-7	0.0000022937
1460236_at	-0.7221	4.7691	1.7418e-7	0.0000022975
1449983_a_at	0.2977	4.6956	1.7597e-7	0.0000023194
1419547_at	0.2901	4.2197	1.7688e-7	0.0000023297
1416562_at	0.6872	2.3906	1.7776e-7	0.0000023396
1415727_at	0.275	6.4712	1.7881e-7	0.0000023516
1437294_at	-0.2557	5.1076	1.7953e-7	0.0000023579
1449107_at	0.3123	6.7596	1.7955e-7	0.0000023579
1423737_at	0.2249	6.6701	1.8014e-7	0.0000023639
1428179_at	0.2616	6.7149	1.8179e-7	0.0000023837
1425635_at	0.3976	5.9446	1.8243e-7	0.00000239
1433798_a_at	0.3487	2.882	1.8257e-7	0.00000239
1425573_a_at	-0.3906	4.162	1.8267e-7	0.00000239
1418650_at	0.3582	4.4789	1.834e-7	0.0000023977
1450015_x_at	0.3754	4.8172	1.8501e-7	0.000002417
1422970_at	-0.3531	4.1368	1.8658e-7	0.0000024357
1439266_a_at	0.3584	5.8426	1.8677e-7	0.0000024364
1427927_at	0.2895	5.0354	1.8923e-7	0.0000024653
1418434_at	0.3112	6.0246	1.8926e-7	0.0000024653
1424557_at	0.2818	5.3034	1.9219e-7	0.0000025016
1449260_at	0.4408	5.6384	1.9285e-7	0.0000025084
1450888_at	0.2953	3.159	1.9848e-7	0.0000025796
1455475_at	0.3186	2.8946	1.9961e-7	0.0000025924
1427105_at	-0.3417	5.2063	2.0058e-7	0.0000026031
1417180_at	0.2547	6.0034	2.0095e-7	0.000002606
1460698_a_at	0.3861	6.8967	2.0271e-7	0.0000026269
1428312_at	0.326	4.4121	2.0317e-7	0.000002631
1422736_at	0.3837	3.8517	2.0338e-7	0.0000026318
1453612_at	0.3298	3.3768	2.0388e-7	0.0000026363
1437993_x_at	0.2668	6.3804	2.0522e-7	0.0000026516
1415980_at	0.2638	7.4661	2.0592e-7	0.0000026587
1421704_a_at	0.5009	2.6367	2.0862e-7	0.0000026917
1424256_at	0.3748	3.5595	2.1031e-7	0.0000027115
1417798_at	0.5387	5.5951	2.1217e-7	0.0000027335
1451369_at	0.2892	4.1354	2.1237e-7	0.0000027341
1426017_a_at	0.3254	4.4246	2.1383e-7	0.000002751
1416571_at	0.2801	4.57	2.1496e-7	0.0000027635
1420589_at	0.5194	3.205	2.1616e-7	0.0000027768
1424143_a_at	-0.4553	6.4323	2.2061e-7	0.000002832
1427124_at	0.2812	3.36	2.2096e-7	0.0000028337
1430692_a_at	0.4535	5.4805	2.2106e-7	0.0000028337
1428931_a_at	0.2416	4.8345	2.2198e-7	0.0000028433
1460660_x_at	0.2477	6.0261	2.2459e-7	0.0000028747
1416134_at	0.3783	4.1419	2.2589e-7	0.0000028893
1432027_a_at	0.3643	5.1025	2.2785e-7	0.0000029122
1437680_x_at	0.3471	5.5261	2.2832e-7	0.0000029162
1419552_at	0.419	5.6184	2.3047e-7	0.0000029415
1452588_at	0.2337	4.735	2.3292e-7	0.0000029706
1450958_at	0.6084	4.8906	2.3339e-7	0.0000029745
1422946_a_at	-0.3388	6.3558	2.3406e-7	0.0000029809
1419276_at	0.486	5.7242	2.3612e-7	0.000003005
1417507_at	0.4299	6.7045	2.3633e-7	0.0000030054
1448619_at	0.3681	6.1065	2.3655e-7	0.0000030061
1460192_at	0.385	5.7639	2.3709e-7	0.0000030107
1421251_at	0.315	2.8355	2.3808e-7	0.0000030212
1448712_at	0.3161	5.108	2.4083e-7	0.0000030539
1420460_a_at	0.2214	5.0193	2.4307e-7	0.0000030786
1416148_at	0.3773	5.5483	2.4313e-7	0.0000030786
1424199_at	0.4267	4.8487	2.475e-7	0.0000031318
1416966_at	0.2462	2.8502	2.4882e-7	0.0000031463
1448258_a_at	0.2812	7.4722	2.5036e-7	0.0000031634
1434836_at	-0.3979	4.2782	2.5064e-7	0.0000031647
1438320_s_at	-0.3965	6.6504	2.511e-7	0.0000031682
1448789_at	-0.5877	4.4048	2.5143e-7	0.0000031702
1421157_at	0.3169	4.1317	2.5186e-7	0.0000031733
1416220_at	0.2784	7.4553	2.5209e-7	0.000003174
1448825_at	0.402	5.1781	2.5569e-7	0.000003217
1434751_at	-0.3542	3.9175	2.5885e-7	0.0000032545
1424988_at	0.3781	6.5688	2.5953e-7	0.0000032607
1439451_x_at	-0.3486	5.2185	2.6179e-7	0.0000032867
1426972_at	0.3319	5.7137	2.6371e-7	0.0000033073
1448363_at	0.3308	5.5975	2.638e-7	0.0000033073
1422882_at	0.3331	6.0257	2.6556e-7	0.000003327
1418327_at	0.3102	5.8467	2.7309e-7	0.0000034189
1421358_at	0.4419	5.5066	2.7533e-7	0.0000034445
1418840_at	0.4793	6.7285	2.7574e-7	0.0000034473
1424249_a_at	-0.3899	4.9665	2.7621e-7	0.0000034507
1448794_s_at	-0.3245	5.46	2.7895e-7	0.0000034824
1424909_at	-0.2609	3.8256	2.7917e-7	0.0000034827
1424866_at	-0.3589	4.4454	2.8024e-7	0.0000034936
1448104_at	0.4785	5.3971	2.8056e-7	0.0000034951
1416431_at	-0.5184	5.771	2.817e-7	0.0000035069
1460438_at	0.2783	4.2409	2.8218e-7	0.0000035104
1429221_at	0.4012	5.3892	2.8457e-7	0.0000035376
1427013_at	0.5154	5.1127	2.854e-7	0.0000035454
1423098_at	0.4526	5.34	2.8661e-7	0.000003558
1425053_at	0.4232	6.3351	2.8785e-7	0.0000035696
1421296_at	0.3544	3.5324	2.8795e-7	0.0000035696
1426586_at	0.2942	6.164	2.8896e-7	0.0000035796
1420879_a_at	0.3395	6.0695	2.9564e-7	0.0000036598
1423643_at	-0.3534	6.4906	2.9756e-7	0.000003681
1418891_a_at	0.4407	6.0516	2.9864e-7	0.0000036918
1418124_at	0.2616	6.3887	2.9929e-7	0.0000036972
1415996_at	0.5261	6.871	3.0029e-7	0.0000037071
1450627_at	0.6531	6.2205	3.0084e-7	0.0000037113
1455896_a_at	0.4963	6.9201	3.0145e-7	0.0000037162
1424725_at	-0.3399	3.6049	3.0517e-7	0.0000037594
1448670_at	0.2734	6.784	3.0773e-7	0.0000037864
1431292_a_at	-0.2688	4.322	3.0779e-7	0.0000037864
1438023_at	0.3645	4.1631	3.0876e-7	0.0000037957
1448437_a_at	0.3169	5.8116	3.091e-7	0.0000037973
1451070_at	0.2751	6.0341	3.1112e-7	0.0000038195
1422589_at	0.291	4.7404	3.1195e-7	0.000003827
1450940_at	0.3106	2.3454	3.1229e-7	0.0000038285
1452025_a_at	0.3288	3.2597	3.1312e-7	0.000003836
1426802_at	-0.3208	3.7633	3.1337e-7	0.0000038364
1431734_a_at	0.3849	4.3929	3.157e-7	0.0000038624
1416668_at	0.2839	6.1886	3.1682e-7	0.0000038733
1451419_at	0.495	4.1909	3.1831e-7	0.0000038889
1417585_at	-0.392	5.2702	3.1949e-7	0.0000039006
1424585_at	0.2142	5.538	3.2077e-7	0.0000039135
1436158_at	0.3967	5.7895	3.2119e-7	0.000003916
1418374_at	0.5488	9.0393	3.2518e-7	0.0000039619
1460273_a_at	0.334	3.8811	3.2598e-7	0.0000039688
1430259_at	0.341	4.9188	3.2695e-7	0.000003978
1424578_at	0.3084	6.4741	3.2879e-7	0.0000039971
1436580_at	0.3523	4.7715	3.2897e-7	0.0000039971
1437611_x_at	-0.3866	4.116	3.2926e-7	0.0000039978
1424732_s_at	0.2906	5.1595	3.3005e-7	0.0000040033
1427177_at	0.2669	5.4905	3.3016e-7	0.0000040033
1452442_at	-0.3479	3.4045	3.3068e-7	0.0000040069
1421922_at	0.4571	5.1216	3.3172e-7	0.0000040167
1422451_at	0.247	6.4588	3.3496e-7	0.0000040531
1448867_at	0.2897	5.7748	3.3614e-7	0.0000040646
1448509_at	-0.5431	5.275	3.3721e-7	0.0000040748
1448306_at	-0.3217	5.9788	3.3753e-7	0.0000040759
1423507_a_at	0.2399	5.9364	3.3877e-7	0.0000040881
1416700_at	-0.4675	4.5123	3.4239e-7	0.000004129
1425646_at	0.246	2.6266	3.4601e-7	0.0000041676
1424111_at	0.3423	5.7293	3.4607e-7	0.0000041676
1418473_at	0.2745	4.5896	3.4689e-7	0.0000041747
1436372_a_at	0.3064	5.2951	3.4796e-7	0.0000041848
1448629_at	0.2435	5.4038	3.4892e-7	0.0000041934
1419170_at	0.3304	5.7474	3.5166e-7	0.0000042235
1450009_at	-1.097	7.989	3.5334e-7	0.0000042408
1436609_a_at	0.256	5.923	3.5488e-7	0.0000042564
1415997_at	0.5428	6.7516	3.5644e-7	0.0000042723
1416046_a_at	0.2991	5.4617	3.5737e-7	0.0000042804
1429650_at	0.2799	5.7919	3.6112e-7	0.0000043225
1432125_at	0.3589	3.9985	3.6326e-7	0.0000043452
1450135_at	0.3183	4.1723	3.6558e-7	0.00000437
1449928_at	0.4132	6.5997	3.664e-7	0.0000043768
1451112_s_at	0.3259	7.4144	3.6678e-7	0.0000043783
1425475_at	0.38	5.6668	3.6985e-7	0.0000044121
1448411_at	0.2539	5.1526	3.7056e-7	0.0000044175
1419362_at	0.2441	3.8222	3.7136e-7	0.0000044241
1424172_at	0.2835	5.7944	3.7486e-7	0.0000044628
1435697_a_at	-0.5865	5.6847	3.7554e-7	0.0000044679
1451730_at	0.428	3.9041	3.7614e-7	0.0000044721
1423978_at	0.3311	4.4316	3.7894e-7	0.0000045022
1417573_at	0.2416	6.2383	3.7926e-7	0.000004503
1416492_at	-0.2725	4.5628	3.8133e-7	0.0000045246
1455363_at	-0.2839	4.0245	3.8335e-7	0.0000045455
1438225_x_at	0.5026	5.7819	3.8397e-7	0.0000045499
1417198_at	0.3169	4.4309	3.8476e-7	0.0000045555
1451897_a_at	0.3334	6.8763	3.8496e-7	0.0000045555
1451224_at	0.3273	4.28	3.8577e-7	0.0000045621
1431105_a_at	0.36	5.6553	3.8731e-7	0.0000045756
1438777_a_at	0.2409	4.4614	3.8744e-7	0.0000045756
1436945_x_at	0.2727	4.6246	3.8853e-7	0.0000045855
1420564_at	-0.2732	3.6969	3.8962e-7	0.0000045953
1418408_at	0.3232	4.9283	3.9167e-7	0.0000046164
1416387_at	0.2703	6.2096	3.9457e-7	0.0000046475
1423211_at	0.3266	7.2856	3.9541e-7	0.0000046543
1427255_s_at	0.3109	5.4332	3.9647e-7	0.0000046637
1439440_x_at	-0.2967	4.4928	3.9806e-7	0.0000046793
1434643_at	0.2847	5.9407	4.0066e-7	0.0000047067
1448693_at	0.2788	5.5171	4.0423e-7	0.0000047455
1424789_at	0.2664	4.691	4.0487e-7	0.0000047499
1451783_a_at	0.2704	4.3291	4.0601e-7	0.0000047601
1438923_at	0.2997	5.1065	4.0805e-7	0.0000047809
1438941_x_at	-0.3009	5.5271	4.0967e-7	0.0000047966
1421145_at	0.3557	4.8489	4.124e-7	0.0000048223
1449474_a_at	0.3859	6.1031	4.124e-7	0.0000048223
1452095_a_at	0.3862	6.2136	4.13e-7	0.0000048261
1420901_a_at	0.473	6.1771	4.1467e-7	0.0000048424
1449151_at	-0.317	4.5117	4.1536e-7	0.0000048472
1416294_at	0.2219	5.7488	4.1784e-7	0.0000048729
1416031_s_at	-0.3825	6.4158	4.2183e-7	0.0000049163
1450398_at	0.4552	5.2479	4.281e-7	0.000004986
1427807_at	0.27	4.1351	4.3087e-7	0.0000050151
1451177_at	0.3881	4.5611	4.3367e-7	0.0000050443
1428165_at	0.2685	5.6064	4.3658e-7	0.0000050748
1417330_at	0.2994	4.5754	4.3751e-7	0.0000050823
1436005_at	0.3113	4.7137	4.4771e-7	0.0000051973
1426739_at	-0.3231	5.4669	4.4977e-7	0.0000052179
1450278_at	0.5803	3.7662	4.6846e-7	0.0000054312
1450250_at	0.6713	4.0381	4.7118e-7	0.0000054591
1451483_s_at	-0.2926	4.0852	4.7407e-7	0.000005489
1418435_at	0.2986	5.966	4.7714e-7	0.000005521
1449041_a_at	0.3257	6.4631	4.7773e-7	0.0000055242
1448570_at	0.411	4.2623	4.815e-7	0.0000055641
1434433_x_at	0.442	5.0855	4.8265e-7	0.0000055737
1451246_s_at	-0.4537	4.9442	4.846e-7	0.0000055927
1424669_at	0.3216	4.5625	4.8953e-7	0.0000056458
1448352_at	-0.3696	5.5577	4.9206e-7	0.0000056713
1424889_at	0.2538	3.6393	4.9328e-7	0.0000056807
1434920_a_at	-0.4601	4.9167	4.9351e-7	0.0000056807
1427307_a_at	0.3509	2.4931	4.9784e-7	0.0000057268
1420275_at	0.4295	5.3404	4.9946e-7	0.0000057417
1427417_at	0.4602	4.9186	5.0595e-7	0.0000058126
1416061_at	0.3248	6.0821	5.0645e-7	0.0000058145
1416236_a_at	0.4543	6.2391	5.0813e-7	0.00000583
1418817_at	0.3327	5.7101	5.1341e-7	0.0000058868
1425546_a_at	0.8797	8.8603	5.1433e-7	0.0000058935
1451849_a_at	-0.2655	4.4327	5.1512e-7	0.0000058988
1456427_at	0.2817	2.9865	5.2166e-7	0.0000059697
1452346_at	0.2469	5.0644	5.2262e-7	0.0000059769
1420430_a_at	0.2274	3.1035	5.3023e-7	0.0000060601
1427056_at	-0.5504	4.8786	5.3841e-7	0.0000061496
1436816_at	-0.2485	5.4243	5.3989e-7	0.0000061625
1456748_a_at	0.3403	5.2159	5.5101e-7	0.0000062854
1423894_a_at	0.2616	5.7775	5.5314e-7	0.0000063056
1421279_at	0.4392	5.4769	5.5373e-7	0.0000063082
1437722_x_at	0.3751	4.1577	5.5517e-7	0.0000063206
1417136_s_at	0.2895	4.9652	5.5756e-7	0.0000063437
1437974_a_at	0.4905	6.3193	5.593e-7	0.0000063595
1420619_a_at	0.3555	6.4844	5.6078e-7	0.0000063722
1419700_a_at	0.8013	6.588	5.6116e-7	0.0000063724
1423413_at	-0.6116	5.7942	5.6169e-7	0.0000063743
1448609_at	0.3729	5.6898	5.6609e-7	0.0000064202
1416917_at	0.2646	6.2896	5.6809e-7	0.0000064387
1416893_at	-0.5302	5.2838	5.7344e-7	0.0000064952
1456388_at	-0.3383	4.994	5.742e-7	0.0000064997
1451312_at	0.2387	6.5193	5.8217e-7	0.0000065857
1451206_s_at	-0.5785	5.6105	5.8277e-7	0.0000065882
1451549_at	0.3266	4.4639	5.8555e-7	0.0000066154
1418448_at	0.2726	5.8374	5.9099e-7	0.0000066726
1424634_at	0.4394	4.4308	5.9212e-7	0.0000066812
1420571_at	0.4155	2.8776	5.9644e-7	0.0000067239
1453981_at	0.3668	3.7249	5.9667e-7	0.0000067239
1416023_at	-0.7104	3.6244	5.9825e-7	0.0000067375
1449556_at	0.4631	7.0097	6.0148e-7	0.0000067695
1424660_s_at	-0.2399	4.1883	6.079e-7	0.0000068375
1448767_s_at	0.4738	3.6245	6.1009e-7	0.0000068577
1428280_at	0.3354	3.1675	6.1108e-7	0.0000068644
1428024_at	0.3648	6.4401	6.1289e-7	0.0000068804
1421305_x_at	0.2722	4.7597	6.2367e-7	0.000006997
1420131_s_at	0.2944	6.5318	6.3348e-7	0.0000071026
1419509_a_at	0.2849	5.6403	6.3429e-7	0.0000071072
1454219_at	-0.3411	5.0261	6.3476e-7	0.0000071079
1449490_at	-0.3496	4.7134	6.355e-7	0.0000071118
1450332_s_at	0.2722	2.5926	6.3662e-7	0.0000071166
1450518_at	0.1784	2.328	6.3673e-7	0.0000071166
1425109_at	0.498	5.9152	6.3862e-7	0.0000071331
1425495_at	0.3925	3.7924	6.4392e-7	0.0000071841
1423284_at	0.6054	7.3822	6.4399e-7	0.0000071841
1417445_at	-0.3993	4.4536	6.4528e-7	0.0000071939
1423500_a_at	0.4495	4.1525	6.4625e-7	0.0000072002
1424017_a_at	-0.3427	7.5412	6.4717e-7	0.0000072059
1451093_at	0.3047	6.2759	6.4758e-7	0.000007206
1424770_at	0.4583	6.4107	6.5071e-7	0.0000072362
1428679_s_at	-0.2998	4.2784	6.5906e-7	0.0000073245
1417074_at	0.8841	5.8143	6.5955e-7	0.0000073253
1425302_at	0.3346	4.2655	6.6569e-7	0.0000073889
1425050_at	0.4011	6.3637	6.6656e-7	0.0000073939
1454870_x_at	-0.3343	5.2275	6.7139e-7	0.0000074429
1417251_at	0.5439	6.137	6.7425e-7	0.0000074699
1417939_at	-0.4101	4.5524	6.7818e-7	0.0000075049
1450816_at	0.2446	4.7243	6.7826e-7	0.0000075049
1417442_a_at	0.3125	4.7202	6.806e-7	0.0000075261
1449199_at	-0.5052	5.1907	6.8674e-7	0.0000075892
1415828_a_at	0.3526	7.8462	6.9005e-7	0.0000076211
1452601_a_at	0.2095	5.3292	6.9146e-7	0.0000076319
1426671_a_at	0.3874	4.9131	6.9247e-7	0.0000076383
1452056_s_at	0.3326	5.8379	6.9889e-7	0.0000077043
1421576_at	0.2013	2.7372	7.0161e-7	0.0000077284
1452559_at	0.2647	4.0614	7.0194e-7	0.0000077284
1417642_at	-0.507	4.363	7.0471e-7	0.0000077539
1420607_at	0.304	4.9605	7.0603e-7	0.0000077637
1439036_a_at	0.6108	6.1507	7.0933e-7	0.0000077951
1418101_a_at	0.2861	7.3708	7.1068e-7	0.0000078025
1427974_s_at	0.3955	3.4377	7.111e-7	0.0000078025
1423848_at	0.2856	5.7004	7.1132e-7	0.0000078025
1436188_a_at	0.6094	3.7895	7.1248e-7	0.0000078103
1418185_at	0.2428	5.3263	7.1752e-7	0.0000078608
1439028_at	0.3227	5.7366	7.2347e-7	0.000007921
1451180_a_at	0.3589	4.0535	7.253e-7	0.0000079362
1450333_a_at	-0.4472	3.5422	7.2581e-7	0.0000079368
1421226_at	-0.3838	4.3208	7.315e-7	0.0000079942
1417389_at	-0.5661	4.4784	7.3438e-7	0.0000080207
1417768_at	0.3635	6.3545	7.3632e-7	0.0000080369
1422513_at	-0.3584	4.7863	7.3791e-7	0.0000080494
1437055_x_at	0.4232	4.8165	7.4791e-7	0.0000081534
1451570_a_at	0.3985	5.018	7.487e-7	0.000008157
1421307_at	-0.4281	4.5109	7.4981e-7	0.0000081641
1423426_at	0.256	5.1619	7.5031e-7	0.0000081645
1449407_at	0.2942	5.0091	7.5462e-7	0.0000082063
1423940_at	0.2742	6.8112	7.5985e-7	0.0000082581
1425732_a_at	0.2799	4.9061	7.6615e-7	0.0000083215
1448368_at	0.2607	5.7724	7.6789e-7	0.0000083353
1448194_a_at	-0.7576	4.7649	7.791e-7	0.0000084517
1438178_x_at	-0.297	6.069	7.8146e-7	0.0000084722
1421001_a_at	1.2299	6.6425	7.83e-7	0.0000084837
1417831_at	-0.2839	6.1563	7.8659e-7	0.0000085174
1453721_a_at	0.4093	6.2009	7.9108e-7	0.0000085608
1449184_at	0.7615	6.174	7.9548e-7	0.0000086031
1455371_at	0.217	4.6745	8.0941e-7	0.0000087485
1449046_a_at	0.2875	5.4643	8.1646e-7	0.0000088193
1418281_at	-0.3756	5.5892	8.1784e-7	0.0000088288
1417922_at	0.2223	5.0133	8.236e-7	0.0000088855
1455284_x_at	0.3064	5.6117	8.326e-7	0.0000089772
1454971_x_at	-0.3967	6.2802	8.345e-7	0.0000089922
1443706_at	0.3619	5.7278	8.4133e-7	0.0000090603
1421504_at	0.3425	3.86	8.4208e-7	0.0000090624
1437679_a_at	0.3289	5.6039	8.4255e-7	0.0000090624
1420900_a_at	0.4271	5.9865	8.447e-7	0.0000090801
1418955_at	0.2185	4.2546	8.5254e-7	0.0000091587
1417166_at	-0.4301	5.0247	8.5779e-7	0.0000092095
1421402_at	0.2618	5.5442	8.594e-7	0.0000092212
1417576_a_at	0.2807	4.1314	8.6117e-7	0.0000092346
1450006_at	0.2614	5.9672	8.6266e-7	0.0000092451
1422007_at	-0.5443	3.5413	8.6743e-7	0.0000092905
1452765_at	0.3093	3.6206	8.7968e-7	0.0000094161
1448385_at	-0.2559	5.3655	8.9069e-7	0.0000095282
1417534_at	0.3257	6.5851	8.9659e-7	0.0000095854
1426241_a_at	0.3386	4.8469	9.1065e-7	0.0000097299
1449787_at	0.2396	2.9501	9.2164e-7	0.0000098414
1420899_at	0.3934	5.7951	9.2275e-7	0.0000098473
1417476_at	0.2279	4.8077	9.2331e-7	0.0000098474
1419521_at	0.2702	3.3935	9.2827e-7	0.0000098943
1418825_at	0.4389	5.9587	9.296e-7	0.0000099025
1460519_a_at	0.3415	5.5112	9.3052e-7	0.0000099064
1419387_s_at	0.2816	2.176	9.3153e-7	0.0000099111
1449579_at	0.3516	5.9258	9.4299e-7	0
1426477_at	0.349	6.4212	9.4443e-7	0
1452252_at	-0.232	5.6884	9.4604e-7	0
1434114_at	0.296	5.6251	9.4709e-7	0
1460350_at	0.2192	6.2884	9.4933e-7	0
1451135_at	0.27	6.2697	9.5503e-7	0
1425010_at	0.3662	3.4388	9.5566e-7	0
1451418_a_at	0.48	4.2088	9.6219e-7	0
1424306_at	-0.5385	2.3908	9.6231e-7	0
1426652_at	-0.4219	5.663	9.6321e-7	0
1417938_at	-0.4129	4.7995	9.6657e-7	0
1436757_a_at	0.2259	7.6979	9.7209e-7	0
1437279_x_at	-0.6194	6.5193	9.7492e-7	0
1424951_at	0.3773	5.3764	9.9035e-7	0
1421869_at	0.315	3.4306	9.9255e-7	0
1425340_a_at	0.2326	5.9819	0.0000010134	0
1424369_at	0.2789	4.0153	0.0000010182	0
1424749_at	0.2193	5.3168	0.0000010194	0
1448878_at	-0.3328	4.02	0.0000010272	0
1439450_x_at	0.3203	5.0907	0.0000010314	0
1427075_s_at	0.4243	5.7736	0.000001034	0
1432174_a_at	0.2218	2.5735	0.0000010393	0
1416137_at	0.244	5.0953	0.0000010518	0
1450804_at	0.4133	2.9797	0.000001054	0
1424880_at	0.3866	5.9451	0.00000106	0
1417910_at	-0.3946	6.3086	0.0000010612	0
1449705_x_at	-0.4253	5.7121	0.0000010636	0
1438731_at	-0.2189	4.0546	0.0000010639	0
1433773_at	0.2735	5.329	0.0000010754	0
1427658_at	0.2758	3.4572	0.0000010794	0
1450667_a_at	-0.284	6.1189	0.0000010833	0
1450136_at	0.458	3.8538	0.0000010883	0
1415990_at	0.2157	7.6826	0.0000010915	0
1450956_at	0.2447	3.4011	0.0000010927	0
1419295_at	0.4257	5.5872	0.000001093	0
1448153_at	0.2905	7.462	0.0000011031	0
1418159_at	0.2349	4.5164	0.0000011049	0
1421565_at	-0.2286	2.9679	0.0000011063	0
1426615_s_at	0.5913	3.8802	0.0000011162	0
1420614_at	0.385	6.7179	0.0000011185	0
1421151_a_at	0.424	5.9298	0.0000011197	0
1452305_s_at	-0.3298	5.0849	0.0000011237	0
1421330_at	0.2513	3.6019	0.0000011238	0
1418925_at	-0.7349	3.6943	0.0000011292	0
1449063_at	0.2199	6.2755	0.0000011296	0
1450099_a_at	0.2348	5.9012	0.0000011362	0
1451512_s_at	0.4048	3.4966	0.000001139	0
1418902_at	0.2861	4.6662	0.0000011505	0
1424701_at	0.2653	2.521	0.0000011539	0
1420479_a_at	-0.2732	6.1973	0.0000011575	0
1416250_at	-0.3616	5.5708	0.0000011619	0
1427395_a_at	-0.502	4.3969	0.0000011714	0
1451134_a_at	0.3134	6.0427	0.0000011756	0
1422238_at	0.2345	2.9629	0.0000011772	0
1451998_at	0.2898	4.0473	0.0000011792	0
1420810_at	0.3478	5.7566	0.000001194	0
1451967_x_at	-0.2882	6.2493	0.0000011952	0
1454758_a_at	-0.4108	6.1259	0.0000012009	0
1419045_at	0.3188	4.7492	0.0000012078	0
1436448_a_at	-0.5227	4.5114	0.0000012121	0
1453806_at	0.3105	6.1404	0.0000012123	0
1426301_at	-0.5562	4.6707	0.0000012182	0
1424259_at	0.2617	5.6384	0.0000012187	0
1422421_at	-0.3102	4.5399	0.0000012258	0
1450055_at	0.435	2.7021	0.0000012394	0
1416469_at	-0.2865	5.9015	0.0000012478	0
1428586_at	0.3127	5.1631	0.0000012483	0
1451417_at	-0.4045	4.7169	0.0000012485	0
1435202_at	0.3047	5.2576	0.0000012536	0
1417629_at	-0.3987	4.6568	0.0000012677	0
1426816_at	0.3172	3.8575	0.0000012773	0
1438928_x_at	0.3358	6.3766	0.0000012802	0
1420562_at	-0.3455	3.8015	0.0000012805	0
1449093_at	0.2698	5.5483	0.0000012839	0
1424042_at	0.2694	5.7287	0.0000012916	0
1418069_at	0.3911	3.1826	0.0000013137	0
1433451_at	-0.3083	2.8904	0.0000013161	0
1425124_at	-0.3398	3.7877	0.0000013308	0
1435945_a_at	0.5894	8.1984	0.0000013358	0
1418762_at	0.6234	4.4492	0.0000013397	0
1428587_at	0.4015	5.456	0.000001345	0
1425910_at	-0.3563	4.8777	0.0000013595	0
1452573_a_at	0.2309	3.2522	0.000001361	0
1460242_at	0.6259	4.4362	0.0000013682	0
1418844_at	0.2877	5.9711	0.0000013768	0
1438708_x_at	0.373	5.678	0.0000013797	0
1450029_s_at	-0.3772	3.63	0.0000013863	0
1429819_at	0.2841	3.9672	0.0000013882	0
1422944_a_at	-0.4185	3.7275	0.0000013908	0
1432436_a_at	0.4632	5.8489	0.0000013917	0
1426697_a_at	0.2439	5.7723	0.0000013999	0
1433966_x_at	-0.3545	5.8753	0.0000014013	0
1424697_at	0.2907	5.0546	0.000001403	0
1416988_at	-0.2932	5.5504	0.0000014069	0
1417724_at	-0.3666	5.824	0.0000014101	0
1427338_at	-0.2382	3.6282	0.0000014173	0
1438397_a_at	0.3446	4.7785	0.0000014214	0
1451213_at	0.2177	4.874	0.0000014217	0
1426714_at	0.3171	4.8526	0.0000014234	0
1415671_at	0.2449	6.3599	0.0000014348	0
1448226_at	-0.421	5.9816	0.0000014361	0
1421106_at	-0.3396	3.4492	0.0000014371	0
1425864_a_at	0.2711	3.0906	0.000001438	0
1426383_at	0.328	4.7963	0.0000014528	0
1434799_x_at	0.3271	7.7893	0.000001453	0
1423587_a_at	-0.2255	5.2795	0.0000014704	0
1417526_at	0.3549	4.3065	0.0000014706	0
1418091_at	-0.5592	5.2369	0.0000014999	0
1426027_a_at	-0.3042	4.0146	0.0000015104	0
1449122_at	0.3426	3.659	0.00000152	0
1428115_a_at	0.2871	3.8528	0.0000015206	0
1438924_x_at	0.2599	5.2	0.0000015301	0
1423209_at	0.2615	4.7539	0.0000015308	0
1448531_at	-0.2364	4.6624	0.0000015315	0
1456386_at	0.3451	4.6256	0.0000015446	0
1448417_at	0.3098	6.0509	0.0000015454	0
1417533_a_at	0.3145	6.6417	0.0000015501	0
1448046_at	0.2722	3.5015	0.0000015535	0
1417538_at	0.4083	6.5385	0.0000015698	0
1427467_a_at	0.3549	3.0265	0.0000015703	0
1417069_a_at	0.3461	3.8569	0.0000015858	0
1418502_a_at	0.3384	6.2596	0.0000015865	0
1420467_at	0.379	3.8551	0.0000015866	0
1433804_at	0.3785	4.5189	0.0000015922	0
1424614_at	0.2679	5.7511	0.0000015998	0
1434981_at	-0.3557	4.461	0.0000016004	0
1437039_at	0.3893	5.6358	0.0000016009	0
1424768_at	0.4507	6.3876	0.0000016036	0
1427764_a_at	-0.2996	5.3959	0.0000016051	0
1421379_at	0.248	2.7386	0.0000016065	0
1420013_s_at	0.2709	5.2163	0.0000016122	0
1417328_at	0.2783	5.0437	0.0000016132	0
1438620_x_at	0.4859	5.019	0.0000016311	0
1419450_at	0.3132	5.7124	0.0000016467	0
1420885_a_at	-0.2535	4.0408	0.0000016475	0
1439381_x_at	-0.299	5.0521	0.000001655	0
1428127_at	0.2803	5.4011	0.0000016994	0
1425234_at	0.2167	2.7605	0.0000017045	0
1455632_at	0.2757	4.3951	0.0000017265	0
1433851_at	-0.3451	6.334	0.0000017311	0
1454661_at	0.2362	8.2569	0.0000017326	0
1453369_a_at	0.2836	6.1862	0.0000017354	0
1416200_at	-0.6744	4.9587	0.0000017405	0
1451455_at	0.339	4.6531	0.0000017428	0
1417879_at	0.2694	5.3719	0.0000017559	0
1425796_a_at	-0.4377	3.7838	0.0000017841	0
1416923_a_at	0.2504	6.6118	0.0000017856	0
1419681_a_at	0.224	2.5499	0.0000017943	0
1426622_a_at	0.386	3.5428	0.0000018158	0
1417651_at	0.3765	2.5755	0.0000018186	0
1416686_at	0.4582	4.9422	0.0000018431	0
1418299_at	-0.2475	3.3331	0.0000018448	0
1416915_at	-0.3715	5.3145	0.0000018618	0
1448766_at	0.4249	3.423	0.000001875	0
1449267_at	0.2824	4.7584	0.0000018765	0
1424366_at	0.2099	5.5651	0.0000018812	0
1450860_at	0.3792	6.2945	0.0000018825	0
1421115_a_at	0.2235	5.4913	0.0000019012	0
1416330_at	0.3215	8.2544	0.000001906	0
1421038_a_at	0.5773	8.0075	0.0000019112	0
1425300_at	0.238	3.7509	0.0000019114	0
1415882_at	0.2473	6.2933	0.0000019125	0
1416488_at	0.329	6.202	0.0000019226	0
1419913_at	-0.3163	5.89	0.0000019239	0
1419101_at	-0.1928	4.815	0.0000019261	0
1416030_a_at	-0.3665	6.4843	0.0000019355	0
1422344_s_at	0.3317	3.5461	0.000001936	0
1426476_at	0.3343	6.4496	0.0000019439	0
1460404_at	0.253	3.4961	0.0000019471	0
1422877_at	0.2729	2.9233	0.0000019631	0
1430559_at	0.3661	3.6613	0.0000019808	0
1431336_at	0.5202	4.8739	0.0000019815	0
1429339_a_at	0.2717	4.3417	0.0000019828	0
1424337_at	0.2447	5.2197	0.0000019911	0
1424698_s_at	0.4227	4.3971	0.0000020036	0
1416062_at	0.3139	5.8305	0.0000020081	0
1424804_at	0.221	4.8557	0.0000020087	0
1449913_at	0.3055	3.3629	0.0000020214	0
1416715_at	-0.4796	4.4712	0.0000020224	0
1426537_at	0.3027	5.1212	0.0000020295	0
1456439_x_at	-0.4095	3.5878	0.0000020335	0
1418355_at	0.5179	6.5321	0.000002046	0
1426970_a_at	0.2898	5.1383	0.0000020501	0
1449215_at	-0.2375	2.9901	0.0000020725	0
1420030_at	0.2249	2.4841	0.0000020737	0
1423809_at	-0.3682	5.9123	0.0000020776	0
1416049_at	0.7454	4.1241	0.0000020849	0
1420132_s_at	0.3253	5.9373	0.0000020969	0
1448603_at	0.2708	5.0061	0.000002098	0
1423657_at	0.2285	6.2711	0.0000021254	0
1417637_a_at	-0.2745	4.8735	0.0000021376	0
1454677_at	-0.5657	5.7466	0.0000021488	0
1426794_at	-0.5338	5.7592	0.0000021493	0
1450634_at	0.302	6.6424	0.0000021513	0
1416388_at	0.2494	5.9725	0.0000021528	0
1437513_a_at	0.2816	6.1053	0.0000021623	0
1436884_x_at	-0.2597	6.1215	0.000002163	0
1437658_a_at	-0.3433	5.6939	0.0000021656	0
1448634_at	0.3127	6.5581	0.0000021838	0
1420012_at	0.487	7.2851	0.0000021929	0
1439393_x_at	0.2773	6.2745	0.0000021944	0
1448923_at	0.2558	5.3376	0.0000022009	0
1423748_at	0.4648	4.4968	0.0000022121	0
1452586_at	0.219	6.4109	0.0000022185	0
1423651_at	0.24	6.3206	0.0000022192	0
1427397_at	0.3917	4.2793	0.0000022535	0
1425001_at	0.3754	5.3937	0.000002254	0
1424593_at	0.2732	4.7429	0.0000022749	0
1420518_a_at	0.3811	4.4908	0.0000022924	0
1452636_x_at	0.2209	5.4228	0.0000023265	0
1417829_a_at	0.3766	7.543	0.0000023578	0
1428063_at	0.243	5.6475	0.0000023636	0
1418334_at	-0.4113	5.487	0.0000023712	0
1419223_a_at	0.411	2.9793	0.0000023996	0
1417343_at	0.5363	5.2177	0.0000024034	0
1424918_at	0.3248	5.1106	0.0000024042	0
1424183_at	0.3015	5.242	0.0000024198	0
1448777_at	-0.4063	6.1291	0.0000024292	0
1452504_s_at	0.2795	3.5346	0.0000024399	0
1460652_at	0.2535	5.3775	0.0000024639	0
1417011_at	0.4372	5.3259	0.000002469	0
1423070_at	0.2778	4.3501	0.0000024885	0
1420880_a_at	0.3232	6.395	0.000002496	0
1452410_a_at	-0.3167	5.4133	0.0000025028	0
1452251_at	0.4264	5.7728	0.0000025069	0
1416274_at	-0.2652	4.6253	0.0000025089	0
1423813_at	-0.3922	5.1825	0.0000025394	0
1416076_at	-0.3885	5.4778	0.0000025449	0
1454604_s_at	0.5486	4.9938	0.0000025853	0
1426572_at	-0.2989	4.5843	0.0000025857	0
1416214_at	-0.3593	6.393	0.0000025918	0
1416090_at	0.2433	6.7557	0.0000025929	0
1424350_s_at	0.4102	5.926	0.0000026062	0
1437342_x_at	0.274	6.4607	0.0000026118	0
1425455_a_at	0.2718	6.5235	0.0000026161	0
1452582_at	0.2972	3.3533	0.0000026174	0
1419573_a_at	-0.5094	6.6447	0.0000026203	0
1451611_at	0.3546	6.2124	0.0000026291	0
1448113_at	-0.4186	6.9112	0.0000026469	0
1424358_at	0.3467	5.1091	0.0000026736	0
1426634_at	0.471	5.4839	0.0000026842	0
1421167_at	-0.2815	4.6291	0.0000027067	0
1437081_at	-0.5177	4.9784	0.00000271	0
1452604_at	0.3915	4.1166	0.0000027146	0
1449205_at	0.2949	4.4594	0.0000027199	0
1418651_at	0.3301	4.4449	0.0000027209	0
1424057_at	0.2589	5.1424	0.0000027213	0
1424128_x_at	-0.4059	5.0746	0.000002724	0
1454954_at	0.4239	4.997	0.0000027298	0
1424647_at	0.6364	7.0426	0.0000027364	0
1421437_x_at	0.2332	2.7034	0.0000027395	0
1419322_at	0.2921	5.2754	0.0000027502	0
1416970_a_at	0.3459	6.3382	0.0000027639	0
1419934_at	0.2078	2.7275	0.0000027693	0
1422667_at	-0.5463	3.4437	0.0000028369	0
1418220_at	-0.3737	1.6803	0.0000028481	0
1422109_at	-0.2461	3.8091	0.0000028518	0
1416687_at	0.4351	5.0426	0.0000028637	0
1424769_s_at	0.4375	6.6729	0.0000028763	0
1451261_s_at	0.2863	6.7487	0.0000028846	0
1450018_s_at	-0.3784	4.8014	0.0000028896	0
1419286_s_at	0.2845	5.1109	0.0000028983	0
1453989_at	0.2503	3.9496	0.0000029105	0
1422159_at	-0.2015	2.6723	0.0000029193	0
1424900_at	-0.3023	3.4172	0.000002933	0
1450010_at	0.3505	6.2852	0.0000029442	0
1426662_at	0.4441	7.5071	0.0000029548	0
1419708_at	-0.3204	3.604	0.0000029828	0
1423241_a_at	-0.2796	6.4054	0.0000029926	0
1426055_a_at	0.259	5.8576	0.0000029935	0
1437847_x_at	0.3405	5.0862	0.0000029959	0
1424610_at	0.2357	4.5487	0.0000029962	0
1418932_at	-0.4396	3.8969	0.0000030029	0
1424171_a_at	0.2662	5.809	0.0000030118	0
1416575_at	-0.4147	4.7504	0.0000030167	0
1448810_at	0.4468	6.5264	0.0000030241	0
1416096_at	0.2301	5.6326	0.0000030284	0
1448014_s_at	0.3095	5.3622	0.00000304	0
1415926_at	-0.27	5.8604	0.0000030582	0
1435306_a_at	-0.4073	4.837	0.0000030639	0
1432459_a_at	0.3274	4.0799	0.0000030758	0
1430173_x_at	0.268	4.9348	0.0000030825	0
1424575_at	0.2744	5.079	0.0000030896	0
1460038_at	-0.3325	2.9286	0.0000030979	0
1423066_at	0.2573	4.9636	0.000003106	0
1418545_at	-0.3692	3.8449	0.0000031184	0
1433680_x_at	-0.3873	5.2713	0.0000031431	0
1451187_at	0.2606	6.1943	0.0000031453	0
1421019_at	0.2097	5.7691	0.0000031631	0
1419660_at	0.288	4.6877	0.0000031895	0
1423242_at	0.2583	5.3613	0.000003194	0
1419352_at	0.2336	5.3948	0.0000031968	0
1416974_at	0.2738	5.6675	0.0000032081	0
1449842_at	0.2655	5.0562	0.0000032093	0
1420832_at	0.4056	5.5816	0.0000032103	0
1460413_s_at	0.2567	4.2331	0.0000032382	0
1418933_at	0.2193	2.2861	0.0000032448	0
1444508_s_at	0.2847	6.3868	0.0000032568	0
1417102_a_at	0.2533	6.8456	0.000003262	0
1451271_a_at	0.2913	5.1588	0.000003269	0
1420831_at	0.4142	5.5917	0.0000032899	0
1439323_a_at	-0.2056	3.6478	0.0000033031	0
1448485_at	-0.6508	5.0974	0.0000033055	0
1423564_a_at	0.3559	6.6143	0.0000033178	0
1420381_a_at	0.2982	6.0865	0.0000033636	0
1415756_a_at	0.2428	5.6129	0.0000033642	0
1428870_at	-0.2936	5.4998	0.0000033855	0
1416877_a_at	0.2187	7.0452	0.0000034039	0
1448753_at	0.2654	6.7518	0.0000034055	0
1421735_a_at	0.3422	3.9121	0.0000034297	0
1451477_at	0.4213	2.7231	0.0000034504	0
1455791_at	-0.4903	5.5312	0.0000034551	0
1417816_s_at	0.3988	7.5171	0.0000034574	0
1420886_a_at	0.5004	7.9595	0.0000034793	0
1451103_at	-0.3519	5.4088	0.0000034913	0
1448747_at	0.411	5.9641	0.0000035163	0
1455640_a_at	0.2372	6.2349	0.0000035246	0
1438917_x_at	-0.2659	5.8156	0.000003532	0
1451326_at	0.3039	6.1449	0.0000035373	0
1416188_at	0.3681	5.2982	0.0000035399	0
1425196_a_at	0.2582	5.5802	0.0000035469	0
1425363_at	0.338	6.0523	0.0000035742	0
1431081_a_at	0.2672	5.5528	0.0000035751	0
1424404_at	0.4756	6.5178	0.0000035769	0
1425020_at	0.3611	6.1312	0.0000035887	0
1450070_s_at	0.2654	5.423	0.0000036011	0
1415830_at	0.2447	5.1464	0.0000036416	0
1451337_at	0.2832	4.353	0.0000036581	0
1431748_a_at	-0.2885	3.969	0.0000037291	0
1418896_a_at	0.236	6.8233	0.0000037295	0
1426302_at	-0.5759	4.9354	0.0000037317	0
1416565_at	0.2132	7.6341	0.0000037339	0
1428943_at	0.3206	4.4809	0.0000037559	0
1416856_at	0.2203	6.3227	0.0000037571	0
[truncated: 4,361 more rows]
