# Supplementary material for: Metabolomics of oncogene-specific metabolic reprogramming during breast cancer
Source: Cancer Metab. 2018 Apr 3;6:5. doi: 10.1186/s40170-018-0175-6 (PMC5881178; doi:10.1186/s40170-018-0175-6)
Supplement: Supplementary file 10 — Gene expression analysis of transgenic mouse models. Using previously published gene expression data from breast tumors of transgenic mouse models [17], we found genes with significantly different expression in each transgenic model compared to all other transgenic models used in our study. For a complete analysis using multiple other transgenic mouse model gene expression as backgrounds (including the ones we used), please refer to the supplementary files of the cited research article. (ZIP 463 kb) [file 40170_2018_175_MOESM10_ESM.zip › limma_PyMT vs all tumors.tsv]

id	logFoldChange	averageExpression	pValue	qValue
1450788_at	3.9447	5.682	3.7162e-52	6.5833e-48
1449326_x_at	3.5963	5.8853	1.5727e-49	1.3931e-45
1419075_s_at	3.6253	6.0044	5.2535e-46	3.1022e-42
1448386_a_at	2.5435	6.5776	2.5367e-28	1.1235e-24
1424395_at	0.8817	4.6982	1.8877e-27	6.688e-24
1417566_at	0.8729	6.4877	4.0179e-26	1.1863e-22
1435221_at	-0.7411	5.2385	2.4099e-24	6.0987e-21
1424396_a_at	0.7875	4.8134	5.8072e-24	1.2859e-20
1417290_at	1.5795	6.9868	1.1758e-23	2.2038e-20
1417565_at	0.8146	6.4177	1.2441e-23	2.2038e-20
1416263_at	0.8125	4.2131	2.7385e-23	4.4102e-20
1460360_at	0.7657	4.7602	3.8129e-23	5.6288e-20
1424613_at	-0.8154	5.0153	5.8079e-23	7.9144e-20
1417787_at	1.3619	4.7365	9.8578e-23	1.2474e-19
1451411_at	-0.8003	5.0343	5.72e-22	6.7554e-19
1424737_at	1.4695	6.4115	2.2226e-21	2.4608e-18
1421140_a_at	-0.6845	5.2898	2.4684e-21	2.4863e-18
1422973_a_at	1.4808	6.3024	2.6125e-21	2.4863e-18
1420852_a_at	-0.716	4.3929	2.6667e-21	2.4863e-18
1450026_a_at	-0.7478	4.5737	2.898e-21	2.5669e-18
1451456_at	-0.8406	4.3312	3.5006e-21	2.953e-18
1422741_a_at	-0.7701	4.2715	3.721e-20	2.9962e-17
1449446_at	-0.6688	3.6642	4.535e-20	3.493e-17
1425835_a_at	-0.747	4.4968	5.6241e-20	4.1513e-17
1421142_s_at	-0.6633	5.1576	1.0402e-19	7.3708e-17
1418025_at	-0.6629	6.8299	1.1825e-19	8.0568e-17
1418866_at	0.9656	3.5108	1.2366e-19	8.1133e-17
1455242_at	-0.6596	5.3492	1.4024e-19	8.8724e-17
1431748_a_at	0.5439	3.969	3.3751e-19	2.0617e-16
1435222_at	-0.6724	5.3885	4.9075e-19	2.8979e-16
1419643_s_at	2.4078	6.3641	6.1188e-19	3.4966e-16
1416264_at	0.7317	4.2323	3.0603e-18	1.6759e-15
1456371_a_at	0.593	4.8228	3.1219e-18	1.6759e-15
1426366_at	-0.6523	5.0988	3.2651e-18	1.7012e-15
1430820_a_at	-0.6942	4.5689	3.5292e-18	1.7863e-15
1433685_a_at	-0.8155	4.7481	4.478e-18	2.2035e-15
1421815_at	-0.7215	3.51	1.0426e-17	4.9917e-15
1428586_at	-0.5411	5.1631	1.0901e-17	5.082e-15
1417087_at	-0.7121	5.7597	1.2944e-17	5.8797e-15
1424900_at	0.5405	3.4172	1.3377e-17	5.9241e-15
1416919_a_at	-0.4129	4.2561	1.5922e-17	6.8797e-15
1454686_at	-0.7873	4.5548	1.949e-17	8.2208e-15
1425002_at	1.1012	4.538	2.252e-17	9.08e-15
1448586_at	-0.6322	4.1164	2.2553e-17	9.08e-15
1448069_at	-0.8484	4.0813	5.7432e-17	2.2609e-14
1415857_at	-1.3838	5.8899	6.27e-17	2.4146e-14
1425961_at	0.7927	4.2773	6.7476e-17	2.5433e-14
1426414_a_at	-1.3763	6.0064	9.3079e-17	3.4352e-14
1421141_a_at	-0.6025	5.1626	1.8194e-16	6.5775e-14
1418867_at	0.8521	3.5478	2.3263e-16	8.242e-14
1448485_at	1.126	5.0974	2.6288e-16	9.1312e-14
1424287_at	-0.5804	3.8837	2.7884e-16	9.4992e-14
1416159_at	-0.745	3.432	3.3285e-16	1.1125e-13
1423271_at	1.1209	6.4044	4.0065e-16	1.3144e-13
1427009_at	-0.5792	5.6638	4.2712e-16	1.3757e-13
1424127_at	0.6958	5.0965	4.5484e-16	1.4388e-13
1417231_at	1.1006	5.4816	6.9336e-16	2.1549e-13
1419027_s_at	-0.7218	5.9839	8.374e-16	2.4918e-13
1427063_at	1.2243	5.6158	8.4372e-16	2.4918e-13
1427239_at	-0.5931	3.4075	8.4398e-16	2.4918e-13
1427568_a_at	-0.55	4.6424	8.7068e-16	2.5285e-13
1451069_at	-0.6452	5.3962	9.8859e-16	2.8247e-13
1448130_at	-0.478	5.6632	1.0476e-15	2.9457e-13
1450627_at	-1.0075	6.2205	1.2402e-15	3.4328e-13
1423785_at	-0.4618	5.9377	1.5682e-15	4.2297e-13
1450009_at	1.6963	7.989	1.5759e-15	4.2297e-13
1450380_at	-0.6909	3.6175	1.7323e-15	4.5803e-13
1424763_at	-0.5403	4.2446	1.7826e-15	4.6439e-13
1423101_at	-0.6148	4.8221	2.105e-15	5.4043e-13
1449698_at	-0.7048	3.2057	2.2418e-15	5.6733e-13
1448330_at	-0.7346	5.2543	2.4022e-15	5.9938e-13
1418304_at	1.2452	5.501	2.4748e-15	6.025e-13
1415856_at	-1.3037	5.8024	2.4828e-15	6.025e-13
1416989_at	0.4122	6.5299	2.6448e-15	6.283e-13
1448700_at	1.0514	6.2621	2.66e-15	6.283e-13
1427124_at	-0.4243	3.36	2.6994e-15	6.2921e-13
1420963_at	-0.4197	3.3178	3.1106e-15	7.1563e-13
1426241_a_at	-0.5365	4.8469	3.3435e-15	7.5936e-13
1416199_at	-0.6072	5.9056	3.5705e-15	8.0065e-13
1418035_a_at	-0.6278	5.2644	3.7648e-15	8.3367e-13
1425075_at	-0.5677	5.3029	4.2143e-15	9.2169e-13
1420405_at	-0.3898	3.8929	4.7823e-15	1.0331e-12
1448580_at	-0.6114	5.8289	5.5474e-15	1.1706e-12
1423025_a_at	-0.8556	4.2996	5.5506e-15	1.1706e-12
1434343_at	0.36	4.4607	5.8478e-15	1.2188e-12
1424831_at	-0.5674	4.1752	6.0638e-15	1.2491e-12
1437402_x_at	-0.626	5.4719	6.7888e-15	1.3823e-12
1416416_x_at	-0.7255	5.2915	8.1359e-15	1.6378e-12
1438117_x_at	-0.6158	5.4699	8.7127e-15	1.7342e-12
1430394_a_at	0.6351	4.0181	9.1135e-15	1.7938e-12
1417095_a_at	-0.5365	3.7981	9.3055e-15	1.8115e-12
1428088_at	0.3481	4.1299	9.7954e-15	1.8761e-12
1422924_at	-0.5594	3.7023	9.8493e-15	1.8761e-12
1438790_x_at	-0.6395	5.4027	1.0298e-14	1.9226e-12
1460222_at	-0.5395	4.8813	1.031e-14	1.9226e-12
1419329_at	-0.5142	4.9746	1.1279e-14	2.0813e-12
1426302_at	0.9462	4.9354	1.4201e-14	2.5845e-12
1418929_at	-0.5485	4.6063	1.4298e-14	2.5845e-12
1425032_at	1.99	6.052	1.5794e-14	2.8262e-12
1449176_a_at	-0.7752	5.2873	1.7867e-14	3.1651e-12
1450594_at	-0.3343	3.0725	1.8118e-14	3.1779e-12
1428838_a_at	-0.8767	5.2418	1.9378e-14	3.3655e-12
1418363_at	1.4832	7.3629	2.0212e-14	3.4763e-12
1415894_at	-0.7649	3.1916	2.1773e-14	3.7087e-12
1425747_at	-0.4915	4.0804	2.2773e-14	3.8314e-12
1448775_at	-0.5154	3.158	2.2926e-14	3.8314e-12
1437100_x_at	-0.6804	5.616	2.5233e-14	4.1721e-12
1431771_a_at	-0.5964	3.5661	2.5435e-14	4.1721e-12
1448678_at	-0.435	4.8326	2.7792e-14	4.5169e-12
1419057_at	0.8556	4.7755	3.1969e-14	5.1485e-12
1451110_at	-0.4692	5.7946	3.2511e-14	5.1886e-12
1426248_at	-0.4748	5.9612	3.6755e-14	5.8135e-12
1451969_s_at	-0.6051	3.5202	3.737e-14	5.8584e-12
1451783_a_at	-0.4005	4.3291	3.8893e-14	6.0282e-12
1417930_at	-0.4046	5.6173	3.9133e-14	6.0282e-12
1417031_at	-0.4748	3.4889	4.0188e-14	6.1373e-12
1450131_a_at	0.8367	6.5593	4.3419e-14	6.5741e-12
1448523_at	-0.3728	4.3417	4.931e-14	7.4028e-12
1451459_at	-0.4694	5.5975	6.2449e-14	9.2966e-12
1417661_at	-0.5049	5.4826	6.6463e-14	9.8116e-12
1423184_at	-0.438	4.4905	6.7396e-14	9.8671e-12
1450995_at	1.1556	6.3831	7.0716e-14	1.0268e-11
1417952_at	-0.6586	2.9434	8.2627e-14	1.19e-11
1417545_at	-0.7336	4.5582	8.5705e-14	1.2244e-11
1424905_a_at	0.4252	5.9372	9.1206e-14	1.2926e-11
1423212_at	-0.4526	5.2026	1.008e-13	1.4172e-11
1454607_s_at	0.6178	6.2244	1.0588e-13	1.4754e-11
1416253_at	-0.5818	4.7122	1.066e-13	1.4754e-11
1427010_s_at	-0.5282	5.5787	1.1618e-13	1.5955e-11
1425627_x_at	-0.6899	5.1001	1.1799e-13	1.6078e-11
1430780_a_at	-0.52	5.3975	1.2568e-13	1.6995e-11
1430643_at	-0.4028	3.2668	1.6293e-13	2.1822e-11
1425559_a_at	-0.7531	3.7857	1.6384e-13	2.1822e-11
1429555_at	-0.5361	5.5887	1.7675e-13	2.3212e-11
1417877_at	-0.4407	3.6605	1.7799e-13	2.3212e-11
1452410_a_at	0.4912	5.4133	1.782e-13	2.3212e-11
1431055_a_at	-0.4577	5.1355	1.8275e-13	2.3631e-11
1425343_at	0.4276	5.0579	1.8858e-13	2.4208e-11
1450060_at	1.1647	5.8582	2.1621e-13	2.7555e-11
1417388_at	0.819	3.5754	2.2528e-13	2.8506e-11
1419681_a_at	-0.3407	2.5499	2.4999e-13	3.1408e-11
1422524_at	0.4807	5.1616	2.6978e-13	3.3656e-11
1418350_at	-0.781	4.3462	3.1698e-13	3.9268e-11
1416160_at	-0.6773	3.131	3.517e-13	4.3266e-11
1450744_at	0.5441	6.011	3.7113e-13	4.5342e-11
1438919_x_at	-0.5037	5.2501	3.9177e-13	4.7536e-11
1434679_at	-0.4399	2.726	4.338e-13	5.2277e-11
1419570_at	1.0102	6.1093	4.4709e-13	5.3343e-11
1449055_x_at	-0.6446	4.7506	4.4867e-13	5.3343e-11
1448542_at	0.3434	6.5964	4.6246e-13	5.4616e-11
1417154_at	-0.3403	4.8246	5.1651e-13	6.0596e-11
1416936_at	-0.6358	3.9015	5.4364e-13	6.3024e-11
1428329_a_at	-0.5075	4.5172	5.4433e-13	6.3024e-11
1452122_at	0.4367	5.4069	5.5496e-13	6.3838e-11
1421332_at	-0.8271	4.2361	5.8767e-13	6.7165e-11
1431107_at	-0.3996	3.4822	6.7273e-13	7.615e-11
1417115_at	-0.4483	4.4723	6.7488e-13	7.615e-11
1451882_a_at	0.3448	2.7022	6.9015e-13	7.6451e-11
1424924_at	0.3703	6.0207	6.904e-13	7.6451e-11
1415874_at	-0.4899	5.3715	6.905e-13	7.6451e-11
1421504_at	-0.4966	3.86	7.0951e-13	7.8068e-11
1426481_at	-0.4382	5.808	7.2936e-13	7.9757e-11
1431293_a_at	-0.5232	5.6738	7.5466e-13	8.2018e-11
1448939_at	-0.5508	5.4001	8.3028e-13	8.9685e-11
1420054_s_at	0.461	4.7013	8.6943e-13	9.3346e-11
1448136_at	-0.7187	3.2884	9.5765e-13	1.0172e-10
1417335_at	-0.6228	4.4127	9.5894e-13	1.0172e-10
1417331_a_at	-0.5867	4.9147	1.0429e-12	1.0997e-10
1428667_at	0.5702	5.4557	1.1057e-12	1.1529e-10
1420282_s_at	0.3736	3.0886	1.1063e-12	1.1529e-10
1424167_a_at	-0.4951	5.5514	1.1625e-12	1.2043e-10
1451140_s_at	-0.4891	3.8687	1.187e-12	1.2225e-10
1455431_at	0.8835	4.5908	1.2242e-12	1.2535e-10
1449054_a_at	-0.6144	4.7198	1.3099e-12	1.3336e-10
1419456_at	0.5532	5.6958	1.3626e-12	1.3794e-10
1426353_at	-0.3732	5.7488	1.3986e-12	1.4077e-10
1425355_at	-0.5817	4.7188	1.4898e-12	1.4911e-10
1438322_x_at	-0.4093	5.6908	1.523e-12	1.5158e-10
1417257_at	0.929	4.7046	1.5361e-12	1.5202e-10
1421090_at	-0.4597	4.7932	1.5764e-12	1.5514e-10
1423933_a_at	0.865	9.3134	1.9034e-12	1.8629e-10
1423072_at	0.6389	4.37	1.9436e-12	1.8846e-10
1460331_at	-0.5941	4.8634	1.9468e-12	1.8846e-10
1424663_at	-0.4142	4.9965	1.9737e-12	1.9002e-10
1451537_at	1.1813	7.5966	2.0263e-12	1.9403e-10
1424021_at	-0.5349	5.069	2.0814e-12	1.9824e-10
1425597_a_at	-0.6235	4.1299	2.1217e-12	2.0099e-10
1436327_a_at	0.3945	6.1297	2.2204e-12	2.0922e-10
1427890_a_at	-0.4365	4.2168	2.3882e-12	2.2385e-10
1416314_at	-0.5951	3.6896	2.4629e-12	2.2963e-10
1424712_at	-0.448	5.7303	2.6965e-12	2.501e-10
1448579_at	-0.5382	6.0308	2.8186e-12	2.6006e-10
1419122_at	0.3929	4.8343	2.8753e-12	2.6285e-10
1420505_a_at	-0.5936	3.8034	2.8785e-12	2.6285e-10
1426745_at	-0.3393	6.1045	2.9929e-12	2.7189e-10
1433658_x_at	-0.6171	4.9161	3.1658e-12	2.8613e-10
1417226_at	0.4042	5.601	3.1963e-12	2.8743e-10
1418349_at	-0.7623	4.2734	3.266e-12	2.9144e-10
1427368_x_at	0.4448	5.4334	3.2738e-12	2.9144e-10
1420506_a_at	-0.5741	3.5846	3.6047e-12	3.1929e-10
1451591_a_at	-0.6207	4.4351	3.9327e-12	3.4661e-10
1426565_at	-0.6666	3.9913	4.0815e-12	3.5794e-10
1424768_at	-0.6489	6.3876	4.1339e-12	3.6075e-10
1424647_at	-0.9359	7.0426	4.3314e-12	3.7613e-10
1450718_at	-0.4674	4.1842	4.4472e-12	3.843e-10
1435622_at	-0.9551	3.9622	4.4974e-12	3.8676e-10
1435734_x_at	0.3683	5.9135	4.5374e-12	3.8831e-10
1420982_at	-0.4818	4.6076	4.8986e-12	4.1721e-10
1419465_at	-0.961	5.5835	5.199e-12	4.4067e-10
1417650_at	1.3684	6.5402	5.5677e-12	4.6968e-10
1451846_at	-0.6477	2.3312	5.6206e-12	4.7189e-10
1438918_at	-0.4783	5.2733	5.9268e-12	4.9254e-10
1441342_at	0.6751	3.6809	5.9457e-12	4.9254e-10
1416313_at	-0.4593	4.0366	5.95e-12	4.9254e-10
1433750_at	0.3484	5.4113	5.9973e-12	4.9306e-10
1450710_at	0.4616	5.237	6.0447e-12	4.9306e-10
1419105_at	0.387	2.289	6.0594e-12	4.9306e-10
1421193_a_at	-0.4711	4.1965	6.0675e-12	4.9306e-10
1456732_at	0.7685	4.1881	6.1701e-12	4.9911e-10
1425626_at	-0.6436	4.9902	6.3605e-12	5.1217e-10
1427284_a_at	1.0041	6.3614	6.7887e-12	5.4417e-10
1449390_at	0.3679	4.1333	6.8244e-12	5.4457e-10
1420659_at	-0.4476	3.5511	7.074e-12	5.6196e-10
1426519_at	-0.5936	3.7625	7.514e-12	5.9424e-10
1424770_at	-0.6293	6.4107	7.7199e-12	6.0781e-10
1423215_at	0.3924	7.3044	7.9783e-12	6.2538e-10
1452302_at	-0.4613	4.0819	8.1718e-12	6.3773e-10
1439012_a_at	-0.7018	5.5015	8.6566e-12	6.726e-10
1419998_at	-0.5657	3.2148	8.9375e-12	6.9139e-10
1450136_at	-0.6386	3.8538	9.7105e-12	7.4563e-10
1420175_at	-0.5242	4.6512	9.7229e-12	7.4563e-10
1426212_s_at	-0.3291	4.8413	1.0137e-11	7.7406e-10
1431772_a_at	-0.4356	4.7267	1.03e-11	7.8308e-10
1424769_s_at	-0.6335	6.6729	1.0705e-11	8.1043e-10
1426597_s_at	-0.5676	4.4121	1.1488e-11	8.6598e-10
1417073_a_at	-0.6272	4.3937	1.1855e-11	8.8988e-10
1434272_at	-0.6076	4.8102	1.192e-11	8.9101e-10
1424454_at	0.4529	6.1433	1.2162e-11	9.0283e-10
1451299_at	-0.4622	4.1623	1.218e-11	9.0283e-10
1451419_at	-0.6557	4.1909	1.2674e-11	9.3548e-10
1415827_a_at	0.4644	7.9163	1.2728e-11	9.3556e-10
1418651_at	-0.4748	4.4449	1.3398e-11	9.8076e-10
1451424_at	-0.8959	6.9506	1.415e-11	1.0316e-9
1424575_at	-0.3963	5.079	1.4305e-11	1.0386e-9
1424665_at	-0.4263	4.3972	1.4667e-11	1.0605e-9
1425008_a_at	-0.4294	3.0034	1.5048e-11	1.0836e-9
1423943_at	0.357	5.9739	1.5585e-11	1.1178e-9
1460609_at	-0.7558	3.8026	1.6091e-11	1.1494e-9
1417232_at	0.9085	5.2156	1.7427e-11	1.2399e-9
1427031_s_at	-0.5355	4.9186	1.7873e-11	1.2665e-9
1420518_a_at	-0.5405	4.4908	1.8813e-11	1.3278e-9
1435731_x_at	-0.6279	5.3555	1.9066e-11	1.3403e-9
1418036_at	-0.5383	5.3512	1.9322e-11	1.3513e-9
1418033_s_at	0.2934	4.602	1.9386e-11	1.3513e-9
1424841_s_at	0.3531	3.8257	1.9538e-11	1.3513e-9
1418286_a_at	-0.5997	4.5278	1.9596e-11	1.3513e-9
1419571_at	1.0012	6.3433	1.9604e-11	1.3513e-9
1425982_a_at	-0.4627	4.0945	1.9771e-11	1.3576e-9
1450272_at	-0.3483	3.8701	2.0153e-11	1.3784e-9
1453686_x_at	-0.3386	4.3134	2.0519e-11	1.398e-9
1416158_at	-0.6191	3.277	2.1038e-11	1.4279e-9
1425426_a_at	-0.4116	3.7496	2.1565e-11	1.4581e-9
1429270_a_at	-0.5597	5.5524	2.171e-11	1.4623e-9
1434004_at	0.3604	5.023	2.1913e-11	1.4704e-9
1415970_at	-0.3325	7.6591	2.2207e-11	1.4845e-9
1420526_at	-0.4922	3.8082	2.293e-11	1.5271e-9
1421662_a_at	-0.502	5.5261	2.3071e-11	1.5308e-9
1421331_at	-0.7606	4.3233	2.3677e-11	1.5651e-9
1438802_at	-0.5108	5.0395	2.4178e-11	1.589e-9
1434033_at	-0.4588	5.4496	2.4218e-11	1.589e-9
1448886_at	0.7038	6.652	2.6109e-11	1.7017e-9
1450191_a_at	-0.4503	5.6962	2.6213e-11	1.7017e-9
1452192_at	-0.48	5.4347	2.6248e-11	1.7017e-9
1431691_a_at	-0.6012	5.4942	2.632e-11	1.7017e-9
1425991_a_at	-0.4507	4.7491	2.6431e-11	1.7026e-9
1448530_at	0.4106	4.1827	2.7063e-11	1.737e-9
1426568_at	0.5944	4.6269	2.7926e-11	1.786e-9
1418355_at	0.7242	6.5321	2.958e-11	1.8849e-9
1429715_at	-0.4242	5.0178	3.0606e-11	1.9433e-9
1417926_at	-0.5896	5.0128	3.1487e-11	1.9921e-9
1424840_at	0.3377	3.7698	3.2162e-11	2.0276e-9
1423831_at	-0.4496	3.758	3.242e-11	2.0366e-9
1423832_at	-0.4503	3.6056	3.2868e-11	2.0575e-9
1453768_a_at	0.4569	5.335	3.3213e-11	2.0717e-9
1425668_a_at	-0.5729	4.0749	3.3848e-11	2.1039e-9
1416312_at	0.3656	6.5138	3.4291e-11	2.124e-9
1422751_at	-0.4329	5.3693	3.5764e-11	2.1989e-9
1422698_s_at	0.4129	5.4684	3.5867e-11	2.1989e-9
1450434_s_at	-0.4263	4.4185	3.5872e-11	2.1989e-9
1427232_at	-0.4442	5.1895	3.6727e-11	2.2435e-9
1418650_at	-0.4551	4.4789	3.8191e-11	2.3216e-9
1427894_at	-0.4682	5.3048	3.8268e-11	2.3216e-9
1431382_a_at	-0.6357	3.5052	3.965e-11	2.3972e-9
1425074_at	-0.4314	4.2642	4.046e-11	2.4379e-9
1453788_at	-0.5402	2.4102	4.2083e-11	2.5271e-9
1426024_a_at	-0.581	4.2985	4.4614e-11	2.6583e-9
1450872_s_at	0.7402	4.9425	4.4636e-11	2.6583e-9
1438023_at	-0.47	4.1631	4.4717e-11	2.6583e-9
1416954_at	0.3586	6.4105	4.6284e-11	2.7422e-9
1451418_a_at	-0.6449	4.2088	4.7017e-11	2.7764e-9
1451179_a_at	-0.561	4.7869	4.8073e-11	2.8293e-9
1418784_at	-0.3948	3.7462	5.0047e-11	2.9357e-9
1423674_at	-0.5209	5.2994	5.1136e-11	2.9897e-9
1450958_at	-0.7739	4.8906	5.3327e-11	3.1025e-9
1418659_at	-0.4508	5.0893	5.3415e-11	3.1025e-9
1422167_at	-0.5816	3.0797	5.6192e-11	3.2531e-9
1451064_a_at	0.5156	6.2924	5.8371e-11	3.3682e-9
1416419_s_at	-0.5131	6.1011	5.9372e-11	3.4149e-9
1427433_s_at	-0.6243	2.8893	6.0548e-11	3.4712e-9
1417430_at	-0.5231	4.4938	6.0759e-11	3.4721e-9
1451009_at	0.3333	3.8737	6.144e-11	3.4997e-9
1419528_at	-0.3738	1.9866	6.4842e-11	3.6817e-9
1423847_at	-0.5319	5.0936	6.6267e-11	3.7506e-9
1421378_s_at	-0.4916	4.2344	6.8184e-11	3.8467e-9
1419212_at	-0.3865	4.4199	6.8751e-11	3.8664e-9
1429318_a_at	-0.5433	4.6745	6.9012e-11	3.8688e-9
1417026_at	-0.5079	6.2929	7.0307e-11	3.9267e-9
1420918_at	-0.4801	4.1003	7.0488e-11	3.9267e-9
1450163_a_at	-0.4253	4.1673	7.1149e-11	3.9431e-9
1460336_at	-0.8321	3.599	7.1228e-11	3.9431e-9
1417986_at	-0.6725	5.4327	7.2666e-11	4.0102e-9
1425421_at	0.4839	4.102	7.3012e-11	4.0159e-9
1438956_x_at	-0.5924	4.9971	7.3222e-11	4.0159e-9
1426866_at	-0.371	4.798	7.5095e-11	4.1059e-9
1448829_at	-0.4474	4.8629	7.8913e-11	4.3014e-9
1428322_a_at	-0.3567	6.2556	7.9697e-11	4.3308e-9
1448650_a_at	-0.4704	5.0225	8.1559e-11	4.4184e-9
1434575_at	-0.4217	4.7455	8.9492e-11	4.8334e-9
1423679_at	0.6295	4.8353	8.9864e-11	4.8387e-9
1452108_at	-0.6557	3.7715	9.8951e-11	5.3119e-9
1421252_a_at	-0.3922	3.9252	1.0499e-10	5.6191e-9
1456622_at	-0.409	4.7052	1.0566e-10	5.6376e-9
1423450_a_at	-1.0604	5.3214	1.0635e-10	5.6533e-9
1425710_a_at	0.3411	3.441	1.0659e-10	5.6533e-9
1427175_at	0.4697	5.2521	1.0898e-10	5.7629e-9
1450457_at	-0.4696	4.2701	1.102e-10	5.81e-9
1447985_s_at	-0.4601	4.2368	1.1363e-10	5.9732e-9
1419819_s_at	0.3271	6.0465	1.1413e-10	5.9817e-9
1418865_at	-0.4871	4.493	1.2203e-10	6.3769e-9
1427569_a_at	-0.4649	3.7393	1.241e-10	6.4661e-9
1451803_a_at	-0.4873	4.8941	1.2482e-10	6.4843e-9
1422535_at	-0.61	3.9947	1.2518e-10	6.4843e-9
1434653_at	-0.4975	4.8961	1.3279e-10	6.858e-9
1424696_at	0.3817	6.154	1.3372e-10	6.8862e-9
1424405_at	-0.3641	4.5241	1.4538e-10	7.4648e-9
1420115_at	-0.4148	4.6566	1.5169e-10	7.7662e-9
1416674_at	-0.3757	4.5173	1.6887e-10	8.6213e-9
1449040_a_at	0.4512	5.25	1.7084e-10	8.6968e-9
1417980_a_at	-0.4737	5.0108	1.7524e-10	8.8949e-9
1451754_a_at	-0.323	5.8288	1.8027e-10	9.1244e-9
1424918_at	-0.4394	5.1106	1.8338e-10	9.2551e-9
1427082_at	0.5614	5.3837	1.8458e-10	9.2891e-9
1422038_a_at	-0.3537	3.1371	1.948e-10	9.7761e-9
1418318_at	0.7762	5.4814	1.9921e-10	9.9221e-9
1450531_at	-0.5592	3.7025	1.9945e-10	9.9221e-9
1416598_at	-0.5344	4.8194	1.997e-10	9.9221e-9
1455285_at	0.3086	5.3843	1.9995e-10	9.9221e-9
1422995_at	0.3954	3.7422	2.095e-10	1.0367e-8
1419125_at	0.4087	6.2171	2.1278e-10	1.0499e-8
1417277_at	-0.3745	5.0285	2.1488e-10	1.0574e-8
1452347_at	-0.3915	4.202	2.2411e-10	1.0976e-8
1453113_at	-0.265	4.7614	2.2452e-10	1.0976e-8
1418686_at	-0.394	3.8111	2.2492e-10	1.0976e-8
1420617_at	0.3807	5.7259	2.258e-10	1.0989e-8
1426452_a_at	0.4298	3.9715	2.2875e-10	1.1102e-8
1418481_at	-0.4392	5.0732	2.2988e-10	1.1126e-8
1416912_at	-0.4832	5.0694	2.4545e-10	1.1848e-8
1422575_at	0.5263	3.853	2.4779e-10	1.1928e-8
1448362_at	0.4573	6.274	2.4979e-10	1.196e-8
1454870_x_at	0.427	5.2275	2.498e-10	1.196e-8
1419466_at	-0.8722	5.637	2.5054e-10	1.1963e-8
1418917_at	-0.4413	5.11	2.5134e-10	1.1969e-8
1450769_s_at	0.4503	5.8328	2.5285e-10	1.2009e-8
1418593_at	-0.3841	5.2208	2.5812e-10	1.2226e-8
1423141_at	0.6711	4.6938	2.5897e-10	1.2234e-8
1431805_a_at	0.6992	4.6226	2.8721e-10	1.3532e-8
1420618_at	0.4019	5.8237	2.9066e-10	1.3658e-8
1421218_at	-0.4296	3.2619	2.9244e-10	1.3692e-8
1452357_at	-0.5138	4.2352	2.9293e-10	1.3692e-8
1420174_s_at	-0.4916	4.8284	2.9663e-10	1.3829e-8
1449702_at	-0.4722	5.5258	3.1726e-10	1.4751e-8
1455875_x_at	-0.5256	4.9841	3.2406e-10	1.5028e-8
1434628_a_at	0.6413	5.0786	3.2581e-10	1.507e-8
1452135_at	-0.3554	3.0931	3.2766e-10	1.5116e-8
1448397_at	0.5909	3.036	3.3014e-10	1.5191e-8
1423523_at	0.9312	4.9423	3.466e-10	1.5907e-8
1427059_at	-0.376	4.6678	3.7694e-10	1.7255e-8
1416234_at	0.3678	7.0119	3.7994e-10	1.7347e-8
1415875_at	-0.4897	3.3118	3.8288e-10	1.7436e-8
1426951_at	-0.6016	4.3773	3.9131e-10	1.7774e-8
1450007_at	-0.4572	5.6408	3.9979e-10	1.8113e-8
1427176_s_at	0.4886	5.5887	4.0506e-10	1.8305e-8
1448076_at	0.3335	5.2472	4.0719e-10	1.8355e-8
1416599_at	-0.5164	4.7628	4.2652e-10	1.9133e-8
1427149_at	0.6063	4.1846	4.2665e-10	1.9133e-8
1417172_at	-0.4171	3.3407	4.2769e-10	1.9133e-8
1431862_x_at	-0.3773	4.3881	4.2993e-10	1.9185e-8
1417040_a_at	-0.5529	4.7231	4.3226e-10	1.924e-8
1415936_at	-0.5795	4.814	4.3417e-10	1.9277e-8
1417441_at	0.5547	4.7673	4.4065e-10	1.9515e-8
1420891_at	-0.577	4.0239	4.4429e-10	1.9628e-8
1420487_at	-0.4447	3.4573	4.4841e-10	1.976e-8
1426613_a_at	-0.3709	6.0693	4.5543e-10	2.002e-8
1420643_at	-0.4032	4.7326	4.7143e-10	2.0672e-8
1434889_at	-0.4477	4.5239	4.7442e-10	2.0751e-8
1419628_at	-0.3745	3.328	4.8274e-10	2.1063e-8
1429748_at	-0.5924	3.8983	4.8392e-10	2.1063e-8
1426624_a_at	-0.405	5.8752	4.875e-10	2.1167e-8
1427278_at	-0.6293	3.6481	4.9099e-10	2.1254e-8
1419689_at	-0.4436	3.942	4.919e-10	2.1254e-8
1419463_at	1.4535	6.8907	5.0403e-10	2.1725e-8
1439451_x_at	0.4231	5.2185	5.0668e-10	2.1786e-8
1426210_x_at	-0.4765	3.3629	5.1242e-10	2.1979e-8
1424453_at	-0.4044	4.4073	5.2604e-10	2.2509e-8
1449555_a_at	-1.2412	3.0221	5.3134e-10	2.2681e-8
1453005_at	0.2824	5.3326	5.4297e-10	2.3122e-8
1449148_a_at	-0.3289	5.1461	5.6623e-10	2.4055e-8
1423305_at	0.6114	5.2421	5.702e-10	2.4165e-8
1450907_at	0.3613	7.2381	5.7415e-10	2.424e-8
1449013_at	0.3497	4.481	5.7471e-10	2.424e-8
1453389_a_at	-0.3949	4.266	5.8093e-10	2.4445e-8
1418325_at	0.4164	5.1666	5.9646e-10	2.5038e-8
1427936_at	-0.3742	2.7641	6.0439e-10	2.5281e-8
1435117_a_at	-0.3105	3.5699	6.0645e-10	2.5281e-8
1421172_at	-0.621	4.0414	6.0652e-10	2.5281e-8
1460592_at	-0.4101	4.8739	6.1375e-10	2.5522e-8
1417737_at	-0.2819	5.1471	6.2578e-10	2.5962e-8
1434518_at	-0.4672	4.749	6.3188e-10	2.6153e-8
1422965_at	-0.3538	4.9044	6.3653e-10	2.6244e-8
1419344_at	-0.4069	3.415	6.3702e-10	2.6244e-8
1460259_s_at	1.4374	6.9067	6.4232e-10	2.6401e-8
1451722_s_at	0.387	5.2657	6.6687e-10	2.7346e-8
1452590_a_at	-0.5609	4.6133	6.686e-10	2.7354e-8
1417407_at	-0.3508	5.3501	6.7786e-10	2.7669e-8
1453278_a_at	-0.584	3.9787	6.9451e-10	2.8229e-8
1424020_at	-0.4558	5.2871	6.9478e-10	2.8229e-8
1418763_at	0.3028	5.5325	7.393e-10	2.9969e-8
1429752_x_at	-0.599	3.653	7.4175e-10	2.9975e-8
1421576_at	-0.2509	2.7372	7.4281e-10	2.9975e-8
1449036_at	0.7586	5.4206	7.6042e-10	3.0616e-8
1421129_a_at	0.4828	4.5337	7.7291e-10	3.1025e-8
1448539_a_at	-0.3643	3.7981	7.7409e-10	3.1025e-8
1432007_s_at	0.4616	4.2986	7.9065e-10	3.1617e-8
1426211_at	-0.284	4.6004	8.1412e-10	3.2482e-8
1419337_at	-0.2949	3.1112	8.3139e-10	3.3068e-8
1422718_at	0.3867	4.738	8.3253e-10	3.3068e-8
1416895_at	-0.3656	5.3619	8.4055e-10	3.3312e-8
1418269_at	-0.5885	5.2509	8.713e-10	3.4453e-8
1418612_at	-0.4781	3.0594	8.9496e-10	3.531e-8
1451889_at	-0.468	4.6584	9.0064e-10	3.5455e-8
1431843_a_at	-0.5339	3.9379	9.1583e-10	3.5973e-8
1429076_a_at	0.453	2.9323	9.225e-10	3.6089e-8
1427698_at	-0.543	4.5314	9.2286e-10	3.6089e-8
1460313_at	-0.3465	2.8816	9.3466e-10	3.647e-8
1415940_at	-0.4516	5.6644	9.368e-10	3.6473e-8
1451734_a_at	-0.5288	4.2092	1.0043e-9	3.9017e-8
1423448_at	-0.3266	6.2272	1.0218e-9	3.9608e-8
1420810_at	-0.439	5.7566	1.0353e-9	4.0046e-8
1451469_at	-0.518	3.5097	1.0515e-9	4.0581e-8
1416315_at	-0.3421	6.0349	1.0675e-9	4.1109e-8
1437721_at	-0.493	3.7732	1.0794e-9	4.1477e-8
1416762_at	-0.5548	6.7023	1.1038e-9	4.2323e-8
1419331_at	-0.4043	2.0171	1.1195e-9	4.2832e-8
1451060_at	-0.3207	4.1083	1.1402e-9	4.3532e-8
1416865_at	-0.38	4.5974	1.1488e-9	4.3765e-8
1423918_at	-0.4684	5.4394	1.2041e-9	4.5773e-8
1436021_at	0.8711	5.1709	1.2392e-9	4.7006e-8
1438534_x_at	-0.4247	6.0946	1.2896e-9	4.8816e-8
1434199_at	-0.4125	3.5232	1.2964e-9	4.8966e-8
1424842_a_at	-0.5614	3.8023	1.3633e-9	5.1384e-8
1422782_s_at	-0.5902	5.2921	1.3783e-9	5.1839e-8
1417116_at	-0.3513	5.8093	1.3968e-9	5.2424e-8
1417896_at	0.468	5.4253	1.4083e-9	5.2743e-8
1428095_a_at	-0.3331	4.8719	1.4122e-9	5.2779e-8
1433430_s_at	-0.3026	5.3624	1.4185e-9	5.2902e-8
1456199_x_at	-0.4516	3.9374	1.4223e-9	5.2932e-8
1417817_a_at	-0.4246	6.0253	1.4753e-9	5.4752e-8
1422261_a_at	-0.3123	3.4718	1.4774e-9	5.4752e-8
1425127_at	-0.411	2.3563	1.4896e-9	5.5091e-8
1428587_at	-0.5043	5.456	1.5156e-9	5.5936e-8
1460438_at	-0.3295	4.2409	1.5331e-9	5.6462e-8
1434776_at	-0.5453	3.2901	1.5456e-9	5.6804e-8
1435023_at	-0.3816	4.7223	1.5612e-9	5.7259e-8
1430811_a_at	-0.4793	4.4929	1.6233e-9	5.9411e-8
1460596_at	-0.3531	4.9083	1.6265e-9	5.9411e-8
1423675_at	-0.4815	5.3296	1.644e-9	5.9895e-8
1448379_at	-0.3514	5.1555	1.6466e-9	5.9895e-8
1417981_at	-0.4489	5.1509	1.7578e-9	6.3548e-8
1452387_a_at	-0.3466	5.5503	1.7601e-9	6.3548e-8
1449891_a_at	-0.4403	3.7623	1.7612e-9	6.3548e-8
1451256_at	0.3252	5.3526	1.7613e-9	6.3548e-8
1425233_at	0.8155	4.9587	1.7806e-9	6.4113e-8
1417953_at	0.6025	7.7283	1.8689e-9	6.7155e-8
1422736_at	-0.4469	3.8517	1.877e-9	6.7311e-8
1425531_at	-0.3578	5.5465	1.9609e-9	7.0175e-8
1425251_at	-0.3805	2.4207	1.9684e-9	7.0303e-8
1449474_a_at	-0.46	6.1031	2.0233e-9	7.212e-8
1454798_at	-0.3102	5.431	2.0334e-9	7.2314e-8
1439437_x_at	-0.9261	5.6644	2.037e-9	7.2314e-8
1421768_a_at	0.3162	3.4047	2.0577e-9	7.2903e-8
1420552_s_at	0.3282	3.4482	2.1168e-9	7.4847e-8
1424231_s_at	-0.4063	4.1806	2.1383e-9	7.5458e-8
1419556_at	0.9638	8.3563	2.1604e-9	7.5971e-8
1421171_at	-0.5864	3.8046	2.1614e-9	7.5971e-8
1452094_at	-0.5373	3.9709	2.177e-9	7.6367e-8
1427425_at	-0.413	4.4704	2.2194e-9	7.7597e-8
1426892_at	-0.405	3.5214	2.2208e-9	7.7597e-8
1426667_a_at	-0.3852	5.7326	2.2321e-9	7.7838e-8
1436038_a_at	-0.4186	6.0567	2.2376e-9	7.7875e-8
1427055_at	-0.3377	3.6966	2.3064e-9	8.0114e-8
1448728_a_at	-0.4451	5.2963	2.3469e-9	8.1361e-8
1416165_at	-0.5442	5.7674	2.3657e-9	8.1821e-8
1452431_s_at	0.5234	5.8414	2.3694e-9	8.1821e-8
1423230_at	-0.3331	4.8396	2.396e-9	8.2577e-8
1427467_a_at	-0.4432	3.0265	2.4229e-9	8.3344e-8
1424671_at	0.4417	6.4487	2.5254e-9	8.67e-8
1450371_at	-0.2987	3.3712	2.6171e-9	8.9673e-8
1452588_at	-0.271	4.735	2.6651e-9	9.0918e-8
1425182_x_at	0.5632	3.6815	2.666e-9	9.0918e-8
1416608_a_at	-0.3312	6.4538	2.6688e-9	9.0918e-8
1432032_a_at	-0.4261	3.2812	2.7129e-9	9.2244e-8
1426968_a_at	-0.5533	6.1477	2.7191e-9	9.2278e-8
1449211_at	0.3516	5.2139	2.7858e-9	9.4361e-8
1426095_a_at	-0.3357	3.3829	2.8065e-9	9.4879e-8
1437399_at	-0.4524	5.1928	2.844e-9	9.5965e-8
1422683_at	-0.4632	3.2399	2.8668e-9	9.6377e-8
1416609_at	-0.3632	6.4215	2.8673e-9	9.6377e-8
1418591_at	-0.5203	5.0328	2.8725e-9	9.6377e-8
1416029_at	-0.3863	5.7635	2.8831e-9	9.6549e-8
1417982_at	-0.4571	5.1565	2.913e-9	9.7365e-8
1455644_at	0.3376	6.1683	2.9526e-9	9.8502e-8
1455886_at	-0.4291	4.3991	3.0244e-9	1.0071e-7
1424894_at	-0.3327	4.8835	3.0791e-9	1.0231e-7
1416812_at	0.4712	5.612	3.084e-9	1.0231e-7
1427185_at	-0.3663	4.3131	3.1397e-9	1.0382e-7
1449716_s_at	-0.3301	3.8605	3.1413e-9	1.0382e-7
1421756_a_at	-0.3663	4.0297	3.169e-9	1.0454e-7
1416447_at	-0.4081	5.8555	3.2256e-9	1.0621e-7
1417985_at	-0.6172	5.5635	3.2689e-9	1.0744e-7
1417662_at	-0.4378	3.5271	3.3511e-9	1.0993e-7
1450975_at	-0.2886	3.7151	3.3574e-9	1.0994e-7
1417996_at	-0.333	3.7387	3.4374e-9	1.1235e-7
1422331_at	0.2222	2.8032	3.5427e-9	1.1558e-7
1455343_at	-0.3701	4.2553	3.8358e-9	1.2491e-7
1418444_a_at	0.3364	6.8095	3.8704e-9	1.2581e-7
1451737_at	0.5983	6.7695	3.9148e-9	1.2702e-7
1418345_at	0.4306	6.3739	3.9274e-9	1.2719e-7
1449458_at	0.971	5.9142	3.9758e-9	1.2852e-7
1421505_at	-0.2438	3.2147	4.0091e-9	1.2937e-7
1424063_at	1.2127	5.3858	4.14e-9	1.3335e-7
1421627_at	-0.2382	3.2744	4.1906e-9	1.3472e-7
1451592_at	-0.334	4.2645	4.1978e-9	1.3472e-7
1418540_a_at	-0.4425	5.2366	4.2212e-9	1.3522e-7
1448608_at	-0.2587	2.7365	4.3424e-9	1.3872e-7
1422697_s_at	0.3737	5.3533	4.346e-9	1.3872e-7
1417268_at	0.671	7.7101	4.3569e-9	1.3882e-7
1422559_at	-0.3407	6.0519	4.3713e-9	1.3903e-7
1418172_at	0.5311	6.0586	4.4276e-9	1.4057e-7
1422821_s_at	0.4126	5.9246	4.4444e-9	1.4084e-7
1434748_at	-0.4988	5.3631	4.4644e-9	1.4123e-7
1421385_a_at	-0.6129	4.3628	4.5371e-9	1.4327e-7
1448828_at	-0.4137	5.032	4.5513e-9	1.4346e-7
1431012_a_at	0.3113	6.2655	4.5941e-9	1.4455e-7
1425386_at	0.4365	3.527	4.6394e-9	1.4572e-7
1437238_x_at	-0.3112	5.2158	4.6506e-9	1.4582e-7
1430173_x_at	-0.3381	4.9348	4.733e-9	1.4812e-7
1436212_at	-0.5046	3.7598	4.7408e-9	1.4812e-7
1427554_at	-0.3041	3.1141	4.7491e-9	1.4812e-7
1435602_at	0.4055	5.2542	4.8688e-9	1.5158e-7
1419555_at	0.9678	8.8153	5.0297e-9	1.5632e-7
1449068_at	-0.3736	5.0653	5.2124e-9	1.6171e-7
1423650_at	-0.3202	5.5365	5.2829e-9	1.6361e-7
1448978_at	-0.4143	4.5508	5.3463e-9	1.6529e-7
1422039_at	-0.327	3.3132	5.3868e-9	1.6625e-7
1448340_at	-0.4035	5.5201	5.47e-9	1.6852e-7
1419911_at	-0.4291	3.9956	5.5329e-9	1.7017e-7
1423295_at	-0.4315	4.4086	5.6812e-9	1.7442e-7
1448552_s_at	-0.3564	3.6296	5.7682e-9	1.7679e-7
1418401_a_at	0.3825	6.6313	5.883e-9	1.7981e-7
1424228_at	-0.3441	5.9179	5.8869e-9	1.7981e-7
1451022_at	-0.4233	4.9868	5.9243e-9	1.8064e-7
1424941_at	0.5943	3.2741	6.0294e-9	1.8352e-7
1425663_at	-0.5125	4.4379	6.0523e-9	1.8391e-7
1427140_at	-0.3235	3.6429	6.2286e-9	1.8894e-7
1427763_a_at	-0.4596	3.5054	6.2465e-9	1.8916e-7
1427279_at	-0.5647	3.5684	6.325e-9	1.9121e-7
1428311_at	0.3175	6.5468	6.3503e-9	1.9164e-7
1423519_at	0.4276	6.3208	6.376e-9	1.9209e-7
1452589_at	0.4622	5.2571	6.5048e-9	1.9564e-7
1427893_a_at	0.329	5.2053	6.517e-9	1.9568e-7
1416541_at	0.2988	5.6118	6.5337e-9	1.9584e-7
1418044_at	-0.3025	5.4391	6.6839e-9	2.0001e-7
1419434_at	0.3811	2.7899	6.8432e-9	2.0443e-7
1421280_at	-0.2743	2.8725	6.9215e-9	2.0616e-7
1418210_at	-0.6061	4.7613	6.9242e-9	2.0616e-7
1453856_at	-0.3689	3.3065	6.9459e-9	2.0646e-7
1451336_at	0.4117	3.2818	7.2593e-9	2.1541e-7
1423680_at	0.6514	5.946	7.2764e-9	2.1555e-7
1436547_at	-0.3159	3.4004	7.3319e-9	2.1683e-7
1449193_at	-0.4835	3.1355	7.4107e-9	2.188e-7
1437730_at	-0.436	5.5135	7.5808e-9	2.2345e-7
1449452_a_at	-0.2937	3.0165	7.5992e-9	2.2362e-7
1417798_at	-0.6047	5.5951	7.9305e-9	2.3298e-7
1449871_at	-0.492	2.4287	8.1421e-9	2.388e-7
1422303_a_at	-0.4229	5.2651	8.2081e-9	2.3982e-7
1421980_at	0.2681	2.7354	8.2085e-9	2.3982e-7
1416308_at	-0.4225	5.603	8.2173e-9	2.3982e-7
1452531_at	-0.4586	5.5725	8.261e-9	2.4001e-7
1423312_at	-0.6026	4.4411	8.2654e-9	2.4001e-7
1430172_a_at	-0.3443	4.9455	8.2691e-9	2.4001e-7
1417818_at	-0.4247	6.1348	8.2781e-9	2.4001e-7
1428306_at	0.5931	6.7199	8.342e-9	2.4147e-7
1451270_at	-0.3926	4.0725	8.3559e-9	2.4148e-7
1418687_at	-0.6783	4.2352	8.4506e-9	2.4381e-7
1460351_at	-0.3519	8.0088	8.5131e-9	2.4522e-7
1420671_x_at	-0.5153	4.7625	8.6169e-9	2.4781e-7
1420746_at	-0.2423	2.5685	8.6897e-9	2.4949e-7
1448342_at	-0.3285	2.6751	8.9925e-9	2.5777e-7
1420784_at	-0.2702	2.9	9.1124e-9	2.6079e-7
1416842_at	-0.3902	6.1865	9.281e-9	2.6518e-7
1450478_a_at	-0.3667	6.0957	9.2965e-9	2.652e-7
1416955_at	0.3222	6.2245	9.3523e-9	2.6636e-7
1419054_a_at	-0.3869	5.0137	9.4129e-9	2.6766e-7
1425088_at	-0.4019	4.2829	9.5347e-9	2.7068e-7
1448516_at	-0.3618	5.4753	9.6234e-9	2.7277e-7
1433591_at	-0.4897	5.6135	9.7006e-9	2.7452e-7
1435834_at	-0.4576	2.8771	9.7509e-9	2.755e-7
1416050_a_at	-0.2883	6.19	9.8135e-9	2.762e-7
1416702_at	0.7053	3.6366	9.8222e-9	2.762e-7
1427498_a_at	-0.6373	4.6505	9.8224e-9	2.762e-7
1422379_x_at	-0.2837	2.6523	1.0016e-8	2.8103e-7
1424350_s_at	-0.5033	5.926	1.0026e-8	2.8103e-7
1453468_at	-0.3191	3.1428	1.0239e-8	2.8656e-7
1426279_at	-0.3118	5.4181	1.0266e-8	2.8685e-7
1417810_a_at	-0.3431	6.4397	1.043e-8	2.9096e-7
1418592_at	-0.4983	4.9447	1.0621e-8	2.957e-7
1450966_at	-0.554	4.8971	1.0633e-8	2.957e-7
1419591_at	-0.3112	3.6209	1.0663e-8	2.9608e-7
1433832_at	-0.3633	6.7983	1.0764e-8	2.984e-7
1449380_at	-0.351	2.7967	1.0875e-8	3.0101e-7
1418142_at	-0.5483	4.735	1.0909e-8	3.0148e-7
1418317_at	-0.7909	2.0603	1.1206e-8	3.0921e-7
1421792_s_at	0.4599	4.512	1.1233e-8	3.0949e-7
1426237_at	-0.3052	4.2779	1.13e-8	3.1082e-7
1421744_at	-0.3547	3.5081	1.132e-8	3.109e-7
1436097_x_at	0.4586	4.9783	1.1365e-8	3.1166e-7
1418399_at	-0.322	4.654	1.1517e-8	3.1533e-7
1418264_at	-0.5109	4.8918	1.1563e-8	3.1611e-7
1453239_a_at	0.3342	2.9811	1.1617e-8	3.171e-7
1422255_at	-0.3423	2.8194	1.168e-8	3.1833e-7
1424967_x_at	-0.7544	3.1369	1.1717e-8	3.1884e-7
1430292_a_at	-0.371	4.7923	1.1968e-8	3.2517e-7
1437155_a_at	-0.4166	5.9331	1.2061e-8	3.2719e-7
1424500_at	0.303	5.4614	1.234e-8	3.3393e-7
1428714_at	-0.2745	6.0539	1.2364e-8	3.3393e-7
1452253_at	-0.5416	3.9598	1.2384e-8	3.3393e-7
1426020_at	-0.3667	3.3239	1.2385e-8	3.3393e-7
1423434_at	-0.3414	3.4159	1.249e-8	3.3626e-7
1421990_at	-0.3172	2.5897	1.3244e-8	3.5597e-7
1425825_at	-0.4081	2.8829	1.3262e-8	3.5597e-7
1450454_at	-0.4174	4.5478	1.345e-8	3.6047e-7
1452000_s_at	0.2211	6.8573	1.3729e-8	3.6738e-7
1420525_a_at	-0.2628	1.9472	1.402e-8	3.7461e-7
1421122_at	-0.3442	5.4323	1.4126e-8	3.7687e-7
1424635_at	0.263	8.8771	1.4213e-8	3.7862e-7
1460042_at	-0.4914	3.0323	1.4249e-8	3.7902e-7
1416840_at	-0.3942	5.5603	1.4272e-8	3.7906e-7
1452422_a_at	-0.3321	6.098	1.4326e-8	3.7991e-7
1448792_a_at	0.8695	4.7639	1.4352e-8	3.7995e-7
1416007_at	0.7325	4.5976	1.437e-8	3.7995e-7
1424166_at	-0.3276	3.7398	1.4398e-8	3.8011e-7
1426982_at	-0.4943	5.1203	1.461e-8	3.8515e-7
1429193_at	-0.4718	4.7542	1.4679e-8	3.864e-7
1449703_at	-0.4641	5.2297	1.4755e-8	3.8781e-7
1416008_at	0.7329	4.5957	1.4926e-8	3.9173e-7
1424654_at	-0.2705	5.1314	1.5077e-8	3.9509e-7
1451885_at	-0.3376	5.4179	1.5383e-8	4.0253e-7
1429456_a_at	0.2695	5.0841	1.5616e-8	4.0802e-7
1452567_at	-0.2648	2.6117	1.576e-8	4.1117e-7
1449052_a_at	0.4088	4.6852	1.6181e-8	4.2154e-7
1424442_a_at	-0.3356	5.6719	1.6546e-8	4.3041e-7
1452505_at	-0.5374	5.0788	1.6596e-8	4.3109e-7
1418285_at	-0.5218	4.3978	1.6714e-8	4.332e-7
1421230_a_at	-0.4631	4.1017	1.6752e-8	4.332e-7
1424652_at	-0.7186	3.2296	1.6758e-8	4.332e-7
1424583_at	0.3109	4.396	1.6775e-8	4.332e-7
1421373_at	-0.2539	3.7824	1.6851e-8	4.339e-7
1448558_a_at	0.6437	4.9601	1.6852e-8	4.339e-7
1448904_at	0.5501	7.5213	1.6985e-8	4.3672e-7
1450309_at	0.1805	2.8538	1.7051e-8	4.3775e-7
1430492_at	-0.4211	4.4558	1.79e-8	4.5889e-7
1418923_at	-0.2996	2.8768	1.8072e-8	4.6263e-7
1420275_at	-0.4854	5.3404	1.8156e-8	4.6411e-7
1426309_at	-0.3323	2.8908	1.841e-8	4.6994e-7
1450124_a_at	0.4473	4.4606	1.9111e-8	4.8713e-7
1455019_x_at	-0.5437	5.0099	1.9166e-8	4.8762e-7
1418256_at	-0.3146	5.2848	1.9185e-8	4.8762e-7
1451378_at	0.3007	5.3717	1.9385e-8	4.9199e-7
1425865_a_at	0.4462	5.5946	1.9424e-8	4.9226e-7
1430671_a_at	-0.4787	4.7193	1.9523e-8	4.9407e-7
1420854_at	0.4601	4.0052	1.9609e-8	4.9522e-7
1424731_at	0.2747	4.9068	1.9624e-8	4.9522e-7
1419611_at	-0.2941	3.2164	1.9752e-8	4.9775e-7
1420011_s_at	0.593	7.7773	2.0228e-8	5.0901e-7
1448297_a_at	-0.4495	6.8913	2.0411e-8	5.1289e-7
1455042_at	-0.3099	6.1023	2.0608e-8	5.1711e-7
1456427_at	-0.3176	2.9865	2.0672e-8	5.1797e-7
1424655_at	-0.2643	5.1592	2.0978e-8	5.249e-7
1421133_at	-0.4947	2.4348	2.1052e-8	5.2601e-7
1449160_at	-0.2668	3.1652	2.1107e-8	5.2664e-7
1415828_a_at	0.4015	7.8462	2.1214e-8	5.2857e-7
1452605_at	-0.3595	3.033	2.1392e-8	5.3225e-7
1449568_at	-0.3872	2.7078	2.1798e-8	5.4158e-7
1440230_at	-0.3224	3.4568	2.1962e-8	5.449e-7
1452334_at	-0.4886	5.1396	2.2933e-8	5.6819e-7
1422371_at	-0.3644	2.8433	2.3113e-8	5.7186e-7
1448808_a_at	0.3095	8.1127	2.3375e-8	5.7752e-7
1423242_at	-0.3117	5.3613	2.3723e-8	5.8532e-7
1431320_a_at	-0.3899	4.1929	2.428e-8	5.9823e-7
1460364_at	-0.3906	5.428	2.4342e-8	5.9892e-7
1424422_s_at	0.3124	4.0733	2.4464e-8	6.0109e-7
1450791_at	-0.4965	3.5553	2.4516e-8	6.0152e-7
1418153_at	0.5632	4.2859	2.4671e-8	6.045e-7
1452181_at	-0.5463	4.7947	2.4848e-8	6.0758e-7
1421149_a_at	-0.334	4.4681	2.4866e-8	6.0758e-7
1418509_at	0.6976	5.3199	2.4966e-8	6.092e-7
1424813_at	-0.2811	3.7271	2.5018e-8	6.0963e-7
1420410_at	-0.3493	2.8084	2.5779e-8	6.2731e-7
1422975_at	-0.6249	4.0734	2.5837e-8	6.2784e-7
1453037_at	-0.4297	5.8801	2.6073e-8	6.3272e-7
1449109_at	-0.836	6.0138	2.628e-8	6.3687e-7
1423031_at	-0.296	6.2234	2.6694e-8	6.4601e-7
1452232_at	0.5123	5.4838	2.7054e-8	6.5333e-7
1419014_at	-0.2812	2.1261	2.7098e-8	6.5333e-7
1439433_a_at	0.3651	5.0371	2.7107e-8	6.5333e-7
1419076_a_at	-0.4015	4.9117	2.7183e-8	6.5429e-7
1427597_at	0.4087	3.7061	2.7455e-8	6.5993e-7
1419898_s_at	0.3143	4.8607	2.7528e-8	6.6077e-7
1425992_at	-0.2417	2.8399	2.7914e-8	6.6913e-7
1420919_at	-0.4277	4.2164	2.799e-8	6.7005e-7
1424095_at	-0.2838	5.4919	2.8623e-8	6.8429e-7
1422424_at	-0.2105	2.9094	2.9153e-8	6.9603e-7
1437438_x_at	0.2086	2.6465	2.9375e-8	7.0038e-7
1455105_at	-0.3513	6.2484	2.9806e-8	7.0971e-7
1418299_at	0.2899	3.3331	3.0027e-8	7.1399e-7
1424516_at	0.5445	4.2285	3.0144e-8	7.1582e-7
1420666_at	-0.3377	3.1718	3.0825e-8	7.3102e-7
1419916_at	-0.3953	3.3495	3.0956e-8	7.3315e-7
1450173_at	-0.359	4.3781	3.1107e-8	7.3485e-7
1418930_at	-0.7261	4.2933	3.1111e-8	7.3485e-7
1418164_at	-0.3812	4.4188	3.1299e-8	7.3831e-7
1426317_at	-0.4423	3.9315	3.1448e-8	7.4083e-7
1423891_at	0.5704	6.2387	3.1505e-8	7.4119e-7
1417328_at	-0.3236	5.0437	3.1712e-8	7.4507e-7
1419139_at	0.4418	4.0733	3.2108e-8	7.5336e-7
1451431_a_at	-0.4345	5.7151	3.2515e-8	7.619e-7
1424642_at	-0.4052	5.3551	3.2803e-8	7.6765e-7
1424439_at	0.5184	4.3554	3.2875e-8	7.6831e-7
1416617_at	0.665	6.2987	3.3179e-8	7.7439e-7
1417030_at	-0.3199	3.5094	3.3243e-8	7.7486e-7
1418060_a_at	-0.2699	4.3463	3.3452e-8	7.7872e-7
1420625_at	0.263	3.6911	3.3977e-8	7.8991e-7
1418827_at	-0.4056	4.7689	3.4051e-8	7.9058e-7
1424664_at	-0.3501	4.8806	3.4205e-8	7.9311e-7
1420879_a_at	-0.3693	6.0695	3.4585e-8	8.0088e-7
1437198_at	0.4475	5.6935	3.4741e-8	8.0343e-7
1416530_a_at	-0.3797	6.2951	3.5071e-8	8.1002e-7
1422205_at	0.256	3.4491	3.5566e-8	8.2037e-7
1431981_at	-0.4674	4.5803	3.5685e-8	8.2205e-7
1420390_s_at	0.3408	3.5504	3.5773e-8	8.2302e-7
1430700_a_at	-0.7186	6.0762	3.6547e-8	8.3973e-7
1425432_at	-0.3154	3.2896	3.6689e-8	8.4142e-7
1449069_at	-0.3577	5.1681	3.6716e-8	8.4142e-7
1451745_a_at	-0.3376	5.7423	3.7059e-8	8.4758e-7
1416730_at	0.3108	5.4882	3.708e-8	8.4758e-7
1416068_at	0.2984	6.6409	3.7664e-8	8.5915e-7
1427393_at	-0.2718	2.6892	3.7683e-8	8.5915e-7
1420554_a_at	0.5612	5.0318	3.8021e-8	8.6573e-7
1422497_at	0.2489	6.2258	3.8269e-8	8.7009e-7
1425183_a_at	0.2577	8.568	3.8349e-8	8.7009e-7
1430092_at	-0.3228	3.3919	3.8359e-8	8.7009e-7
1450346_at	-0.2513	3.1849	3.9373e-8	8.9194e-7
1419205_x_at	0.2904	4.2686	3.943e-8	8.9209e-7
1417958_at	0.8008	5.0818	3.9658e-8	8.9611e-7
1451813_at	-0.2516	3.4663	4.1444e-8	9.3525e-7
1422247_a_at	-0.2963	2.484	4.2151e-8	9.5001e-7
1419728_at	-0.8959	3.1037	4.2274e-8	9.5157e-7
1439366_at	-0.4169	5.3549	4.2856e-8	9.6344e-7
1422822_at	0.398	5.8305	4.3105e-8	9.6781e-7
1424618_at	0.2458	2.8617	4.4524e-8	9.9842e-7
1416445_at	0.2639	6.0958	4.4755e-8	0.0000010023
1452839_at	0.3645	4.5597	4.4974e-8	0.000001006
1426714_at	0.363	4.8526	4.505e-8	0.0000010064
1449464_at	-0.3619	4.509	4.6892e-8	0.0000010462
1451465_at	-0.3438	5.0695	4.7094e-8	0.0000010494
1417343_at	-0.6263	5.2177	4.7423e-8	0.0000010554
1420718_at	0.3709	3.0235	4.8053e-8	0.000001067
1423128_at	-0.3402	5.6305	4.8076e-8	0.000001067
1453260_a_at	-0.3883	5.29	4.8127e-8	0.000001067
1418765_at	0.5668	5.284	4.835e-8	0.0000010707
1449705_x_at	-0.4797	5.7121	5.0034e-8	0.0000011066
1423996_a_at	-0.3505	5.0442	5.0155e-8	0.0000011078
1417373_a_at	0.3566	8.0217	5.0633e-8	0.000001117
1437342_x_at	-0.3201	6.4607	5.201e-8	0.000001146
1417469_at	-0.3101	3.9786	5.2943e-8	0.0000011651
1424292_at	-0.501	3.9787	5.3524e-8	0.0000011764
1448596_at	-0.3162	5.82	5.4346e-8	0.000001193
1425923_at	-0.4591	3.8315	5.547e-8	0.0000012162
1424926_at	0.281	5.8973	5.5917e-8	0.0000012244
1416418_at	-0.4071	5.9114	5.5999e-8	0.0000012247
1423988_at	-0.5979	4.5877	5.6125e-8	0.000001226
1423706_a_at	0.344	7.0751	5.6234e-8	0.0000012268
1426955_at	-0.6384	5.0968	5.6987e-8	0.0000012417
1424249_a_at	0.4165	4.9665	5.7327e-8	0.0000012476
1423885_at	-0.3815	5.1318	5.7605e-8	0.0000012521
1421299_a_at	-0.431	2.3544	5.7856e-8	0.000001256
1428061_at	-0.3213	5.7536	5.804e-8	0.0000012575
1452280_at	-0.3267	6.0632	5.8066e-8	0.0000012575
1426754_x_at	-0.5319	4.8151	5.8379e-8	0.0000012619
1420132_s_at	-0.3752	5.9373	5.8424e-8	0.0000012619
1455618_x_at	0.4079	4.3073	5.8482e-8	0.0000012619
1416970_a_at	-0.4036	6.3382	5.871e-8	0.0000012653
1418828_at	-0.4047	4.8545	5.9002e-8	0.00000127
1421963_a_at	-0.4383	4.6781	5.9531e-8	0.0000012798
1433463_at	-0.5009	5.1626	5.9642e-8	0.0000012807
1424123_at	-0.9415	4.7371	6.1324e-8	0.0000013152
1425740_at	-0.4018	4.6335	6.159e-8	0.0000013193
1448426_at	0.3154	4.912	6.2157e-8	0.0000013298
1427669_a_at	-0.3159	3.6554	6.2398e-8	0.0000013334
1418237_s_at	-0.638	5.0219	6.3478e-8	0.0000013548
1423224_at	-0.3922	3.6453	6.5973e-8	0.0000014064
1421001_a_at	1.3583	6.6425	6.6914e-8	0.0000014247
1449940_a_at	0.2543	6.3683	6.7754e-8	0.0000014409
1433888_at	0.2805	2.8124	6.7862e-8	0.0000014415
1448812_at	-0.3461	5.923	6.813e-8	0.0000014454
1418306_at	0.3123	3.6593	6.9262e-8	0.0000014677
1417964_at	0.2442	6.4893	7.1852e-8	0.0000015207
1418942_at	-0.3736	4.5422	7.2211e-8	0.0000015265
1418726_a_at	-0.7108	3.1606	7.2302e-8	0.0000015266
1436007_a_at	0.3711	5.2756	7.2983e-8	0.0000015392
1422596_at	0.364	3.0548	7.337e-8	0.0000015439
1456571_at	-0.3178	5.1351	7.3382e-8	0.0000015439
1416376_at	0.3198	5.0909	7.3665e-8	0.000001547
1425287_at	0.2831	3.0241	7.3705e-8	0.000001547
1451264_at	-0.3257	5.4431	7.3904e-8	0.0000015494
1434946_at	-0.2605	3.4124	7.4079e-8	0.0000015507
1449282_at	-0.3775	3.2893	7.4144e-8	0.0000015507
1434643_at	-0.3057	5.9407	7.4386e-8	0.000001554
1425060_s_at	-0.4436	3.0113	7.5104e-8	0.0000015671
1416814_at	0.4382	5.4372	7.529e-8	0.0000015689
1452787_a_at	0.5583	6.2741	7.5367e-8	0.0000015689
1428570_at	-0.3268	3.765	7.7384e-8	0.000001609
1425890_at	-0.3584	3.3144	7.7813e-8	0.000001616
1419615_at	-0.6752	4.6902	7.8113e-8	0.000001619
1434609_at	-0.2801	5.6233	7.8138e-8	0.000001619
1423594_a_at	-0.3724	3.4989	7.8535e-8	0.0000016253
1448952_at	-0.4457	2.8033	7.9571e-8	0.0000016448
1420131_s_at	-0.3208	6.5318	7.9736e-8	0.0000016463
1421715_at	-0.3485	3.4518	8.0191e-8	0.0000016538
1455531_at	0.7601	5.1364	8.0411e-8	0.0000016564
1417957_a_at	0.7922	5.3014	8.1999e-8	0.0000016871
1448876_at	-0.5175	3.7794	8.2945e-8	0.0000017046
1424786_s_at	-0.2712	5.7994	8.3496e-8	0.0000017139
1421154_at	-0.3419	3.3638	8.4174e-8	0.0000017259
1417736_at	-0.3614	4.7547	8.4773e-8	0.0000017344
1434589_x_at	0.3568	6.6306	8.4788e-8	0.0000017344
1425934_a_at	-0.4008	4.2146	8.5214e-8	0.0000017411
1434516_at	-0.2905	4.9479	8.5787e-8	0.0000017498
1416229_at	0.3274	6.3846	8.5834e-8	0.0000017498
1449699_s_at	-0.4563	3.6113	8.5933e-8	0.0000017498
1418704_at	-0.3513	5.8679	8.6168e-8	0.0000017526
1439049_at	0.3517	4.2684	8.6967e-8	0.0000017668
1420029_at	-0.4966	5.2258	8.7166e-8	0.0000017688
1455092_at	0.4777	5.4414	8.7987e-8	0.0000017808
1417688_at	0.5392	4.9003	8.8046e-8	0.0000017808
1415811_at	-0.5239	5.6547	8.806e-8	0.0000017808
1420772_a_at	0.4553	5.4773	8.837e-8	0.000001785
1422120_at	0.3505	4.0092	8.9498e-8	0.0000018058
1449285_at	-0.2406	2.5459	8.997e-8	0.0000018132
1426287_at	-0.3398	4.7583	9.0594e-8	0.0000018237
1425874_at	-0.2903	2.9547	9.178e-8	0.0000018455
1421226_at	0.4184	4.3208	9.2426e-8	0.0000018564
1419034_at	-0.2899	4.7231	9.3037e-8	0.0000018665
1418976_s_at	-0.3134	3.3007	9.3224e-8	0.0000018682
1421291_at	-0.3774	3.3779	9.4211e-8	0.0000018858
1432006_at	0.4179	4.077	9.5346e-8	0.0000019064
1450180_a_at	0.2583	4.1554	9.593e-8	0.0000019159
1454086_a_at	0.4086	5.0066	9.6955e-8	0.0000019342
1422075_at	0.3104	3.2131	9.7319e-8	0.0000019393
1426653_at	-0.4702	5.5885	9.8608e-8	0.0000019627
1421153_at	-0.2994	4.0575	9.9943e-8	0.0000019871
1427030_at	-0.4256	4.8539	1.0037e-7	0.0000019933
1451748_a_at	-0.2752	6.1111	1.0073e-7	0.0000019983
1448133_at	-0.2775	5.1043	1.0141e-7	0.0000020095
1434104_at	-0.291	5.6938	1.0279e-7	0.0000020346
1419092_a_at	-0.4192	5.0358	1.0316e-7	0.0000020396
1449586_at	-0.7474	6.0446	1.0351e-7	0.0000020443
1416508_at	-0.356	6.8021	1.0402e-7	0.000002052
1455868_a_at	-0.2653	5.4273	1.0418e-7	0.0000020529
1423229_at	-0.3016	4.9428	1.0453e-7	0.0000020574
1421104_at	-0.5182	3.7984	1.048e-7	0.0000020605
1415981_at	-0.2914	5.6339	1.0493e-7	0.0000020609
1415729_at	-0.4482	5.2784	1.0518e-7	0.0000020635
1436934_s_at	-0.3052	6.4017	1.0582e-7	0.0000020736
1453299_a_at	-0.3737	6.0974	1.0669e-7	0.0000020872
1451567_a_at	-0.3831	3.0439	1.0675e-7	0.0000020872
1438908_at	-0.382	4.5321	1.0707e-7	0.0000020912
1426436_at	-0.4026	4.6938	1.0722e-7	0.0000020918
1420402_at	0.2694	2.8158	1.0737e-7	0.0000020924
1420885_a_at	0.2838	4.0408	1.0871e-7	0.0000021162
1448443_at	0.6539	3.5251	1.1019e-7	0.0000021428
1431745_a_at	-0.2283	5.8943	1.1038e-7	0.0000021442
1423748_at	-0.5263	4.4968	1.1052e-7	0.0000021444
1422834_at	-0.3176	2.5081	1.1172e-7	0.0000021653
1426987_at	-0.2646	4.7512	1.1271e-7	0.0000021821
1424859_at	-0.3619	4.8961	1.1356e-7	0.0000021945
1418404_at	-0.2632	5.1966	1.136e-7	0.0000021945
1421578_at	-0.5365	4.2097	1.1589e-7	0.0000022364
1435143_at	-0.3962	3.6242	1.1858e-7	0.0000022852
1433447_x_at	0.3418	7.2999	1.1873e-7	0.0000022852
1416924_at	-0.3443	6.2977	1.1889e-7	0.0000022852
1419452_at	0.2975	6.4982	1.1894e-7	0.0000022852
1448502_at	0.4289	3.6366	1.1915e-7	0.0000022868
1421296_at	-0.3702	3.5324	1.1984e-7	0.000002295
1452233_at	-0.4252	4.5227	1.1984e-7	0.000002295
1424156_at	-0.4009	5.4357	1.2027e-7	0.0000023008
1416166_a_at	-0.4659	5.5483	1.2204e-7	0.0000023322
1437203_at	-0.3255	5.3557	1.2349e-7	0.0000023573
1424096_at	0.8068	4.9793	1.2383e-7	0.0000023613
1435881_at	-0.3353	4.8926	1.2414e-7	0.0000023648
1450591_at	-0.2885	3.1154	1.2523e-7	0.0000023829
1424349_a_at	-0.4508	6.1542	1.2556e-7	0.0000023866
1420981_a_at	0.5585	7.2991	1.2579e-7	0.0000023883
1450839_at	0.5441	6.2162	1.2722e-7	0.0000024129
1423570_at	-0.4456	6.389	1.2774e-7	0.0000024192
1431469_a_at	-0.4223	5.5051	1.2786e-7	0.0000024192
1450141_at	-0.303	2.8501	1.2796e-7	0.0000024192
1417651_at	-0.4208	2.5755	1.281e-7	0.0000024193
1449868_at	-0.3088	3.255	1.295e-7	0.0000024432
1422785_at	-0.3555	4.7221	1.3228e-7	0.0000024929
1428929_s_at	-0.3183	5.2323	1.3333e-7	0.0000025101
1432086_a_at	0.2327	3.2845	1.3349e-7	0.0000025104
1418472_at	-0.4629	4.0731	1.3429e-7	0.0000025228
1416167_at	-0.4768	5.8288	1.362e-7	0.000002556
1425717_at	-0.2659	2.9322	1.3678e-7	0.0000025641
1448510_at	-0.3087	5.2896	1.3773e-7	0.0000025792
1452582_at	-0.3363	3.3533	1.3936e-7	0.0000026069
1418205_at	-0.3517	3.3824	1.4005e-7	0.0000026171
1425312_s_at	0.4544	4.8313	1.4061e-7	0.0000026247
1437103_at	-0.6093	2.7174	1.4199e-7	0.0000026457
1449005_at	-0.6443	3.736	1.4203e-7	0.0000026457
1421354_at	-0.7538	3.113	1.4236e-7	0.000002649
1416112_at	-0.2774	7.1526	1.4388e-7	0.0000026745
1415968_a_at	-0.381	3.3538	1.4502e-7	0.000002693
1419104_at	-0.3446	4.4688	1.4566e-7	0.0000027019
1416235_at	0.3088	6.8102	1.4604e-7	0.0000027061
1426424_at	-0.2795	5.0128	1.475e-7	0.0000027303
1415867_at	0.3271	7.3522	1.4892e-7	0.0000027538
1420150_at	-0.3398	5.2452	1.4998e-7	0.0000027704
1426652_at	-0.4574	5.663	1.5111e-7	0.0000027885
1448633_at	0.2304	5.557	1.5169e-7	0.0000027963
1426671_a_at	-0.4146	4.9131	1.5214e-7	0.0000028016
1431191_a_at	-0.3225	2.6934	1.5259e-7	0.000002807
1419603_at	-0.5677	2.9256	1.5355e-7	0.0000028218
1418297_at	0.2772	3.329	1.5563e-7	0.000002857
1449542_at	-0.483	4.6973	1.5671e-7	0.0000028739
1428093_at	0.3338	5.8358	1.5758e-7	0.0000028867
1448186_at	0.1942	2.7942	1.6074e-7	0.0000029396
1422335_at	0.377	4.3985	1.6079e-7	0.0000029396
1423369_at	-0.4322	5.8712	1.6156e-7	0.0000029506
1431687_at	-0.4063	3.4852	1.6407e-7	0.0000029933
1416697_at	0.5576	3.935	1.6424e-7	0.0000029933
1418144_a_at	-0.2862	5.5777	1.6543e-7	0.0000030119
1418953_at	-0.2591	3.0902	1.659e-7	0.0000030174
1421795_s_at	-0.2669	2.4713	1.6766e-7	0.0000030462
1417364_at	0.2499	8.1577	1.6876e-7	0.0000030631
1435533_s_at	-0.3007	2.473	1.6918e-7	0.0000030653
1415834_at	-0.5411	7.3492	1.6922e-7	0.0000030653
1420809_a_at	-0.3842	5.7603	1.6989e-7	0.0000030742
1419590_at	-0.3278	2.672	1.708e-7	0.0000030874
1418479_at	0.3055	5.9891	1.7146e-7	0.0000030963
1419464_at	-0.3458	2.7955	1.7276e-7	0.0000031156
1450774_at	0.4399	4.0991	1.7289e-7	0.0000031156
1449950_at	-0.3365	4.9697	1.7348e-7	0.0000031211
1451926_at	-0.2599	2.8436	1.7354e-7	0.0000031211
1420566_at	-0.3986	3.1484	1.7395e-7	0.0000031253
1416009_at	-0.3642	6.839	1.769e-7	0.0000031751
1423990_at	-0.2613	5.8058	1.7772e-7	0.0000031866
1423632_at	-0.263	4.3295	1.782e-7	0.0000031918
1425836_a_at	-0.3979	3.8289	1.791e-7	0.0000032048
1425754_a_at	0.9895	5.8184	1.7955e-7	0.0000032096
1421358_at	-0.4546	5.5066	1.809e-7	0.0000032305
1418766_s_at	0.5591	5.2192	1.8166e-7	0.0000032408
1448249_at	0.5706	4.8767	1.8219e-7	0.0000032469
1430025_at	-0.2858	3.4075	1.8258e-7	0.0000032506
1419394_s_at	1.0317	4.6961	1.8353e-7	0.0000032643
1423017_a_at	-0.4577	4.4638	1.8392e-7	0.0000032679
1423747_a_at	-0.508	4.4227	1.8425e-7	0.000003268
1419458_at	-0.4135	5.4281	1.8429e-7	0.000003268
1416501_at	-0.4235	5.0565	1.8571e-7	0.0000032899
1417181_a_at	-0.2643	4.2042	1.8687e-7	0.0000033054
1418410_at	-0.2996	4.0553	1.8696e-7	0.0000033054
1456541_x_at	0.3668	5.9215	1.8837e-7	0.000003327
1422781_at	-0.4987	5.1317	1.8856e-7	0.000003327
1451780_at	0.5322	6.0026	1.9028e-7	0.000003354
1417401_at	-0.4458	5.3818	1.9147e-7	0.0000033717
1429739_a_at	-0.3034	5.19	1.9213e-7	0.00000338
1439259_x_at	-0.2976	6.2482	1.9435e-7	0.0000034156
1449764_x_at	-0.4605	3.5874	1.9752e-7	0.0000034678
1425733_a_at	-0.6505	4.1844	1.9779e-7	0.0000034691
1418559_at	0.2603	3.4676	1.9809e-7	0.0000034709
1452048_at	0.3178	6.3353	2.0007e-7	0.0000035023
1450600_at	-0.2429	3.6014	2.0231e-7	0.000003538
1421347_at	-0.3226	2.8928	2.0252e-7	0.0000035381
1434432_at	0.4496	5.5838	2.0477e-7	0.0000035739
1427172_at	-0.3468	4.0025	2.0713e-7	0.0000036115
1432459_a_at	-0.368	4.0799	2.0742e-7	0.0000036131
1420892_at	-0.4899	4.2822	2.0813e-7	0.0000036218
1418230_a_at	-0.4027	5.7445	2.1491e-7	0.0000037361
1450959_at	-0.2163	5.6036	2.1588e-7	0.0000037493
1430306_a_at	0.6008	7.3256	2.1655e-7	0.0000037573
1418031_at	-0.2596	5.8024	2.2014e-7	0.0000038158
1416141_a_at	0.2945	8.8967	2.2097e-7	0.0000038265
1450489_at	0.2346	3.5154	2.2172e-7	0.0000038357
1455066_s_at	0.2894	5.966	2.2404e-7	0.000003872
1419415_a_at	-0.2902	5.8873	2.2445e-7	0.0000038753
1424856_at	-0.3779	2.9186	2.2478e-7	0.0000038773
1452278_a_at	-0.341	3.9147	2.2523e-7	0.0000038783
1439406_x_at	0.321	5.3543	2.2528e-7	0.0000038783
1423700_at	-0.4035	5.1524	2.2774e-7	0.000003916
1424205_at	-0.4091	5.5485	2.2813e-7	0.000003916
1438912_at	0.6619	3.7849	2.2814e-7	0.000003916
1423140_at	0.5535	4.4728	2.2835e-7	0.000003916
1423346_at	-0.3098	5.9366	2.2863e-7	0.000003917
1451452_a_at	-0.5134	3.6352	2.3296e-7	0.0000039873
1460321_at	-0.2197	2.4986	2.342e-7	0.0000040046
1455482_at	0.3778	4.3412	2.3462e-7	0.000004008
1449503_at	-0.2966	4.5825	2.3811e-7	0.0000040636
1418209_a_at	-0.5424	4.8236	2.3843e-7	0.0000040653
1418166_at	-0.3359	3.1799	2.4079e-7	0.0000041015
1426774_at	-0.4451	5.7715	2.4336e-7	0.0000041414
1425401_at	0.4533	4.69	2.4925e-7	0.0000042355
1420185_at	-0.4595	3.5938	2.4937e-7	0.0000042355
1452370_s_at	-0.3616	5.2518	2.5112e-7	0.0000042611
1423730_at	0.2525	7.2031	2.5142e-7	0.0000042622
1427462_at	0.2102	4.3135	2.5195e-7	0.000004267
1450225_at	-0.3092	3.2069	2.5441e-7	0.0000043046
1423345_at	-0.3101	5.8943	2.5503e-7	0.0000043109
1449183_at	-0.2819	6.3177	2.5622e-7	0.0000043269
1418223_at	0.2614	7.2896	2.5737e-7	0.0000043421
1424675_at	-0.3447	5.4395	2.5936e-7	0.0000043717
1425642_at	-0.3801	3.5165	2.597e-7	0.0000043732
1437381_x_at	0.359	5.2827	2.6212e-7	0.0000044098
1420226_x_at	-0.2856	2.2024	2.6332e-7	0.0000044258
1431803_at	-0.3365	3.0572	2.6604e-7	0.0000044666
1449453_at	-0.692	3.665	2.6626e-7	0.0000044666
1424794_at	-0.263	3.067	2.6672e-7	0.0000044702
1422184_a_at	-0.5702	5.1037	2.6705e-7	0.0000044714
1420747_at	0.5033	4.7743	2.6748e-7	0.0000044744
1417644_at	-0.56	3.8324	2.6785e-7	0.0000044764
1425033_at	-0.212	3.387	2.6838e-7	0.0000044811
1416274_at	0.2928	4.6253	2.7196e-7	0.0000045365
1451349_at	-0.3762	3.9535	2.7265e-7	0.0000045426
1421718_at	-0.188	2.7832	2.7284e-7	0.0000045426
1460207_s_at	-0.304	4.9326	2.7344e-7	0.0000045483
1450630_at	0.3419	5.6523	2.7419e-7	0.0000045566
1460197_a_at	0.6464	5.9408	2.7552e-7	0.0000045743
1418944_at	-0.3657	3.1959	2.777e-7	0.0000046062
1425557_x_at	0.4229	5.3468	2.8079e-7	0.0000046532
1428108_x_at	-0.3758	3.616	2.8164e-7	0.0000046628
1416971_at	-0.3633	6.2472	2.8199e-7	0.0000046643
1449328_at	-0.5171	2.7819	2.8266e-7	0.0000046711
1420458_at	-0.2647	3.0192	2.8299e-7	0.0000046721
1419688_at	-0.3696	4.0646	2.8833e-7	0.0000047558
1418712_at	0.3703	5.5663	2.8951e-7	0.0000047708
1416126_at	0.3117	5.4544	2.9024e-7	0.0000047784
1450810_at	-0.2863	3.5302	2.9265e-7	0.00000481
1460387_a_at	-0.422	4.2996	2.927e-7	0.00000481
1417374_at	0.3367	7.8254	2.9852e-7	0.000004901
1425218_a_at	-0.3438	1.8844	3.0536e-7	0.0000050088
1451015_at	0.3933	7.7575	3.0935e-7	0.0000050695
1423073_at	0.2704	6.9818	3.1039e-7	0.0000050819
1450045_at	-0.271	4.9859	3.1313e-7	0.0000051219
1420539_a_at	0.4607	3.744	3.1559e-7	0.0000051574
1421200_at	-0.1934	2.5054	3.1775e-7	0.0000051879
1453659_at	-0.2506	3.5499	3.1869e-7	0.0000051985
1423627_at	0.5644	5.0696	3.1961e-7	0.0000052087
1450139_at	-0.251	2.5647	3.1995e-7	0.0000052096
1450541_at	-0.2944	3.8231	3.2102e-7	0.0000052222
1452222_at	-0.3772	4.0857	3.2419e-7	0.0000052688
1424736_at	0.3563	8.2389	3.2616e-7	0.000005296
1452131_at	-0.3694	5.4326	3.2948e-7	0.000005345
1449660_s_at	-0.3892	4.3279	3.3083e-7	0.0000053619
1416801_at	-0.3636	5.286	3.3328e-7	0.0000053968
1417751_at	-0.3781	5.4114	3.338e-7	0.0000054002
1449125_at	-0.3941	4.9938	3.359e-7	0.0000054261
1427522_at	-0.2771	3.0643	3.3607e-7	0.0000054261
1422667_at	0.6018	3.4437	3.3632e-7	0.0000054261
1448339_at	-0.3529	5.7578	3.3908e-7	0.0000054657
1416920_at	0.3059	5.1112	3.4092e-7	0.0000054903
1418872_at	-0.436	2.8509	3.4699e-7	0.0000055831
1424961_at	-0.2771	3.1844	3.4874e-7	0.0000056061
1451417_at	-0.43	4.7169	3.5421e-7	0.0000056888
1421400_at	-0.2967	3.4022	3.5779e-7	0.0000057412
1424735_at	-0.2812	4.7103	3.591e-7	0.0000057569
1436736_x_at	0.5247	6.1933	3.5944e-7	0.0000057571
1424399_at	-0.3636	5.5701	3.6161e-7	0.0000057867
1423311_s_at	-0.4988	4.8493	3.6261e-7	0.0000057974
1454229_a_at	-0.3472	4.0434	3.6449e-7	0.00000582
1427920_at	-0.2658	4.4242	3.6468e-7	0.00000582
1417670_at	0.211	5.3912	3.659e-7	0.0000058343
1422059_at	-0.4	4.0439	3.6662e-7	0.0000058406
1422843_at	-0.3206	4.9994	3.6749e-7	0.0000058492
1418343_at	-0.2273	5.0519	3.6862e-7	0.0000058588
1421939_a_at	-0.3542	5.1265	3.6876e-7	0.0000058588
1460633_at	0.3182	6.5389	3.776e-7	0.0000059938
1423754_at	-0.3879	7.8584	3.7834e-7	0.0000059957
1450807_at	-0.2616	3.2585	3.7839e-7	0.0000059957
1421998_at	-0.3674	4.7113	3.812e-7	0.0000060348
1421717_at	-0.315	3.1415	3.8248e-7	0.0000060497
1450984_at	-0.3546	6.2787	3.8496e-7	0.0000060834
1432000_a_at	-0.2906	4.1999	3.869e-7	0.0000061087
1427527_a_at	-0.755	3.6955	3.8767e-7	0.0000061154
1415737_at	0.3106	6.41	3.8829e-7	0.0000061197
1422679_s_at	0.2151	5.5631	3.9066e-7	0.0000061515
1450481_at	-0.2641	2.4131	3.9319e-7	0.0000061859
1423037_at	0.357	4.4988	3.9459e-7	0.0000062024
1451726_at	-0.3194	5.1278	3.9502e-7	0.0000062037
1438547_x_at	0.2572	5.3225	3.972e-7	0.0000062325
1433741_at	-0.4833	4.1993	3.9756e-7	0.0000062325
1419659_s_at	-0.3024	6.4228	3.9939e-7	0.0000062557
1438527_at	0.7008	6.2946	4.0104e-7	0.000006276
1416662_at	0.304	5.0148	4.0251e-7	0.0000062935
1421134_at	-0.8647	4.0735	4.0406e-7	0.0000063122
1419737_a_at	0.2778	7.9832	4.0652e-7	0.0000063449
1423946_at	-0.4747	4.3949	4.136e-7	0.0000064497
1416575_at	-0.4544	4.7504	4.18e-7	0.0000065127
1424142_at	-0.2699	4.0197	4.2088e-7	0.0000065518
1421922_at	0.4594	5.1216	4.239e-7	0.000006593
1450529_at	-0.3427	3.3573	4.3676e-7	0.000006787
1417773_at	0.3151	6.6995	4.3985e-7	0.000006829
1451879_a_at	-0.2539	3.084	4.4154e-7	0.0000068494
1426649_at	0.4189	3.534	4.465e-7	0.0000069201
1437863_at	-0.3497	3.1477	4.4695e-7	0.0000069211
1422386_at	-0.3334	3.7448	4.5e-7	0.0000069622
1449793_at	-0.2777	2.4818	4.6009e-7	0.0000071079
1439396_x_at	0.5433	4.4459	4.6022e-7	0.0000071079
1455367_at	-0.2496	4.0113	4.6122e-7	0.0000071172
1422823_at	-0.6285	4.2239	4.6222e-7	0.0000071234
1450923_at	0.4554	5.1252	4.6243e-7	0.0000071234
1433493_at	-0.3889	4.5831	4.6821e-7	0.0000072063
1425684_at	0.3696	4.732	4.7105e-7	0.0000072437
1424556_at	0.4631	5.4648	4.7478e-7	0.0000072947
1422234_at	-0.2578	3.9704	4.7728e-7	0.0000073267
1424381_at	-0.1605	5.6136	4.8062e-7	0.0000073716
1451824_at	0.9471	5.8787	4.8138e-7	0.0000073768
1419175_a_at	0.9579	6.413	4.8335e-7	0.0000074007
1460330_at	-0.5532	6.7711	4.8463e-7	0.0000074138
1451756_at	-0.4069	4.5116	4.8679e-7	0.0000074404
1425514_at	0.5275	6.8304	4.8997e-7	0.0000074737
1419669_at	0.6301	5.1822	4.9017e-7	0.0000074737
1460549_a_at	-0.2544	5.1945	4.9023e-7	0.0000074737
1448110_at	-0.3295	5.1302	4.9324e-7	0.0000075131
1460744_at	-0.2602	3.6885	4.9851e-7	0.0000075869
1416720_at	-0.314	6.063	4.9961e-7	0.0000075927
1439167_at	0.4477	3.8112	4.9975e-7	0.0000075927
1433437_at	-0.5357	5.8974	5.0168e-7	0.0000076155
1448378_at	-0.5444	5.6533	5.0341e-7	0.0000076352
1422665_a_at	-0.2723	5.3365	5.1119e-7	0.0000077465
1425479_at	0.2974	5.1571	5.241e-7	0.0000079354
1420460_a_at	-0.2183	5.0193	5.2838e-7	0.0000079925
1419743_s_at	-0.3055	5.8318	5.2877e-7	0.0000079925
1417170_at	-0.3328	5.1611	5.2978e-7	0.0000080008
1433893_s_at	-0.5685	4.8195	5.4151e-7	0.000008171
1422324_a_at	-0.7539	3.7429	5.5169e-7	0.0000083155
1422179_at	-0.5819	3.4939	5.5202e-7	0.0000083155
1416708_a_at	0.269	5.8209	5.5429e-7	0.0000083426
1425838_at	-0.3995	5.6326	5.5558e-7	0.0000083549
1418507_s_at	-0.7549	5.9653	5.5765e-7	0.000008379
1431644_a_at	0.4213	5.5809	5.6298e-7	0.0000084519
1418963_at	-0.3225	5.9938	5.7246e-7	0.0000085869
1449198_a_at	-0.5011	5.32	5.7601e-7	0.0000086283
1448587_at	-0.2759	5.0031	5.7619e-7	0.0000086283
1422735_at	-0.4589	4.3946	5.7936e-7	0.0000086626
1449227_at	-0.4321	4.5312	5.7946e-7	0.0000086626
1438564_at	-0.4149	2.6528	5.8647e-7	0.0000087519
1428666_at	0.2479	6.7491	5.8657e-7	0.0000087519
1417252_at	0.3576	5.9593	5.8692e-7	0.0000087519
1435026_at	-0.2927	3.8725	5.9019e-7	0.0000087932
1416204_at	0.5326	4.6861	5.9105e-7	0.0000087987
1450504_a_at	-0.2746	5.0164	5.9496e-7	0.0000088494
1426244_at	-0.3555	3.9499	5.959e-7	0.000008856
1422325_at	-0.2122	2.4718	6.0079e-7	0.0000089211
1452421_at	-0.4744	3.2036	6.0288e-7	0.0000089447
1416322_at	-0.4447	4.8727	6.0356e-7	0.0000089474
1426623_a_at	-0.2469	4.7688	6.0622e-7	0.0000089793
1452579_at	-0.2942	6.191	6.0742e-7	0.0000089834
1421957_a_at	-0.3183	4.378	6.0752e-7	0.0000089834
1415839_a_at	0.3008	7.9373	6.1593e-7	0.0000091002
1449350_at	-0.467	3.9409	6.2241e-7	0.0000091884
1448318_at	0.4313	7.8236	6.2597e-7	0.0000092332
1422699_at	-0.3304	3.4133	6.3065e-7	0.0000092946
1452866_at	0.2486	6.8508	6.3477e-7	0.0000093474
1425222_x_at	-0.3096	2.1504	6.399e-7	0.0000094151
1416860_s_at	-0.3153	5.9456	6.4502e-7	0.0000094826
1416681_at	0.2671	5.8312	6.482e-7	0.0000095214
1431861_a_at	-0.3012	4.3654	6.4945e-7	0.0000095319
1421902_at	-0.2566	3.3422	6.5282e-7	0.0000095735
1428472_at	-0.3259	5.0648	6.5489e-7	0.0000095959
1420028_s_at	-0.4337	5.7665	6.6386e-7	0.0000097193
1428263_a_at	-0.3049	6.8598	6.6851e-7	0.0000097792
1427974_s_at	-0.4017	3.4377	6.7397e-7	0.000009851
1450397_at	-0.3872	3.8011	6.7908e-7	0.0000099175
1437380_x_at	0.3299	7.2133	6.8537e-7	0.000009997
1416182_at	0.2143	5.4899	6.8565e-7	0.000009997
1427679_at	0.3232	3.29	6.8887e-7	0
1436771_x_at	0.3328	7.2094	6.9206e-7	0
1438627_x_at	0.3559	7.057	6.9446e-7	0
1436343_at	-0.364	4.9605	6.9667e-7	0
1426978_at	-0.4611	4.9648	7.0826e-7	0
1425290_at	0.4302	3.9416	7.1103e-7	0
1419184_a_at	-0.5203	4.5403	7.1263e-7	0
1432108_at	0.4138	4.5747	7.2039e-7	0
1450451_at	-0.296	3.7423	7.2079e-7	0
1428741_at	-0.2472	1.9548	7.2822e-7	0
1438367_x_at	-0.3494	5.856	7.3478e-7	0
1425560_a_at	-0.3639	6.8436	7.3875e-7	0
1450804_at	-0.4248	2.9797	7.4042e-7	0
1456565_s_at	-0.3323	4.3065	7.4818e-7	0
1425272_at	-0.4289	5.3518	7.5615e-7	0
1421330_at	-0.2586	3.6019	7.6104e-7	0
1423654_a_at	-0.2676	5.8985	7.6221e-7	0
1449930_a_at	0.2774	6.719	7.6485e-7	0
1421474_a_at	-0.3155	5.1213	7.7045e-7	0
1426487_a_at	0.3859	4.2481	7.7067e-7	0
1418732_s_at	0.2644	5.0593	7.7445e-7	0
1419300_at	-0.4032	4.3352	7.8007e-7	0
1417287_at	0.294	6.8915	7.8028e-7	0
1453089_at	-0.8656	5.1119	7.8488e-7	0
1426071_at	-0.26	3.9033	8.042e-7	0
1422541_at	-0.3378	4.3846	8.0445e-7	0
1450435_at	-0.2681	3.1726	8.0697e-7	0
1426791_at	-0.3291	3.9457	8.1297e-7	0
1433708_at	0.2965	6.5771	8.1687e-7	0
1416475_at	-0.2847	5.2601	8.1987e-7	0
1450344_a_at	-0.336	2.5587	8.2111e-7	0
1448222_x_at	-0.2693	7.1561	8.2384e-7	0
1448648_at	-0.2741	4.7448	8.2745e-7	0
1416825_at	0.3561	4.8763	8.3015e-7	0
1420469_at	-0.214	2.7323	8.3287e-7	0
1422835_at	-0.2906	2.5099	8.3465e-7	0
1425820_x_at	0.2709	4.4446	8.3669e-7	0
1449002_at	-0.5115	5.5971	8.379e-7	0
1450462_at	-0.2368	2.871	8.4012e-7	0
1422257_s_at	-0.2609	2.5585	8.4719e-7	0
1423698_at	-0.269	6.0406	8.4878e-7	0
1420186_at	-0.4394	3.6143	8.4922e-7	0
1424363_at	-0.3386	3.3412	8.5062e-7	0
1416843_at	-0.3353	4.6758	8.5169e-7	0
1423614_at	-0.3909	3.4093	8.5399e-7	0
1415941_s_at	-0.3914	5.4578	8.5473e-7	0
1434329_s_at	-0.2465	6.4554	8.5747e-7	0
1424199_at	-0.4132	4.8487	8.6376e-7	0
1420227_at	-0.2739	2.2716	8.6401e-7	0
1419103_a_at	-0.2964	4.6484	8.6549e-7	0
1436525_at	0.3043	4.8733	8.684e-7	0
1427186_a_at	-0.3301	4.0604	8.6873e-7	0
1418608_at	0.6666	4.9038	8.8214e-7	0
1418808_at	-0.2616	3.737	8.8565e-7	0
1452723_at	-0.4216	3.6126	8.8623e-7	0
1439398_x_at	-0.3706	6.2434	8.8763e-7	0
1448260_at	-0.3502	1.9209	8.8771e-7	0
1436929_x_at	-0.2486	3.5927	8.9462e-7	0
1416854_at	0.5548	5.0258	8.9567e-7	0
1425086_a_at	-0.3315	3.3935	8.9871e-7	0
1422384_at	-0.2217	2.7638	9.1145e-7	0
1421130_at	-0.2673	3.8095	9.1239e-7	0
1421132_at	-0.4068	2.2524	9.1889e-7	0
1448918_at	-0.4879	4.0981	9.1959e-7	0
1416787_at	-0.3229	4.4728	9.4388e-7	0
1437223_s_at	0.5331	7.9841	9.4543e-7	0
1428528_at	-0.2919	5.6367	9.4972e-7	0
1426666_a_at	-0.3071	5.9595	9.5416e-7	0
1455961_at	-0.5618	4.1985	9.5419e-7	0
1448946_at	-0.3204	5.3863	9.6012e-7	0
1423475_at	0.2693	4.7017	9.6384e-7	0
1423331_a_at	-0.4022	2.4294	9.7041e-7	0
1437330_at	-0.4174	3.5543	9.7113e-7	0
1418423_s_at	-0.2843	2.4132	9.7756e-7	0
1425972_a_at	-0.2775	4.6049	9.7993e-7	0
1419864_x_at	-0.4185	4.6079	9.8503e-7	0
1449011_at	-0.2736	5.2542	9.9688e-7	0
1452361_at	-0.3508	3.4942	0.0000010019	0
1456642_x_at	-0.4683	6.6684	0.0000010028	0
1449738_s_at	-0.3257	4.9028	0.0000010045	0
1416034_at	0.3993	7.5554	0.0000010054	0
1439443_x_at	0.3845	7.9095	0.0000010081	0
1438913_x_at	0.6353	3.848	0.0000010121	0
1438244_at	0.4582	6.7398	0.0000010188	0
1431715_a_at	0.3959	5.5283	0.0000010215	0
1417133_at	-0.41	4.9814	0.0000010275	0
1438178_x_at	0.2978	6.069	0.0000010326	0
1418100_at	-0.4044	2.8267	0.0000010333	0
1417538_at	0.4207	6.5385	0.0000010383	0
1447631_at	-0.2998	4.9132	0.0000010413	0
1420734_at	-0.2996	4.5998	0.0000010414	0
1452490_a_at	0.3682	4.3276	0.0000010476	0
1418244_at	-0.318	5.8374	0.0000010508	0
1428381_a_at	-0.3057	6.6784	0.0000010577	0
1418614_at	-0.2643	3.1583	0.0000010585	0
1426755_at	-0.4801	4.7923	0.0000010586	0
1452592_at	-0.5812	3.8382	0.0000010713	0
1449491_at	-0.3533	5.2903	0.0000010719	0
1416251_at	-0.4395	6.5988	0.0000010753	0
1422910_s_at	-0.3345	4.7472	0.0000010798	0
1422351_at	-0.2188	2.7962	0.000001081	0
1422824_s_at	-0.6048	4.2432	0.0000010821	0
1421279_at	-0.4339	5.4769	0.0000010866	0
1452609_at	-0.4395	4.1686	0.0000010876	0
1424369_at	-0.282	4.0153	0.0000010876	0
1436856_x_at	0.2145	5.3613	0.0000010901	0
1450264_a_at	0.3323	5.5998	0.0000011156	0
1417935_at	-0.2642	5.2826	0.0000011211	0
1421593_at	-0.2418	2.6516	0.0000011225	0
1422019_at	-0.2434	2.2707	0.000001127	0
1451183_at	-0.2237	4.6479	0.0000011314	0
1419541_at	-0.2601	3.3542	0.0000011316	0
1425023_at	0.2266	5.5941	0.0000011367	0
1426715_s_at	0.3319	4.8759	0.0000011452	0
1419462_s_at	-0.2884	5.8922	0.0000011468	0
1423512_at	0.2556	5.4317	0.0000011486	0
1427015_at	-0.2713	4.3474	0.0000011562	0
1450773_at	-0.2876	2.5236	0.0000011771	0
1449278_at	0.4577	4.6186	0.0000011955	0
1427354_at	-0.272	2.2562	0.0000011965	0
1417155_at	-0.413	3.5623	0.0000012023	0
1448717_at	0.2764	5.0154	0.0000012032	0
1425412_at	-0.3112	4.1079	0.0000012039	0
1419723_at	-0.3425	3.83	0.0000012172	0
1426028_a_at	-0.2787	3.6539	0.0000012174	0
1423447_at	0.26	5.3908	0.0000012184	0
1427751_a_at	-0.2832	3.631	0.0000012263	0
1421250_at	-0.3026	3.1725	0.0000012297	0
1421776_at	-0.2184	2.6727	0.0000012341	0
1420855_at	0.4123	4.1404	0.0000012345	0
1434196_at	-0.431	4.8942	0.0000012442	0
1419036_at	-0.2715	4.9079	0.0000012509	0
1434003_a_at	0.2654	5.0415	0.0000012535	0
1436993_x_at	-0.5372	4.715	0.0000012585	0
1450036_at	-0.3751	4.1848	0.0000012673	0
1433462_a_at	-0.2698	3.9365	0.0000012715	0
1435394_s_at	-0.3966	6.4967	0.0000012746	0
1433912_at	-0.2785	5.9101	0.0000012755	0
1426288_at	-0.3873	3.9784	0.0000012786	0
1448182_a_at	0.4015	7.6661	0.000001285	0
1426928_at	0.2189	3.6603	0.0000012965	0
1449323_a_at	0.5912	6.9218	0.0000012994	0
1419035_s_at	-0.2597	4.5819	0.0000013058	0
1438067_at	-0.439	4.2396	0.0000013162	0
1418539_a_at	-0.3552	5.3121	0.0000013222	0
1422084_at	-0.2077	2.4777	0.0000013236	0
1417061_at	-0.4925	5.0446	0.0000013347	0
1428022_at	-0.2415	2.7248	0.0000013479	0
1426706_s_at	0.3122	3.6399	0.0000013585	0
1418546_a_at	0.3757	5.682	0.00000136	0
1449525_at	-0.3528	3.3067	0.0000013606	0
1424227_at	-0.2695	6.2796	0.0000013622	0
1431812_a_at	-0.3141	4.4882	0.0000013661	0
1436351_at	0.2466	5.4116	0.0000013666	0
1420412_at	-0.3879	3.8964	0.0000013705	0
1449803_x_at	-0.435	5.0982	0.0000013794	0
1434377_x_at	0.2843	8.884	0.0000013953	0
1423712_a_at	0.2149	7.0312	0.0000013989	0
1435504_at	-0.4912	3.497	0.0000014068	0
1420335_at	-0.2416	2.6362	0.0000014109	0
1416916_at	-0.3873	5.2133	0.0000014155	0
1419754_at	-0.3345	4.0941	0.0000014251	0
1425886_at	-0.3229	3.5143	0.0000014257	0
1451482_at	0.2694	2.9238	0.0000014423	0
1422187_at	-0.2224	2.9338	0.0000014515	0
1418170_a_at	-0.2532	5.2932	0.0000014605	0
1427942_at	0.3924	3.4337	0.0000014688	0
1451213_at	-0.2203	4.874	0.0000014769	0
1452929_at	-0.4451	3.6588	0.0000014816	0
1438601_at	-0.3468	5.1072	0.0000014999	0
1422461_at	0.2899	5.8641	0.0000015297	0
1426086_a_at	-0.4131	5.5447	0.0000015306	0
1418764_a_at	0.2731	5.0404	0.0000015329	0
1425273_s_at	-0.4115	5.3648	0.0000015344	0
1417319_at	-0.3811	2.2173	0.0000015433	0
1426867_at	-0.4322	2.3015	0.0000015526	0
1443856_at	-0.3287	5.372	0.0000015543	0
1424958_at	-0.4251	3.0674	0.0000015574	0
1449095_at	0.2906	5.9316	0.0000015627	0
1450601_at	-0.2351	2.4282	0.0000015662	0
1427547_a_at	-0.22	2.4636	0.0000015737	0
1450985_a_at	-0.3393	6.3795	0.0000015931	0
1418925_at	-0.7348	3.6943	0.0000015949	0
1432104_a_at	-0.2711	3.8512	0.0000015964	0
1425365_a_at	-0.282	2.766	0.0000016072	0
1422253_at	-0.3244	3.1683	0.0000016328	0
1436182_at	0.6138	4.4813	0.000001633	0
1419899_at	0.2639	4.6813	0.0000016385	0
1417752_at	-0.3553	4.094	0.0000016547	0
1425157_x_at	0.3003	4.1868	0.000001663	0
1423268_at	-0.4008	3.9487	0.0000016734	0
1448788_at	-0.5509	5.5924	0.0000016769	0
1434348_at	-0.3534	4.298	0.0000016868	0
1419675_at	-0.3709	3.3443	0.00000169	0
1421362_a_at	-0.3536	3.821	0.0000017029	0
1436566_at	0.3905	3.2203	0.0000017074	0
1425281_a_at	0.4111	5.3739	0.000001711	0
1422045_a_at	-0.3084	6.3556	0.0000017118	0
1424023_at	0.2736	4.7687	0.0000017158	0
1420248_at	-0.2226	2.3709	0.0000017166	0
1431299_a_at	-0.3761	5.2496	0.0000017245	0
1427209_at	-0.362	4.5427	0.0000017317	0
1426319_at	-0.4925	2.9861	0.0000017424	0
1435390_at	-0.3493	4.2898	0.000001749	0
1423000_a_at	-0.2576	3.3751	0.0000017738	0
1426915_at	0.4391	6.4709	0.0000017739	0
1452550_a_at	-0.4207	5.6087	0.0000017793	0
1424560_at	-0.3758	4.4896	0.0000017916	0
1416092_a_at	-0.3768	4.5531	0.0000017961	0
1416269_at	-0.2825	7.3889	0.000001811	0
1425379_at	-0.3027	3.3855	0.0000018144	0
1436207_at	-0.3474	5.0757	0.0000018179	0
1419362_at	-0.2328	3.8222	0.000001818	0
1438245_at	0.4534	6.7984	0.0000018185	0
1454168_a_at	0.2677	5.2979	0.0000018233	0
1418835_at	0.4947	8.2472	0.0000018282	0
1448496_a_at	-0.3149	6.0021	0.0000018352	0
1425495_at	-0.3819	3.7924	0.0000018363	0
1459211_at	-0.3512	3.3069	0.0000018404	0
1423955_a_at	-0.2518	6.5433	0.000001843	0
1450745_at	-0.3913	5.1159	0.0000018462	0
1418203_at	-0.4862	3.5098	0.000001848	0
1434292_at	0.3235	2.9098	0.0000018483	0
1448920_at	0.258	4.4324	0.0000018493	0
1424207_at	-0.3701	5.5911	0.0000018495	0
1417908_s_at	-0.2323	6.3856	0.0000018858	0
1449866_at	-0.2664	2.9303	0.0000018908	0
1416307_at	-0.2071	5.2081	0.0000018994	0
1419365_at	0.3004	4.8696	0.0000019085	0
1418740_at	0.2962	3.7799	0.0000019085	0
1451768_a_at	-0.3213	5.5255	0.0000019152	0
1419705_at	0.3777	4.6468	0.0000019164	0
1424666_at	-0.3099	4.6016	0.0000019501	0
1428073_a_at	-0.3417	5.7425	0.0000019538	0
1427587_at	-0.2257	2.6193	0.0000019951	0
1456701_at	-0.3813	4.8302	0.0000019997	0
1420358_at	-0.258	2.5418	0.0000019998	0
1416087_at	-0.2206	6.0916	0.0000020035	0
1426065_a_at	-0.4319	5.5414	0.0000020071	0
1453393_a_at	-0.2767	2.6079	0.0000020099	0
1448772_at	-0.3261	6.0321	0.0000020132	0
1428092_at	-0.2234	5.8001	0.0000020188	0
1433951_at	-0.384	6.1617	0.0000020254	0
1419037_at	-0.2644	4.9152	0.0000020324	0
1416431_at	-0.4873	5.771	0.0000020362	0
1417753_at	-0.3188	5.6792	0.0000020391	0
1424365_at	-0.2625	6.8244	0.0000020555	0
1453985_at	-0.2318	2.843	0.0000020613	0
1449951_at	0.2598	4.6006	0.0000020721	0
1416710_at	0.4441	3.0586	0.0000020869	0
1420039_s_at	-0.2924	3.4832	0.0000021017	0
1424304_at	0.2759	3.9096	0.0000021072	0
1418265_s_at	-0.3109	4.4934	0.0000021254	0
1448153_at	-0.2868	7.462	0.0000021271	0
1449280_at	-0.4706	3.9282	0.0000021275	0
1415842_at	-0.2386	4.9818	0.0000021416	0
1451608_a_at	0.3036	4.2977	0.0000021427	0
1428689_at	0.2778	5.2648	0.00000217	0
1451080_at	-0.3869	5.5979	0.0000021712	0
1418932_at	-0.4517	3.8969	0.0000021792	0
1422196_at	-0.5101	3.3389	0.0000021941	0
1438164_x_at	-0.2995	5.645	0.0000022022	0
1426598_at	-0.2612	2.422	0.0000022177	0
1420678_a_at	-0.2458	3.4691	0.0000022195	0
1448797_at	-0.3762	3.758	0.0000022678	0
1438453_at	-0.3868	3.6397	0.0000022683	0
1449376_at	-0.3607	4.6951	0.0000022686	0
1449976_a_at	-0.3684	3.7416	0.0000023083	0
1421383_at	-0.2823	3.1504	0.0000023222	0
1451089_a_at	0.2735	7.1723	0.0000023285	0
1416296_at	-0.5095	4.5875	0.00000233	0
1448566_at	-0.4734	4.9926	0.0000023343	0
1421178_at	-0.2049	2.4239	0.0000023354	0
1448673_at	-0.3952	2.4672	0.0000023473	0
1450310_at	0.2275	3.7968	0.0000023569	0
1455556_at	-0.3771	5.0314	0.0000023665	0
1435039_a_at	-0.2909	5.4954	0.0000023733	0
1418030_at	-0.4733	4.0826	0.0000023769	0
1416035_at	-0.3503	4.9188	0.000002408	0
1424065_at	0.2435	5.7741	0.0000024172	0
1422852_at	-0.4063	5.4276	0.0000024353	0
1448183_a_at	-0.3573	4.7982	0.000002442	0
1420408_a_at	-0.5429	4.1855	0.0000024424	0
1460746_at	-0.4762	4.7141	0.0000024608	0
1448960_at	-0.3731	5.6037	0.0000024707	0
1416213_x_at	0.2982	6.6243	0.0000024788	0
1426268_at	-0.7746	4.4995	0.0000024877	0
1433892_at	-0.5326	4.7252	0.0000025167	0
1428554_a_at	-0.2908	6.5516	0.0000025237	0
1425166_at	-0.3663	5.1138	0.0000025334	0
1426529_a_at	-0.427	6.5434	0.0000025376	0
1451570_a_at	-0.3848	5.018	0.0000025387	0
1419373_at	0.6252	6.4143	0.0000025502	0
1451529_at	-0.3117	4.062	0.0000025605	0
1423640_at	-0.3564	1.9721	0.0000025821	0
1424335_at	-0.2593	4.9828	0.0000025845	0
1452578_at	-0.4031	5.1461	0.000002588	0
1431917_at	-0.2901	5.6798	0.000002598	0
1427472_a_at	-0.3378	2.7595	0.0000026139	0
1452501_at	-0.3149	3.5487	0.0000026173	0
1434981_at	-0.3533	4.461	0.0000026261	0
1427210_at	-0.3627	4.7332	0.0000026343	0
1451105_at	-0.3052	2.986	0.0000026406	0
1416818_at	-0.3083	5.6884	0.0000026623	0
1416516_at	-0.5103	5.3653	0.0000026867	0
1416537_at	-0.2768	5.148	0.0000026989	0
1449992_at	0.2616	3.2369	0.0000027014	0
1424857_a_at	-0.3409	4.1681	0.0000027105	0
1420446_at	-0.2164	3.6072	0.000002723	0
1426087_at	-0.2842	4.3362	0.0000027271	0
1421231_at	-0.3973	3.8291	0.0000027376	0
1454149_a_at	0.281	6.6671	0.0000027462	0
1438552_x_at	-0.3265	5.3892	0.0000027655	0
1417159_at	-0.3873	4.0006	0.0000027797	0
1417048_at	-0.4555	5.2327	0.0000027852	0
1416289_at	-0.3591	5.7967	0.0000028034	0
1455815_a_at	-0.3206	6.2874	0.0000028035	0
1421971_a_at	0.2457	6.3931	0.0000028083	0
1449635_at	0.2755	6.7409	0.0000028193	0
1434644_at	-0.2976	5.6739	0.00000282	0
1417886_at	0.2385	5.9562	0.0000028417	0
1423934_at	0.5844	8.6177	0.0000028663	0
1421544_at	-0.2593	4.1882	0.0000028853	0
1425292_at	-0.4254	3.1421	0.0000028863	0
1421769_at	0.2265	3.5315	0.0000028986	0
1416477_at	-0.2912	5.5268	0.0000029015	0
1422974_at	-0.4327	4.6819	0.0000029338	0
1424386_at	0.2698	2.7525	0.0000029448	0
1423167_at	-0.2861	6.033	0.0000029503	0
1428780_at	0.2977	4.3385	0.0000029576	0
1436797_a_at	0.2979	6.6827	0.0000029684	0
1427135_at	0.2838	5.2286	0.0000029707	0
1432013_a_at	-0.2999	4.3281	0.0000029749	0
1421592_at	-0.2142	2.6585	0.0000029939	0
1424283_at	0.2343	7.0525	0.0000030157	0
1450560_a_at	-0.2322	5.3628	0.000003044	0
1452549_at	0.2002	2.4709	0.000003049	0
1420792_at	-0.1713	2.3388	0.0000030614	0
1428781_at	0.7324	4.823	0.0000030636	0
1416908_s_at	-0.3022	5.6824	0.0000030961	0
1424230_at	-0.2291	3.9596	0.0000031092	0
1448605_at	-0.3605	6.2178	0.0000031114	0
1425383_a_at	-0.4201	4.7488	0.0000031253	0
1456604_a_at	-0.2512	5.5235	0.0000031361	0
1427480_at	-0.304	1.7154	0.000003147	0
1460200_s_at	-0.3114	4.9431	0.0000031506	0
1451848_a_at	-0.2221	5.0916	0.0000031562	0
1451899_a_at	-0.3191	5.6132	0.000003159	0
1451798_at	-0.4249	4.4485	0.0000031591	0
1426996_at	-0.2659	4.7283	0.0000031877	0
1456697_x_at	-0.3287	4.3389	0.0000031883	0
1453515_at	-0.2786	3.2643	0.0000032853	0
1422583_at	-0.2873	3.958	0.0000032892	0
1418158_at	0.7588	4.265	0.0000033116	0
1418681_at	-0.2953	3.8605	0.0000033608	0
1423096_at	0.4157	5.3713	0.0000033627	0
1421958_at	-0.2334	2.8603	0.0000033853	0
1416680_at	0.2553	6.2463	0.0000033863	0
1451358_a_at	-0.4784	5.0679	0.0000033922	0
1423577_at	-0.3266	3.7265	0.0000034064	0
1417770_s_at	-0.3416	4.0372	0.0000034095	0
1422191_at	-0.279	3.6001	0.0000034138	0
1433958_at	-0.2701	4.8945	0.0000034321	0
1417121_at	-0.1804	2.6846	0.0000034329	0
1421204_a_at	-0.2729	3.8446	0.0000034603	0
1437490_x_at	0.3053	5.6243	0.0000034688	0
1417314_at	0.4625	4.9775	0.0000034759	0
1421411_at	-0.3411	3.5028	0.0000034783	0
1415982_at	-0.2561	5.5008	0.0000034845	0
1420710_at	-0.2773	3.4883	0.0000035014	0
1420542_at	-0.3452	3.8725	0.0000035049	0
1452332_at	-0.1828	2.3026	0.0000035168	0
1422342_at	-0.2132	3.4803	0.0000035236	0
1437325_x_at	0.3137	5.3617	0.0000035558	0
1425610_s_at	-0.3418	5.5524	0.0000035587	0
1452134_at	-0.2456	4.2902	0.0000035647	0
1419527_at	-1.1024	4.7745	0.0000035734	0
1421868_a_at	-0.2206	2.8384	0.0000035872	0
1417097_at	0.2366	5.0083	0.0000035874	0
1455191_x_at	-0.2567	5.4565	0.0000035967	0
1415987_at	0.2268	7.2019	0.0000036041	0
1452164_at	-0.2072	6.1599	0.000003642	0
1421292_a_at	-0.2039	6.16	0.0000036421	0
1418017_at	-0.363	5.9068	0.0000036536	0
1416091_at	-0.3588	4.4873	0.0000036677	0
1416863_at	-0.3382	3.8056	0.0000036697	0
1420935_a_at	-0.2344	5.1801	0.0000036702	0
1425099_a_at	-0.3205	4.8026	0.0000036848	0
1450331_s_at	-0.2232	3.082	0.0000036859	0
1431359_a_at	-0.2697	4.8328	0.0000036918	0
1427307_a_at	-0.3283	2.4931	0.0000037055	0
1418140_at	-0.2613	2.8859	0.0000037063	0
1416911_a_at	-0.3537	4.8536	0.0000037404	0
1417468_at	-0.2253	5.4146	0.0000037422	0
1420698_at	-0.2061	3.4117	0.0000037494	0
1418159_at	-0.2264	4.5164	0.0000037851	0
1457810_at	-0.1954	2.8645	0.0000037963	0
1448436_a_at	-0.2562	6.4156	0.0000038093	0
1422909_at	-0.3316	4.5734	0.000003811	0
1436902_x_at	-0.423	6.7428	0.0000038185	0
1448777_at	-0.4039	6.1291	0.0000038456	0
1435368_a_at	0.3091	5.7815	0.0000038496	0
1416515_at	-0.5188	5.3488	0.0000038596	0
1449027_at	0.3238	6.5842	0.0000038706	0
1415821_at	-0.2859	6.8124	0.0000038769	0
1420020_at	-0.2759	4.2447	0.0000038843	0
1435202_at	-0.2947	5.2576	0.0000038847	0
1448074_at	-0.2322	2.3806	0.0000038973	0
1427255_s_at	-0.2878	5.4332	0.0000039133	0
1431830_at	-0.272	4.0593	0.0000039228	0
1438011_at	-0.2944	4.5542	0.0000039533	0
1417703_at	-0.2697	5.1861	0.0000039635	0
1448807_at	-0.2623	3.7146	0.0000039687	0
1433935_at	0.3015	6.4147	0.0000039992	0
1439360_x_at	-0.282	6.1895	0.0000040141	0
1418231_at	-0.3708	5.7088	0.0000040163	0
1453505_a_at	0.4566	4.0453	0.0000040235	0
1434752_at	0.4376	5.2005	0.0000040255	0
1421112_at	-0.1954	2.6078	0.000004029	0
1451072_a_at	-0.2536	5.9348	0.0000040352	0
1423938_at	0.3184	5.3534	0.0000040422	0
1453956_a_at	-0.4325	4.1892	0.0000040429	0
1460445_at	-0.2882	5.3746	0.0000040528	0
1417544_a_at	-0.2392	5.6069	0.0000040892	0
1437185_s_at	-0.4199	6.9504	0.0000040922	0
1437336_x_at	-0.3814	6.4537	0.0000041546	0
1450479_x_at	-0.2894	6.2068	0.0000041577	0
1431921_a_at	-0.3434	5.4208	0.0000041585	0
1431686_a_at	-0.3377	3.7615	0.0000041817	0
1424720_at	-0.3037	5.4394	0.000004192	0
1425922_a_at	-0.3762	3.6217	0.0000041956	0
1417156_at	0.9736	6.3415	0.0000042089	0
1452354_at	0.3442	3.5801	0.0000042248	0
1437343_x_at	0.2744	5.9928	0.0000042678	0
1460358_s_at	0.2735	5.066	0.0000043078	0
1448374_at	-0.3403	6.1904	0.0000043142	0
1425138_at	-0.2961	4.1383	0.0000043149	0
1416933_at	-0.2513	5.0396	0.0000043159	0
1425066_a_at	-0.2212	5.0371	0.0000043232	0
1455829_at	-0.3392	5.2232	0.0000043252	0
1425161_a_at	0.3004	5.844	0.0000043552	0
1424777_at	0.2533	6.3281	0.0000043588	0
1449381_a_at	-0.2772	2.8932	0.0000044212	0
1427107_at	-0.3868	4.0669	0.0000044279	0
1428364_at	-0.2102	4.8686	0.0000044307	0
1450922_a_at	0.4185	5.1517	0.0000044317	0
1425301_at	-0.2079	2.7263	0.0000044403	0
1436783_x_at	-0.3083	6.2035	0.0000044556	0
1455822_x_at	0.3253	6.4812	0.000004486	0
1422225_s_at	-0.2466	2.9509	0.0000045068	0
1420595_at	-0.259	3.5036	0.0000045178	0
1449943_at	-0.3	4.5327	0.000004532	0
1422372_at	-0.1866	3.7271	0.0000045621	0
1454692_x_at	-0.3288	6.6389	0.0000046021	0
1427680_a_at	0.4459	6.9399	0.0000046336	0
1416497_at	0.3406	6.0761	0.0000046651	0
1426433_at	-0.2676	2.6376	0.0000046957	0
1425123_at	0.2063	4.0976	0.0000047314	0.0001
1435847_at	-0.2667	5.3655	0.000004735	0.0001
1425671_at	0.2459	3.1961	0.0000047652	0.0001
1421981_at	0.2197	2.9397	0.0000047752	0.0001
1427267_at	-0.325	3.8862	0.000004798	0.0001
1417890_at	-0.3405	4.1396	0.0000048044	0.0001
1416556_at	0.212	6.9708	0.000004809	0.0001
1427225_at	-0.2694	4.9117	0.0000048093	0.0001
1420443_at	-0.3045	3.0991	0.0000048218	0.0001
1448910_at	0.3645	4.2228	0.0000048728	0.0001
1420403_at	0.232	2.902	0.0000048768	0.0001
1431388_at	0.3615	4.4245	0.0000048792	0.0001
1427161_at	-0.3953	5.4844	0.0000048801	0.0001
1427099_at	-0.3253	5.3187	0.0000048905	0.0001
1439448_x_at	0.3551	7.4082	0.0000049223	0.0001
1423419_at	0.3613	5.735	0.0000049741	0.0001
1427701_a_at	-0.3561	3.9663	0.0000049938	0.0001
1448783_at	-0.258	1.9901	0.0000050393	0.0001
1417880_at	-0.3052	2.1947	0.0000050424	0.0001
1427230_at	-0.2819	4.5665	0.000005048	0.0001
1432538_a_at	-0.3542	5.1239	0.0000050728	0.0001
1426245_s_at	-0.3271	4.1478	0.0000051132	0.0001
1422554_at	0.2977	5.1504	0.0000051235	0.0001
1432195_s_at	0.2561	6.7859	0.0000051593	0.0001
1419513_a_at	-0.4541	5.2623	0.0000051983	0.0001
1452059_at	0.2875	6.0442	0.0000052028	0.0001
1450228_a_at	-0.2426	5.4318	0.0000052177	0.0001
1435114_at	-0.3316	4.7447	0.0000052218	0.0001
1418579_at	-0.2754	5.5385	0.0000052287	0.0001
1423183_at	-0.2073	1.9996	0.0000052287	0.0001
1416522_a_at	-0.2432	7.0455	0.0000052521	0.0001
1418589_a_at	-0.519	2.3267	0.0000052568	0.0001
1449388_at	0.6563	4.4607	0.0000052781	0.0001
1422772_at	-0.3725	5.1051	0.0000052792	0.0001
1416822_at	-0.2014	4.5826	0.0000052968	0.0001
1417165_at	-0.2123	6.2184	0.0000053727	0.0001
1450112_a_at	-0.3475	2.6179	0.0000053769	0.0001
1449548_at	-0.4452	4.3108	0.0000053838	0.0001
1460191_at	0.2255	6.2186	0.0000053963	0.0001
1451434_s_at	-0.3278	4.4227	0.0000053988	0.0001
1417730_at	-0.2802	5.7442	0.0000054182	0.0001
1415932_x_at	-0.3171	6.0716	0.0000054363	0.0001
1417444_at	-0.2658	4.9373	0.0000054382	0.0001
1451952_at	-0.2038	2.5244	0.0000054549	0.0001
1416172_at	0.2349	6.0482	0.000005463	0.0001
1417394_at	-0.6918	4.3854	0.000005464	0.0001
1417113_at	-0.2309	5.8475	0.0000054655	0.0001
1417272_at	-0.255	4.8581	0.0000054744	0.0001
1431170_at	-0.3268	3.6118	0.0000055056	0.0001
1435869_s_at	0.3347	4.3999	0.0000055086	0.0001
1419152_at	-0.4705	3.5874	0.000005569	0.0001
1418161_at	-0.2322	3.2268	0.0000055837	0.0001
1431766_x_at	0.2254	8.7892	0.0000055859	0.0001
1449082_at	0.6154	5.1018	0.0000055927	0.0001
1418986_a_at	-0.2872	5.0189	0.0000055966	0.0001
1437074_at	0.2832	5.6982	0.0000056302	0.0001
1416695_at	-0.3387	6.72	0.000005632	0.0001
1425888_at	-0.2689	2.9251	0.000005643	0.0001
1438560_x_at	0.3204	7.1724	0.0000056472	0.0001
1418662_at	-0.254	3.9365	0.0000056608	0.0001
1451510_s_at	0.4659	3.8594	0.000005672	0.0001
1460724_at	-0.2705	4.9734	0.0000057006	0.0001
1426079_at	-0.1893	2.7981	0.0000057077	0.0001
1421034_a_at	-0.3064	5.1216	0.0000057081	0.0001
1451111_at	-0.2412	5.2447	0.0000057392	0.0001
1421777_at	-0.2167	2.7749	0.0000057418	0.0001
1451700_a_at	-0.2613	5.6999	0.0000057525	0.0001
1454620_x_at	0.3089	8.8741	0.0000057973	0.0001
1417400_at	-0.3847	5.6087	0.0000058072	0.0001
1427501_at	-0.3168	3.3147	0.0000058213	0.0001
1437508_at	-0.2994	3.7318	0.0000058745	0.0001
1416174_at	-0.3392	3.5179	0.0000058904	0.0001
1451792_a_at	-0.2442	4.6269	0.0000058923	0.0001
1435162_at	-0.6766	3.2491	0.0000059	0.0001
1418729_at	-0.2502	3.2949	0.0000059552	0.0001
1429168_at	-0.2879	3.3709	0.0000059552	0.0001
1422330_at	-0.2323	3.2313	0.0000059645	0.0001
1449477_s_at	0.2989	2.9548	0.0000059774	0.0001
1421401_at	-0.2655	3.3735	0.0000059938	0.0001
1423718_at	0.4462	6.1072	0.0000060282	0.0001
1434210_s_at	-0.2889	5.3746	0.0000060403	0.0001
1449591_at	-0.4889	5.0299	0.0000060501	0.0001
1422552_at	0.3571	2.7873	0.0000060627	0.0001
1424082_at	-0.2701	5.4851	0.0000060631	0.0001
1437465_a_at	0.2499	8.0927	0.0000060648	0.0001
1417217_at	-0.272	2.7179	0.0000060887	0.0001
1453612_at	-0.2924	3.3768	0.0000060916	0.0001
1421221_at	-0.2063	3.2067	0.00000611	0.0001
1417053_at	0.2164	6.6877	0.0000061152	0.0001
1448175_at	-0.3384	5.1996	0.0000061193	0.0001
1427240_at	-0.3031	4.5897	0.0000061365	0.0001
1417395_at	-0.6862	4.2785	0.0000061385	0.0001
1437390_x_at	-0.3338	3.9129	0.0000061389	0.0001
1420954_a_at	-0.2777	5.2175	0.0000062177	0.0001
1450368_a_at	-0.308	5.0862	0.0000063054	0.0001
1419884_at	-0.6491	5.6989	0.0000063207	0.0001
1418878_at	-0.1877	2.7739	0.000006367	0.0001
1452075_at	0.2528	5.8042	0.0000063728	0.0001
1451932_a_at	-0.3857	3.9102	0.0000064511	0.0001
1455356_at	-0.2566	4.9377	0.0000065458	0.0001
1424458_at	0.2488	4.6642	0.0000065496	0.0001
1422795_at	-0.2638	5.7042	0.0000065902	0.0001
1451267_at	-0.2082	5.5363	0.0000065943	0.0001
1452896_at	-0.2697	5.8666	0.0000066004	0.0001
1426009_a_at	-0.2794	5.5669	0.0000066312	0.0001
1448366_at	-0.3116	3.6625	0.0000066558	0.0001
1450337_a_at	-0.2381	3.4521	0.0000066782	0.0001
1418201_at	-0.283	4.9691	0.0000066858	0.0001
1448437_a_at	-0.2838	5.8116	0.000006701	0.0001
1426314_at	-0.3124	3.555	0.0000067502	0.0001
1419538_at	-0.2599	4.4663	0.0000067938	0.0001
1460718_s_at	-0.2853	6.267	0.0000068313	0.0001
1418919_at	-0.3661	5.2526	0.0000068923	0.0001
1416514_a_at	-0.4683	5.7676	0.0000069004	0.0001
1450805_at	-0.2727	2.323	0.0000069316	0.0001
1451706_a_at	-0.2094	2.7077	0.0000070082	0.0001
1419671_a_at	-0.2374	5.3169	0.0000070084	0.0001
1428880_at	-0.2668	5.7332	0.0000070091	0.0001
1450780_s_at	-0.6917	3.5422	0.0000070669	0.0001
1418309_at	-0.367	3.3277	0.0000070923	0.0001
1419832_s_at	-0.4191	3.5375	0.0000070962	0.0001
1425806_a_at	-0.4409	5.439	0.0000071031	0.0001
1423310_at	-0.4429	4.8695	0.0000071105	0.0001
1425581_s_at	0.396	5.3057	0.0000071205	0.0001
1448158_at	-0.5455	6.2611	0.0000071555	0.0001
1437423_a_at	-0.1946	6.086	0.0000071797	0.0001
1420853_at	0.2015	5.1289	0.0000071903	0.0001
1421003_at	-0.266	3.8359	0.0000073283	0.0001
1449167_at	0.397	6.2708	0.0000073436	0.0001
1452093_at	-0.2539	5.4542	0.0000073525	0.0001
1421885_at	-0.3015	3.8088	0.0000073977	0.0001
1416011_x_at	-0.327	5.279	0.0000074092	0.0001
1425197_at	-0.377	5.9227	0.0000074446	0.0001
1455405_at	-0.3361	3.7848	0.0000074856	0.0001
1456006_at	-0.3764	5.0133	0.0000074944	0.0001
1451636_at	-0.2382	3.2677	0.0000075075	0.0001
1424027_at	-0.2801	5.4129	0.0000075259	0.0001
1452799_at	-0.3301	3.9927	0.0000075375	0.0001
1425418_at	-0.4312	3.8732	0.0000075504	0.0001
1450291_s_at	-0.4131	4.5161	0.0000075686	0.0001
1450775_at	-0.2147	2.8329	0.0000075998	0.0001
1417583_a_at	-0.2225	6.2339	0.0000076248	0.0001
1431711_a_at	0.242	4.0902	0.0000076456	0.0001
1419592_at	-0.3226	2.7956	0.0000076741	0.0001
1435528_at	-0.2801	4.1756	0.0000076781	0.0001
1455693_x_at	0.2998	8.8635	0.0000076811	0.0001
1435945_a_at	0.5541	8.1984	0.0000077336	0.0001
1449316_at	-0.292	2.5522	0.0000077338	0.0001
1449467_at	-0.2638	3.8218	0.0000077736	0.0001
1420626_at	0.2544	4.2082	0.0000078408	0.0001
1451433_at	-0.1791	4.6485	0.0000078694	0.0001
1418113_at	0.3875	2.6772	0.0000079052	0.0001
1448365_at	0.227	6.1757	0.0000079085	0.0001
1434751_at	0.3128	3.9175	0.000007911	0.0001
1437619_x_at	-0.2985	5.9039	0.0000079149	0.0001
1421219_at	-0.2942	3.334	0.0000079524	0.0001
1423629_at	0.3227	5.1174	0.0000079564	0.0001
1420614_at	-0.3587	6.7179	0.0000080508	0.0001
1416800_at	-0.2914	5.7004	0.0000080613	0.0001
1427737_a_at	0.2149	4.6509	0.0000080936	0.0001
1419263_a_at	-0.2225	6.3279	0.000008104	0.0001
1434116_at	-0.3564	4.3022	0.0000082317	0.0001
1426962_at	-0.2587	5.2559	0.0000082866	0.0001
1420886_a_at	0.4879	7.9595	0.000008297	0.0001
1424717_at	-0.252	4.6403	0.0000083561	0.0001
1417336_a_at	0.4331	4.2974	0.0000084094	0.0001
1437131_x_at	0.1917	5.9755	0.000008426	0.0001
1422318_at	-0.2299	2.7349	0.000008439	0.0001
1425185_at	0.21	5.8968	0.0000084788	0.0001
1425534_at	-0.3078	5.2011	0.0000084794	0.0001
1449752_at	-0.3112	4.8242	0.0000084854	0.0001
1425022_at	0.2114	5.71	0.0000084869	0.0001
1435855_x_at	0.2949	5.2981	0.0000084884	0.0001
1453683_a_at	-0.4345	5.024	0.000008498	0.0001
1460390_at	-0.3934	6.031	0.0000085276	0.0001
1428071_at	-0.2246	4.9083	0.0000085395	0.0001
1418006_at	-0.2597	5.3283	0.0000085447	0.0001
1450351_a_at	-0.3932	3.4823	0.0000085476	0.0001
1426056_at	-0.2852	5.6125	0.000008557	0.0001
1449271_a_at	-0.309	5.3986	0.0000085654	0.0001
1450450_at	-0.297	4.1062	0.0000085737	0.0001
1449714_at	-0.3427	4.7861	0.0000085831	0.0001
1453943_a_at	-0.4136	3.5136	0.0000086004	0.0001
1417778_at	-0.1987	5.3092	0.0000086112	0.0001
1448609_at	-0.3374	5.6898	0.0000086408	0.0001
1452599_s_at	-0.3244	4.5334	0.0000087157	0.0001
1422528_a_at	-0.3167	5.4796	0.0000087249	0.0001
1427226_at	-0.2685	4.9801	0.0000087822	0.0001
1416321_s_at	-0.4147	4.9268	0.0000088097	0.0001
1420371_at	-0.3568	4.8533	0.0000088663	0.0001
1421953_at	-0.357	4.9055	0.0000088797	0.0001
1425732_a_at	-0.2558	4.9061	0.0000089058	0.0001
1421629_at	-0.2586	3.2254	0.0000090199	0.0001
1422367_at	-0.2125	3.0351	0.0000090782	0.0001
1416679_at	0.2585	6.8759	0.0000090907	0.0001
1431630_a_at	-0.2979	5.3994	0.0000090924	0.0001
1431857_at	-0.2413	4.4407	0.0000090938	0.0001
1459546_s_at	-0.4138	5.6707	0.0000091605	0.0001
1422344_s_at	-0.314	3.5461	0.000009162	0.0001
1422470_at	-0.4367	5.7666	0.0000091784	0.0001
1418394_a_at	-0.3437	4.9172	0.000009287	0.0001
1449590_a_at	-0.3407	3.6198	0.0000093164	0.0001
1424506_at	0.2327	4.2561	0.0000093172	0.0001
1421946_at	-0.2994	2.5613	0.0000093465	0.0001
1417332_at	-0.2928	3.4646	0.000009384	0.0001
1423919_at	-0.2615	5.3165	0.0000094071	0.0001
1452161_at	-0.3829	4.5347	0.0000094241	0.0001
1455575_at	-0.3655	5.4036	0.0000094286	0.0001
1422057_at	-0.1839	3.2305	0.0000095161	0.0001
1455056_at	-0.3742	4.7265	0.0000095418	0.0001
1426460_a_at	-0.3368	5.1616	0.0000095637	0.0001
1416285_at	-0.246	6.6924	0.0000096292	0.0001
1418482_at	0.2492	5.5069	0.0000096697	0.0001
1420878_a_at	-0.2847	6.0382	0.0000097002	0.0001
1448464_at	0.2152	6.4887	0.0000097114	0.0001
1448903_at	-0.2818	7.1705	0.0000097213	0.0001
1420280_x_at	-0.371	2.8874	0.0000097461	0.0001
1423067_at	0.2209	6.2759	0.0000097613	0.0001
1420880_a_at	-0.3082	6.395	0.0000098011	0.0001
1451212_at	-0.2882	4.2282	0.000009848	0.0001
1423097_s_at	0.4119	5.4004	0.0000099212	0.0001
1431125_a_at	0.1862	5.4753	0.0000099261	0.0001
1416959_at	-0.3513	6.2131	0.0000099356	0.0001
1415893_at	-0.2755	5.2224	0.0000099517	0.0001
1456516_x_at	0.298	5.6124	0.0000099524	0.0001
1425374_at	-0.3839	3.992	0.0000099552	0.0001
1419839_x_at	0.2646	6.7616	0.0000099689	0.0001
1438714_at	0.3694	5.6389	0	0.0001
1417970_at	-0.2686	4.8129	0	0.0001
1435532_at	-0.2517	2.0604	0	0.0001
1449480_at	-0.2515	5.651	0	0.0001
1417997_at	-0.2503	3.7592	0	0.0001
1448638_at	-0.3114	4.2962	0	0.0001
1415949_at	-0.6437	6.3381	0	0.0001
1418468_at	-0.3513	4.3937	0	0.0001
1449522_at	-0.3364	3.0152	0	0.0001
1426155_a_at	-0.2305	2.1613	0	0.0001
1449300_at	-0.3404	4.1219	0	0.0001
1451633_a_at	0.2369	2.9175	0	0.0001
1449409_at	-0.2604	2.634	0	0.0001
1450102_a_at	-0.2649	6.2595	0	0.0001
1416230_at	0.2684	6.3569	0	0.0001
1424520_at	0.2152	4.5275	0	0.0001
1418561_at	-0.3105	4.3791	0	0.0001
1451037_at	-0.2375	5.4944	0	0.0001
1427146_at	-0.2239	4.1262	0	0.0001
1431375_s_at	-0.3087	5.7596	0	0.0001
1416310_at	-0.3891	5.0836	0	0.0001
1419239_at	-0.3546	3.6532	0	0.0001
1434027_at	-0.3215	4.3742	0	0.0001
1422275_at	-0.2123	3.5741	0	0.0001
1435371_x_at	0.6111	3.2476	0	0.0001
1422500_at	-0.3966	5.5213	0	0.0001
1420788_at	-0.2738	3.9099	0	0.0001
1425081_at	-0.3122	2.697	0	0.0001
1420980_at	-0.2638	5.3834	0	0.0001
1425535_at	-0.3001	3.8354	0	0.0001
1418141_at	-0.2481	2.8754	0	0.0001
1439371_x_at	0.191	5.4872	0	0.0001
1430371_x_at	0.4642	3.9717	0	0.0001
1425327_at	-0.2187	5.3548	0	0.0001
1420613_at	-0.3407	6.4592	0	0.0001
1423788_at	-0.2812	4.9449	0	0.0001
1420906_at	-0.2963	4.8771	0	0.0001
1439424_x_at	-0.2523	5.4477	0	0.0001
1426540_at	-0.3625	5.211	0	0.0001
1456386_at	-0.3203	4.6256	0	0.0001
1451045_at	-0.2696	2.9141	0	0.0001
1422004_at	-0.2874	2.9488	0	0.0001
1427747_a_at	0.55	9.654	0	0.0001
1451103_at	-0.3377	5.4088	0	0.0001
1416743_at	0.2544	5.801	0	0.0001
1433439_at	-0.2665	5.5164	0	0.0001
1452530_a_at	-0.3396	5.4942	0	0.0001
1421755_at	-0.2147	3.0533	0	0.0001
1418169_at	-0.2242	5.2911	0	0.0001
1416395_at	0.2351	5.4912	0	0.0001
1420767_at	-0.2036	4.1417	0	0.0001
1418015_at	-0.3466	5.8798	0	0.0001
1436561_at	-0.3374	3.4273	0	0.0001
1427847_at	-0.3596	5.2834	0	0.0001
1416118_at	-0.4497	5.4548	0	0.0001
1448935_at	-0.3124	4.3399	0	0.0001
1415943_at	-0.5393	6.5639	0	0.0001
1419474_a_at	0.513	6.6664	0	0.0001
1453886_a_at	-0.2659	5.1507	0	0.0001
1420934_a_at	-0.2172	5.2079	0	0.0001
1421038_a_at	0.5387	8.0075	0	0.0001
1417216_at	-0.1971	4.6066	0	0.0001
1425400_a_at	0.5216	5.6349	0	0.0001
1424542_at	-0.6742	4.5228	0	0.0001
1433431_at	-0.195	2.9193	0	0.0001
1418892_at	-0.4448	5.6483	0	0.0001
1418706_at	0.3584	4.8772	0	0.0001
1427677_a_at	-0.2452	2.7285	0	0.0001
1417136_s_at	-0.2573	4.9652	0	0.0001
1454120_a_at	0.3812	4.584	0	0.0001
1448719_at	-0.2565	4.6213	0	0.0001
1428144_at	-0.263	5.4088	0	0.0001
1434044_at	-0.3163	4.3336	0	0.0001
1415732_at	-0.3043	6.0442	0	0.0001
1419250_a_at	-0.3985	4.3371	0	0.0001
1420543_at	-0.3221	4.0075	0	0.0001
1418636_at	-0.2214	4.9221	0	0.0001
1422802_at	-0.287	3.0878	0	0.0001
1416480_a_at	-0.292	6.3368	0	0.0001
1436188_a_at	-0.5457	3.7895	0	0.0001
1428475_at	0.2193	6.1354	0	0.0001
1418097_a_at	-0.2777	5.8739	0	0.0001
1437832_x_at	-0.3833	5.1168	0	0.0001
1420401_a_at	-0.3427	4.3741	0	0.0001
1419088_at	-0.5192	3.5957	0	0.0001
1422462_at	-0.3862	4.7566	0	0.0001
1426472_at	-0.406	4.0205	0	0.0001
1449552_at	-0.2854	6.1448	0	0.0001
1416020_a_at	0.2264	6.8623	0	0.0001
1419061_at	-0.2917	5.223	0	0.0001
1418400_at	-0.3237	3.069	0	0.0001
1421399_at	-0.2157	2.771	0	0.0001
1424589_s_at	-0.3284	4.6035	0	0.0001
1433822_x_at	-0.1835	7.3023	0	0.0001
1423815_at	0.1934	5.3202	0	0.0001
1418725_at	-0.1462	3.3806	0	0.0001
1450708_at	-0.2324	2.4257	0	0.0001
1436241_s_at	-0.3081	4.3013	0	0.0001
1453991_at	-0.23	3.5401	0	0.0001
1449201_at	-0.2242	3.1323	0	0.0001
[truncated: 4,418 more rows]
