# Supplementary material for: Metabolomics of oncogene-specific metabolic reprogramming during breast cancer
Source: Cancer Metab. 2018 Apr 3;6:5. doi: 10.1186/s40170-018-0175-6 (PMC5881178; doi:10.1186/s40170-018-0175-6)
Supplement: Supplementary file 10 — Gene expression analysis of transgenic mouse models. Using previously published gene expression data from breast tumors of transgenic mouse models [17], we found genes with significantly different expression in each transgenic model compared to all other transgenic models used in our study. For a complete analysis using multiple other transgenic mouse model gene expression as backgrounds (including the ones we used), please refer to the supplementary files of the cited research article. (ZIP 463 kb) [file 40170_2018_175_MOESM10_ESM.zip › limma_PyMT vs all tumors gated -1.tsv]

id	logFoldChange	averageExpression	pValue	qValue
1415857_at	-1.3838	5.8899	6.27e-17	2.4146e-14
1426414_a_at	-1.3763	6.0064	9.3079e-17	3.4352e-14
1450627_at	-1.0075	6.2205	1.2402e-15	3.4328e-13
1415856_at	-1.3037	5.8024	2.4828e-15	6.025e-13
1423450_a_at	-1.0604	5.3214	1.0635e-10	5.6533e-9
1449555_a_at	-1.2412	3.0221	5.3134e-10	2.2681e-8
1419527_at	-1.1024	4.7745	0.0000035734	0
