# Supplementary material for: Metabolomics of oncogene-specific metabolic reprogramming during breast cancer
Source: Cancer Metab. 2018 Apr 3;6:5. doi: 10.1186/s40170-018-0175-6 (PMC5881178; doi:10.1186/s40170-018-0175-6)
Supplement: Supplementary file 10 — Gene expression analysis of transgenic mouse models. Using previously published gene expression data from breast tumors of transgenic mouse models [17], we found genes with significantly different expression in each transgenic model compared to all other transgenic models used in our study. For a complete analysis using multiple other transgenic mouse model gene expression as backgrounds (including the ones we used), please refer to the supplementary files of the cited research article. (ZIP 463 kb) [file 40170_2018_175_MOESM10_ESM.zip › limma_Wnt1 vs all tumors.tsv]

id	logFoldChange	averageExpression	pValue	qValue
1416468_at	1.6341	3.3961	5.5393e-17	9.8129e-13
1416053_at	1.1236	1.5904	8.7111e-16	7.0586e-12
1425425_a_at	2.2489	2.9816	1.1954e-15	7.0586e-12
1433531_at	-1.5099	7.3382	5.4034e-15	2.393e-11
1418911_s_at	-1.5476	7.1582	8.1288e-15	2.88e-11
1451828_a_at	-1.5251	7.1483	2.727e-14	8.0516e-11
1452358_at	1.1373	2.5246	3.2322e-14	8.1797e-11
1419539_at	0.9486	3.5141	9.2101e-14	2.0395e-10
1426673_at	0.6495	3.9139	3.773e-13	6.7622e-10
1449445_x_at	-0.6762	5.5349	3.8172e-13	6.7622e-10
1418901_at	-0.8509	7.7882	4.3545e-13	7.0128e-10
1455298_at	2.0069	3.7521	1.1088e-12	1.6369e-9
1419370_a_at	-0.645	5.403	1.3207e-12	1.7997e-9
1438441_at	1.9954	3.7366	1.5393e-12	1.9477e-9
1427844_a_at	-0.8312	7.569	2.9311e-12	3.4617e-9
1419398_a_at	-0.7434	7.2082	3.4033e-12	3.7681e-9
1450928_at	1.9623	3.8996	4.0596e-12	4.0722e-9
1449444_a_at	-0.6474	5.4322	4.1377e-12	4.0722e-9
1449451_at	1.5068	3.9624	4.7351e-12	4.4149e-9
1423260_at	1.9103	4.0825	8.661e-12	7.6715e-9
1418799_a_at	1.3818	3.7627	1.0832e-11	9.0555e-9
1438001_x_at	-0.7147	7.1877	1.1246e-11	9.0555e-9
1423259_at	1.9325	4.0306	1.992e-11	1.5343e-8
1427878_at	-0.941	6.7911	3.4922e-11	2.5777e-8
1417297_at	-0.7059	6.6042	3.9631e-11	2.8083e-8
1418580_at	-1.1623	7.0658	4.4227e-11	2.9806e-8
1423947_at	-0.9912	6.8094	4.5428e-11	2.9806e-8
1427633_a_at	1.0754	3.5337	5.991e-11	3.7904e-8
1419077_at	0.784	2.9648	6.2951e-11	3.8455e-8
1449431_at	0.6972	2.5198	8.2302e-11	4.8599e-8
1417860_a_at	0.8454	3.4264	8.8484e-11	5.0564e-8
1419126_at	0.7356	3.9858	1.1162e-10	6.1794e-8
1449170_at	0.7974	3.19	1.3995e-10	7.5127e-8
1426431_at	0.931	4.2303	1.5032e-10	7.799e-8
1417774_at	-0.5865	6.5927	1.5409e-10	7.799e-8
1417773_at	-0.5892	6.6995	2.2509e-10	1.1076e-7
1418153_at	0.9525	4.2859	2.8438e-10	1.3616e-7
1426399_at	0.6671	4.7108	3.2725e-10	1.5256e-7
1424024_at	-0.4408	7.3245	3.5559e-10	1.6152e-7
1417627_a_at	0.6917	3.7668	4.4832e-10	1.9855e-7
1417795_at	-1.0974	4.2702	5.5963e-10	2.418e-7
1455089_at	-0.5654	6.3478	7.0274e-10	2.9641e-7
1425742_a_at	0.7253	6.177	8.3373e-10	3.4348e-7
1426348_at	0.8352	6.1469	9.1466e-10	3.6826e-7
1416823_a_at	-0.6987	5.6339	1.3286e-9	5.2303e-7
1422245_a_at	0.4916	3.0953	1.5905e-9	6.1253e-7
1416371_at	1.3908	5.6654	1.7532e-9	6.6082e-7
1460192_at	-0.6781	5.7639	1.8839e-9	6.9169e-7
1427231_at	1.07	2.4792	1.9132e-9	6.9169e-7
1426376_at	-0.6582	6.9974	2.1696e-9	7.687e-7
1452035_at	0.8477	6.2731	2.2284e-9	7.7405e-7
1449347_a_at	1.2673	3.0114	2.6117e-9	8.8974e-7
1454971_x_at	0.7242	6.2802	2.7784e-9	9.2865e-7
1422545_at	0.6368	2.7418	2.9027e-9	9.5226e-7
1421947_at	-0.5512	6.2703	3.4416e-9	0.0000011085
1424530_at	-0.5458	5.5566	4.2595e-9	0.000001335
1416321_s_at	0.8158	4.9268	4.2954e-9	0.000001335
1426430_at	0.8166	4.351	4.623e-9	0.000001412
1420427_a_at	-0.4462	5.8841	5.1406e-9	0.0000015422
1416322_at	0.7779	4.8727	5.2235e-9	0.0000015422
1433899_x_at	0.7441	5.986	6.3687e-9	0.0000018495
1454758_a_at	0.7425	6.1259	6.8376e-9	0.0000019537
1449517_at	-0.5204	4.4995	7.0104e-9	0.0000019713
1425836_a_at	0.6607	3.8289	7.1543e-9	0.0000019803
1416539_at	-0.6524	4.2418	1.0452e-8	0.0000028486
1422544_at	-0.5821	5.4796	1.1241e-8	0.0000030173
1424148_a_at	-0.5278	6.7504	1.1636e-8	0.0000030488
1417917_at	0.9931	3.1911	1.1817e-8	0.0000030488
1448537_at	-0.5244	4.965	1.1875e-8	0.0000030488
1419724_at	0.825	3.8064	1.3186e-8	0.000003337
1421365_at	1.0369	4.1595	1.3746e-8	0.0000034298
1431995_at	0.964	3.9882	1.465e-8	0.0000034959
1455968_x_at	-0.7236	6.9838	1.4712e-8	0.0000034959
1419708_at	0.5882	3.604	1.4739e-8	0.0000034959
1424809_at	-0.6482	5.917	1.48e-8	0.0000034959
1417629_at	0.7053	4.6568	1.5663e-8	0.0000035953
1418421_at	0.6106	3.6198	1.5737e-8	0.0000035953
1420867_at	-0.6867	6.6901	1.583e-8	0.0000035953
1434851_s_at	-0.6143	5.8988	1.6454e-8	0.0000036897
1423187_at	-0.5022	6.6034	1.6858e-8	0.0000037099
1431036_a_at	-0.6969	6.7979	1.6963e-8	0.0000037099
1451261_s_at	-0.5223	6.7487	1.7227e-8	0.0000037217
1451230_a_at	-0.4944	8.216	1.7823e-8	0.0000037599
1455115_a_at	-0.6399	5.938	1.7986e-8	0.0000037599
1451307_at	-0.5175	6.1816	1.8041e-8	0.0000037599
1436452_x_at	-0.7144	6.9387	1.8314e-8	0.0000037725
1426496_at	-0.4467	6.0359	1.999e-8	0.0000040025
1460698_a_at	-0.6337	6.8967	2.0011e-8	0.0000040025
1449518_at	-0.5165	4.3652	2.0108e-8	0.0000040025
1420996_at	-0.5029	4.5007	2.1367e-8	0.0000042057
1418606_at	0.5408	2.4499	2.1789e-8	0.0000042416
1449357_at	-0.6635	5.7166	2.2297e-8	0.0000042933
1450650_at	-0.5637	5.5247	2.2826e-8	0.0000043185
1427918_a_at	-0.5782	7.6597	2.2915e-8	0.0000043185
1439111_at	0.7808	5.671	2.368e-8	0.0000043929
1449143_at	-1.0248	6.5289	2.3806e-8	0.0000043929
1436242_a_at	-0.6414	5.6419	2.4082e-8	0.0000043982
1419332_at	0.786	1.9208	2.4413e-8	0.000004413
1419000_at	0.8142	4.0969	2.6124e-8	0.0000046495
1424289_at	-0.7281	5.3446	2.6246e-8	0.0000046495
1423151_at	-0.3932	6.4743	2.9121e-8	0.0000051077
1436451_a_at	-0.7039	6.9667	2.9986e-8	0.0000051841
1423461_a_at	-0.4788	5.8968	3.0142e-8	0.0000051841
1420868_s_at	-0.6633	6.6514	3.0735e-8	0.0000052354
1424477_at	-0.6993	5.1598	3.2916e-8	0.0000055535
1448285_at	0.7115	3.7021	3.423e-8	0.0000057207
1415890_at	-0.6706	7.8471	3.82e-8	0.0000063244
1428026_at	0.447	3.1389	3.8961e-8	0.0000063581
1438013_x_at	-0.4453	5.5864	3.9434e-8	0.0000063581
1425209_at	-0.402	3.7789	3.948e-8	0.0000063581
1437932_a_at	-0.8742	5.6265	4.0623e-8	0.00000647
1460387_a_at	-0.6774	4.2996	4.0905e-8	0.00000647
1416994_at	-0.4726	4.8036	4.7896e-8	0.0000074885
1425860_x_at	-0.6208	5.5548	4.8436e-8	0.0000074885
1424099_at	0.7328	4.0397	4.8613e-8	0.0000074885
1423895_a_at	0.6989	5.4198	5.143e-8	0.0000078541
1419834_x_at	0.6564	4.7621	5.3275e-8	0.0000080663
1439476_at	-0.8893	6.8505	5.5645e-8	0.0000083538
1450014_at	-0.8577	5.4247	5.6146e-8	0.0000083582
1453724_a_at	1.0187	5.1577	5.6927e-8	0.0000084038
1460369_at	-0.6554	4.3862	5.8357e-8	0.0000085438
1416725_at	0.7399	4.764	5.9166e-8	0.0000085531
1450069_a_at	0.72	5.3881	5.9386e-8	0.0000085531
1416538_at	-0.5826	4.1222	6.3593e-8	0.0000090851
1425792_a_at	-0.709	4.9432	6.4343e-8	0.0000091017
1427843_at	-0.7142	7.1167	6.4737e-8	0.0000091017
1417180_at	-0.4031	6.0034	6.5305e-8	0.0000091093
1418899_at	-0.4831	6.06	6.852e-8	0.0000094456
1428004_at	-0.4923	5.6588	6.8782e-8	0.0000094456
1424290_at	-0.7104	5.3023	7.4013e-8	0
1450947_at	-0.7601	5.7443	7.4462e-8	0
1424300_at	-0.5175	5.5762	7.6581e-8	0
1429352_at	-0.6341	5.8842	7.7252e-8	0
1425310_a_at	0.5884	2.1858	7.8955e-8	0
1450945_at	-0.6382	4.3078	8.231e-8	0
1451902_at	-0.5387	4.5606	8.2389e-8	0
1420673_a_at	-1.1313	5.2152	8.2878e-8	0
1419492_s_at	0.8668	3.0733	9.5048e-8	0
1456132_x_at	0.863	5.2048	9.8968e-8	0
1451329_at	-0.4491	5.0967	1.0234e-7	0
1425509_at	0.7048	4.5293	1.0473e-7	0
1424367_a_at	-1.3695	5.9212	1.0496e-7	0
1424051_at	0.8313	5.8599	1.0729e-7	0
1449412_at	-0.6183	7.0434	1.0743e-7	0
1425769_x_at	-0.592	5.299	1.089e-7	0
1416168_at	1.0241	5.2061	1.1068e-7	0
1421834_at	-0.5557	4.5186	1.1423e-7	0
1450783_at	-1.1907	5.2714	1.1442e-7	0
1416593_at	-0.5908	5.5928	1.1693e-7	0
1425210_s_at	-0.3859	3.8431	1.1888e-7	0
1424089_a_at	0.6916	5.2227	1.2001e-7	0
1419491_at	0.8674	3.0211	1.2068e-7	0
1419755_at	-1.165	4.6585	1.2111e-7	0
1417106_at	-0.4184	6.061	1.2321e-7	0
1415714_a_at	-0.3904	6.7124	1.3325e-7	0
1450129_a_at	-0.4638	5.5315	1.386e-7	0
1434149_at	0.676	5.135	1.4535e-7	0
1450981_at	0.7506	6.1629	1.5151e-7	0
1422466_at	0.6824	5.049	1.5212e-7	0
1451780_at	-0.806	6.0026	1.5536e-7	0
1422643_at	1.3097	5.6095	1.5675e-7	0
1449340_at	1.3357	3.3524	1.702e-7	0
1419459_a_at	-0.4736	6.012	1.7147e-7	0
1451876_a_at	1.2247	4.0348	1.717e-7	0
1425511_at	0.6571	4.6843	1.7327e-7	0
1449263_at	-0.485	5.8936	1.7573e-7	0
1420995_at	-0.4464	4.4204	1.7652e-7	0
1420534_at	0.6891	2.8552	1.7948e-7	0
1424538_at	-0.445	6.477	1.8058e-7	0
1417588_at	-0.9	7.5125	1.8272e-7	0
1424096_at	1.1972	4.9793	1.8465e-7	0
1421833_at	-0.5465	4.4621	1.8762e-7	0
1449740_s_at	-0.8528	6.7643	1.9021e-7	0
1436341_at	-0.5276	4.8037	2.0186e-7	0
1453851_a_at	0.7748	4.5182	2.024e-7	0
1451374_x_at	-0.5863	5.3407	2.0358e-7	0
1452449_at	-0.5117	4.7111	2.0973e-7	0
1416124_at	0.8517	3.7579	2.1325e-7	0
1425510_at	0.6939	4.4775	2.1733e-7	0
1452027_a_at	1.2449	4.0001	2.2624e-7	0
1424706_at	-0.6306	3.9748	2.2872e-7	0
1423938_at	-0.535	5.3534	2.3622e-7	0
1434783_at	-0.5567	5.5958	2.4279e-7	0
1436828_a_at	-0.4116	6.0323	2.4449e-7	0
1424085_at	-0.5628	7.2383	2.4845e-7	0
1460250_at	1.2825	3.2818	2.5941e-7	0
1424495_a_at	-0.5888	5.46	2.624e-7	0
1416123_at	0.8605	3.8471	2.6534e-7	0
1423134_at	-0.4321	5.9859	2.7404e-7	0
1416392_a_at	-0.4277	7.5737	2.8016e-7	0
1425767_a_at	-0.5574	4.3204	2.845e-7	0
1416592_at	-0.5685	5.6135	2.8678e-7	0
1449630_s_at	0.6825	4.5368	3.0206e-7	0
1420499_at	-0.7199	4.8744	3.0783e-7	0
1449259_at	-0.6793	5.9914	3.1782e-7	0
1451491_at	-0.4066	4.5226	3.2377e-7	0
1422704_at	-0.6324	5.2273	3.4188e-7	0
1416317_a_at	-0.4569	4.8766	3.4828e-7	0
1452184_at	-0.4147	7.2955	3.4847e-7	0
1416805_at	0.784	3.9758	3.7076e-7	0
1423807_a_at	-0.5937	7.6196	3.7252e-7	0
1449174_at	0.6585	2.8486	3.7574e-7	0
1451446_at	0.9144	4.208	3.7975e-7	0
1418891_a_at	-0.6657	6.0516	3.8712e-7	0
1418890_a_at	-0.6698	6.081	3.8855e-7	0
1416696_at	-0.4202	6.1499	3.9124e-7	0
1420533_at	0.6674	3.0169	4.168e-7	0
1428443_a_at	-0.7785	5.8646	4.258e-7	0
1452560_a_at	-0.5724	4.579	4.2688e-7	0
1418136_at	0.6447	4.3381	4.3386e-7	0
1451154_a_at	0.7158	5.4072	4.3587e-7	0
1416723_at	0.63	5.3653	4.4367e-7	0
1448627_s_at	-0.701	6.821	4.4927e-7	0
1431591_s_at	-0.8549	5.4293	4.5105e-7	0
1415827_a_at	-0.5278	7.9163	4.525e-7	0
1422703_at	-0.6214	5.1025	4.7102e-7	0
1448574_at	-0.3624	4.594	4.7573e-7	0
1452866_at	-0.3777	6.8508	4.8405e-7	0
1421064_at	-0.4339	5.1937	5.0415e-7	0
1416834_x_at	-0.4403	6.6762	5.1646e-7	0
1448329_at	-0.3514	2.7767	5.2469e-7	0
1427562_a_at	-0.5841	4.2076	5.3157e-7	0
1417002_at	-0.3757	6.7035	5.4031e-7	0
1434954_at	-0.4301	5.1866	5.5391e-7	0
1424539_at	-0.4302	6.3755	5.7424e-7	0
1425793_a_at	-0.6494	4.7635	5.7529e-7	0
1423612_at	-0.4371	5.1808	5.8172e-7	0
1421613_at	0.7479	2.5932	5.8248e-7	0
1434784_s_at	-0.526	5.6734	5.8658e-7	0
1426216_at	-0.4213	5.8729	5.9433e-7	0
1425311_at	-0.395	4.1727	5.9523e-7	0
1451352_s_at	-0.4162	5.7178	5.9624e-7	0
1460697_s_at	-0.3711	6.7307	6.045e-7	0
1425076_at	-0.4213	4.7019	6.1696e-7	0
1419309_at	0.8402	5.0198	6.2578e-7	0
1449741_at	-0.7811	6.343	6.3057e-7	0
1438503_x_at	-0.4337	6.4973	6.3431e-7	0
1426254_at	-0.5367	5.0995	6.3597e-7	0
1449860_at	0.5527	3.8588	6.4054e-7	0
1426065_a_at	-0.6794	5.5414	6.4196e-7	0
1424220_a_at	0.524	4.3476	6.5177e-7	0
1424724_a_at	0.5085	3.8521	6.5669e-7	0
1434148_at	0.6469	5.2764	6.6195e-7	0
1450113_at	-0.4227	5.164	6.7833e-7	0
1415737_at	-0.4574	6.41	6.8872e-7	0
1454974_at	-0.4508	4.9453	6.9137e-7	0
1425619_s_at	-0.7955	6.5632	7.2141e-7	0.0001
1416830_at	-0.3645	6.9059	7.2855e-7	0.0001
1451644_a_at	-0.8405	3.898	7.3371e-7	0.0001
1423495_at	-0.5512	4.8062	7.4188e-7	0.0001
1460358_s_at	-0.4418	5.066	7.5118e-7	0.0001
1418601_at	0.8496	3.1502	7.7292e-7	0.0001
1431962_a_at	-0.4469	4.9524	8.0054e-7	0.0001
1418158_at	1.2089	4.265	8.0155e-7	0.0001
1426292_at	-0.395	5.0994	8.0924e-7	0.0001
1426089_a_at	-0.6015	5.7156	8.159e-7	0.0001
1416059_at	-0.3386	6.4291	8.213e-7	0.0001
1417278_a_at	0.6456	2.512	8.7853e-7	0.0001
1448321_at	-0.9102	5.8611	8.9792e-7	0.0001
1451079_at	0.4028	3.9573	8.9968e-7	0.0001
1416724_x_at	0.6132	5.2908	9.0497e-7	0.0001
1451782_a_at	-0.8255	7.1456	9.0719e-7	0.0001
1418237_s_at	0.8742	5.0219	9.1012e-7	0.0001
1437046_x_at	-0.7002	5.0266	9.1645e-7	0.0001
1415828_a_at	-0.5317	7.8462	9.2085e-7	0.0001
1456225_x_at	-0.6582	5.6062	9.3203e-7	0.0001
1449403_at	-0.7403	5.7122	9.324e-7	0.0001
1418411_at	-0.3918	4.5646	9.3994e-7	0.0001
1420537_at	0.4658	2.9831	9.5629e-7	0.0001
1450307_x_at	0.7275	2.6121	9.68e-7	0.0001
1424540_at	-0.4307	4.5927	9.6859e-7	0.0001
1422465_a_at	0.6061	5.3431	9.6996e-7	0.0001
1437210_a_at	-0.4126	6.6427	9.9981e-7	0.0001
1437711_x_at	0.6671	5.6661	0.000001012	0.0001
1424172_at	-0.4163	5.7944	0.0000010169	0.0001
1439012_a_at	-0.7676	5.5015	0.0000010209	0.0001
1430483_a_at	-0.4649	5.3797	0.0000010271	0.0001
1418818_at	-1.2358	8.3335	0.0000010345	0.0001
1426514_at	0.4854	3.4401	0.0000010481	0.0001
1426153_a_at	-0.7846	6.34	0.0000010792	0.0001
1455956_x_at	0.8223	4.1974	0.000001112	0.0001
1416655_at	-0.4931	6.2156	0.0000011248	0.0001
1449955_at	-0.3912	3.5732	0.0000011829	0.0001
1425942_a_at	0.8188	5.1189	0.0000011902	0.0001
1416579_a_at	-0.7495	8.8201	0.0000011966	0.0001
1416230_at	-0.4432	6.3569	0.0000012223	0.0001
1455978_a_at	0.9136	2.984	0.0000012456	0.0001
1427510_at	0.6013	3.2366	0.0000012486	0.0001
1417046_at	-0.3303	5.4432	0.0000012575	0.0001
1438925_x_at	-0.4016	7.4688	0.0000012995	0.0001
1448867_at	-0.4197	5.7748	0.0000013057	0.0001
1438851_x_at	-0.7581	4.9893	0.0000013119	0.0001
1424677_at	0.4362	2.5508	0.0000013532	0.0001
1418706_at	-0.5942	4.8772	0.000001361	0.0001
1436803_a_at	-0.3833	7.2938	0.0000013849	0.0001
1417660_s_at	-0.4851	6.2124	0.0000014062	0.0001
1424471_at	0.5473	3.4052	0.0000014098	0.0001
1431665_a_at	-0.4367	6.5092	0.0000014207	0.0001
1428112_at	-0.4732	7.3597	0.0000014242	0.0001
1423255_at	-0.4096	7.2807	0.0000014292	0.0001
1437519_x_at	-0.4139	5.7832	0.0000014346	0.0001
1448229_s_at	0.7781	4.0711	0.0000014593	0.0001
1427167_at	1.0014	3.5732	0.0000015052	0.0001
1416229_at	-0.4438	6.3846	0.0000015274	0.0001
1438850_at	-0.7559	4.9333	0.0000015542	0.0001
1416286_at	0.6173	3.8993	0.0000015715	0.0001
1417840_at	-0.447	5.7757	0.0000015963	0.0001
1417214_at	-0.6357	4.5366	0.0000016065	0.0001
1418088_a_at	-0.4027	4.8829	0.0000016248	0.0001
1419767_at	0.8929	3.6334	0.00000163	0.0001
1451593_at	-0.9319	4.4418	0.0000016424	0.0001
1417635_at	-0.6093	3.5379	0.0000016936	0.0001
1425151_a_at	-0.6455	6.0398	0.0000017076	0.0001
1453939_x_at	-0.8032	5.1815	0.0000017256	0.0001
1417659_at	-0.4752	6.0838	0.0000017288	0.0001
1422537_a_at	-0.6457	6.9207	0.0000017508	0.0001
1416287_at	0.6027	3.9151	0.0000017938	0.0001
1418206_at	-0.6276	5.7778	0.0000018032	0.0001
1437012_x_at	0.5468	3.336	0.0000018191	0.0001
1423115_at	-0.5683	5.7302	0.0000018208	0.0001
1460366_at	0.4119	5.2739	0.0000018391	0.0001
1460235_at	-0.4494	6.174	0.0000018565	0.0001
1416387_at	-0.3879	6.2096	0.0000019064	0.0001
1448483_a_at	-0.4379	6.7291	0.0000019624	0.0001
1423091_a_at	0.7903	5.2628	0.00000198	0.0001
1450534_x_at	-0.9087	4.1396	0.0000020063	0.0001
1428023_at	-0.4615	4.8487	0.0000020158	0.0001
1449141_at	-0.7871	6.6619	0.0000020228	0.0001
1418673_at	0.8881	2.986	0.0000020442	0.0001
1451463_at	-0.5364	3.9678	0.000002082	0.0001
1452411_at	-0.4549	4.9048	0.0000020965	0.0001
1431099_at	0.5853	3.5263	0.0000021168	0.0001
1417874_at	-0.4024	5.7412	0.0000021935	0.0001
1419442_at	0.8927	3.0161	0.0000021999	0.0001
1418879_at	-0.4863	5.0164	0.0000022216	0.0001
1431693_a_at	0.7001	5.2704	0.0000022475	0.0001
1448014_s_at	-0.4778	5.3622	0.0000022643	0.0001
1418734_at	-0.7732	3.9191	0.0000022984	0.0001
1454862_at	0.734	4.3734	0.0000023065	0.0001
1417107_at	-0.4109	5.8564	0.0000023121	0.0001
1416497_at	-0.5275	6.0761	0.000002362	0.0001
1451996_at	-0.5354	4.8469	0.0000024064	0.0001
1434745_at	0.7984	4.2291	0.0000024066	0.0001
1424158_at	0.5838	4.567	0.0000024257	0.0001
1431554_a_at	-0.6448	4.5549	0.0000024788	0.0001
1426955_at	0.8372	5.0968	0.0000024894	0.0001
1428666_at	-0.352	6.7491	0.0000025039	0.0001
1418089_at	-0.4172	5.0246	0.000002513	0.0001
1429897_a_at	0.4938	3.9471	0.0000026496	0.0001
1455615_at	-0.5604	5.1888	0.0000026503	0.0001
1426078_a_at	-0.3288	6.334	0.0000026517	0.0001
1427176_s_at	-0.5585	5.5887	0.0000026636	0.0001
1421197_a_at	-0.5203	5.7721	0.0000026784	0.0001
1460568_at	-0.6001	5.7763	0.0000026866	0.0001
1423820_at	-0.3779	6.3643	0.0000026884	0.0001
1418719_at	-0.4704	4.6363	0.0000027696	0.0001
1437946_x_at	0.5373	3.4821	0.000002806	0.0001
1427364_a_at	0.639	5.4583	0.0000028722	0.0001
1424725_at	0.475	3.6049	0.0000028921	0.0001
1424363_at	-0.4846	3.3412	0.000002908	0.0001
1422592_at	0.7601	3.3601	0.0000029565	0.0001
1430127_a_at	0.7756	4.1949	0.0000029748	0.0001
1424162_at	0.8736	4.6918	0.0000029852	0.0001
1451935_a_at	-0.6378	8.3513	0.0000030029	0.0001
1452253_at	0.6731	3.9598	0.0000030041	0.0001
1460248_at	0.7164	4.2677	0.0000030491	0.0001
1435732_x_at	-0.3899	7.5546	0.0000030543	0.0001
1449098_a_at	-0.3862	4.5884	0.0000030599	0.0001
1454678_s_at	0.4981	5.1497	0.0000031255	0.0002
1426139_a_at	0.5158	3.4376	0.0000031733	0.0002
1451320_at	-0.6262	6.6846	0.0000031761	0.0002
1422451_at	-0.3444	6.4588	0.0000032639	0.0002
1429692_s_at	-0.7016	4.6849	0.0000032843	0.0002
1455422_x_at	0.6006	3.8587	0.0000033283	0.0002
1419417_at	0.835	3.3271	0.0000033677	0.0002
1417738_at	-0.5485	7.075	0.0000033812	0.0002
1448729_a_at	0.6005	3.9614	0.0000033825	0.0002
1452652_at	0.6167	3.7088	0.0000035374	0.0002
1416122_at	0.7572	4.2755	0.0000035656	0.0002
1449449_at	0.6662	4.208	0.0000036326	0.0002
1419032_at	-0.858	5.2994	0.0000037187	0.0002
1426401_at	-0.4612	5.8949	0.0000037864	0.0002
1452599_s_at	-0.5066	4.5334	0.0000038017	0.0002
1434410_at	-0.3354	4.4762	0.0000038051	0.0002
1419540_at	-0.3898	2.8519	0.0000038068	0.0002
1415690_at	-0.4658	6.4486	0.0000038402	0.0002
1460380_at	-0.762	6.4413	0.0000039077	0.0002
1425558_at	-0.6456	6.9716	0.0000039089	0.0002
1448299_at	-0.7742	4.4482	0.0000039704	0.0002
1415887_at	-0.3891	6.8996	0.0000040017	0.0002
1425077_at	-0.4261	4.3751	0.000004035	0.0002
1460386_a_at	-0.762	4.3843	0.0000040498	0.0002
1453253_a_at	-0.3616	5.1004	0.000004058	0.0002
1451218_at	-0.3561	5.7169	0.0000041635	0.0002
1423338_at	-0.3506	5.5436	0.0000041698	0.0002
1427056_at	0.7724	4.8786	0.0000042304	0.0002
1426546_at	-0.362	4.4095	0.0000042426	0.0002
1422642_at	-0.5077	5.0898	0.0000043215	0.0002
1448266_at	-0.4034	6.312	0.0000043301	0.0002
1449251_at	0.5621	2.9929	0.0000043517	0.0002
1418655_at	-0.507	6.4905	0.00000437	0.0002
1418253_a_at	-0.4568	5.0029	0.0000044168	0.0002
1427094_at	-0.6252	5.7249	0.000004495	0.0002
1449176_a_at	-0.7159	5.2873	0.0000045338	0.0002
1418156_at	0.5904	4.2308	0.0000045397	0.0002
1448293_at	0.6726	2.9258	0.0000045882	0.0002
1423349_at	-0.488	6.1906	0.0000046335	0.0002
1421514_a_at	-0.4705	3.4915	0.0000047074	0.0002
1451112_s_at	-0.4487	7.4144	0.0000047357	0.0002
1429137_at	-0.4191	4.6194	0.0000047422	0.0002
1451395_at	-0.4212	4.5017	0.0000047881	0.0002
1437750_at	0.6548	3.5202	0.0000048567	0.0002
1448956_at	-0.4572	6.7391	0.0000049452	0.0002
1436791_at	0.6778	3.9134	0.0000049964	0.0002
1427964_at	-0.4251	6.0656	0.0000050252	0.0002
1416158_at	0.6446	3.277	0.0000050904	0.0002
1434363_x_at	-0.3581	4.6288	0.0000051193	0.0002
1435857_s_at	-0.5318	4.1989	0.0000052724	0.0002
1452066_a_at	-0.4401	6.8172	0.0000052999	0.0002
1425405_a_at	-0.419	5.1515	0.0000053041	0.0002
1417539_at	-0.5859	6.4421	0.0000053111	0.0002
1428784_at	-0.3665	4.4566	0.0000053194	0.0002
1421861_at	-0.4424	5.8566	0.0000054002	0.0002
1423595_at	-0.3406	4.4066	0.0000054141	0.0002
1460372_at	-0.8794	6.8593	0.0000055052	0.0002
1433671_at	0.4268	5.2251	0.0000055441	0.0002
1429632_at	-0.282	3.9355	0.0000056064	0.0002
1422082_a_at	-0.4929	4.3185	0.000005637	0.0002
1417538_at	-0.5893	6.5385	0.0000056684	0.0002
1429103_at	-0.4765	6.0261	0.0000057277	0.0002
1417117_at	-0.3267	4.184	0.0000057844	0.0002
1450651_at	-0.4853	5.0724	0.0000058076	0.0002
1448969_at	-0.3491	4.3467	0.000005822	0.0002
1435176_a_at	-0.6186	7.0129	0.0000058299	0.0002
1418412_at	-0.8677	6.0843	0.0000058551	0.0002
1426494_at	-0.3706	4.7754	0.000005875	0.0002
1423502_at	-0.3838	6.5672	0.0000059314	0.0002
1449614_s_at	-0.4142	5.2716	0.0000059856	0.0002
1420030_at	-0.3275	2.4841	0.0000060052	0.0002
1451074_at	-0.5075	5.6946	0.000006077	0.0002
1424698_s_at	-0.6138	4.3971	0.0000061934	0.0002
1452754_at	-0.427	6.4694	0.0000062103	0.0002
1451326_at	-0.452	6.1449	0.0000062125	0.0002
1422397_a_at	-0.4842	4.7352	0.0000062832	0.0003
1424171_a_at	-0.3926	5.809	0.0000064018	0.0003
1416134_at	-0.5046	4.1419	0.0000065316	0.0003
1449260_at	-0.5843	5.6384	0.0000066389	0.0003
1418569_at	-0.7449	6.5426	0.0000066709	0.0003
1419310_s_at	-0.3137	4.7902	0.000006722	0.0003
1448917_at	-0.4492	6.1751	0.000006733	0.0003
1452056_s_at	-0.4613	5.8379	0.0000067948	0.0003
1423790_at	-0.4262	7.3245	0.0000068304	0.0003
1420607_at	-0.4216	4.9605	0.0000068701	0.0003
1448818_at	0.6766	3.9985	0.0000069921	0.0003
1438478_a_at	-0.4505	5.8099	0.0000069933	0.0003
1427808_at	-0.5038	4.1239	0.0000070276	0.0003
1422414_a_at	-0.5155	7.3823	0.0000070502	0.0003
1448696_at	0.7325	2.603	0.0000073358	0.0003
1425212_a_at	0.7368	3.7001	0.0000073764	0.0003
1424470_a_at	0.5172	3.3583	0.0000074409	0.0003
1426347_at	-0.2965	5.5303	0.0000074648	0.0003
1421402_at	-0.3644	5.5442	0.0000075007	0.0003
1425240_at	-0.3422	4.2373	0.0000077204	0.0003
1424065_at	-0.3479	5.7741	0.0000077431	0.0003
1449521_at	0.6892	4.4622	0.0000077638	0.0003
1427271_at	0.3959	4.6299	0.0000078597	0.0003
1454145_at	0.4942	3.5595	0.0000078646	0.0003
1452954_at	-0.5497	6.5188	0.0000078718	0.0003
1417215_at	-0.5939	4.2722	0.0000079136	0.0003
1448597_at	-0.3296	4.3753	0.0000079352	0.0003
1425770_at	-0.5371	5.1183	0.000007971	0.0003
1417692_at	-0.3207	5.8362	0.000007993	0.0003
1448856_a_at	-0.3944	4.8482	0.0000080729	0.0003
1424681_a_at	-0.3438	7.0349	0.0000081013	0.0003
1452092_at	0.4638	3.7147	0.0000082296	0.0003
1422476_at	-0.3374	6.8136	0.000008295	0.0003
1427749_at	-0.786	7.1088	0.0000083605	0.0003
1418346_at	-0.6116	4.9775	0.0000085591	0.0003
1423302_a_at	-0.3415	4.55	0.000008571	0.0003
1424463_at	-0.5643	5.8472	0.0000086496	0.0003
1418608_at	0.9098	4.9038	0.0000086744	0.0003
1423303_at	-0.3514	4.6858	0.0000087517	0.0003
1450512_at	-0.5259	4.0894	0.0000087926	0.0003
1421298_a_at	-0.3432	4.107	0.0000087972	0.0003
1434440_at	0.5602	3.3198	0.0000089059	0.0003
1420966_at	-0.3774	3.7178	0.0000089177	0.0003
1427737_a_at	-0.3216	4.6509	0.0000089867	0.0003
1451457_at	-0.4841	4.0948	0.0000090936	0.0003
1448583_at	-0.3135	5.5282	0.0000091872	0.0003
1422593_at	-0.341	7.1041	0.0000092168	0.0003
1424157_at	0.5266	4.8934	0.0000092227	0.0003
1423276_at	-0.577	5.3829	0.0000092308	0.0003
1427912_at	0.5138	4.4528	0.0000092341	0.0003
1434923_at	-0.3522	6.0969	0.0000093591	0.0003
1421061_at	-0.4231	4.2617	0.0000095143	0.0003
1424124_at	-0.5574	5.9618	0.000009577	0.0003
1431829_a_at	-0.4353	4.8665	0.0000096168	0.0003
1418143_at	-0.2987	5.1319	0.0000096663	0.0003
1448198_a_at	-0.3725	7.2903	0.0000096685	0.0003
1451832_at	-0.4861	5.1597	0.0000097716	0.0003
1420576_at	-0.4119	4.2326	0.0000099019	0.0004
1418252_at	-0.7447	5.728	0	0.0004
1448013_at	-0.4434	5.3706	0	0.0004
1421001_a_at	-1.6801	6.6425	0	0.0004
1432158_a_at	-0.4298	5.766	0	0.0004
1416284_at	-0.3015	6.2966	0	0.0004
1420507_a_at	-0.392	4.9933	0	0.0004
1418858_at	0.5445	2.5155	0	0.0004
1436289_x_at	0.5471	5.0106	0	0.0004
1451695_a_at	-0.4703	7.6512	0	0.0004
1420678_a_at	0.3444	3.4691	0	0.0004
1448681_at	-0.4846	4.8949	0	0.0004
1421612_a_at	0.6289	2.778	0	0.0004
1425148_a_at	-0.3912	5.9727	0	0.0004
1418686_at	-0.4165	3.8111	0	0.0004
1425988_a_at	-0.3447	4.1178	0	0.0004
1416810_at	-0.3085	6.0851	0	0.0004
1424120_at	-0.312	5.3155	0	0.0004
1428074_at	0.64	3.8384	0	0.0004
1416302_at	0.6421	2.8565	0	0.0004
1425189_a_at	-0.4058	6.0282	0	0.0004
1424382_at	0.657	3.8561	0	0.0004
1416627_at	-0.5414	6.1562	0	0.0004
1434970_a_at	-0.4094	6.0446	0	0.0004
1427701_a_at	-0.5143	3.9663	0	0.0004
1424415_s_at	0.6672	4.7243	0	0.0004
1418709_at	-0.7718	3.7724	0	0.0004
1451451_at	-0.6001	4.2551	0	0.0004
1450972_at	-0.4457	4.9194	0	0.0004
1427175_at	-0.4858	5.2521	0	0.0004
1425415_a_at	-0.7264	4.3963	0	0.0004
1455641_at	0.5548	4.6939	0	0.0004
1426515_a_at	-0.2989	5.0399	0	0.0004
1460519_a_at	-0.4647	5.5112	0	0.0004
1426224_x_at	-0.5101	4.9903	0	0.0004
1422360_at	-0.2915	3.1518	0	0.0004
1416301_a_at	0.6475	2.822	0	0.0004
1451822_a_at	-0.3469	4.91	0	0.0004
1416568_a_at	-0.482	5.6569	0	0.0004
1435169_at	0.43	4.777	0	0.0004
1448432_at	-0.4007	4.5193	0	0.0004
1427729_at	0.5844	4.6453	0	0.0004
1417373_a_at	-0.4314	8.0217	0	0.0004
1424224_at	-0.3569	5.1313	0	0.0004
1417143_at	0.6025	3.4066	0	0.0004
1417148_at	0.5694	4.4177	0	0.0005
1421860_at	-0.4	5.7382	0	0.0005
1421094_at	-0.404	3.6145	0	0.0005
1423285_at	0.5229	2.5198	0	0.0005
1452586_at	-0.3071	6.4109	0	0.0005
1449234_at	-0.3078	3.9383	0	0.0005
1450700_at	-0.5018	5.1864	0	0.0005
1427028_at	0.5681	4.7503	0	0.0005
1419676_at	-0.5757	4.8008	0	0.0005
1419544_at	-0.377	5.955	0	0.0005
1452324_at	0.6107	3.1368	0	0.0005
1454229_a_at	-0.4468	4.0434	0	0.0005
1449010_at	-0.4392	4.8967	0	0.0005
1420679_a_at	-0.418	5.8548	0	0.0005
1425533_a_at	-0.4483	5.2139	0	0.0005
1418764_a_at	-0.3704	5.0404	0	0.0005
1421640_a_at	-0.4874	5.6807	0	0.0005
1420620_a_at	-0.4823	5.5895	0	0.0005
1417710_at	-0.4116	7.0078	0	0.0005
1417671_at	-0.3613	5.0682	0	0.0005
1449930_a_at	-0.3654	6.719	0	0.0005
1418191_at	-0.9281	5.2157	0	0.0005
1424225_at	-0.3533	5.1036	0	0.0005
1433798_a_at	-0.4418	2.882	0	0.0005
1449325_at	0.5039	5.702	0	0.0005
1424444_a_at	0.4634	5.3023	0	0.0005
1417691_at	-0.3149	6.0298	0	0.0005
1434971_x_at	-0.4046	6.0852	0	0.0005
1419074_at	-0.4449	4.2738	0	0.0005
1456193_x_at	-0.4599	7.5745	0	0.0005
1449934_at	-0.3097	6.2792	0	0.0005
1416194_at	0.6007	4.7422	0	0.0005
1451178_at	-0.3781	6.3922	0	0.0005
1418075_at	-0.6347	4.7417	0	0.0005
1423948_at	-0.4321	5.4427	0	0.0005
1428165_at	-0.3493	5.6064	0	0.0005
1427521_a_at	0.6178	4.8119	0	0.0005
1451308_at	0.6954	2.4553	0	0.0005
1417811_at	-0.3745	5.3568	0	0.0005
1423695_at	-0.3197	5.888	0	0.0005
1416675_s_at	-0.4059	4.5254	0	0.0006
1435232_x_at	-0.3955	6.08	0	0.0006
1455315_at	-0.2857	4.7986	0	0.0006
1418844_at	-0.3904	5.9711	0	0.0006
1448170_at	-0.4443	4.5517	0	0.0006
1448439_at	-0.3623	5.9927	0	0.0006
1415921_a_at	0.7124	3.5724	0	0.0006
1454066_at	-0.2981	4.452	0	0.0006
1427313_at	0.3982	2.958	0	0.0006
1421797_a_at	-0.4064	4.9748	0	0.0006
1434117_at	-0.337	5.2782	0	0.0006
1424902_at	0.5242	3.8276	0	0.0006
1424295_at	-0.4174	3.5317	0	0.0006
1452846_at	-0.4171	3.6792	0	0.0006
1424140_at	-0.3529	5.4828	0	0.0006
1449450_at	0.6092	4.3447	0	0.0006
1451466_at	0.4172	4.0631	0	0.0006
1425404_a_at	-0.2735	4.703	0	0.0006
1424337_at	-0.3355	5.2197	0	0.0006
1420479_a_at	0.3665	6.1973	0	0.0006
1450144_at	0.4672	3.6532	0	0.0006
1421072_at	-0.5244	6.86	0	0.0006
1426951_at	0.6243	4.3773	0	0.0006
1426039_a_at	0.7903	4.7511	0	0.0006
1422700_at	0.4399	3.2043	0	0.0006
1426016_a_at	0.4539	3.1729	0	0.0006
1418302_at	-0.3175	6.0922	0	0.0006
1428578_s_at	-0.4073	3.5658	0	0.0006
1452605_at	-0.4142	3.033	0	0.0006
1415850_at	0.5717	4.6895	0	0.0006
1434471_at	-0.5326	5.5841	0	0.0006
1421894_a_at	-0.3402	4.8808	0	0.0006
1425552_at	-0.4608	4.769	0	0.0006
1424579_at	-0.4584	5.6523	0	0.0006
1421410_a_at	-0.4664	3.6599	0	0.0006
1456313_x_at	-0.3069	6.2033	0	0.0006
1426454_at	0.6148	5.2922	0	0.0006
1424709_at	-0.4706	3.7725	0	0.0006
1418138_at	-0.3974	2.1136	0	0.0006
1418869_a_at	-0.4141	6.0754	0	0.0006
1450623_at	-0.4592	7.1025	0	0.0006
1451241_at	0.6779	4.076	0	0.0006
1422029_at	-0.6768	3.8947	0	0.0006
1424682_at	-0.33	5.4046	0	0.0006
1449869_at	-0.3667	2.9557	0	0.0006
1421222_at	-0.3649	2.7773	0	0.0006
1424339_at	-0.5969	4.774	0	0.0006
1423500_a_at	-0.5855	4.1525	0	0.0006
1416997_a_at	-0.4096	4.388	0	0.0006
1427261_at	-0.5619	6.3129	0	0.0007
1450156_a_at	-0.4937	5.6262	0	0.0007
1454807_a_at	-0.4161	5.1095	0	0.0007
1426447_at	-0.3332	5.6687	0	0.0007
1424306_at	0.711	2.3908	0	0.0007
1427496_at	-0.3203	4.2041	0	0.0007
1448350_at	-0.3674	5.5458	0	0.0007
1423364_a_at	-0.3776	5.5761	0	0.0007
1438180_x_at	-0.3576	7.0756	0	0.0007
1426310_at	-0.2806	5.4568	0	0.0007
1423955_a_at	-0.3362	6.5433	0	0.0007
1424022_at	-0.3671	4.4629	0	0.0007
1417223_at	0.2999	5.6302	0	0.0007
1449662_at	0.6225	2.6396	0	0.0007
1438968_x_at	-0.5699	8.3223	0	0.0007
1418832_at	-0.3787	5.0294	0	0.0007
1448147_at	0.6992	3.9031	0	0.0007
1423492_at	-0.4367	5.6072	0	0.0007
1424113_at	0.6902	4.0169	0	0.0007
1424653_at	-0.5128	5.8543	0	0.0007
1454082_a_at	-0.2636	3.5011	0	0.0007
1422730_at	-0.3921	5.7	0	0.0007
1451253_at	-0.3241	4.537	0	0.0007
1424921_at	-0.6567	5.512	0	0.0007
1426471_at	-0.5415	4.2603	0	0.0007
1424971_at	-0.4588	4.946	0	0.0007
1421201_a_at	0.4303	3.3161	0	0.0007
1424617_at	-0.347	6.0022	0	0.0007
1450899_at	-0.389	4.8553	0	0.0007
1451976_s_at	-0.5071	4.9325	0	0.0007
1425184_at	-0.4304	3.1663	0	0.0007
1423573_at	-0.3575	5.4339	0	0.0007
1416706_at	-0.4092	6.0064	0	0.0007
1419239_at	-0.5086	3.6532	0	0.0007
1416968_a_at	-0.4511	5.9617	0	0.0007
1420619_a_at	-0.4562	6.4844	0	0.0007
1418195_at	-0.5012	5.395	0	0.0007
1425611_a_at	-0.4363	3.9621	0	0.0008
1416503_at	-0.3939	6.7485	0	0.0008
1425534_at	-0.4355	5.2011	0	0.0008
1448185_at	-0.4548	6.0191	0	0.0008
1425844_a_at	-0.3637	4.6806	0	0.0008
1415674_a_at	-0.3072	4.3387	0	0.0008
1425737_at	-1.0828	5.538	0	0.0008
1417643_at	-0.3357	3.6496	0	0.0008
1449981_a_at	-0.5061	4.8007	0	0.0008
1425553_s_at	-0.4256	4.8205	0	0.0008
1428838_a_at	-0.7394	5.2418	0	0.0008
1451435_at	-0.4616	4.115	0	0.0008
1424989_at	-0.4548	4.8167	0	0.0008
1434420_x_at	-0.4357	5.8968	0	0.0008
1421879_at	-0.3422	4.6976	0	0.0008
1425679_a_at	-0.4836	4.2581	0	0.0008
1424177_at	-0.4695	3.5334	0	0.0008
1452109_at	-0.5571	6.9273	0	0.0008
1424705_at	-0.4433	4.5849	0	0.0008
1416974_at	-0.3737	5.6675	0	0.0008
1452243_at	0.3187	2.9976	0	0.0008
1448940_at	-0.4114	5.5811	0	0.0008
1419382_a_at	-0.4735	5.5211	0	0.0008
1422699_at	0.4161	3.4133	0	0.0008
1450916_at	-0.4346	5.1882	0	0.0009
1416341_at	-0.3221	6.0769	0	0.0009
1420714_at	-0.4207	3.9412	0	0.0009
1460656_a_at	-0.4387	5.9142	0	0.0009
1451342_at	0.6469	4.9073	0	0.0009
1420764_at	-1.0998	5.1071	0	0.0009
1418681_at	-0.3971	3.8605	0	0.0009
1421847_at	-0.4089	5.6153	0	0.0009
1460180_at	-0.4368	4.2622	0	0.0009
1424990_at	-0.4874	5.0601	0	0.0009
1424519_at	-0.2843	5.3316	0	0.0009
1448606_at	0.5739	3.4914	0	0.0009
1426566_s_at	-0.5469	6.923	0	0.0009
1417575_at	-0.3574	4.3491	0	0.0009
1417312_at	0.673	3.7695	0	0.0009
1448905_at	-0.421	6.2487	0	0.0009
1421844_at	-0.5038	4.8077	0	0.0009
1433991_x_at	-0.4759	7.7734	0	0.0009
1417778_at	-0.2776	5.3092	0	0.0009
1423135_at	0.6321	4.6454	0	0.0009
1434356_a_at	-0.3175	7.0801	0	0.0009
1422837_at	0.5262	2.4301	0	0.0009
1426754_x_at	0.6134	4.8151	0	0.0009
1451421_a_at	-0.4007	6.0406	0	0.0009
1429947_a_at	-0.5567	5.3396	0	0.0009
1417417_a_at	-0.2759	8.3222	0	0.0009
1426110_a_at	0.5654	3.3158	0	0.0009
1416803_at	0.562	3.8828	0	0.0009
1424649_a_at	-1.2902	5.6842	0	0.0009
1427063_at	-0.9738	5.6158	0	0.0009
1421020_at	-0.3574	4.108	0	0.0009
1454967_at	0.395	4.8281	0	0.0009
1448171_at	-0.4266	4.6155	0	0.0009
1421352_at	-0.3838	4.5851	0	0.0009
1421843_at	-0.4766	4.6399	0	0.0009
1435945_a_at	-0.7684	8.1984	0	0.0009
1418154_at	-0.3313	5.6992	0	0.0009
1449493_at	-0.3298	2.8445	0	0.0009
1448669_at	0.6475	3.7983	0	0.0009
1419545_a_at	-0.3608	6.0422	0	0.0009
1425815_a_at	-0.4664	5.7311	0	0.001
1422733_at	0.3921	3.5495	0	0.001
1424946_a_at	-0.3086	5.5512	0	0.001
1423294_at	0.8114	3.2276	0	0.001
1450891_at	-0.3199	6.7932	0	0.001
1416153_at	-0.3581	6.7621	0	0.001
1416003_at	0.3389	1.9508	0	0.001
1422095_a_at	-0.5171	4.368	0	0.001
1426794_at	0.7068	5.7592	0	0.001
1454959_s_at	0.5426	3.3605	0	0.001
1424151_at	-0.318	6.2257	0	0.001
1417895_a_at	-0.5564	5.5353	0	0.001
1426755_at	0.6091	4.7923	0	0.001
1448356_at	-0.3864	5.4551	0	0.001
1418900_at	-0.3993	5.5817	0	0.001
1419604_at	-0.5543	5.2554	0	0.001
1422731_at	-0.3976	5.7847	0	0.001
1419031_at	0.4797	5.7593	0	0.001
1449845_a_at	-0.3711	5.7838	0	0.001
1439028_at	-0.4084	5.7366	0	0.001
1425930_a_at	-0.3626	5.0709	0	0.001
1424667_a_at	-0.4235	3.8615	0	0.001
1420745_a_at	-0.3321	6.1228	0	0.001
1418978_at	-0.3047	4.2994	0	0.001
1421846_at	-0.3921	5.4638	0	0.001
1419045_at	-0.4108	4.7492	0	0.001
1435390_at	-0.4506	4.2898	0	0.001
1427706_a_at	-0.5203	3.5861	0	0.001
1429328_at	-0.2985	6.8328	0	0.001
1417783_at	-0.3303	4.8806	0	0.001
1421076_at	-0.377	4.3262	0	0.001
1449203_at	-0.5245	4.3105	0	0.0011
1452273_at	-0.3554	4.9678	0	0.0011
1423356_at	-0.3332	4.351	0	0.0011
1417169_at	-0.47	4.2578	0	0.0011
1451407_at	-0.6685	5.4381	0	0.0011
1421487_a_at	-0.4785	6.2455	0	0.0011
1449004_at	-0.314	5.4791	0	0.0011
1451364_at	0.3236	4.7498	0	0.0011
1455976_x_at	-0.4703	7.7896	0	0.0011
1450728_at	0.3945	3.6396	0	0.0011
1418977_at	-0.3062	4.2756	0	0.0011
1428816_a_at	0.6032	3.3432	0	0.0011
1429240_at	-0.4861	4.5862	0	0.0011
1449252_at	-0.4293	4.7611	0	0.0011
1448315_a_at	-0.3946	6.2686	0	0.0011
1416695_at	-0.4574	6.72	0	0.0011
1426504_a_at	-0.3579	5.1669	0	0.0011
1451559_a_at	-0.4685	5.5767	0	0.0011
1418737_at	-0.323	6.1207	0	0.0011
1450970_at	-0.5136	5.4461	0	0.0011
1450350_a_at	0.4443	4.787	0	0.0011
1417161_at	-0.2965	6.0869	0	0.0011
1428788_at	-0.5421	6.5438	0	0.0011
1419243_at	-0.3129	5.8225	0	0.0011
1425455_a_at	-0.3591	6.5235	0	0.0011
1423505_at	0.6734	5.4275	0	0.0011
1420718_at	0.4183	3.0235	0	0.0011
1423234_at	-0.3365	6.0794	0.0001	0.0011
1423572_at	-0.3219	5.7588	0.0001	0.0011
1436012_s_at	-0.3275	4.8172	0.0001	0.0011
1451380_at	-0.2648	5.6269	0.0001	0.0011
1418327_at	-0.3751	5.8467	0.0001	0.0011
1424458_at	-0.3371	4.6642	0.0001	0.0011
1434714_at	-0.5927	5.1063	0.0001	0.0011
1428874_at	-0.3908	6.1304	0.0001	0.0011
1435950_at	-0.4901	4.9973	0.0001	0.0012
1451042_a_at	-0.3105	4.6995	0.0001	0.0012
1418450_at	0.6289	4.313	0.0001	0.0012
1418077_at	-0.4002	5.5277	0.0001	0.0012
1432189_a_at	-0.5956	4.1618	0.0001	0.0012
1418723_at	0.5806	2.6475	0.0001	0.0012
1423707_at	-0.4756	5.9305	0.0001	0.0012
1417909_at	-0.3115	2.6279	0.0001	0.0012
1416160_at	0.5802	3.131	0.0001	0.0012
1420944_at	-0.4889	4.9175	0.0001	0.0012
1451583_a_at	-0.4603	5.6277	0.0001	0.0012
1426446_at	-0.2579	3.4271	0.0001	0.0012
1424145_at	-0.3978	4.688	0.0001	0.0012
1416424_at	-0.3418	6.156	0.0001	0.0012
1435626_a_at	-0.4336	5.9417	0.0001	0.0012
1448624_at	0.2883	5.5889	0.0001	0.0012
1437622_x_at	-0.2775	6.2868	0.0001	0.0012
1451255_at	-0.4232	7.1568	0.0001	0.0012
1417231_at	-0.8549	5.4816	0.0001	0.0012
1422432_at	-0.4626	7.7152	0.0001	0.0012
1416388_at	-0.3247	5.9725	0.0001	0.0012
1417083_at	-0.3604	7.6124	0.0001	0.0012
1449953_at	-0.3151	2.7279	0.0001	0.0012
1417092_at	0.5241	2.9204	0.0001	0.0012
1452062_at	-0.3246	5.5817	0.0001	0.0012
1427936_at	-0.3712	2.7641	0.0001	0.0012
1416203_at	0.6705	4.9287	0.0001	0.0013
1416938_at	-0.3932	6.538	0.0001	0.0013
1431707_a_at	0.4301	4.7381	0.0001	0.0013
1419814_s_at	-0.4468	6.5803	0.0001	0.0013
1456086_x_at	-0.276	5.7471	0.0001	0.0013
1427399_a_at	-0.4449	3.1499	0.0001	0.0013
1427352_at	0.8137	4.9274	0.0001	0.0013
1427688_a_at	0.7315	5.2851	0.0001	0.0013
1420608_at	-0.4015	5.0091	0.0001	0.0013
1450406_a_at	-0.3944	3.6988	0.0001	0.0013
1429497_s_at	-0.3651	5.9601	0.0001	0.0013
1428075_at	-0.3553	6.8805	0.0001	0.0013
1417589_at	-0.7201	6.9185	0.0001	0.0013
1428364_at	-0.2767	4.8686	0.0001	0.0013
1422031_a_at	-0.3662	5.9689	0.0001	0.0013
1427403_at	-0.5105	4.1145	0.0001	0.0013
1424178_at	-0.4559	3.5593	0.0001	0.0013
1424738_at	-0.3636	4.7664	0.0001	0.0013
1438418_at	-0.3607	4.6954	0.0001	0.0013
1426480_at	-0.2779	5.9849	0.0001	0.0013
1438646_x_at	-0.3401	6.0658	0.0001	0.0013
1421077_at	-0.3715	4.4085	0.0001	0.0013
1433670_at	-0.5167	5.6349	0.0001	0.0014
1422591_at	-0.3065	5.1892	0.0001	0.0014
1449229_a_at	-0.4877	4.8518	0.0001	0.0014
1423352_at	0.4941	2.8712	0.0001	0.0014
1434486_x_at	-0.4607	5.5109	0.0001	0.0014
1420624_a_at	-0.3092	7.2449	0.0001	0.0014
1452181_at	0.5944	4.7947	0.0001	0.0014
1450697_at	-0.2973	5.4191	0.0001	0.0014
1455405_at	-0.4514	3.7848	0.0001	0.0014
1453920_a_at	-0.5302	5.7428	0.0001	0.0014
1452103_at	-0.3724	4.491	0.0001	0.0014
1419138_at	-0.3164	4.4232	0.0001	0.0014
1449139_at	-0.395	7.0313	0.0001	0.0014
1424580_at	-0.4192	5.473	0.0001	0.0014
1460683_at	-0.4159	3.7932	0.0001	0.0014
1460675_at	-0.4225	6.6704	0.0001	0.0014
1420406_at	0.3614	1.6444	0.0001	0.0014
1417624_at	-0.2733	6.7538	0.0001	0.0014
1448967_at	-0.4133	5.7405	0.0001	0.0014
1425257_at	-0.3133	2.5464	0.0001	0.0014
1423256_a_at	-0.3688	7.3568	0.0001	0.0014
1421606_a_at	-0.2696	2.925	0.0001	0.0014
1452082_at	-0.2562	3.4068	0.0001	0.0014
1422102_a_at	-0.4138	4.8209	0.0001	0.0014
1423574_s_at	-0.3445	5.4619	0.0001	0.0014
1421764_at	-0.2301	2.8004	0.0001	0.0014
1448727_at	-0.3336	5.8177	0.0001	0.0015
1415686_at	-0.3087	5.8943	0.0001	0.0015
1431075_a_at	-0.2788	5.6546	0.0001	0.0015
1419531_at	-0.2252	2.6963	0.0001	0.0015
1450276_a_at	-0.6244	4.8389	0.0001	0.0015
1424292_at	-0.5545	3.9787	0.0001	0.0015
1437223_s_at	-0.6519	7.9841	0.0001	0.0015
1438251_x_at	0.8715	4.9183	0.0001	0.0015
1416305_at	-0.3671	6.0739	0.0001	0.0015
1453596_at	-0.5364	6.4565	0.0001	0.0015
1448547_at	-0.6721	5.172	0.0001	0.0015
1418074_at	-0.5897	4.4352	0.0001	0.0015
1426503_a_at	-0.3433	5.1557	0.0001	0.0015
1452919_a_at	-0.5365	6.7394	0.0001	0.0015
1428320_at	-0.3454	5.5414	0.0001	0.0015
1448546_at	-0.6702	5.2165	0.0001	0.0015
1419546_at	-0.3281	5.8878	0.0001	0.0016
1418964_at	-0.3249	4.7971	0.0001	0.0016
1424533_a_at	-0.2658	5.3175	0.0001	0.0016
1432179_x_at	-0.4062	3.1709	0.0001	0.0016
1424722_at	-0.4939	3.0587	0.0001	0.0016
1448973_at	-0.3734	2.1649	0.0001	0.0016
1450527_at	-0.2421	2.8487	0.0001	0.0016
1420943_at	-0.482	4.8282	0.0001	0.0016
1427541_x_at	-0.4397	5.5848	0.0001	0.0016
1423353_at	0.4803	2.8951	0.0001	0.0016
1422540_at	0.6493	3.9777	0.0001	0.0016
1417193_at	-0.3201	6.7482	0.0001	0.0016
1417568_at	-0.9154	5.8073	0.0001	0.0016
1420886_a_at	-0.6506	7.9595	0.0001	0.0016
1417619_at	-0.3429	4.8991	0.0001	0.0016
1424330_at	-0.3199	4.6833	0.0001	0.0016
1421835_at	-0.4777	5.8024	0.0001	0.0016
1426942_at	-0.4029	6.4233	0.0001	0.0016
1416215_at	-0.3199	4.8797	0.0001	0.0016
1450157_a_at	-0.4454	5.5383	0.0001	0.0016
1420617_at	-0.361	5.7259	0.0001	0.0016
1418704_at	-0.3915	5.8679	0.0001	0.0016
1425095_at	-0.3566	4.3199	0.0001	0.0017
1425551_at	-0.3922	4.5816	0.0001	0.0017
1419765_at	-0.361	3.5759	0.0001	0.0017
1418678_at	0.5979	3.523	0.0001	0.0017
1423291_s_at	-0.4586	5.1163	0.0001	0.0017
1421903_at	-0.3269	3.7675	0.0001	0.0017
1418194_at	-0.4536	5.3272	0.0001	0.0017
1422581_at	-0.3233	5.6572	0.0001	0.0017
1451000_at	-0.3929	6.0654	0.0001	0.0017
1450692_at	-0.4977	4.8991	0.0001	0.0017
1421271_at	-0.268	3.7519	0.0001	0.0017
1451654_x_at	-0.3887	4.5429	0.0001	0.0017
1449163_at	-0.3616	5.0902	0.0001	0.0017
1455965_at	0.6785	3.8613	0.0001	0.0017
1419402_at	-0.4533	3.0887	0.0001	0.0017
1437974_a_at	-0.5891	6.3193	0.0001	0.0017
1427668_at	-0.5011	3.4679	0.0001	0.0017
1451610_at	0.5871	5.1006	0.0001	0.0017
1424114_s_at	0.6497	4.3752	0.0001	0.0017
1417750_a_at	-0.3196	4.6885	0.0001	0.0017
1424418_at	-0.2698	5.138	0.0001	0.0017
1428534_at	-0.3092	5.7198	0.0001	0.0017
1423677_at	0.3977	5.8779	0.0001	0.0017
1452511_at	-0.5607	3.9758	0.0001	0.0018
1452596_at	-0.3331	6.4732	0.0001	0.0018
1417839_at	0.509	4.1916	0.0001	0.0018
1448256_at	-0.2997	4.8767	0.0001	0.0018
1453196_a_at	-0.8288	5.669	0.0001	0.0018
1420901_a_at	-0.5603	6.1771	0.0001	0.0018
1419589_at	0.599	4.828	0.0001	0.0018
1452026_a_at	-0.4076	4.9757	0.0001	0.0018
1421902_at	-0.3045	3.3422	0.0001	0.0018
1431781_at	-0.4321	3.7091	0.0001	0.0018
1430798_x_at	-0.3402	5.6402	0.0001	0.0018
1455367_at	-0.2923	4.0113	0.0001	0.0018
1428092_at	-0.277	5.8001	0.0001	0.0018
1449969_at	-0.5932	3.391	0.0001	0.0018
1422841_at	-0.3354	3.473	0.0001	0.0018
1422032_a_at	-0.3547	6.2004	0.0001	0.0018
1423196_at	-0.3306	4.7125	0.0001	0.0018
1452102_at	-0.3238	6.5806	0.0001	0.0018
1420407_at	0.296	3.7458	0.0001	0.0018
1419246_s_at	-0.3115	6.1323	0.0001	0.0018
1422430_at	-0.5612	5.1784	0.0001	0.0018
1421880_at	-0.3348	4.7746	0.0001	0.0018
1420628_at	-0.3088	6.4003	0.0001	0.0018
1450005_x_at	0.3249	4.1695	0.0001	0.0018
1417731_at	-0.2523	5.6757	0.0001	0.0018
1452764_at	-0.3701	5.0002	0.0001	0.0018
1425603_at	0.4315	6.8841	0.0001	0.0018
1426456_a_at	-0.4053	4.6257	0.0001	0.0019
1418312_at	-0.2553	5.1126	0.0001	0.0019
1421048_a_at	-0.4346	3.842	0.0001	0.0019
1421038_a_at	-0.7218	8.0075	0.0001	0.0019
1424118_a_at	-0.451	5.305	0.0001	0.0019
1455710_x_at	-0.3662	3.2811	0.0001	0.0019
1416120_at	-0.5108	5.9689	0.0001	0.0019
1449184_at	-0.9186	6.174	0.0001	0.0019
1423870_at	-0.3519	5.5058	0.0001	0.0019
1424365_at	-0.3242	6.8244	0.0001	0.0019
1427505_a_at	-0.4419	4.889	0.0001	0.0019
1428159_s_at	-0.344	7.1966	0.0001	0.0019
1418479_at	-0.3437	5.9891	0.0001	0.0019
1421836_at	-0.4764	5.8769	0.0001	0.0019
1449298_a_at	0.3961	3.0783	0.0001	0.0019
1419661_at	-0.3563	4.5929	0.0001	0.0019
1418671_at	-0.4134	5.6822	0.0001	0.002
1424233_at	0.4377	2.3493	0.0001	0.002
1423262_a_at	-0.3536	7.7387	0.0001	0.002
1427332_at	-0.2679	5.3308	0.0001	0.002
1434437_x_at	-0.5106	6.0973	0.0001	0.002
1460702_at	-0.3609	5.6436	0.0001	0.002
1452778_x_at	0.3371	6.3234	0.0001	0.002
1416426_at	-0.338	6.4048	0.0001	0.002
1417190_at	-0.3408	5.5295	0.0001	0.002
1427180_at	0.4025	4.1412	0.0001	0.002
1460288_a_at	-0.3833	6.6902	0.0001	0.002
1425199_a_at	-0.3681	5.1951	0.0001	0.002
1449351_s_at	0.4828	6.7236	0.0001	0.002
1450359_at	-0.3237	3.3792	0.0001	0.002
1415718_at	-0.3264	6.0799	0.0001	0.002
1431694_a_at	-0.3192	5.4881	0.0001	0.002
1417197_at	-0.3754	4.6684	0.0001	0.002
1419763_at	-0.2593	2.8421	0.0001	0.002
1425297_at	-0.3812	4.5425	0.0001	0.002
1437945_x_at	0.3478	6.3383	0.0001	0.002
1448440_x_at	-0.3447	5.9165	0.0001	0.002
1419198_at	-0.2333	4.3738	0.0001	0.002
1416873_a_at	-0.3963	5.3901	0.0001	0.002
1422669_at	-0.3541	5.6688	0.0001	0.002
1417168_a_at	-0.4343	4.1318	0.0001	0.002
1434651_a_at	-0.5419	8.2605	0.0001	0.002
1422727_at	-0.4811	4.6664	0.0001	0.002
1423890_x_at	-0.7652	6.1574	0.0001	0.002
1426311_s_at	-0.2761	5.4915	0.0001	0.002
1422005_at	-0.4036	5.0429	0.0001	0.002
1423056_at	0.4369	3.5428	0.0001	0.0021
1433691_at	-0.7365	5.0059	0.0001	0.0021
1460429_at	-0.2853	5.8949	0.0001	0.0021
1451152_a_at	-0.7516	6.1404	0.0001	0.0021
1421493_a_at	-0.4745	4.125	0.0001	0.0021
1439257_x_at	-0.2891	7.4351	0.0001	0.0021
1451262_a_at	-0.2985	6.1765	0.0001	0.0021
1418006_at	-0.3387	5.3283	0.0001	0.0021
1449897_a_at	-0.3478	3.3845	0.0001	0.0021
1460355_at	-0.2925	4.8612	0.0001	0.0021
1418895_at	-0.3598	6.6196	0.0001	0.0021
1451277_at	-0.2978	6.1333	0.0001	0.0021
1424523_at	-0.4885	5.5317	0.0001	0.0021
1419124_at	-0.4406	5.395	0.0001	0.0021
1426795_at	0.7128	5.2095	0.0001	0.0021
1449122_at	-0.4197	3.659	0.0001	0.0021
1423909_at	0.4096	7.0293	0.0001	0.0021
1438264_a_at	-0.2876	4.7839	0.0001	0.0021
1451390_s_at	-0.264	4.7591	0.0001	0.0021
1449102_at	0.5109	3.25	0.0001	0.0021
1439036_a_at	-0.7259	6.1507	0.0001	0.0021
1416749_at	0.8531	4.9058	0.0001	0.0021
1423411_at	-0.5575	5.6932	0.0001	0.0021
1450869_at	0.3663	3.4916	0.0001	0.0021
1443706_at	-0.4326	5.7278	0.0001	0.0021
1417224_a_at	0.3337	5.3962	0.0001	0.0021
1417941_at	-0.3815	5.8719	0.0001	0.0022
1419447_s_at	-0.3821	3.8629	0.0001	0.0022
1450958_at	-0.693	4.8906	0.0001	0.0022
1416469_at	0.3472	5.9015	0.0001	0.0022
1449108_at	-0.4036	6.4829	0.0001	0.0022
1424489_a_at	0.3726	5.008	0.0001	0.0022
1424450_at	-0.3414	4.6299	0.0001	0.0022
1426662_at	-0.5571	7.5071	0.0001	0.0022
1421344_a_at	0.4817	5.1842	0.0001	0.0022
1425705_a_at	-0.5434	4.8305	0.0001	0.0022
1418321_at	-0.2759	5.5843	0.0001	0.0022
1423838_s_at	-0.2798	5.9572	0.0001	0.0022
1455019_x_at	0.5631	5.0099	0.0001	0.0022
1422006_at	-0.396	5.0828	0.0001	0.0022
1421304_at	-0.3946	2.4719	0.0001	0.0022
1416477_at	-0.3597	5.5268	0.0001	0.0022
1449197_at	-0.374	4.841	0.0001	0.0022
1418733_at	0.6499	2.9678	0.0001	0.0022
1451701_x_at	-0.5291	8.2825	0.0001	0.0022
1435764_a_at	-0.3063	6.0048	0.0001	0.0022
1428280_at	-0.3945	3.1675	0.0001	0.0022
1424087_at	-0.3428	5.9211	0.0001	0.0022
1421964_at	0.4504	4.8909	0.0001	0.0022
1449169_at	0.5909	3.4487	0.0001	0.0023
1426307_at	-0.3028	6.2391	0.0001	0.0023
1436970_a_at	0.5726	4.593	0.0001	0.0023
1449211_at	-0.3445	5.2139	0.0001	0.0023
1423523_at	-0.8666	4.9423	0.0001	0.0023
1449219_at	0.6802	5.0238	0.0001	0.0023
1426187_a_at	-0.3238	6.8369	0.0001	0.0023
1425065_at	-0.7306	5.6774	0.0001	0.0023
1423853_at	0.3214	2.9024	0.0001	0.0023
1455730_at	-0.3246	4.6554	0.0001	0.0023
1424601_at	-0.2784	4.7386	0.0001	0.0023
1450882_s_at	-0.3422	3.2534	0.0001	0.0023
1450094_at	-0.3361	4.0405	0.0001	0.0023
1417912_at	-0.2675	6.4825	0.0001	0.0023
1460569_x_at	-0.5179	8.2726	0.0001	0.0023
1421562_at	-0.2971	3.2539	0.0001	0.0023
1426926_at	-0.386	6.6802	0.0001	0.0023
1450861_at	-0.3067	4.8142	0.0001	0.0023
1418825_at	-0.5225	5.9587	0.0001	0.0023
1425032_at	-1.5286	6.052	0.0001	0.0023
1423055_at	0.3978	3.8464	0.0001	0.0023
1422161_at	-0.4703	3.3604	0.0001	0.0023
1456438_x_at	-0.2851	7.4295	0.0001	0.0023
1416831_at	-0.3235	4.9994	0.0001	0.0023
1417077_at	0.3453	5.0743	0.0001	0.0023
1421628_at	-0.7291	4.5228	0.0001	0.0024
1421771_a_at	-0.2929	4.6631	0.0001	0.0024
1450333_a_at	0.5265	3.5422	0.0001	0.0024
1425317_x_at	-0.1937	2.2578	0.0001	0.0024
1454979_at	-0.336	5.3799	0.0001	0.0024
1426269_at	-0.4188	6.1017	0.0001	0.0024
1428076_s_at	-0.3393	6.8236	0.0001	0.0024
1427955_a_at	-0.4787	6.5922	0.0001	0.0024
1418213_at	0.7788	4.9994	0.0001	0.0024
1432190_at	-0.5368	3.9819	0.0001	0.0024
1416157_at	0.4276	6.1041	0.0001	0.0024
1435446_a_at	-0.6161	6.1528	0.0001	0.0024
1428164_at	-0.2781	5.9866	0.0001	0.0024
1436801_x_at	0.3553	5.4769	0.0002	0.0024
1448258_a_at	-0.3177	7.4722	0.0002	0.0024
1421915_a_at	-0.3212	3.4293	0.0002	0.0024
1416476_a_at	-0.358	5.5815	0.0002	0.0024
1431280_at	-0.3428	3.0333	0.0002	0.0025
1422359_at	-0.2511	2.8346	0.0002	0.0025
1422780_at	-0.4614	5.6809	0.0002	0.0025
1435395_s_at	-0.3358	7.4611	0.0002	0.0025
1416375_at	0.3992	6.1188	0.0002	0.0025
1421509_at	-0.2746	3.1157	0.0002	0.0025
1426601_at	-0.3883	5.0513	0.0002	0.0025
1424521_at	-0.2352	4.7224	0.0002	0.0025
1448542_at	-0.2771	6.5964	0.0002	0.0025
1429227_x_at	0.3259	6.3452	0.0002	0.0025
1437687_x_at	0.3826	6.0311	0.0002	0.0025
1421955_a_at	0.4037	6.7005	0.0002	0.0025
1451231_a_at	-0.3815	3.9607	0.0002	0.0025
1450389_s_at	-0.4325	4.3538	0.0002	0.0025
1420807_a_at	0.3082	4.2076	0.0002	0.0025
1420853_at	-0.2564	5.1289	0.0002	0.0025
1424751_at	-0.2672	5.5548	0.0002	0.0025
1438166_x_at	-0.3373	3.8334	0.0002	0.0025
1435035_at	-0.3699	4.8925	0.0002	0.0025
1454747_a_at	-0.2868	5.6928	0.0002	0.0025
1426472_at	-0.5309	4.0205	0.0002	0.0025
1424082_at	-0.3404	5.4851	0.0002	0.0025
1424348_at	-0.2865	5.8807	0.0002	0.0025
1418598_at	-0.2485	4.5495	0.0002	0.0025
1417569_at	-0.8769	5.8615	0.0002	0.0025
1425864_a_at	-0.3256	3.0906	0.0002	0.0025
1451119_a_at	0.6222	4.0895	0.0002	0.0026
1418236_s_at	-0.2973	4.9965	0.0002	0.0026
1438948_x_at	-0.4362	6.7179	0.0002	0.0026
1417567_at	-0.3105	5.4139	0.0002	0.0026
1449874_at	-0.4139	4.1714	0.0002	0.0026
1416979_at	-0.2731	7.4136	0.0002	0.0026
1426193_at	-0.3404	3.2484	0.0002	0.0026
1449095_at	-0.3448	5.9316	0.0002	0.0026
1423447_at	-0.3054	5.3908	0.0002	0.0026
1454048_a_at	0.3537	3.6047	0.0002	0.0026
1420476_a_at	0.3314	6.2918	0.0002	0.0026
1416470_a_at	-0.2747	7.3767	0.0002	0.0026
1451175_at	-0.3277	6.6972	0.0002	0.0026
1431938_a_at	-0.5041	4.1467	0.0002	0.0026
1430853_a_at	0.3487	4.4474	0.0002	0.0026
1417232_at	-0.7809	5.2156	0.0002	0.0026
1423269_a_at	-0.36	6.3973	0.0002	0.0026
1450776_at	-0.3582	3.954	0.0002	0.0026
1455350_at	-0.2977	5.1007	0.0002	0.0026
1426981_at	0.4757	5.0006	0.0002	0.0026
1430773_a_at	-0.3037	2.6762	0.0002	0.0026
1448526_at	0.3216	6.174	0.0002	0.0026
1416776_at	0.7423	2.4378	0.0002	0.0026
1426628_at	-0.398	6.127	0.0002	0.0026
1424668_a_at	-0.3985	3.7269	0.0002	0.0027
1437686_x_at	-0.4002	3.7229	0.0002	0.0027
1415696_at	-0.3148	6.1253	0.0002	0.0027
1424229_at	-0.3968	5.5168	0.0002	0.0027
1455371_at	-0.2535	4.6745	0.0002	0.0027
1453721_a_at	-0.4778	6.2009	0.0002	0.0027
1420967_at	-0.3685	4.0467	0.0002	0.0027
1417855_at	-0.2828	4.5099	0.0002	0.0027
1424002_at	-0.3804	6.1206	0.0002	0.0027
1452595_at	0.6417	3.9566	0.0002	0.0027
1451109_a_at	0.4005	6.8564	0.0002	0.0027
1417374_at	-0.3736	7.8254	0.0002	0.0027
1451623_at	-0.3902	5.6095	0.0002	0.0027
1416705_at	-0.3784	5.9294	0.0002	0.0027
1416654_at	-0.4799	6.243	0.0002	0.0027
1422831_at	0.6146	3.5457	0.0002	0.0027
1421055_at	-0.3119	4.8845	0.0002	0.0027
1449589_x_at	-0.2499	2.9075	0.0002	0.0027
1423136_at	0.3699	3.5366	0.0002	0.0027
1425718_a_at	-0.4311	4.6473	0.0002	0.0027
1451319_at	-0.3078	4.7118	0.0002	0.0028
1435967_s_at	-0.2829	6.6905	0.0002	0.0028
1419705_at	-0.449	4.6468	0.0002	0.0028
1419534_at	-0.3566	2.4272	0.0002	0.0028
1452099_at	-0.2662	5.2672	0.0002	0.0028
1449295_at	-0.2938	4.5135	0.0002	0.0028
1427943_at	-0.4935	5.3206	0.0002	0.0028
1450907_at	-0.3335	7.2381	0.0002	0.0028
1418599_at	-1.0099	5.5792	0.0002	0.0028
1418112_at	-0.2531	5.9671	0.0002	0.0028
1423965_at	-0.3568	6.1354	0.0002	0.0028
1415806_at	0.6249	4.7959	0.0002	0.0028
1453564_a_at	-0.2911	5.5673	0.0002	0.0028
1421941_at	0.2969	2.6487	0.0002	0.0028
1425013_at	-0.2964	2.6409	0.0002	0.0028
1423024_at	-0.2392	3.9518	0.0002	0.0028
1416066_at	-0.4147	7.7642	0.0002	0.0029
1417015_at	-0.604	4.8468	0.0002	0.0029
1452239_at	-0.5167	5.1517	0.0002	0.0029
1448271_a_at	0.3847	5.5646	0.0002	0.0029
1423374_at	-0.3189	5.5881	0.0002	0.0029
1428736_at	-0.3268	3.2744	0.0002	0.0029
1420011_s_at	-0.5999	7.7773	0.0002	0.0029
1422474_at	-0.4311	5.4322	0.0002	0.0029
1450886_at	-0.4267	4.2132	0.0002	0.0029
1431359_a_at	-0.3282	4.8328	0.0002	0.0029
1434131_at	-0.3123	5.2698	0.0002	0.0029
1451078_at	-0.3172	5.9096	0.0002	0.0029
1420665_at	-0.2786	2.717	0.0002	0.0029
1419123_a_at	0.4887	6.7602	0.0002	0.0029
1416306_at	0.4175	1.7714	0.0002	0.0029
1423924_s_at	-0.3628	7.1419	0.0002	0.0029
1416925_at	0.3372	6.1173	0.0002	0.0029
1427257_at	0.6212	4.2101	0.0002	0.0029
1418537_at	-0.341	3.8206	0.0002	0.003
1450484_a_at	-0.4908	4.5038	0.0002	0.003
1426968_a_at	0.528	6.1477	0.0002	0.003
1417208_at	-0.3906	4.752	0.0002	0.003
1425020_at	-0.4435	6.1312	0.0002	0.003
1434485_a_at	-0.4467	5.5439	0.0002	0.003
1425272_at	-0.4877	5.3518	0.0002	0.003
1430527_a_at	-0.3804	6.6543	0.0002	0.003
1424276_at	-0.3068	5.1998	0.0002	0.003
1423993_at	-0.3161	6.8275	0.0002	0.003
1448611_at	-0.4132	4.9355	0.0002	0.0031
1447919_x_at	-0.3274	7.0849	0.0002	0.0031
1449531_at	0.4133	3.4563	0.0002	0.0031
1419577_at	-0.2318	5.417	0.0002	0.0031
1420825_at	-0.2823	3.9242	0.0002	0.0031
1421735_a_at	-0.4184	3.9121	0.0002	0.0031
1455898_x_at	-0.2544	3.0311	0.0002	0.0031
1415684_at	-0.2913	4.9727	0.0002	0.0031
1420478_at	0.3245	6.3853	0.0002	0.0031
1456691_s_at	-0.3195	5.3851	0.0002	0.0031
1416220_at	-0.307	7.4553	0.0002	0.0032
1422033_a_at	-0.2923	4.2301	0.0002	0.0032
1451121_a_at	0.3507	6.7599	0.0002	0.0032
1423398_at	-0.3116	5.3036	0.0002	0.0032
1422103_a_at	-0.3958	4.9462	0.0002	0.0032
1416245_at	-0.2854	6.1871	0.0002	0.0032
1426276_at	-0.5943	6.3222	0.0002	0.0032
1443874_at	-0.2764	3.5814	0.0002	0.0032
1420374_at	-0.2736	4.0302	0.0002	0.0032
1418888_a_at	-0.3606	7.0299	0.0002	0.0032
1428526_at	-0.2728	6.6445	0.0002	0.0032
1448717_at	-0.3181	5.0154	0.0002	0.0032
1426028_a_at	-0.3209	3.6539	0.0002	0.0032
1421424_a_at	-0.654	6.2655	0.0002	0.0032
1417596_at	-0.3535	5.2978	0.0002	0.0032
1426146_a_at	-0.5888	6.0215	0.0002	0.0033
1415734_at	-0.3092	6.078	0.0002	0.0033
1432144_a_at	-0.2802	6.2715	0.0002	0.0033
1437033_a_at	-0.4959	5.2694	0.0002	0.0033
1424951_at	-0.4361	5.3764	0.0002	0.0033
1450733_at	-0.3877	4.2776	0.0002	0.0033
1435055_a_at	-0.323	5.4184	0.0002	0.0033
1422309_a_at	-0.2979	3.965	0.0002	0.0033
1424680_at	0.3627	2.9391	0.0002	0.0033
1431768_a_at	0.5005	4.2192	0.0002	0.0033
1454008_at	0.4571	4.1509	0.0002	0.0033
1452128_a_at	-0.5058	4.085	0.0002	0.0033
1424644_at	-0.249	5.2362	0.0002	0.0033
1419566_at	-0.3676	3.8377	0.0002	0.0033
1449101_at	0.4807	3.2814	0.0002	0.0033
1427669_a_at	-0.3263	3.6554	0.0002	0.0033
1454943_a_at	-0.3141	4.5184	0.0002	0.0034
1418758_a_at	0.3867	4.9222	0.0002	0.0034
1451544_at	-0.3078	3.4743	0.0002	0.0034
1417605_s_at	-0.3803	5.3176	0.0002	0.0034
1419153_at	-0.5934	4.2317	0.0002	0.0034
1420425_at	0.4013	3.8225	0.0002	0.0034
1427747_a_at	-0.6954	9.654	0.0002	0.0034
1434127_a_at	-0.3551	7.8807	0.0002	0.0034
1450985_a_at	-0.3928	6.3795	0.0002	0.0034
1417389_at	0.6446	4.4784	0.0002	0.0034
1416511_a_at	0.326	5.4457	0.0002	0.0034
1422745_at	-0.3688	4.0939	0.0002	0.0034
1426394_at	-0.312	6.4609	0.0002	0.0034
1429761_at	-0.7496	4.4827	0.0002	0.0034
1423215_at	-0.3237	7.3044	0.0002	0.0035
1420408_a_at	0.6387	4.1855	0.0002	0.0035
1417611_at	-0.6341	5.6256	0.0002	0.0035
1426012_a_at	-0.3178	5.2988	0.0002	0.0035
1425489_at	-0.3161	2.8692	0.0002	0.0035
1449458_at	-0.9224	5.9142	0.0002	0.0035
1421822_at	-0.3249	2.5787	0.0003	0.0035
1448292_at	-0.3009	6.8532	0.0003	0.0035
1418773_at	0.6396	5.321	0.0003	0.0035
1451089_a_at	-0.3208	7.1723	0.0003	0.0035
1432176_a_at	0.4069	4.5833	0.0003	0.0035
1418692_at	-0.2731	6.4116	0.0003	0.0035
1424822_at	-0.3793	4.7621	0.0003	0.0035
1428737_s_at	-0.3047	3.1243	0.0003	0.0035
1451742_a_at	-0.4638	5.5792	0.0003	0.0035
1448226_at	-0.4902	5.9816	0.0003	0.0035
1421107_at	-0.2388	4.0075	0.0003	0.0035
1421511_at	-0.376	4.0717	0.0003	0.0035
1452052_s_at	-0.3067	6.5197	0.0003	0.0036
1425000_s_at	-0.4221	4.479	0.0003	0.0036
1418182_at	0.471	4.5983	0.0003	0.0036
1425608_at	-0.3808	4.2338	0.0003	0.0036
1447146_s_at	-0.3518	3.1698	0.0003	0.0036
1415877_at	0.5127	2.9942	0.0003	0.0036
1424108_at	0.3104	5.7914	0.0003	0.0036
1437714_x_at	-0.34	6.0466	0.0003	0.0036
1425476_at	-0.4145	5.8011	0.0003	0.0036
1438093_x_at	-0.4203	7.6234	0.0003	0.0036
1429239_a_at	-0.4117	4.4715	0.0003	0.0036
1450431_a_at	0.3919	6.8855	0.0003	0.0036
1452409_at	0.3824	6.4319	0.0003	0.0036
1456266_at	0.4708	7.3969	0.0003	0.0036
1426629_at	-0.2116	5.2022	0.0003	0.0036
1452477_at	-0.3439	2.7218	0.0003	0.0036
1423203_a_at	-0.2289	2.7064	0.0003	0.0036
1424072_at	-0.5758	5.1592	0.0003	0.0036
1422854_at	-0.3725	4.7893	0.0003	0.0036
1448971_at	-0.4254	4.0138	0.0003	0.0036
1418666_at	-0.6928	4.3044	0.0003	0.0037
1431782_s_at	-0.4005	3.6934	0.0003	0.0037
1448882_at	-0.2532	6.4909	0.0003	0.0037
1422880_at	-0.3911	6.5196	0.0003	0.0037
1459889_at	0.4083	1.8187	0.0003	0.0037
1422603_at	0.6209	5.8226	0.0003	0.0037
1416159_at	0.5183	3.432	0.0003	0.0037
1422289_a_at	-0.265	2.8968	0.0003	0.0037
1455138_x_at	-0.4205	7.3349	0.0003	0.0037
1423355_at	-0.2948	4.1921	0.0003	0.0037
1416542_at	-0.3556	5.0365	0.0003	0.0037
1430575_a_at	-0.269	4.5867	0.0003	0.0037
1416843_at	-0.3752	4.6758	0.0003	0.0037
1426460_a_at	-0.4177	5.1616	0.0003	0.0037
1418355_at	-0.6082	6.5321	0.0003	0.0037
1421411_at	-0.404	3.5028	0.0003	0.0037
1415999_at	-0.82	6.7113	0.0003	0.0038
1424234_s_at	0.4237	2.411	0.0003	0.0038
1425719_a_at	-0.3509	5.943	0.0003	0.0038
1449096_at	-0.291	5.5754	0.0003	0.0038
1421694_a_at	0.6167	4.3447	0.0003	0.0038
1425363_at	-0.4059	6.0523	0.0003	0.0038
1426648_at	-0.4649	5.5814	0.0003	0.0038
1448069_at	-0.5751	4.0813	0.0003	0.0038
1460339_at	-0.2867	7.0857	0.0003	0.0038
1418765_at	-0.5732	5.284	0.0003	0.0038
1427272_at	0.3644	4.1862	0.0003	0.0038
1418374_at	-0.5993	9.0393	0.0003	0.0038
1460165_at	-0.3075	7.4136	0.0003	0.0038
1422473_at	-0.3971	5.4142	0.0003	0.0038
1416924_at	-0.358	6.2977	0.0003	0.0038
1421901_at	-0.2735	5.0814	0.0003	0.0039
1416239_at	-0.5589	5.734	0.0003	0.0039
1425273_s_at	-0.4696	5.3648	0.0003	0.0039
1449787_at	-0.2716	2.9501	0.0003	0.0039
1423354_at	-0.2995	4.2159	0.0003	0.0039
1420451_at	-0.1924	2.5872	0.0003	0.0039
1427156_s_at	-0.2173	4.2465	0.0003	0.0039
1449300_at	-0.4221	4.1219	0.0003	0.0039
1421900_at	-0.267	5.0376	0.0003	0.0039
1416156_at	0.3541	6.5139	0.0003	0.0039
1454138_a_at	-0.1834	2.2457	0.0003	0.0039
1426899_at	-0.3235	5.1044	0.0003	0.0039
1422506_a_at	-0.3078	7.6831	0.0003	0.0039
1418045_at	-0.3282	4.8449	0.0003	0.0039
1434037_s_at	-0.5767	5.5445	0.0003	0.0039
1416278_a_at	-0.268	7.492	0.0003	0.0039
1434078_at	-0.4027	4.8916	0.0003	0.0039
1449961_at	-0.2026	2.5918	0.0003	0.004
1455475_at	-0.3408	2.8946	0.0003	0.004
1436693_x_at	-0.2949	4.9812	0.0003	0.004
1423519_at	-0.4058	6.3208	0.0003	0.004
1429819_at	-0.3265	3.9672	0.0003	0.004
1420442_at	-0.4766	2.6969	0.0003	0.004
1422238_at	-0.2676	2.9629	0.0003	0.004
1451587_a_at	-0.2918	5.8658	0.0003	0.004
1426822_at	-0.2506	4.9946	0.0003	0.004
1449948_at	-0.5558	4.6454	0.0003	0.004
1416975_at	-0.3167	5.5398	0.0003	0.004
1422110_at	-0.4207	4.884	0.0003	0.004
1454622_at	0.4452	2.2492	0.0003	0.0041
1426337_a_at	-0.3781	3.7886	0.0003	0.0041
1416976_at	-0.3366	5.51	0.0003	0.0041
1416523_at	0.5023	4.1571	0.0003	0.0041
1430713_s_at	-0.2672	7.5232	0.0003	0.0041
1416415_a_at	-0.3407	8.11	0.0003	0.0041
1418494_at	0.4624	3.3719	0.0003	0.0041
1420447_at	-0.3286	2.7454	0.0003	0.0041
1423263_at	-0.3673	7.7689	0.0003	0.0041
1424941_at	-0.5616	3.2741	0.0003	0.0041
1451967_x_at	0.3283	6.2493	0.0003	0.0041
1435830_a_at	-0.4171	4.5171	0.0003	0.0041
1433995_s_at	-0.3116	5.3696	0.0003	0.0041
1424464_s_at	-0.4229	5.3838	0.0003	0.0041
1417251_at	-0.6058	6.137	0.0003	0.0041
1427375_at	-0.3428	4.8195	0.0003	0.0041
1433709_at	-0.4455	5.1271	0.0003	0.0041
1431464_a_at	-0.3999	3.8482	0.0003	0.0041
1433908_a_at	-0.4956	6.9126	0.0003	0.0041
1425475_at	-0.4137	5.6668	0.0003	0.0041
1424545_at	-0.2642	6.6251	0.0003	0.0041
1428577_at	-0.3521	3.493	0.0003	0.0041
1417257_at	0.7286	4.7046	0.0003	0.0042
1431339_a_at	-0.3871	6.7745	0.0003	0.0042
1421006_at	-0.6438	5.4949	0.0003	0.0042
1424262_at	-0.6612	5.0457	0.0003	0.0042
1423767_at	-0.3225	6.4878	0.0003	0.0042
1422335_at	-0.3924	4.3985	0.0003	0.0042
1422852_at	-0.4683	5.4276	0.0003	0.0042
1420637_at	-0.3179	5.4746	0.0003	0.0042
1448661_at	0.3087	5.1779	0.0003	0.0042
1448353_x_at	-0.2575	7.3063	0.0003	0.0042
1423248_at	-0.2423	5.8791	0.0003	0.0042
1423316_at	-0.2669	5.7988	0.0003	0.0043
1450920_at	-0.3995	6.0242	0.0003	0.0043
1438943_x_at	-0.2709	7.3914	0.0003	0.0043
1425807_at	-0.3236	3.8208	0.0003	0.0043
1448270_at	0.4021	5.5535	0.0003	0.0043
1460190_at	-0.4458	7.1231	0.0003	0.0043
1421151_a_at	-0.4792	5.9298	0.0003	0.0043
1428655_at	-0.2365	5.671	0.0003	0.0043
1426442_at	0.3132	2.064	0.0003	0.0043
1426332_a_at	-0.4918	8.1466	0.0003	0.0043
1433654_at	-0.2831	6.7619	0.0003	0.0043
1417276_at	-0.2103	2.5488	0.0003	0.0044
1416269_at	-0.3206	7.3889	0.0003	0.0044
1425631_at	-0.6566	4.7302	0.0003	0.0044
1451539_at	-0.4186	5.2968	0.0003	0.0044
1423164_at	-0.3337	3.278	0.0004	0.0044
1420618_at	-0.3492	5.8237	0.0004	0.0044
1421143_at	-0.2919	5.0912	0.0004	0.0044
1434600_at	-0.3778	6.3902	0.0004	0.0044
1435112_a_at	-0.243	7.6425	0.0004	0.0044
1449213_at	-0.2745	6.3164	0.0004	0.0045
1421071_at	-0.3022	4.1514	0.0004	0.0045
1418453_a_at	-0.6696	6.0494	0.0004	0.0045
1422746_s_at	-0.3646	4.2087	0.0004	0.0045
1419463_at	-1.2771	6.8907	0.0004	0.0045
1426416_a_at	-0.3053	6.4652	0.0004	0.0045
1419306_at	-0.2513	2.83	0.0004	0.0045
1433912_at	-0.3108	5.9101	0.0004	0.0045
1449562_at	-0.3319	3.6913	0.0004	0.0045
1451669_at	-0.3186	5.301	0.0004	0.0045
1460259_s_at	-1.2696	6.9067	0.0004	0.0045
1424987_at	-0.406	4.5717	0.0004	0.0045
1423945_a_at	-0.314	6.1156	0.0004	0.0045
1450027_at	-0.2554	5.2398	0.0004	0.0045
1425637_at	-0.2222	3.2748	0.0004	0.0046
1422242_at	-0.2874	5.0705	0.0004	0.0046
1431795_a_at	0.642	3.9525	0.0004	0.0046
1426996_at	-0.3074	4.7283	0.0004	0.0046
1454092_a_at	-0.2702	5.182	0.0004	0.0046
1419754_at	0.3739	4.0941	0.0004	0.0046
1423676_at	-0.2574	7.6255	0.0004	0.0046
1433797_at	-0.2758	5.6064	0.0004	0.0046
1416489_at	-0.3823	5.8189	0.0004	0.0046
1416162_at	-0.4188	6.2945	0.0004	0.0047
1451975_at	-0.2852	4.2868	0.0004	0.0047
1418761_at	-0.2972	2.5808	0.0004	0.0047
1424880_at	-0.4325	5.9451	0.0004	0.0047
1430718_s_at	-0.4188	4.2436	0.0004	0.0047
1418142_at	0.5193	4.735	0.0004	0.0047
1427724_at	-0.3389	3.2342	0.0004	0.0047
1415866_at	0.2695	4.9348	0.0004	0.0047
1424960_at	-0.3191	4.8183	0.0004	0.0047
1416448_at	-0.2912	5.619	0.0004	0.0047
1424241_at	-0.2938	5.9789	0.0004	0.0048
1450235_at	-0.2788	4.1374	0.0004	0.0048
1423290_at	-0.4091	4.833	0.0004	0.0048
1438932_at	0.3752	2.7475	0.0004	0.0048
1451389_at	-0.3744	3.9783	0.0004	0.0048
1416984_at	-0.2604	5.8378	0.0004	0.0048
1420477_at	0.3625	6.1223	0.0004	0.0048
1426192_at	0.3573	4.7098	0.0004	0.0049
1416208_at	-0.3205	6.1391	0.0004	0.0049
1434642_at	-0.591	6.2504	0.0004	0.0049
1417139_at	-0.3311	4.6826	0.0004	0.0049
1426586_at	-0.3124	6.164	0.0004	0.0049
1427895_at	-0.3353	5.1602	0.0004	0.0049
1449215_at	0.2718	2.9901	0.0004	0.0049
1423482_at	-0.3303	5.601	0.0004	0.0049
1420540_a_at	-0.2553	5.7356	0.0004	0.0049
1418061_at	-0.6012	6.0336	0.0004	0.0049
1416475_at	-0.3095	5.2601	0.0004	0.0049
1417953_at	-0.5419	7.7283	0.0004	0.0049
1423914_at	-0.4408	6.2176	0.0004	0.0049
1418109_at	-0.5297	4.2385	0.0004	0.0049
1435369_at	-0.2508	4.7683	0.0004	0.0049
1448001_x_at	-0.3338	2.4517	0.0004	0.0049
1418720_at	-0.3014	5.131	0.0004	0.0049
1419613_at	0.6433	4.9509	0.0004	0.0049
1423254_x_at	-0.3457	8.0147	0.0004	0.0049
1418460_at	0.3335	3.8554	0.0004	0.005
1420961_a_at	-0.3443	4.1233	0.0004	0.005
1449545_at	0.3707	2.5556	0.0004	0.005
1424974_at	-0.2568	3.615	0.0004	0.005
1448816_at	0.41	3.2114	0.0004	0.005
1460744_at	-0.2772	3.6885	0.0004	0.005
1422900_at	-0.2799	6.6317	0.0004	0.005
1455700_at	-0.3121	3.1413	0.0004	0.005
1417421_at	-0.3985	6.3987	0.0004	0.005
1418117_at	-0.2973	3.6103	0.0004	0.005
1427717_at	-0.2451	2.6749	0.0004	0.005
1427084_a_at	-0.2604	4.2372	0.0004	0.005
1454638_a_at	-0.3088	1.4661	0.0004	0.005
1448610_a_at	-0.295	6.755	0.0004	0.005
1439241_x_at	-0.321	5.3708	0.0004	0.005
1419660_at	-0.3345	4.6877	0.0004	0.005
1423917_a_at	-0.4887	6.8256	0.0004	0.005
1418216_at	0.3843	4.1795	0.0004	0.005
1418233_a_at	-0.2703	5.6381	0.0004	0.005
1450984_at	-0.3737	6.2787	0.0004	0.005
1437618_x_at	-0.3569	2.225	0.0004	0.005
1423453_at	-0.2604	6.0658	0.0004	0.005
1437943_s_at	-0.2547	5.8848	0.0004	0.005
1418313_at	-0.2377	5.0205	0.0004	0.005
1427586_at	-0.2411	3.5203	0.0004	0.0051
1417661_at	-0.3677	5.4826	0.0004	0.0051
1422879_at	-0.3735	6.4307	0.0004	0.0051
1417377_at	0.4462	4.7584	0.0004	0.0051
1418132_a_at	-0.3958	4.6202	0.0004	0.0051
1448714_at	-0.3167	4.4677	0.0004	0.0051
1428728_at	-0.2644	5.3113	0.0004	0.0051
1423720_a_at	-0.2788	6.0509	0.0004	0.0051
1426632_at	-0.4335	4.9252	0.0004	0.0051
1437553_at	-0.3904	3.7379	0.0004	0.0051
1421593_at	-0.2649	2.6516	0.0004	0.0051
1431721_a_at	-0.4437	2.134	0.0004	0.0051
1451858_at	-0.3528	3.5007	0.0004	0.0051
1438076_at	0.4022	7.662	0.0004	0.0051
1424823_s_at	-0.363	4.6499	0.0004	0.0051
1423366_at	-0.2665	3.2254	0.0004	0.0051
1426816_at	-0.3538	3.8575	0.0004	0.0051
1426591_at	-0.321	3.7019	0.0004	0.0051
1420767_at	-0.247	4.1417	0.0004	0.0051
1438091_a_at	-0.3406	7.9875	0.0004	0.0051
1419647_a_at	-0.5457	7.5039	0.0004	0.0051
1430297_a_at	-0.2646	3.4579	0.0004	0.0051
1425267_a_at	0.306	4.5161	0.0004	0.0051
1425001_at	-0.4282	5.3937	0.0004	0.0051
1417271_a_at	0.3744	4.7462	0.0004	0.0051
1416280_at	-0.278	6.9281	0.0004	0.0051
1418571_at	-0.486	6.5296	0.0004	0.0051
1427402_at	-0.2944	4.8004	0.0004	0.0051
1450784_at	0.5228	4.2255	0.0004	0.0051
1416565_at	-0.2483	7.6341	0.0004	0.0051
1416367_at	-0.2812	5.6086	0.0004	0.0051
1450201_at	-0.4222	2.0144	0.0004	0.0051
1420826_at	-0.2912	4.152	0.0004	0.0051
1424581_at	-0.6815	5.9745	0.0004	0.0051
1448959_at	-0.3483	4.0931	0.0004	0.0052
1428116_a_at	-0.2998	7.4905	0.0004	0.0052
1422627_a_at	-0.3117	5.7268	0.0004	0.0052
1450997_at	0.3696	4.9951	0.0004	0.0052
1460226_at	-0.2007	2.3867	0.0005	0.0052
1448428_at	0.4465	4.1871	0.0005	0.0052
1424739_at	-0.3182	4.3223	0.0005	0.0052
1421270_at	-0.2388	3.6323	0.0005	0.0052
1437491_at	-0.3621	4.1733	0.0005	0.0052
1426461_at	-0.4085	5.2469	0.0005	0.0052
1419262_at	-0.3311	4.3298	0.0005	0.0052
1423539_at	-0.2748	5.1131	0.0005	0.0053
1417804_at	0.3577	2.8541	0.0005	0.0053
1429457_at	-0.4825	4.2751	0.0005	0.0053
1434357_a_at	0.3228	5.831	0.0005	0.0053
1438789_s_at	0.4961	2.8412	0.0005	0.0053
1422554_at	-0.3456	5.1504	0.0005	0.0053
1451665_a_at	-0.3311	5.9096	0.0005	0.0054
1420977_at	-0.368	4.9499	0.0005	0.0054
1420513_at	-0.2574	3.3431	0.0005	0.0054
1448275_at	0.2714	5.0173	0.0005	0.0054
1437113_s_at	-0.3561	4.1701	0.0005	0.0054
1449557_at	-0.3204	4.6267	0.0005	0.0054
1448693_at	-0.2957	5.5171	0.0005	0.0055
1417604_at	-0.3558	5.2591	0.0005	0.0055
1424710_a_at	-0.3614	6.9557	0.0005	0.0055
1451950_a_at	-0.2424	2.7557	0.0005	0.0055
1425775_at	-0.2751	2.2998	0.0005	0.0055
1451426_at	-0.4197	3.6606	0.0005	0.0055
1425072_at	-0.5043	5.0185	0.0005	0.0055
1415738_at	-0.3358	6.3659	0.0005	0.0055
1451688_s_at	-0.3998	4.9085	0.0005	0.0055
1417040_a_at	0.4734	4.7231	0.0005	0.0055
1452720_a_at	-0.3618	3.3532	0.0005	0.0055
1416611_at	-0.293	6.2751	0.0005	0.0055
1426120_a_at	-0.2931	3.5427	0.0005	0.0055
1436480_at	0.3995	3.6825	0.0005	0.0055
1431611_a_at	0.4422	4.6133	0.0005	0.0056
1426886_at	-0.2931	5.272	0.0005	0.0056
1418397_at	0.5577	4.2752	0.0005	0.0056
1425487_at	-0.298	2.8993	0.0005	0.0056
1456251_x_at	-0.4034	6.6404	0.0005	0.0056
1448154_at	0.5485	4.6055	0.0005	0.0056
1450084_s_at	-0.4023	4.5453	0.0005	0.0056
1451693_a_at	-0.4039	2.5738	0.0005	0.0056
1435300_at	-0.2762	3.917	0.0005	0.0056
1460247_a_at	-0.4586	5.2057	0.0005	0.0056
1451363_a_at	-0.3387	5.73	0.0005	0.0056
1420983_at	-0.304	4.23	0.0005	0.0057
1421319_at	-0.2945	3.8034	0.0005	0.0057
1434167_at	-0.2681	4.9105	0.0005	0.0057
1427248_at	-0.2503	5.7011	0.0005	0.0057
1422148_at	-0.3237	2.8739	0.0005	0.0057
1450506_a_at	0.3057	5.3232	0.0005	0.0057
1426749_at	0.4242	4.6661	0.0005	0.0057
1423927_at	-0.2669	6.4909	0.0005	0.0057
1438933_x_at	0.3626	2.8065	0.0005	0.0057
1450925_a_at	-0.3359	8.0299	0.0005	0.0058
1416547_at	-0.2824	6.7183	0.0005	0.0058
1417787_at	-0.767	4.7365	0.0005	0.0058
1452104_at	-0.3287	4.2227	0.0005	0.0058
1439008_at	-0.2709	3.5089	0.0005	0.0058
1436993_x_at	0.5825	4.715	0.0005	0.0058
1417576_a_at	-0.3037	4.1314	0.0005	0.0059
1423555_a_at	-0.7969	5.4802	0.0005	0.0059
1451528_at	-0.5961	4.4225	0.0005	0.006
1422134_at	0.5131	3.3014	0.0005	0.006
1460730_at	-0.199	6.1465	0.0005	0.006
1450735_at	-0.3347	5.9973	0.0005	0.006
1423879_at	-0.3668	4.9954	0.0005	0.006
1424230_at	-0.2572	3.9596	0.0005	0.006
1450821_at	-0.5208	5.132	0.0005	0.006
1425291_at	-0.3638	3.3281	0.0005	0.006
1418546_a_at	-0.4074	5.682	0.0005	0.006
1424423_at	-0.2796	3.9192	0.0006	0.0061
1435054_at	-0.3215	4.3417	0.0006	0.0061
1416909_at	-0.2542	5.5719	0.0006	0.0061
1438171_x_at	-0.3417	6.9045	0.0006	0.0061
1426213_at	-0.2749	5.7331	0.0006	0.0061
1455934_at	-0.3295	6.5946	0.0006	0.0061
1427256_at	0.6095	4.3266	0.0006	0.0061
1418766_s_at	-0.5621	5.2192	0.0006	0.0061
1429473_at	-0.3062	4.5246	0.0006	0.0061
1450339_a_at	0.4767	3.5179	0.0006	0.0062
1449461_at	-0.8325	5.6851	0.0006	0.0062
1429244_at	-0.3274	5.744	0.0006	0.0062
1422241_a_at	-0.2834	7.4366	0.0006	0.0062
1454372_at	-0.2363	2.7144	0.0006	0.0062
1424543_at	-0.4112	5.8216	0.0006	0.0062
1426845_at	-0.312	4.8874	0.0006	0.0062
1448772_at	-0.358	6.0321	0.0006	0.0063
1421011_at	-0.546	5.9844	0.0006	0.0063
1448799_s_at	-0.2439	6.2547	0.0006	0.0063
1449165_at	-0.3499	5.4253	0.0006	0.0063
1424321_at	-0.408	5.7112	0.0006	0.0063
1418552_at	-0.2296	2.7037	0.0006	0.0063
1449299_at	-0.4294	4.4889	0.0006	0.0063
1452232_at	-0.4829	5.4838	0.0006	0.0063
1431072_a_at	-0.2748	5.1184	0.0006	0.0063
1426712_at	0.9299	3.7053	0.0006	0.0064
1448999_at	-0.2888	5.4849	0.0006	0.0064
1453946_a_at	-0.2286	2.6613	0.0006	0.0064
1460490_at	-0.3793	5.212	0.0006	0.0064
1426605_at	-0.3877	3.5527	0.0006	0.0064
1416069_at	-0.4802	6.2374	0.0006	0.0064
1426770_at	-0.348	5.1911	0.0006	0.0064
1417494_a_at	-0.5938	8.0671	0.0006	0.0064
1452113_a_at	-0.3021	3.6114	0.0006	0.0064
1423376_a_at	-0.2293	4.4164	0.0006	0.0064
1418875_at	-0.2421	3.1734	0.0006	0.0064
1435336_at	-0.3578	5.7948	0.0006	0.0064
1427116_at	0.2456	5.5513	0.0006	0.0064
1415987_at	-0.2546	7.2019	0.0006	0.0064
1452228_at	-0.2997	5.008	0.0006	0.0064
1420682_at	-0.4618	4.8809	0.0006	0.0064
1419065_at	-0.3074	2.4683	0.0006	0.0064
1420916_at	-0.3666	5.0125	0.0006	0.0064
1417395_at	0.7884	4.2785	0.0006	0.0064
1422662_at	-0.2935	4.8923	0.0006	0.0064
1450208_a_at	-0.435	5.2607	0.0006	0.0064
1418181_at	0.4328	4.9455	0.0006	0.0064
1417418_s_at	-0.2542	8.1319	0.0006	0.0064
1427952_at	-0.2439	3.2227	0.0006	0.0064
1456741_s_at	0.2939	2.0703	0.0006	0.0064
1418707_at	-0.2599	4.1121	0.0006	0.0064
1429122_a_at	-0.3662	6.0185	0.0006	0.0065
1418235_at	-0.2554	4.8647	0.0006	0.0065
1426984_at	-0.2744	4.7711	0.0006	0.0065
1418389_at	-0.2718	4.2304	0.0006	0.0065
1420769_at	-0.3935	3.3925	0.0006	0.0065
1438562_a_at	-0.4081	6.5098	0.0006	0.0065
1422962_a_at	-0.4575	7.1766	0.0006	0.0065
1425616_a_at	-0.2649	5.9046	0.0006	0.0065
1450676_at	-0.2675	5.0186	0.0006	0.0065
1428895_at	0.3749	2.8285	0.0006	0.0065
1421251_at	-0.3217	2.8355	0.0006	0.0065
1452510_at	-0.1999	2.9305	0.0006	0.0065
1449145_a_at	0.555	5.4232	0.0006	0.0065
1417507_at	-0.4388	6.7045	0.0006	0.0065
1417233_at	-0.2947	6.1761	0.0006	0.0065
1422567_at	0.3972	3.759	0.0006	0.0066
1421007_at	-0.6203	5.4577	0.0006	0.0066
1453806_at	-0.3364	6.1404	0.0006	0.0066
1416493_at	-0.2911	6.9797	0.0006	0.0066
1449154_at	-0.9106	5.4913	0.0006	0.0066
1448484_at	-0.303	6.6346	0.0006	0.0067
1417195_at	-0.4536	4.9984	0.0006	0.0067
1436241_s_at	-0.3653	4.3013	0.0006	0.0067
1432474_a_at	-0.329	6.6457	0.0006	0.0067
1416161_at	-0.3829	6.5035	0.0006	0.0067
1448781_at	-0.2402	6.5573	0.0006	0.0068
1448317_at	-0.3705	6.2891	0.0006	0.0068
1417241_at	-0.2389	5.7537	0.0006	0.0068
1419454_x_at	-0.3379	4.4108	0.0007	0.0068
1450675_at	-0.2876	4.6855	0.0007	0.0068
1424897_at	-0.3551	2.2187	0.0007	0.0068
1448352_at	0.3855	5.5577	0.0007	0.0069
1421965_s_at	0.405	5.1215	0.0007	0.0069
1451983_at	-0.3777	7.134	0.0007	0.0069
1421592_at	-0.2364	2.6585	0.0007	0.007
1426440_at	-0.4416	6.3857	0.0007	0.007
1449186_at	-0.2735	4.3454	0.0007	0.007
1448346_at	-0.4027	7.081	0.0007	0.007
1416934_at	-0.3595	4.3998	0.0007	0.007
1416552_at	-0.2603	3.5906	0.0007	0.007
1424073_at	-0.2146	6.1601	0.0007	0.007
1420976_at	-0.3357	4.7733	0.0007	0.007
1417990_at	-0.2649	2.8014	0.0007	0.0071
1421743_a_at	-0.3061	7.5434	0.0007	0.0071
1417010_at	-0.3519	6.0677	0.0007	0.0071
1423780_at	-0.255	6.5899	0.0007	0.0071
1455915_at	-0.2588	4.6722	0.0007	0.0071
1420489_at	-0.2828	5.488	0.0007	0.0071
1422826_at	-0.6013	5.4108	0.0007	0.0071
1431203_at	-0.2253	2.6585	0.0007	0.0071
1419448_at	-0.3398	3.5025	0.0007	0.0071
1425009_at	-0.2621	2.6447	0.0007	0.0071
1426569_a_at	-0.3652	4.0095	0.0007	0.0071
1421823_a_at	-0.3838	3.3031	0.0007	0.0072
1423090_x_at	-0.3174	7.0941	0.0007	0.0072
1425301_at	-0.2326	2.7263	0.0007	0.0072
1450050_at	-0.3382	4.2756	0.0007	0.0072
1422456_at	-0.2539	5.2792	0.0007	0.0072
1418572_x_at	-0.4722	6.4793	0.0007	0.0072
1417299_at	-0.3731	4.5357	0.0007	0.0072
1420866_at	-0.2675	4.1302	0.0007	0.0072
1419578_at	-0.3312	3.228	0.0007	0.0072
1426570_a_at	-0.3903	4.1053	0.0007	0.0073
1448678_at	0.3007	4.8326	0.0007	0.0073
1426278_at	-0.7914	6.4448	0.0007	0.0073
1422063_a_at	-0.3374	5.1051	0.0007	0.0073
1447942_x_at	-0.3083	4.6884	0.0007	0.0073
1431507_a_at	-0.3209	5.6949	0.0007	0.0073
1417834_at	-0.3329	5.6404	0.0007	0.0073
1448607_at	-0.3033	5.1728	0.0007	0.0073
1416888_at	-0.2393	5.335	0.0007	0.0073
1420832_at	-0.4523	5.5816	0.0007	0.0074
1419244_a_at	-0.2738	5.8901	0.0007	0.0074
1423625_a_at	-0.3267	5.8043	0.0007	0.0074
1456583_x_at	-0.322	4.3311	0.0007	0.0074
1452105_a_at	-0.249	5.4616	0.0007	0.0074
1424541_at	-0.3163	5.4247	0.0007	0.0074
1451091_at	-0.3619	6.1862	0.0007	0.0074
1448283_a_at	-0.26	6.8753	0.0007	0.0075
1455747_at	0.3722	4.0209	0.0007	0.0075
1449816_at	0.3062	3.5566	0.0007	0.0075
1448569_at	-0.2655	6.8692	0.0007	0.0075
1416197_at	-0.2913	6.5231	0.0007	0.0075
1417376_a_at	0.4305	4.7686	0.0007	0.0075
1436757_a_at	-0.2394	7.6979	0.0007	0.0075
1448641_at	-0.2981	5.4335	0.0007	0.0075
1449112_at	-0.2654	2.2774	0.0007	0.0075
1449585_at	-0.388	4.4303	0.0007	0.0075
1460406_at	-0.4549	3.062	0.0007	0.0075
1451240_a_at	0.3654	5.7415	0.0007	0.0075
1418274_at	-0.3825	6.5235	0.0007	0.0076
1422022_at	-0.2474	3.2	0.0007	0.0076
1421284_at	-0.2686	4.414	0.0008	0.0076
1451382_at	-0.4259	4.2708	0.0008	0.0076
1449413_at	-0.3441	3.7478	0.0008	0.0076
1450173_at	-0.3331	4.3781	0.0008	0.0076
1454694_a_at	-0.4129	3.9409	0.0008	0.0077
1451362_at	-0.3949	6.3106	0.0008	0.0077
1450116_at	-0.3773	3.6713	0.0008	0.0077
1424509_at	-0.782	4.4169	0.0008	0.0077
1420441_at	-0.3408	4.8873	0.0008	0.0077
1425295_at	0.4088	2.8986	0.0008	0.0078
1423350_at	-0.419	6.0532	0.0008	0.0078
1429775_a_at	-0.3033	3.2455	0.0008	0.0078
1424728_at	-0.2416	5.5085	0.0008	0.0078
1416370_at	-0.3026	5.2293	0.0008	0.0078
1417799_at	-0.2869	3.8146	0.0008	0.0078
1448159_at	-0.2694	5.8545	0.0008	0.0079
1428494_a_at	-0.2704	6.3846	0.0008	0.0079
1416373_at	-0.2652	6.2007	0.0008	0.0079
1431188_a_at	-0.2853	5.2631	0.0008	0.0079
1418172_at	-0.4643	6.0586	0.0008	0.0079
1418969_at	-0.4446	5.2226	0.0008	0.0079
1425235_s_at	-0.2645	2.9294	0.0008	0.0079
1422314_at	-0.2223	3.4143	0.0008	0.0079
1425019_at	-0.4006	5.8711	0.0008	0.0079
1452007_at	-0.3747	5.9647	0.0008	0.0079
1417645_at	0.5409	3.6994	0.0008	0.0079
1450625_at	0.6948	5.7743	0.0008	0.008
1418103_at	-0.2359	5.35	0.0008	0.008
1424976_at	0.3656	3.7999	0.0008	0.008
1427573_at	-0.3859	3.6046	0.0008	0.008
1419552_at	-0.4183	5.6184	0.0008	0.008
1424961_at	-0.2769	3.1844	0.0008	0.008
1426672_at	-0.2604	5.7154	0.0008	0.008
1419187_at	-0.3042	3.2857	0.0008	0.008
1450640_x_at	-0.2801	7.1955	0.0008	0.008
1448915_at	-0.2384	4.8114	0.0008	0.008
1426098_a_at	-0.2604	5.2878	0.0008	0.008
1438453_at	-0.4151	3.6397	0.0008	0.0081
1426147_s_at	-0.9151	5.5796	0.0008	0.0081
1417203_at	-0.2481	5.1148	0.0008	0.0081
1451486_at	-0.4372	4.6156	0.0008	0.0081
1424896_at	-0.3399	2.2049	0.0008	0.0081
1437013_x_at	-0.3035	6.3853	0.0008	0.0081
1423848_at	-0.2964	5.7004	0.0008	0.0081
1449133_at	0.7448	3.7611	0.0008	0.0082
1426589_at	-0.2952	3.0257	0.0008	0.0082
1415814_at	-0.3011	6.1739	0.0008	0.0082
1422547_at	-0.3709	7.2848	0.0008	0.0082
1426319_at	-0.5219	2.9861	0.0008	0.0082
1426256_at	-0.2977	6.7737	0.0008	0.0083
1421630_at	-0.246	2.7431	0.0008	0.0083
1419214_at	-0.3456	5.0175	0.0008	0.0083
1456585_x_at	-0.2574	5.5588	0.0008	0.0083
1426908_at	-0.4603	5.516	0.0008	0.0083
1417173_at	-0.294	4.8118	0.0008	0.0083
1418754_at	-0.5915	3.4526	0.0008	0.0083
1420917_at	-0.3546	4.8134	0.0008	0.0083
1435454_a_at	-0.4092	5.1166	0.0008	0.0083
1418285_at	0.4707	4.3978	0.0008	0.0083
1450049_a_at	-0.3173	4.2575	0.0008	0.0083
1426964_at	-0.3088	6.9255	0.0009	0.0083
1450190_at	-0.2699	2.9645	0.0009	0.0083
1451157_at	0.3187	6.2948	0.0009	0.0083
1417109_at	0.4187	6.0985	0.0009	0.0083
1422853_at	-0.3203	4.5495	0.0009	0.0083
1417378_at	0.4189	4.8333	0.0009	0.0083
1435680_a_at	0.3904	3.8243	0.0009	0.0083
1416855_at	0.4065	5.9461	0.0009	0.0083
1452671_s_at	-0.3471	4.6963	0.0009	0.0083
1418985_at	-0.3736	3.8613	0.0009	0.0083
1427447_a_at	-0.3188	5.3476	0.0009	0.0083
1419928_at	-0.4018	3.9394	0.0009	0.0084
1417329_at	-0.2793	4.9077	0.0009	0.0084
1423591_at	-0.4653	5.9127	0.0009	0.0084
1418796_at	0.3267	3.9964	0.0009	0.0084
1454613_at	0.4698	3.157	0.0009	0.0084
1426550_at	-0.6596	5.1492	0.0009	0.0084
1417622_at	-0.5371	7.7062	0.0009	0.0084
1436479_a_at	0.4067	3.9353	0.0009	0.0085
1449044_at	-0.3238	6.2639	0.0009	0.0085
1415933_a_at	-0.2682	7.5083	0.0009	0.0085
1448968_at	-0.3642	4.8724	0.0009	0.0085
1426557_at	-0.3424	4.0615	0.0009	0.0085
1423803_s_at	0.2973	6.9603	0.0009	0.0085
1425473_at	-0.2796	5.6383	0.0009	0.0085
1456322_at	0.4348	5.4787	0.0009	0.0085
1417519_at	-0.264	4.213	0.0009	0.0086
1419446_at	-0.3145	3.668	0.0009	0.0086
1426592_a_at	-0.237	5.1864	0.0009	0.0086
1422830_s_at	0.4016	4.0136	0.0009	0.0086
1428029_a_at	-0.358	6.6779	0.0009	0.0086
1451476_at	-0.2856	5.4352	0.0009	0.0087
1417394_at	0.7647	4.3854	0.0009	0.0087
1451236_at	0.6352	3.183	0.0009	0.0087
1425670_at	-0.2456	4.5161	0.0009	0.0087
1425268_a_at	0.3327	4.4318	0.0009	0.0087
1418210_at	0.5303	4.7613	0.0009	0.0087
1422586_at	-0.2628	3.5986	0.0009	0.0087
1429721_s_at	-0.2076	2.5832	0.0009	0.0087
1453804_a_at	-0.3034	4.9664	0.0009	0.0087
1423412_at	-0.4782	5.0967	0.0009	0.0087
1432115_a_at	-0.2683	4.3812	0.0009	0.0087
1419758_at	0.4079	2.6539	0.0009	0.0088
1450424_a_at	-0.3337	5.0113	0.0009	0.0088
1421043_s_at	-0.2684	5.1451	0.0009	0.0088
1416108_a_at	-0.341	7.2661	0.0009	0.0088
1426488_at	-0.2211	5.2694	0.0009	0.0088
1424253_at	-0.2463	6.0332	0.0009	0.0088
1450508_at	-0.2023	3.3253	0.0009	0.0088
1449330_at	-0.2887	3.0128	0.0009	0.0089
1436704_x_at	0.3442	5.9149	0.0009	0.0089
1451750_at	-0.2689	2.8864	0.0009	0.0089
1452182_at	-0.3876	5.7114	0.0009	0.0089
1424109_a_at	0.2774	5.8665	0.0009	0.0089
1421971_a_at	-0.263	6.3931	0.0009	0.0089
1436861_at	-0.2482	2.7439	0.0009	0.0089
1431939_a_at	-0.2825	4.5008	0.0009	0.0089
1421996_at	-0.3191	5.1274	0.0009	0.0089
1451045_at	-0.3075	2.9141	0.0009	0.0089
1425755_at	-0.2738	3.0372	0.0009	0.0089
1449288_at	-0.3015	3.7142	0.0009	0.0089
1419287_at	-0.273	6.5986	0.001	0.009
1425888_at	-0.2964	2.9251	0.001	0.009
1420234_at	-0.2229	2.6851	0.001	0.009
1417858_at	-0.3927	5.699	0.001	0.009
1433869_at	-0.3952	4.2453	0.001	0.0091
1422917_at	-0.3739	4.2884	0.001	0.0091
1425108_a_at	-0.4761	6.591	0.001	0.0091
1423452_at	0.3491	5.0376	0.001	0.0091
1420754_at	-0.2817	5.3308	0.001	0.0091
1448248_at	-0.3233	6.3108	0.001	0.0091
1453169_a_at	-0.2629	5.8679	0.001	0.0091
1437044_a_at	-0.2389	5.9185	0.001	0.0091
1424762_at	0.3191	5.2728	0.001	0.0091
1418509_at	0.6298	5.3199	0.001	0.0091
1450035_a_at	-0.3592	4.8723	0.001	0.0091
1420889_at	-0.2936	4.4732	0.001	0.0091
1450956_at	-0.2546	3.4011	0.001	0.0092
1419199_at	-0.2136	4.183	0.001	0.0092
1422513_at	-0.3673	4.7863	0.001	0.0092
1456039_at	-0.2406	5.2104	0.001	0.0092
1419747_at	-0.2556	2.5232	0.001	0.0092
1433736_at	-0.4124	5.7005	0.001	0.0092
1430453_a_at	-0.2761	5.402	0.001	0.0092
1448000_at	-0.2731	2.2125	0.001	0.0092
1418124_at	-0.2591	6.3887	0.001	0.0092
1437630_at	-0.2421	5.2821	0.001	0.0093
1436232_a_at	-0.2421	4.8463	0.001	0.0093
1415732_at	-0.3471	6.0442	0.001	0.0093
1431020_a_at	-0.4556	5.7613	0.001	0.0093
1421236_at	-0.3177	4.3003	0.001	0.0093
1434163_at	-0.1904	2.6796	0.001	0.0093
1449522_at	-0.3799	3.0152	0.001	0.0093
1450664_at	-0.3552	5.7544	0.001	0.0094
1417439_at	0.4084	4.6753	0.001	0.0094
1424578_at	-0.306	6.4741	0.001	0.0094
1426690_a_at	-0.4982	8.0307	0.001	0.0094
1418457_at	0.6893	5.5006	0.001	0.0094
1420683_at	-0.5145	6.0397	0.001	0.0094
1419812_s_at	-0.2412	6.8519	0.001	0.0094
1425112_at	-0.2184	3.4146	0.001	0.0094
1421875_a_at	-0.4071	5.251	0.001	0.0094
1418779_at	-0.242	5.8603	0.001	0.0095
1423582_at	-0.1962	2.974	0.001	0.0095
1448904_at	-0.4883	7.5213	0.001	0.0096
1449003_a_at	-0.2651	6.7375	0.001	0.0096
1423882_at	-0.2588	6.2216	0.001	0.0096
1424264_at	-0.2499	4.5459	0.001	0.0096
1450099_a_at	-0.2435	5.9012	0.001	0.0096
1441992_at	-0.251	5.6501	0.001	0.0097
1420864_at	-0.257	4.055	0.0011	0.0097
1432826_a_at	-0.2339	2.7134	0.0011	0.0097
1419914_s_at	-0.2695	6.6302	0.0011	0.0097
1425488_at	-0.2931	2.9483	0.0011	0.0097
1448203_at	-0.3114	7.002	0.0011	0.0097
1418739_at	-0.2543	2.9959	0.0011	0.0097
1426258_at	-0.426	6.4444	0.0011	0.0097
1417727_at	-0.3078	6.6839	0.0011	0.0097
1460642_at	-0.2911	4.8684	0.0011	0.0098
1424231_s_at	-0.3399	4.1806	0.0011	0.0098
1452117_a_at	-0.4128	4.7262	0.0011	0.0098
1437585_x_at	-0.2651	4.3294	0.0011	0.0098
1419295_at	-0.4396	5.5872	0.0011	0.0098
1425146_at	-0.2607	4.1722	0.0011	0.0099
1427770_a_at	-0.2198	2.854	0.0011	0.0099
1430283_s_at	-0.1525	2.2322	0.0011	0.0099
1419629_at	-0.2679	3.8032	0.0011	0.0099
1424441_at	-0.2889	5.5428	0.0011	0.0099
1417244_a_at	-0.6014	5.8111	0.0011	0.0099
1417517_at	-0.2686	4.2649	0.0011	0.0099
1437382_at	-0.304	4.8689	0.0011	0.0099
1417837_at	-0.467	5.2976	0.0011	0.0099
1451923_at	0.3546	2.9664	0.0011	0.0099
1426844_a_at	-0.2627	4.8364	0.0011	0.0099
1421025_at	-0.3078	4.9292	0.0011	0.0099
1460301_at	-0.1979	2.2523	0.0011	0.0099
1420468_at	-0.2005	2.523	0.0011	0.01
1417571_at	-0.2704	5.6561	0.0011	0.01
1416769_s_at	-0.2957	6.3729	0.0011	0.01
1450746_at	-0.236	5.6687	0.0011	0.0101
1415692_s_at	-0.3035	6.4494	0.0011	0.0101
1437175_at	-0.4715	5.1172	0.0011	0.0101
1421527_at	-0.233	2.6608	0.0011	0.0101
1419672_at	-0.2317	2.8714	0.0011	0.0101
1421098_at	-0.3197	2.7917	0.0011	0.0101
1422458_at	-0.2847	3.0982	0.0011	0.0101
1450384_at	0.2858	5.2277	0.0011	0.0101
1423663_at	-0.2185	5.1802	0.0011	0.0101
1420421_s_at	-0.4032	3.2875	0.0011	0.0101
1422525_at	-0.2742	7.1911	0.0011	0.0101
1455310_at	-0.3101	4.7236	0.0011	0.0101
1426314_at	0.3423	3.555	0.0011	0.0101
1429199_s_at	-0.2848	3.6419	0.0011	0.0101
1432091_a_at	-0.2694	5.182	0.0011	0.0101
1448848_at	-0.2812	5.4426	0.0011	0.0101
1422488_at	-0.2508	5.6323	0.0011	0.0101
1450705_at	-0.2409	5.9447	0.0011	0.0101
1417090_at	0.5113	5.2666	0.0011	0.0101
1435429_x_at	-0.3193	8.0072	0.0011	0.0101
1422437_at	0.6542	6.0059	0.0011	0.0102
1416615_at	-0.2316	6.1392	0.0011	0.0102
1426235_a_at	0.4658	5.089	0.0011	0.0102
1454682_at	-0.2601	6.0252	0.0011	0.0103
1425395_at	-0.1899	2.6099	0.0011	0.0103
1451114_at	-0.2995	6.2653	0.0011	0.0103
1417056_at	-0.2524	7.1067	0.0011	0.0103
1449129_a_at	0.3324	3.9767	0.0012	0.0103
1423588_at	-0.392	6.336	0.0012	0.0103
1427397_at	-0.4138	4.2793	0.0012	0.0103
1453317_a_at	-0.4528	6.2562	0.0012	0.0103
1415754_at	-0.2985	5.1728	0.0012	0.0103
1420375_at	-0.2407	4.8857	0.0012	0.0103
1437685_x_at	0.472	3.8535	0.0012	0.0103
1424497_at	-0.246	5.5105	0.0012	0.0103
1448976_at	-0.2253	5.1249	0.0012	0.0103
1429200_at	-0.246	3.2631	0.0012	0.0103
1453815_at	-0.405	4.8453	0.0012	0.0104
1420831_at	-0.4442	5.5917	0.0012	0.0104
1416211_a_at	0.6043	4.3612	0.0012	0.0104
1460709_a_at	-0.3328	6.0477	0.0012	0.0104
1460746_at	-0.4973	4.7141	0.0012	0.0104
1421315_s_at	-0.4383	6.6079	0.0012	0.0104
1426490_at	-0.2204	5.3141	0.0012	0.0105
1416262_at	0.2698	5.0418	0.0012	0.0105
1426100_a_at	-0.2525	4.6667	0.0012	0.0105
[truncated: 1,831 more rows]
