# Supplementary material for: Metabolomics of oncogene-specific metabolic reprogramming during breast cancer
Source: Cancer Metab. 2018 Apr 3;6:5. doi: 10.1186/s40170-018-0175-6 (PMC5881178; doi:10.1186/s40170-018-0175-6)
Supplement: Supplementary file 10 — Gene expression analysis of transgenic mouse models. Using previously published gene expression data from breast tumors of transgenic mouse models [17], we found genes with significantly different expression in each transgenic model compared to all other transgenic models used in our study. For a complete analysis using multiple other transgenic mouse model gene expression as backgrounds (including the ones we used), please refer to the supplementary files of the cited research article. (ZIP 463 kb) [file 40170_2018_175_MOESM10_ESM.zip › limma_Wnt1 vs all tumors gated -1.tsv]

id	logFoldChange	averageExpression	pValue	qValue
1433531_at	-1.5099	7.3382	5.4034e-15	2.393e-11
1418911_s_at	-1.5476	7.1582	8.1288e-15	2.88e-11
1451828_a_at	-1.5251	7.1483	2.727e-14	8.0516e-11
1418580_at	-1.1623	7.0658	4.4227e-11	2.9806e-8
1417795_at	-1.0974	4.2702	5.5963e-10	2.418e-7
1449143_at	-1.0248	6.5289	2.3806e-8	0.0000043929
1420673_a_at	-1.1313	5.2152	8.2878e-8	0
1424367_a_at	-1.3695	5.9212	1.0496e-7	0
1450783_at	-1.1907	5.2714	1.1442e-7	0
1419755_at	-1.165	4.6585	1.2111e-7	0
1418818_at	-1.2358	8.3335	0.0000010345	0.0001
1421001_a_at	-1.6801	6.6425	0	0.0004
1425737_at	-1.0828	5.538	0	0.0008
1420764_at	-1.0998	5.1071	0	0.0009
1424649_a_at	-1.2902	5.6842	0	0.0009
1425032_at	-1.5286	6.052	0.0001	0.0023
1418599_at	-1.0099	5.5792	0.0002	0.0028
1419463_at	-1.2771	6.8907	0.0004	0.0045
1460259_s_at	-1.2696	6.9067	0.0004	0.0045
1419527_at	-1.1004	4.7745	0.0023	0.0167
