# Supplementary material for: Metabolomics of oncogene-specific metabolic reprogramming during breast cancer
Source: Cancer Metab. 2018 Apr 3;6:5. doi: 10.1186/s40170-018-0175-6 (PMC5881178; doi:10.1186/s40170-018-0175-6)
Supplement: Supplementary file 10 — Gene expression analysis of transgenic mouse models. Using previously published gene expression data from breast tumors of transgenic mouse models [17], we found genes with significantly different expression in each transgenic model compared to all other transgenic models used in our study. For a complete analysis using multiple other transgenic mouse model gene expression as backgrounds (including the ones we used), please refer to the supplementary files of the cited research article. (ZIP 463 kb) [file 40170_2018_175_MOESM10_ESM.zip › Readme Additional File 10.txt]

This file contains all the LIMMA analysis on fold change between each individual transgenic mouse model gene expression and all other mouse model used in our metabolomics study. The raw data came from Andreck et al. 2014, and more detailed analysis was included in their supplementary file.
For each mouse model in our analysis, there are 3 files: the full analysis, expression gated at 2 fold and above (log2ExpressionChange>=1), and expression gated at 0.5 fold and lower (log2ExpressionChange<=-1).
DAVID analysis is also included for each model, both for log2ExpressionChange>=1 and log2ExpressionChange<=-1. The DAVID analysis included both Functional Annotation Clustering and Functional Annotation Chart.
